# Supplementary material for: m6A regulator-mediated RNA methylation modification patterns are involved in the regulation of the immune microenvironment in ischaemic cardiomyopathy
Source: Sci Rep. 2023 Apr 11;13:5904. doi: 10.1038/s41598-023-32919-4 (PMC10090050; doi:10.1038/s41598-023-32919-4)
Supplement: Supplementary file 3 — Supplementary Information 3. [file 41598_2023_32919_MOESM3_ESM.xlsx]

## Sheet: Supplementary Table1
Supplementary Table1: Gene expression profile of 12529 different gene symbols in the training set (GSE1869 combined with GSE5406).
ID	GSM33108	GSM33109	GSM33110	GSM33111	GSM33112	GSM33113	GSM123536	GSM123551	GSM123575	GSM123582	GSM123639	GSM123640	GSM123641	GSM123643	GSM123644	GSM123645	GSM123646	GSM123647	GSM123649	GSM123705	GSM123709	GSM123727	GSM33092	GSM33094	GSM33096	GSM33114	GSM33116	GSM33117	GSM33118	GSM33119	GSM33120	GSM33121	GSM123518	GSM123519	GSM123520	GSM123521	GSM123525	GSM123526	GSM123527	GSM123529	GSM123531	GSM123532	GSM123534	GSM123539	GSM123543	GSM123544	GSM123545	GSM123546	GSM123548
A1CF	6.31133	6.33289	6.37399	5.97204	5.94073	6.12653	6.62804	6.19673	5.83559	5.76094	5.84324	6.01693	6.09547	5.78148	6.00979	5.68753	6.25336	6.13878	5.83283	6.08585	6.14396	6.84324	5.94164	6.22976	5.77938	5.87502	5.85079	5.44379	5.93251	6.18474	6.44422	6.39729	6.39056	6.56363	6.4717	6.00108	6.07463	6.23066	6.3127	6.18043	6.11494	5.81026	5.96412	5.95292	5.61203	6.27198	6.06639	6.23595	6.37723
A2M	10.3585	10.8705	10.5321	10.8426	11.1119	11.1444	10.9915	10.9823	10.9002	10.4037	10.4921	10.6449	9.0562	10.3585	10.6066	10.3964	10.7324	10.3345	10.7728	10.8426	10.5384	10.2673	10.9565	10.5188	10.9002	10.6449	10.8426	10.5654	10.9999	10.5048	9.9889	10.9565	10.6533	10.3345	10.7393	10.7247	10.3712	11.1998	10.8526	11.0489	10.5589	11.1444	11.0813	11.0196	10.6066	10.799	10.7474	11.0395	10.5253
A4GALT	6.39056	6.70028	6.46202	6.77929	6.74381	6.70114	5.7039	6.45453	6.62651	7.17679	7.40184	6.69361	6.91331	6.91609	6.41597	6.75013	6.48498	6.87751	6.6815	6.80138	6.7234	6.90855	6.83874	5.71327	6.90676	6.35017	6.72963	6.54485	6.9652	6.51828	6.46594	6.37977	6.29418	6.49348	6.09574	5.99869	6.40369	6.41921	6.59628	6.32123	6.53108	6.34147	6.35625	6.33476	6.31891	6.38785	6.47112	5.90466	6.49949
A4GNT	6.01313	5.96877	6.1982	6.03361	5.94164	6.07718	6.17167	5.86266	5.76746	5.97595	5.79735	6.03953	5.94719	5.78244	5.83432	6.00368	6.08826	6.04937	5.99313	6.00108	5.78334	5.8787	5.96848	5.68238	5.95126	5.56454	5.76832	5.87199	6.19588	6.12929	6.03953	5.98788	5.85641	6.11438	5.95151	5.85301	6.02306	6.05832	5.8163	5.99227	6.15724	5.84235	5.8876	6.16968	5.95266	6.24487	6.03927	5.89165	5.81965
AAAS	8.146	8.19067	8.09192	8.44984	8.01934	8.50775	7.97772	8.21741	8.17547	8.22796	8.13015	8.21361	8.03861	8.09192	7.87125	8.04324	8.14202	8.22707	7.81591	8.33124	7.8906	8.16441	8.05708	7.70434	8.07521	8.07602	8.12605	8.06581	8.27311	8.10238	8.62921	8.14126	8.2828	8.36092	7.90143	8.19613	8.18657	8.40218	8.40863	8.21256	8.48111	7.98669	8.04705	7.88737	7.99507	8.09526	8.25515	7.98037	8.06102
AACS	6.58339	6.23959	5.84803	6.37864	6.12595	6.11968	6.39084	6.0975	6.3935	6.21921	6.34499	6.0712	6.16994	6.51113	6.85905	6.57294	6.02366	6.19588	6.28848	6.43561	5.87561	5.77163	6.03493	6.39111	6.0712	6.32716	6.03867	6.30766	6.15393	6.39588	5.89339	6.34113	6.30152	6.11345	5.86993	5.82915	6.15136	5.8054	6.31808	6.25021	5.90554	6.13365	6.13075	6.28674	6.54963	6.40339	6.16182	6.16351	6.25336
AADAC	4.78349	4.77388	4.9694	4.95775	4.83866	4.91217	4.84169	4.76957	4.96359	5.03707	5.15567	4.93955	4.88614	4.90135	5.0075	4.99361	4.86724	4.72116	4.83252	4.90222	4.73474	4.72391	4.81309	4.60808	4.93045	4.85313	5.08839	4.72612	5.18344	4.90663	4.87452	4.9682	4.98868	5.04287	4.70079	4.7713	4.79735	4.76684	5.09303	4.60041	5.11357	4.95993	4.6416	5.00377	4.70866	4.77608	4.81309	4.88614	4.96135
AAGAB	6.4686	6.40756	6.6014	6.62243	6.32036	6.12625	6.11345	6.20483	6.1867	6.12305	6.77869	6.2896	6.59595	6.58723	6.54822	6.51884	6.54154	6.36635	6.45191	6.18105	6.38698	6.21026	6.67253	6.09955	6.25196	6.3938	6.18582	6.27077	6.44124	6.36486	6.38386	6.2667	6.26467	6.42629	6.2514	6.15277	6.32598	6.32328	6.17955	6.09248	6.22649	6.4353	6.20539	6.28823	6.1982	6.34732	6.13277	6.57485	6.18043
AAK1	6.2326	6.17023	6.08639	6.08701	6.04953	6.17662	6.05013	6.14988	6.15509	5.95292	5.957	6.15698	6.19327	6.2954	6.18361	6.18043	6.3715	6.24395	5.99789	6.00054	6.15018	6.20943	6.30678	6.38444	6.14366	5.99843	6.21398	6.02103	6.48383	6.04502	6.15136	6.29828	6.08236	6.31019	6.20718	6.11494	6.18418	6.11552	6.18934	6.10461	6.15049	5.89222	6.05247	6.11915	6.12786	6.28157	6.14309	6.35252	6.18905
AAMDC	6.68461	6.76076	6.62711	7.25921	6.69643	6.40891	6.66345	6.63723	7.08451	7.1986	6.92409	6.72372	6.70275	7.02613	6.79276	6.50317	6.77493	6.82435	6.61909	6.79922	6.59498	6.1581	6.64619	6.52131	6.90785	7.00105	6.6673	7.04069	6.71133	7.13608	6.78125	6.60077	6.70058	6.51146	6.62303	6.51262	6.8644	6.43041	6.69906	6.35932	6.95761	6.32945	6.16968	6.96628	6.99717	6.77208	6.94912	6.76801	6.58657
AAMP	7.51371	7.26609	7.42299	6.98159	7.4745	7.36767	7.36099	7.24273	7.67961	7.6531	7.91505	7.42487	7.44383	7.08742	7.4947	7.39404	7.37678	7.74946	7.46911	7.54056	7.63921	7.77724	7.58863	7.76323	7.5943	7.52005	7.70941	7.61218	7.26609	7.40767	7.56152	7.53553	7.42032	7.44293	7.33912	7.43787	7.55396	7.65621	7.40441	7.33184	7.82105	7.67465	7.71002	7.22939	7.43641	6.91443	7.30825	6.91674	7.39082
AANAT	5.2393	5.04939	5.09303	4.95733	4.94098	5.23043	5.15357	5.09527	5.09421	5.06436	5.1471	5.08115	5.12951	4.87569	4.99878	5.14451	5.0188	5.06856	5.14235	4.98553	5.08839	5.01989	5.11938	5.22448	5.01703	4.95297	4.97179	4.89281	5.03667	4.98517	5.09996	5.34733	5.06436	5.00487	5.16558	4.93483	5.25116	5.37697	5.12152	5.12625	4.90981	5.16124	4.8584	4.91021	4.96027	5.08876	4.93403	5.13341	5.16877
AAR2	7.06285	7.3211	7.45282	7.25708	7.4872	7.28414	7.46565	7.22003	7.09909	7.33646	7.00929	6.96592	7.69583	7.36546	7.32069	7.39948	7.17604	7.23146	7.43214	7.15647	7.21192	7.12586	7.51236	7.2452	7.17643	7.22658	7.10131	7.35029	7.14053	7.26008	7.12463	7.31295	7.13608	7.06801	7.19612	7.26172	7.32026	7.55549	7.22658	7.45375	7.36011	7.36986	7.45041	7.28208	7.45231	7.06719	7.21315	7.35201	7.31429
AARS	8.69367	8.63666	8.46989	8.74881	8.78584	8.70621	9.57129	8.6234	8.61381	8.67205	8.87175	8.41333	9.20091	8.31632	8.56263	8.90268	8.75867	8.69663	8.43257	8.5563	8.67974	9.00276	9.01469	8.24423	8.73087	8.75219	8.62071	8.40218	8.35132	8.53315	8.67974	8.66455	8.31366	8.35894	8.13633	8.36769	8.53067	8.45105	8.58715	8.76351	8.80392	8.62465	8.55992	8.80556	8.65446	8.49546	8.38528	8.5563	8.6276
AASDHPPT	6.43431	5.68817	5.9136	5.73247	5.95266	5.65077	7.30825	6.03031	6.72718	6.48351	5.9538	6.18961	5.77938	6.22533	6.11663	6.00852	6.27077	6.03274	5.91029	5.91624	6.94148	6.83145	6.23093	7.16632	6.76513	6.5349	6.36433	6.69906	5.99789	6.42539	6.18193	6.11831	6.76513	6.30941	6.45894	6.3818	6.41682	6.09183	6.02942	5.89339	5.98392	6.18219	5.88309	6.50047	6.81447	6.52302	6.81287	6.54244	6.07463
AASS	5.23398	5.13415	5.10234	4.90048	5.07089	4.97217	5.83928	4.9734	5.29111	5.49836	5.47077	5.14485	4.71971	5.59254	5.52881	5.34425	5.91538	5.37697	5.65172	5.35989	6.17779	5.44991	5.27695	5.05422	5.36465	5.35853	5.00964	5.18671	5.31364	4.89172	4.88859	4.9664	5.07713	4.94447	4.71409	4.7091	5.07891	5.305	4.87569	4.66093	4.98596	4.92023	4.56746	4.85925	5.0782	4.76146	4.86044	4.76776	4.73973
AATF	7.48614	7.50278	7.64254	7.39633	7.40355	7.54365	7.15491	7.55645	7.44383	7.62574	8.01804	7.34133	7.97898	7.47253	7.73402	7.58451	7.49843	7.44246	7.91165	7.71176	7.41683	7.25884	7.93282	7.39805	7.08819	7.5074	7.83096	7.33962	7.73111	7.44559	7.60198	7.52201	7.38989	7.54214	7.29107	7.35918	7.52969	7.3835	7.32501	7.67188	7.46199	7.51569	7.39585	7.85158	7.32246	7.25184	7.31858	7.47355	7.72937
AATK	8.03945	8.1032	8.05779	8.33124	7.68696	8.44632	8.11844	7.81907	7.66511	8.08714	7.84896	7.85875	7.79325	7.7748	7.75802	7.62898	7.78975	8.22078	7.77298	8.05099	7.48614	7.77667	7.80089	7.41258	7.91437	7.913	7.99804	7.94477	8.1276	7.71517	8.35667	7.88148	8.03312	8.20505	7.86492	7.72997	7.92142	8.17871	8.13633	8.13959	7.87125	7.80716	8.14511	8.07901	7.87066	8.54453	7.92064	8.3075	7.89184
ABAT	5.86477	5.01288	4.93365	4.72217	5.27897	5.57802	5.38408	5.46774	6.10934	5.30323	5.26112	5.17946	4.84968	5.59605	4.9999	5.02823	5.92111	5.34408	4.99954	5.15008	5.34042	5.05718	5.82849	5.93669	5.88788	5.56226	5.35754	4.40287	5.23226	5.10606	5.00522	5.42262	5.75004	5.40328	5.02412	5.27077	5.30116	5.60298	5.22173	4.65283	4.65324	4.67651	4.66812	5.71266	5.62104	5.71741	5.31238	5.82121	5.44379
ABCA1	5.93021	5.62843	6.14043	5.59885	6.30127	5.92412	5.75087	6.00732	6.1242	5.75087	5.41134	5.79414	5.72875	5.83559	6.00467	5.76965	6.00253	5.78184	6.07436	5.87929	5.72346	5.93075	5.78712	5.89424	5.62406	5.75851	5.49836	5.43107	5.95321	5.39535	5.83619	6.34732	5.69875	5.75266	5.73654	5.76153	5.78966	5.90193	5.50281	6.00108	6.0277	6.78809	7.0483	5.84265	6.03574	5.90438	5.79499	5.68176	5.91505
ABCA11P	4.28284	4.42711	4.54719	4.41993	4.37237	4.29655	4.32872	4.49834	4.55647	4.28345	4.54719	4.49415	4.42711	4.6668	4.3883	4.57636	4.20144	4.44357	4.58373	4.48934	4.27705	4.53248	4.39321	4.71101	4.7127	4.49415	4.6477	4.92438	4.64397	4.22905	4.54576	4.47749	4.58855	4.60389	4.70644	4.72159	4.48331	4.55059	4.71309	4.44357	4.69292	4.39052	4.27593	4.46561	4.87661	4.4603	4.79262	4.68479	4.47538
ABCA12	3.54878	3.62313	3.53008	3.59614	3.51462	3.7368	3.5827	3.48745	3.55369	3.65896	3.78289	3.67611	3.69027	3.60851	3.61601	3.66162	3.66979	3.91121	3.59293	3.55578	3.61412	3.56929	3.8911	3.58492	3.87463	3.53661	3.67442	3.51671	3.6874	3.7144	3.71168	3.56929	3.62727	3.76362	3.62199	3.63938	3.624	3.452	3.58884	3.56929	3.81655	3.63194	3.75787	3.85113	3.67886	3.61222	3.74801	3.70209	3.84018
ABCA2	5.55632	5.67071	5.38714	5.55845	5.69611	5.5447	5.39566	5.43617	5.50187	5.67991	5.52491	5.68688	5.70867	5.76965	5.56198	5.62104	5.48498	5.63327	5.56386	5.55756	5.63198	5.81206	5.90969	5.34345	5.92628	5.72575	5.64221	5.64446	5.8787	5.45973	5.45024	5.6607	5.57527	5.68238	5.57275	5.69163	5.67364	5.70894	5.52357	5.47852	5.77358	5.56748	5.44841	5.60751	5.38811	5.33869	5.66414	5.35782	5.66708
ABCA3	6.19618	6.13075	5.93309	6.32998	6.0712	5.99732	6.1595	6.45576	6.3818	6.37308	6.67875	6.15534	5.79318	6.01574	6.31104	6.07518	6.06528	6.15277	6.02247	6.35431	6.10664	6.47027	6.6859	5.90614	6.61035	6.28376	6.52928	5.97114	6.7505	6.18731	6.22799	6.07174	5.97173	5.98696	5.76998	6.03148	6.10958	5.84597	6.19304	6.40134	6.26838	6.16823	5.67875	6.46007	6.02829	6.51202	6.05952	6.29685	6.31328
ABCA4	6.47228	6.16498	6.48764	6.23762	6.18905	6.42812	6.51945	6.42333	6.08502	6.46289	6.23737	6.5971	6.25943	6.14366	6.11635	6.23679	6.51021	6.42038	5.97296	6.28292	6.39729	6.584	6.14791	6.21083	6.23565	6.09955	6.24132	6.12984	5.91957	6.38328	6.48228	6.56526	6.22533	6.39994	6.24395	6.11968	6.35252	6.2764	6.26467	6.28674	6.2896	6.15049	6.07227	6.11091	5.99049	6.29366	6.23234	6.45425	6.19042
ABCA5	5.90406	5.85825	6.07255	6.03783	5.98927	5.59667	6.34202	6.04122	6.29247	6.12052	5.90847	5.87747	6.13738	6.23291	6.23037	6.04531	6.23202	6.01815	5.74016	6.22501	6.559	6.04618	5.93669	6.75661	6.16531	6.0944	6.00852	6.28985	6.2012	6.21949	5.71266	6.25481	6.23503	5.89424	6.15586	6.0944	5.94313	5.9599	5.99143	5.68024	6.01099	5.96206	5.7006	6.10934	6.55485	5.99227	6.10141	6.12595	6.01343
ABCA6	5.21584	5.77755	5.10101	5.49606	5.40365	5.48658	5.006	5.34472	5.22408	5.06517	5.35782	5.47048	5.01703	5.86779	5.68785	5.60869	5.56355	5.24351	5.23665	5.39405	6.11882	5.44313	5.16651	5.88279	5.57397	5.76602	5.26281	5.55308	5.48759	5.39303	5.53398	5.22063	5.83928	5.64583	5.72524	5.41647	5.64402	5.81304	5.49486	5.26582	5.65358	5.33492	5.22239	5.1511	5.305	5.23294	5.48882	5.463	5.42
ABCA7	5.4422	5.56322	5.182	5.58575	5.46814	5.81335	5.13916	5.36152	5.43552	5.51679	5.8726	5.53962	5.68209	5.75947	5.52065	5.32605	5.35462	5.47115	5.66254	5.4223	5.29287	5.12118	5.63071	4.93244	5.37358	5.25081	5.59446	5.26943	5.65977	5.776	5.61028	5.52819	5.32734	5.46585	5.17027	5.30561	5.39269	5.44348	5.3503	5.17402	5.72548	5.41134	5.44576	5.70691	5.7039	5.48204	5.36693	5.04252	5.38745
ABCA8	7.73049	7.5646	6.34785	7.65519	8.27311	7.16275	6.94982	8.05474	7.87896	6.5096	5.92412	7.99734	5.28612	8.06102	7.52875	7.02984	7.76441	6.9336	5.93194	7.11206	8.55364	7.44701	6.98733	8.75715	7.38679	8.56867	7.73872	8.54069	6.89546	7.52251	6.94568	8.16019	8.07753	8.00184	7.9476	7.95609	7.44012	7.48033	7.70664	7.10775	8.07218	7.22496	6.55703	7.87572	8.52699	8.27963	8.13015	8.71293	7.62831
ABCB1	4.38939	4.85351	4.16867	4.25876	4.27882	4.53447	4.63839	4.37006	4.3883	4.69703	4.53786	4.51458	4.05827	4.35831	4.23947	4.07116	4.5773	4.67232	4.37673	4.30818	4.63976	4.29122	4.21107	4.13321	4.42883	4.42397	4.1747	4.41026	4.13321	4.12933	4.24759	4.16487	4.30001	4.25194	4.02892	4.20549	4.37673	4.21107	4.4553	4.21917	4.41542	4.25194	3.97501	4.05827	4.31403	4.26641	4.1519	4.36003	4.06775
ABCB11	4.68751	4.68666	4.60765	4.76475	4.52746	4.65952	4.77654	4.63174	4.44763	4.57541	4.82018	4.5359	4.72908	4.56175	4.44243	4.53248	4.54433	4.57771	4.44763	4.54626	4.53886	4.48525	4.43035	4.34407	4.45862	4.42711	4.56978	4.58373	4.50564	4.70603	4.8002	4.63081	4.44357	4.56746	4.57497	4.45927	4.65451	4.52119	4.55155	4.54913	4.57088	4.43733	4.3795	4.45862	4.45862	4.77348	4.63882	4.50817	4.57457
ABCB4	5.49606	5.76998	5.61922	5.85736	5.789	5.63548	5.79642	6.11065	6.54639	6.27108	5.47115	5.86446	5.66192	5.71556	5.57177	5.31958	5.84385	5.85736	5.45551	6.09248	6.02546	5.57673	6.41125	6.38725	5.6616	5.95849	6.05159	5.80423	5.77876	6.29626	5.5485	5.95562	5.80152	5.82273	5.74763	5.8787	5.85114	5.71499	5.82121	5.70421	5.7637	5.70421	5.07891	6.34355	6.27077	6.04262	6.09222	6.18582	6.05521
ABCB6	6.22349	6.30994	5.96731	6.57871	6.17574	6.19557	5.83401	5.88669	5.96145	6.06148	6.54611	6.13652	6.46381	6.46996	6.1581	6.01516	5.94197	6.18558	6.03756	6.18251	5.72374	6.09985	6.20088	5.67045	6.06726	5.99789	6.16593	6.19935	6.21255	6.29452	6.23473	5.92291	6.09516	6.19966	5.99344	6.22034	6.22322	5.97354	6.2514	5.89084	6.33927	5.93486	6.26961	6.31244	6.09023	6.13075	6.19246	6.05312	6.23503
ABCB7	6.50991	5.80423	5.97683	6.07146	5.79167	5.79138	5.94407	6.57174	6.90491	6.34756	6.13449	6.33323	6.08182	6.50377	6.03274	6.30652	6.83172	6.25451	5.74913	6.05013	6.50076	6.26608	6.33532	6.76268	6.3511	6.76076	6.29718	6.71854	6.72017	6.66983	6.54334	6.5166	6.45894	6.60762	6.45777	6.31384	6.34147	6.06872	6.34732	6.03493	6.07518	6.03839	5.76094	6.67687	6.94459	6.63986	6.61794	6.76926	6.62899
ABCB8	5.46366	5.44511	5.44092	5.63461	5.64221	5.58125	5.24212	5.57527	5.58919	5.88933	5.72014	5.7141	5.87444	5.29926	5.20182	5.33391	5.22879	5.71741	5.34345	5.65585	5.68564	5.60806	5.76796	4.94989	5.99018	5.63136	5.76038	5.68024	5.78184	5.72434	5.28341	5.5085	5.50187	5.44313	5.09717	5.25765	5.53335	5.76254	5.51308	5.71771	5.6698	5.5301	5.56907	5.79999	5.63548	5.54311	5.3208	5.43833	5.57275
ABCB9	6.27468	6.61557	6.41503	6.59431	6.2148	6.53343	5.78275	6.07797	6.30994	6.22589	6.71631	6.36408	6.69141	6.63118	6.19327	6.1787	6.14195	6.47843	6.33353	6.28647	6.1567	5.80933	6.27407	5.776	6.57871	6.16968	6.48228	6.28901	6.59271	6.28502	6.47674	6.16771	6.41125	6.43741	6.36298	6.22117	6.28705	6.4073	6.79575	6.1867	6.73934	6.00224	6.34499	6.54792	6.26242	6.44859	6.32271	6.29828	6.49643
ABCC1	6.33866	6.40986	6.20397	6.1567	6.11065	6.25021	6.03661	6.2579	6.21201	5.86051	5.97535	6.13598	6.52272	6.23653	6.14131	6.33502	6.10229	6.11941	6.41355	6.46765	6.25421	6.36171	6.01662	6.56611	6.06639	6.26382	6.04068	6.15049	6.08529	6.2528	6.11751	6.14846	6.39814	6.24877	6.56526	6.37087	6.17542	6.14624	6.28647	6.31019	5.92233	6.51793	6.332	6.26961	6.49314	6.04324	6.18786	6.08005	5.95962
ABCC10	6.62156	6.84781	6.64845	7.03815	6.85391	7.01966	6.96488	6.85125	6.84713	6.47081	6.64959	6.79635	6.51174	6.90016	6.75081	6.84143	6.86572	6.79217	6.39588	6.68619	6.65909	6.96315	6.86113	6.58339	6.76327	6.73767	6.89716	6.87946	7.07097	6.60762	6.63871	6.79419	6.64845	6.74851	6.7851	6.69171	6.70571	6.87979	6.69708	6.90418	6.85604	6.80741	7.26915	6.77672	6.78025	6.86945	6.87946	7.02842	6.82673
ABCC2	5.57309	5.83681	5.72192	5.83528	5.74079	6.2627	5.19351	5.4827	5.51679	5.79642	5.83559	5.78057	5.75327	5.46271	5.59165	5.60627	5.45779	5.70994	5.55248	5.83186	5.59917	5.48978	5.54053	5.27587	5.42262	5.50756	5.51337	5.73335	5.48948	5.79348	5.78401	5.6613	5.82483	5.8876	5.86902	5.60965	5.96906	5.66317	5.7353	5.53335	5.6635	5.36878	5.60778	5.6796	5.57079	5.82002	5.68412	5.26549	5.60038
ABCC3	6.01662	5.90704	5.8163	5.96848	5.76254	6.01755	5.87022	5.70658	5.88556	5.68147	5.7141	5.92321	6.05919	5.78492	5.7395	5.82664	5.83093	5.98153	5.86841	5.91329	5.74591	5.80332	5.91177	5.62351	5.81054	5.69293	5.72875	5.61512	5.92719	5.96286	5.99143	6.03332	5.86354	6.0759	5.98181	5.76936	5.91712	5.87291	5.79499	6.26242	5.96592	5.99581	5.85434	5.87291	5.84449	6.03229	5.70518	5.78624	5.84803
ABCC4	4.76146	4.27649	4.37785	4.22838	4.51649	4.27705	4.03449	4.35664	4.19733	4.14863	4.12462	4.1986	4.41993	4.57088	4.38003	4.48228	4.53494	4.21107	4.62806	4.25876	4.2623	4.17791	4.20777	4.27346	4.31519	4.12401	4.25876	4.25939	4.22905	3.99286	4.22649	4.28461	4.3822	4.2924	4.20098	4.41829	4.23512	4.23947	4.28635	4.38885	4.11484	4.27052	4.29772	4.29882	4.39776	4.2924	4.32576	4.28398	4.27882
ABCC5	7.81411	7.57863	8.18475	7.66566	8.17871	8.02583	7.91227	7.71727	7.94411	8.15486	7.42078	7.79156	7.21652	7.85098	7.52454	7.52349	7.87255	7.76755	6.85293	7.90897	8.02583	7.72997	7.4966	7.24846	7.28717	7.41683	7.76819	7.28292	8.01079	7.55018	7.51657	7.77176	7.70941	7.39125	7.23957	7.41778	7.69643	7.53445	7.36194	7.7688	7.78144	7.73402	7.78318	7.94347	7.60299	7.76686	7.5834	7.79215	7.435
ABCC8	5.97144	5.89222	5.88641	5.94499	5.73117	6.07886	5.91418	5.85825	5.6514	5.93309	5.7757	5.87661	5.8051	5.86141	5.82451	5.71616	5.80571	5.93457	5.54686	5.84209	5.77115	5.78561	5.89576	5.6683	5.73117	5.76094	5.57971	5.68688	5.7479	5.46461	5.88431	5.86266	5.90582	5.77628	5.72282	5.64281	5.91238	5.67071	5.609	5.82941	5.54024	5.63391	5.48048	5.68608	5.80029	5.77659	5.79318	5.6294	5.86299
ABCC9	5.0855	5.07598	5.12517	4.95332	5.31114	5.18881	5.44545	5.21962	5.76283	5.22633	5.00676	5.21348	4.9288	5.25974	5.18539	4.97934	5.12951	5.02989	4.83518	5.33795	5.90406	5.47182	5.1017	5.30598	5.38683	5.32214	5.57177	5.6683	5.13376	5.13737	5.01621	5.26211	5.35595	5.26077	5.13199	5.23043	5.19716	5.18738	5.11321	5.09202	5.25421	5.13017	4.88693	5.46774	5.63994	5.23665	5.52453	5.06892	5.04219
ABCD1	7.57552	7.60846	7.23188	7.40767	7.53602	8.01869	7.08451	7.35656	7.35283	7.74675	7.35872	7.6068	7.33912	7.10621	7.37367	7.56799	7.33868	7.59481	7.21315	7.32334	7.27863	7.61165	6.99082	7.13756	7.23379	7.28172	7.2285	7.34504	7.49083	7.35613	7.65468	7.39757	7.47552	7.61519	7.44337	7.28372	7.56746	7.72301	7.53389	7.34753	7.46383	7.11594	7.50237	7.16065	7.1623	7.21233	7.54971	7.31603	7.35201
ABCD2	4.30818	3.92941	3.83275	3.92644	3.89449	4.0725	3.91641	4.05759	4.30818	3.98547	3.76604	4.10832	3.92006	4.11353	4.14389	3.95683	4.11843	3.96535	3.97433	3.98173	4.36946	4.0317	3.90601	4.32458	4.26348	4.10966	3.98926	4.26102	3.88753	4.11698	4.067	3.92086	4.14651	4.39382	4.24317	4.02965	4.1986	4.03587	4.27175	3.98326	4.23636	3.93899	3.82713	3.85637	4.48279	4.12537	4.50252	3.88225	4.00169
ABCD3	8.38998	7.17841	8.26826	8.03016	7.57552	7.01219	8.72913	7.67796	7.86747	7.72077	7.43354	8.0744	6.66345	8.36206	8.22888	8.04705	7.51087	7.44904	7.0037	7.5943	7.73763	8.70463	7.3323	8.25694	7.74733	7.96858	7.90536	7.93862	7.64861	8.42465	8.20671	8.27395	7.86941	7.90751	7.81411	7.68518	8.31826	7.64965	7.3211	8.11757	7.71291	7.76944	7.17404	7.95041	8.44511	8.39899	8.32912	8.56144	7.61063
ABCD4	6.22589	6.05547	6.27789	6.27579	6.18162	6.26035	6.16469	6.55865	6.28097	6.21538	6.27843	6.26127	6.31863	6.18251	6.35484	6.30852	6.3323	6.20203	6.23473	6.25857	6.24846	6.33777	6.60631	6.2536	6.32036	6.43132	6.50015	6.32328	6.4436	6.21201	6.34293	6.42751	6.44859	6.32656	6.36433	6.3152	6.33384	6.51448	6.32123	6.40614	6.40756	6.37367	6.41125	6.39084	6.25735	6.40642	6.21655	6.44769	6.30007
ABCE1	6.10546	5.44092	5.97416	5.45973	5.91149	5.28478	6.06581	5.47778	6.19673	6.58277	6.10958	5.78367	7.2066	6.05803	6.10068	6.47728	5.64493	5.55217	7.288	5.84718	5.89488	5.98242	5.609	6.66345	5.94313	5.99379	6.12366	6.04012	5.66494	6.07316	5.80117	5.91775	6.02487	5.53865	5.86841	6.06872	5.69698	5.51369	5.40782	5.49894	5.401	6.16123	5.61949	5.82182	6.0187	6.02546	5.80843	6.01961	5.6607
ABCF1	8.28567	7.94411	8.21256	8.01591	8.12102	7.88797	8.09435	8.1856	7.87066	8.12016	8.18286	8.134	8.43257	8.04174	8.0879	8.53945	8.03633	8.03711	8.26927	8.21824	8.16254	8.39899	8.16959	8.16176	7.83705	8.01591	8.3007	8.03555	7.8223	8.14054	8.146	8.09942	7.95176	7.78975	7.97282	8.10088	7.95609	7.99027	8.01218	7.94347	7.95105	7.96052	8.02001	8.1276	7.8732	8.0863	8.13172	7.95176	8.43023
ABCF2	6.20428	5.94863	5.93985	6.04891	6.12052	6.15165	6.00979	6.00108	6.054	6.35195	6.37584	5.96672	6.49435	6.04293	6.02855	6.10401	6.00197	6.04386	6.1641	6.16263	5.94973	6.24846	6.07632	5.97028	5.94944	6.03982	5.98002	5.96647	6.01632	6.23174	5.91149	5.83775	5.84354	5.78561	5.82604	5.92025	6.00795	5.99992	5.86169	5.90761	5.78214	5.96412	5.8999	6.02366	5.93758	5.85641	5.92144	5.80695	6.02103
ABCF3	7.35656	7.24316	7.13225	7.35241	7.25748	7.30124	7.39309	7.63867	7.3346	7.16431	7.3835	7.19264	7.12084	7.30779	7.04647	7.16017	6.79048	7.49283	6.92639	7.40088	7.40493	7.46515	7.53445	6.72525	7.26569	7.30124	7.18825	7.20981	7.2494	7.28674	7.44476	7.19372	7.20466	6.88872	7.13865	7.09723	7.31689	7.11975	7.21233	7.37325	7.25376	7.14556	6.98429	7.32501	7.3681	7.22701	7.31042	7.00069	7.26049
ABCG1	5.65698	5.70152	5.72636	5.38408	5.91089	5.26685	5.26211	5.67571	6.18136	5.80029	5.4046	5.27342	5.45648	5.39144	5.5311	5.44313	5.43935	5.37665	6.56913	5.52194	5.50602	5.20105	5.45616	5.23191	5.33685	5.63101	5.50727	5.13485	5.28743	5.16339	5.40535	5.92321	5.28066	5.37697	5.3726	5.33427	5.52289	5.57309	5.34216	5.44576	5.55368	5.98573	6.03361	5.5835	5.70152	5.62131	5.6467	5.31434	5.57719
ABCG2	5.76153	6.05186	5.73497	5.93584	5.71556	5.46585	5.6294	5.99018	5.48849	6.21759	5.41906	5.80933	5.62255	5.59224	5.71381	5.77264	5.94441	5.91505	6.96876	5.59759	5.5835	5.84898	6.23708	6.49736	5.92571	5.88669	5.98092	5.75587	5.5835	5.3418	5.69328	5.96703	5.84718	6.00673	5.76936	5.73775	5.93985	5.95849	5.74347	5.68322	5.80933	5.83651	5.64583	6.14707	5.8163	6.01037	5.75502	6.20483	5.7084
ABCG4	6.14482	6.36457	6.32998	6.54334	6.14766	6.20971	6.19356	6.34677	6.43069	6.28097	6.21566	6.41682	6.24312	6.17606	6.10229	6.34813	6.4359	6.36457	6.27871	6.29452	6.09049	6.26581	6.67997	6.1208	6.3534	6.40309	6.26699	6.04234	6.36849	6.01313	6.29277	6.32511	6.08826	6.18193	6.30036	6.24737	6.20397	6.36758	6.40986	6.2954	6.63563	6.03212	6.10987	6.07973	6.17606	6.34677	6.28466	5.89786	6.38847
ABCG5	4.56221	5.06974	4.88899	4.74452	4.80864	4.83782	4.62046	4.71231	4.70473	4.71836	4.62615	4.66093	4.93517	4.74884	4.57684	4.71537	4.70866	4.7822	4.66722	4.62667	4.54913	4.54288	4.36475	4.60667	4.63174	4.90944	4.63839	4.6934	4.63552	4.98828	4.60085	4.83163	4.86208	4.9552	4.71188	4.76314	4.42559	4.8172	4.87005	4.73707	4.70735	4.54814	4.59503	5.04439	4.51504	4.84121	4.68163	4.72069	4.85603
ABHD10	8.09032	7.61794	7.03022	7.64577	7.73222	7.84338	8.1225	8.18286	8.04556	7.31986	7.30602	7.91027	6.73682	7.78919	7.73995	7.36635	8.13633	7.86492	6.45604	7.48771	8.09942	8.01007	8.23501	7.83501	8.22796	8.13015	7.56601	7.98382	7.92941	7.97282	7.81411	8.28191	7.71784	8.23418	7.87957	7.66968	8.07293	7.68751	8.06662	7.64702	7.96255	7.4486	7.35698	8.07753	8.27217	8.32442	8.16792	8.1856	8.08301
ABHD11	7.51856	7.10319	7.3254	7.57649	7.3173	7.45469	7.3173	7.6242	7.45901	7.29192	7.05746	7.33102	6.91542	6.98575	7.29486	6.96349	7.39035	7.25019	6.79419	7.36409	7.00292	7.28584	7.14136	7.3173	7.05746	7.30167	7.16101	6.90958	7.52631	7.51471	7.52454	7.55699	7.29147	6.98159	7.0483	7.09489	7.5834	7.13792	7.28634	7.41117	7.06089	7.09723	6.73064	7.71409	7.63446	7.50039	7.33735	7.47993	7.54418
ABHD17A	8.21741	8.2217	8.46158	8.15849	8.56742	8.6783	8.6234	9.00061	8.62071	8.5052	8.60488	8.47999	8.26209	8.56998	8.33964	8.38312	8.15575	8.55228	8.32552	8.61381	8.4582	8.3429	8.82353	8.31826	8.71464	8.66179	8.58836	8.49422	9.38398	8.15398	7.83959	8.44984	8.47999	8.40008	8.3764	8.63666	8.62921	8.6276	8.78428	8.98991	8.74359	8.84547	8.8945	8.0987	8.38643	8.15937	8.52301	7.42344	8.55364
ABHD17B	5.80756	5.7564	5.74591	5.49865	5.59885	5.8163	5.73247	5.42459	5.65392	5.28409	5.58699	5.69363	5.7039	5.31011	5.50219	5.3844	5.65636	5.48529	6.02676	5.64081	5.68688	5.82396	5.31529	5.84068	5.40656	5.51704	5.81479	5.64402	5.4977	5.4936	5.3257	5.24522	5.63865	5.46181	5.70487	5.48173	5.57736	5.5457	5.58256	5.71356	5.57736	5.46243	5.65977	5.43766	5.90193	5.39232	5.75444	5.36427	5.50756
ABHD2	5.66946	5.7553	6.37977	5.40627	5.72636	5.43552	6.88289	5.3908	5.60536	6.76298	6.20913	5.74167	6.4747	5.85143	6.05744	6.22799	5.58034	5.71114	6.71631	5.72548	5.9911	6.46913	6.27669	6.00979	5.72664	5.77264	5.96848	5.54311	5.89222	6.11854	5.59917	5.5607	6.32285	6.04174	6.34895	5.74619	6.12508	5.89608	5.73689	5.75668	5.66221	6.17637	5.91624	5.26211	5.59983	5.54597	5.8233	5.26381	5.52005
ABHD3	4.52279	4.3328	4.30001	4.36946	4.40751	4.10373	4.36293	4.52587	4.25502	4.4	4.48831	4.25747	4.16291	4.47233	4.43035	4.42164	4.27415	4.44932	4.75561	4.31939	4.43782	4.29531	4.43137	4.51754	4.33217	4.48885	4.33885	4.53345	4.22291	4.37063	4.21228	4.55545	4.337	4.24195	4.50867	4.3795	4.21405	4.35325	4.22238	4.62806	4.41423	4.73166	5.99018	4.32177	4.38606	4.45651	4.20343	4.5773	4.12867
ABHD4	7.67188	7.78497	7.74053	7.85098	7.54883	7.84029	8.04406	7.7157	7.59535	7.67188	7.45282	7.63165	7.55954	7.60955	7.42166	7.59535	7.77359	7.5514	7.21609	7.94347	7.51709	7.98889	7.49803	7.06983	7.61165	7.48472	7.5586	7.69362	7.53857	7.62627	8.02513	7.68123	7.52251	7.57755	7.62898	7.44476	7.78854	7.9414	7.63977	7.85158	7.70489	7.69937	7.79099	7.44701	7.33371	7.57599	7.43028	7.48826	7.66859
ABHD5	5.54438	5.34441	5.65793	5.37098	5.70658	5.25939	5.91474	5.38714	5.61086	6.29184	5.94378	5.50727	6.28764	5.57557	5.89312	6.06872	5.44187	5.51738	7.28414	5.61028	5.76402	5.74619	5.38977	5.89759	5.61605	5.71804	5.37731	5.61807	5.35202	5.45024	5.4698	5.2786	5.31464	5.17233	5.35229	5.37006	5.31958	5.21999	5.15464	5.34968	5.16952	5.27828	5.08295	5.51771	5.52323	5.28846	5.36816	5.29546	5.29252
ABHD6	4.97685	5.09527	5.02707	5.20789	4.93206	5.16488	4.91139	5.1248	5.00559	4.8936	5.28972	4.99549	4.75025	5.16592	5.05422	5.02335	5.03258	5.12808	4.8874	5.11286	4.97104	4.95066	5.0782	4.80634	5.04078	5.09599	4.92155	5.06974	5.18985	5.03179	5.0855	4.88273	4.88571	5.02482	5.0775	4.98362	5.01921	5.10101	5.08587	4.92155	5.08512	5.15427	4.98983	5.05862	4.98128	5.1142	5.0075	4.99798	5.09749
ABHD8	6.16439	5.87117	5.79052	6.18934	6.0635	6.3935	6.026	6.29685	6.06756	5.76998	6.36576	6.34499	6.30152	6.00883	5.93669	5.88998	6.06756	6.45453	6.14131	6.28705	5.93758	6.31863	6.42066	5.77694	6.01196	6.08529	6.33721	6.15335	6.40673	6.05247	5.97712	5.88493	6.07174	6.00108	6.03783	5.91654	6.13738	6.05186	6.21711	6.12568	6.14597	6.03867	6.08153	6.26186	6.10749	5.92719	5.97623	6.01662	6.01037
ABI1	5.31592	4.63278	5.72073	4.88188	5.18344	4.77478	5.27555	5.15497	5.25421	5.40878	5.14235	5.10026	5.43337	5.3514	5.237	5.51874	5.0393	4.7773	7.22701	5.22668	5.50187	5.60596	5.18704	6.34839	5.47182	5.37636	5.14485	5.38471	5.04004	5.20789	5.54142	5.19751	5.76769	5.01006	5.48334	5.46774	5.07788	5.1802	5.04252	5.40974	5.04939	6.11552	6.16469	5.1762	5.4798	5.15147	5.5913	5.27006	5.14451
ABI2	6.46735	6.6692	6.80473	6.56177	6.56913	6.66316	6.73325	6.45219	6.58626	6.61669	6.48798	6.61879	6.4641	6.33965	6.43797	6.47903	6.59056	6.5473	6.42185	6.61761	6.7018	7.02249	6.41069	6.71313	6.43292	6.57738	6.68495	6.40836	6.44244	6.5643	6.76605	6.60887	6.79013	6.61909	6.63052	6.64045	6.57	6.72017	6.62865	6.73999	6.70246	6.46682	6.52697	6.40047	6.4717	6.47228	6.75476	6.50256	6.62523
ABI3BP	4.45324	4.55405	4.64582	4.4873	4.62615	4.71357	4.74015	4.39943	4.37838	4.61611	4.65367	4.5254	4.40166	4.41933	4.4459	4.47287	4.47437	4.4603	4.43302	4.55245	4.48934	4.50718	4.52855	4.68574	4.20549	4.35209	4.61552	4.42051	4.51802	4.52381	4.47598	4.49889	4.43469	4.62187	4.60667	4.51186	4.42342	4.55297	4.56978	4.74972	4.54814	4.45703	4.43984	4.33475	4.49093	4.50768	4.50148	4.52279	4.44709
ABL1	7.19695	6.97914	7.67738	6.64527	7.56958	7.18163	7.70664	7.72825	7.47501	7.82696	7.435	7.62316	7.87631	7.58659	7.24803	7.89459	7.28584	7.39757	8.56867	7.73702	7.67565	7.49803	7.72424	7.63977	7.7072	7.7146	7.53335	7.45706	8.02069	7.17562	7.06366	7.25666	7.91998	7.27481	7.68696	7.97838	7.43695	7.55495	7.35831	7.83027	7.48281	8.10798	7.85753	6.44445	7.31167	6.59835	7.50843	6.48201	7.54827
ABL2	6.13904	6.30098	6.10068	6.149	6.40958	6.37977	6.36663	6.00167	5.94532	6.13396	6.28265	6.1671	6.14597	5.84988	6.06999	6.14679	6.13625	6.24737	6.19246	6.20367	6.28239	6.31384	5.97382	6.13365	5.85079	6.08964	6.1126	5.72727	6.33594	6.19876	6.1052	6.34355	6.05103	6.15922	6.05131	6.18961	6.26929	6.32945	5.9911	6.36605	6.00795	6.18499	6.1219	5.84324	5.91445	5.93609	6.09332	6.32625	6.10664
ABLIM1	8.66759	9.18903	8.63788	9.06797	8.94389	9.34775	9.51951	8.71612	9.53026	8.99418	8.82517	9.02363	8.67052	9.11951	9.02843	8.75549	8.9673	8.93356	8.08149	8.99648	9.93867	9.9447	9.3705	8.61667	9.13225	9.34463	9.2175	9.02125	9.8988	8.86231	8.60379	8.76523	9.31698	9.41888	9.1591	8.77406	9.13225	8.81988	8.98524	8.65584	9.3705	8.55228	8.10017	8.96516	9.06083	8.74209	9.34775	8.63063	8.85312
ABLIM3	8.33124	8.7472	7.76819	8.41333	7.71176	8.58306	7.9286	7.92787	8.2078	7.73049	8.76861	8.6588	8.41885	8.6422	8.60247	8.77908	8.47752	9.00537	8.2199	8.15575	8.146	8.7876	8.39549	8.33658	8.57932	8.11255	8.61229	8.33229	9.14563	8.2876	8.35132	8.33341	8.41444	8.33229	8.72761	8.36654	8.7078	8.59665	8.52699	7.82696	8.40556	7.91227	8.11016	8.16094	8.2946	8.15136	7.98242	7.70099	7.83893
ABO	6.1052	6.09109	5.89139	6.08236	5.79083	6.21226	5.98479	6.02397	5.65423	6.09547	6.26869	6.08416	6.14988	6.14131	5.92628	5.90161	6.19618	6.18392	5.9187	5.81597	5.78275	6.00673	5.97922	5.87022	5.60836	5.68622	5.91121	5.77138	6.1009	6.00979	6.39084	6.01404	5.75587	6.0569	6.26035	5.96592	6.11751	5.91089	6.02676	6.03247	6.00253	5.4288	5.86327	5.99675	5.97744	5.77358	6.29366	5.91505	5.85207
ABR	7.7248	6.98874	6.49407	7.3173	7.5053	7.70888	7.33281	7.25498	7.68073	7.08864	7.20737	7.87631	6.87122	7.28674	7.45808	7.33692	7.26609	7.66234	7.17172	7.14292	7.70275	7.78022	7.37718	7.62363	7.55495	7.50995	7.32334	7.37718	7.32668	7.28448	7.04145	7.148	7.56417	7.33692	7.16101	7.288	7.46565	7.4	7.3254	7.22174	7.44429	7.18311	7.1776	6.9488	7.19372	6.86542	7.35656	6.38477	7.2066
ABT1	6.78673	6.72879	6.93864	6.93327	6.95906	7.12947	6.74562	6.83083	6.95392	7.15491	6.86408	6.77803	6.92882	6.91264	6.82769	6.90891	6.64716	6.94677	7.13644	7.05784	6.84429	6.95943	6.82313	6.85021	6.61379	6.82949	6.81287	6.79509	6.92639	6.82568	7.16592	7.01674	6.78909	6.74499	6.7425	6.8031	6.80776	6.96008	7.01081	7.03678	6.955	6.97504	6.71823	6.90604	6.89017	6.76547	6.92238	6.77146	6.97843
ABTB2	7.68123	7.71176	8.03555	7.80205	7.69362	8.19512	7.70434	7.67565	7.7022	8.3429	8.0077	7.63651	7.91437	7.59636	7.73636	7.92787	8.08465	7.99431	8.24508	7.74113	7.67465	7.54268	8.25515	7.27002	7.69643	7.88606	8.04406	7.41164	7.42848	7.78497	7.87896	7.70489	7.65898	7.73995	7.68968	7.94002	7.73995	7.60096	7.61421	7.45657	7.7146	7.68073	7.61997	8.12605	7.69246	7.86239	7.72997	7.82431	7.7072
AC003989.4	5.94441	5.94073	5.88163	5.9676	5.69427	5.89027	5.71865	5.85334	5.82182	6.30941	5.76428	5.89638	5.85961	6.07202	6.01099	5.79705	5.87382	6.01574	5.62751	5.89759	5.53179	5.77115	6.03184	5.36152	5.70001	5.70213	5.87323	5.79846	5.81274	5.68024	6.16037	5.89253	5.70001	5.92144	5.51369	5.67509	5.77659	5.81085	5.93457	5.93786	5.82572	5.65358	5.67045	5.89731	5.55466	5.89084	5.58005	5.90223	5.9876
AC004692.5	5.99675	5.67221	6.00398	6.00368	6.30994	5.93139	6.40339	5.79235	5.99701	6.4686	6.29452	6.07575	6.33289	5.88249	6.48738	6.10259	6.20148	6.42629	6.27669	5.94499	6.08097	6.29452	6.23444	5.79735	6.39448	5.85641	6.03361	5.95818	5.53553	6.28124	5.80634	5.98153	5.49836	5.60137	5.60327	5.59348	5.866	6.08529	5.82544	6.25451	6.25562	6.40309	5.95562	5.94073	5.97204	5.19025	5.67509	5.07788	6.11831
AC004941.5	5.97949	6.07227	5.8233	5.7803	5.87747	5.88163	6.15894	5.71443	6.11552	6.64076	6.29626	6.18011	6.6548	5.85671	6.02275	6.19099	5.79529	5.85905	5.92264	5.71836	6.04418	5.67336	6.13878	5.59697	6.01931	5.94348	5.76509	5.9676	6.30296	6.38817	5.87839	5.67451	5.992	6.02306	5.65329	5.57397	5.83836	5.91445	5.81479	5.57244	5.76314	6.04262	5.8769	6.17926	6.19903	5.80061	5.78561	5.78712	5.87929
AC005838.2	5.16303	4.98553	5.43967	5.20571	5.05014	5.12404	5.15284	5.46271	4.96135	4.77218	4.84842	5.11321	5.49425	5.01621	5.17435	5.08696	5.22836	5.30254	5.00447	5.17305	5.21517	5.14275	4.80911	5.1456	5.13232	4.95733	5.15603	5.40201	5.07932	5.18881	5.50413	5.2179	5.28034	5.5704	5.36693	5.05786	5.21584	5.18815	5.08948	5.12046	5.36187	4.69384	4.97179	4.85762	4.824	5.55911	5.24212	5.329	5.36465
AC007292.3	4.85804	5.05121	5.04439	4.92155	5.07237	5.14485	4.98672	5.00964	5.01802	4.63685	5.08512	5.06856	5.08914	4.78306	5.06112	4.80063	4.94139	4.86924	4.87327	4.94951	4.86251	5.02947	5.09421	4.57965	5.11864	5.01441	5.14522	4.80103	4.97022	4.79773	4.79981	5.16992	4.93128	4.85641	4.93206	4.80313	4.96325	4.88532	5.03823	5.18168	4.99798	4.99954	4.89798	4.89241	4.84886	4.92074	4.71357	4.80313	5.08804
AC007389.3	8.35022	8.48111	8.6276	8.57791	8.16635	9.03747	8.06982	7.98959	7.99878	8.14202	7.99804	8.57519	8.49173	8.10863	8.00856	8.25418	8.49422	8.41678	7.94002	8.31055	8.0863	8.17702	8.04481	7.942	7.85282	7.79325	7.95609	7.82762	8.01363	8.31541	8.82517	8.49906	8.38998	9.1862	8.88309	8.12678	8.51779	8.56742	8.58561	8.09349	8.65724	7.44429	8.05013	8.2105	8.03244	8.31148	8.67364	8.43257	8.26927
AC012065.7	5.30053	5.32442	5.43232	5.32214	5.28846	5.23763	5.54944	5.45094	5.17873	5.17339	5.26415	5.27448	5.05718	5.20856	5.32345	5.44157	5.61949	5.18128	5.26483	5.3108	5.37953	5.53701	5.20215	5.46243	5.53042	5.54438	5.29893	5.05937	5.70598	4.96901	5.31854	5.66946	5.30147	5.36328	5.35293	5.88669	5.50056	5.32834	5.35067	5.54175	5.21584	5.17435	5.16054	5.28943	5.23226	5.16303	5.35429	5.20358	5.57527
AC068039.4	5.22633	5.23078	5.39832	5.31114	5.38086	5.2373	5.83186	5.40911	5.28811	5.55048	5.31754	5.48173	5.39832	5.76689	5.52554	5.52654	5.64344	5.514	5.60536	5.11357	5.5301	5.39007	5.76219	5.43584	5.46008	5.63635	5.52289	5.43899	6.00639	5.04252	5.28101	5.33527	5.37763	5.30466	5.40684	5.17027	5.28101	5.38147	5.16877	5.50572	6.10664	5.45681	5.2918	5.35782	5.50697	5.48466	5.28877	5.29414	5.50351
AC074212.6	6.01037	6.49736	6.06639	6.5593	5.99259	6.20656	5.66317	6.17023	6.12366	6.42213	6.35749	6.06815	6.48858	6.30852	5.91569	5.89339	5.93584	6.19441	6.17689	5.99174	6.02275	5.72636	6.12929	5.1248	6.26035	6.24159	6.11778	6.20148	6.42751	5.95503	6.14161	5.79932	5.99904	6.17955	5.70572	5.69265	6.04802	5.90788	6.313	5.90315	6.30127	5.87807	5.92513	6.0989	6.17023	6.1268	5.82696	6.11065	6.10781
AC084219.3	5.03667	4.99056	4.81975	5.11707	4.90381	5.15284	5.00074	5.0819	4.92557	5.11898	4.98517	5.07201	5.00487	4.83602	4.94175	4.96135	4.90464	5.04555	4.85351	4.91899	4.88614	4.73344	4.9973	4.57591	4.62758	5.03438	4.95101	4.81892	4.8002	4.91539	5.11389	5.08914	4.85724	5.08004	5.27622	4.75649	4.89513	5.20499	4.86251	4.94098	5.00713	4.71755	4.71575	4.96398	4.77002	5.39473	4.90299	4.98635	4.7848
ACAA1	7.89733	7.48567	7.53755	7.84896	7.48664	7.38859	7.61111	7.61578	7.8906	8.01218	7.53133	7.68751	7.3538	7.87003	7.45615	7.2023	7.70275	7.75678	7.18783	7.57219	7.55299	7.39217	7.73464	7.3323	7.98669	7.76686	7.65035	7.71002	8.27033	7.98599	7.7688	7.57219	7.69246	7.69988	7.72825	7.45559	7.95687	7.72191	7.66117	7.43405	7.69069	7.40268	7.43126	8.01525	7.88341	7.87699	7.68751	7.79271	7.90332
ACAA2	8.75549	8.81427	8.62614	9.15117	8.34075	8.99648	8.56742	8.45577	8.81602	9.09992	8.62921	8.71127	8.51287	8.83229	8.55364	8.53199	8.56742	8.78087	7.95974	8.7968	8.73249	8.43257	8.73408	7.88665	8.95643	8.72761	8.73886	9.0562	8.32912	8.89248	9.06345	8.55364	8.60628	8.81427	8.35894	8.34937	8.6394	8.40654	8.64375	8.32442	8.83229	8.22435	8.19253	8.99648	8.6353	8.84927	8.72761	9.03999	8.71046
ACACA	6.41039	6.28183	6.27077	6.32328	6.22858	6.20397	6.37672	6.4073	6.17779	6.313	6.17341	6.08236	6.11968	6.19222	6.34079	6.18449	6.30152	6.08933	6.279	6.48444	6.32536	6.48705	6.31834	6.53255	6.13365	6.06121	6.25709	6.13791	6.06413	6.18105	6.40642	6.53343	6.2565	6.32457	6.19073	6.21949	6.16684	6.24877	6.30852	6.29982	6.43892	6.22091	6.15534	6.2528	6.22743	6.39169	6.16123	6.39729	6.23565
ACACB	7.23419	6.97692	6.44124	7.31042	7.23261	7.26959	7.09909	7.11557	7.14366	7.06719	7.24358	7.66968	6.56002	7.70604	7.6578	7.21843	7.49708	7.6242	6.40399	8.22796	7.81031	7.10698	7.60246	7.17882	7.12312	7.38587	7.18746	7.26569	7.92461	7.40816	6.75753	7.36546	6.88705	6.95466	6.88837	7.03022	7.40992	7.47202	6.80173	6.66954	7.3895	6.60292	6.6673	7.19031	7.03468	7.12754	6.87368	7.19695	6.8812
ACAD10	7.53184	7.49621	6.99996	7.57219	6.90453	7.31337	6.78638	7.36327	7.37633	7.54418	7.53755	7.42435	7.27481	7.15933	7.18663	7.32668	7.28047	7.41683	6.9323	7.47055	7.05364	6.80443	7.71784	6.83442	7.64702	7.43214	7.4745	7.15084	7.68176	7.36723	7.54971	7.34133	7.22174	7.45949	7.04306	7.0269	7.32246	7.36099	7.55299	7.19264	7.7538	7.1287	7.13416	7.67903	7.35656	7.51762	7.33912	7.52875	7.30255
ACAD8	6.62037	5.33063	5.59568	5.63231	5.41553	5.13341	6.00852	6.38672	6.40134	5.65636	5.77447	5.93609	5.94259	6.26526	6.01037	5.76455	6.10037	5.98211	5.59697	5.79965	6.51945	6.48948	6.15922	6.79727	6.5166	6.60973	6.37951	6.68179	5.42748	6.62187	6.40104	6.35515	6.34987	6.32865	6.58121	6.34079	6.41069	6.06034	6.30242	5.62683	5.63519	5.80727	5.09202	6.89818	7.12947	6.19995	6.8812	6.56761	6.21226
ACADL	4.84842	4.94525	4.84583	4.86376	4.75518	4.7713	4.75067	4.81309	4.72016	4.74148	4.76641	4.83561	4.80497	4.7366	4.96062	4.7861	4.89129	4.89129	4.7713	4.87661	5.00886	4.84288	4.74503	4.74318	4.57918	4.87045	4.80965	4.67839	4.88188	4.94835	4.96135	4.85524	4.86682	4.76732	4.71886	4.67601	4.77045	4.82703	4.8874	4.75389	4.85067	4.60136	4.54913	4.85685	4.77608	4.75389	4.64254	4.94012	4.72707
ACADM	9.22001	7.56055	8.37425	8.47497	7.92328	8.198	8.93144	8.51902	9.01242	9.07797	6.33965	9.42912	8.73408	8.85883	8.65724	8.22707	9.08965	8.52175	7.5943	8.35451	9.00276	8.58445	9.05422	9.25178	9.14826	8.93144	9.1591	9.15117	7.99359	9.19482	9.51187	8.58561	9.45777	9.61298	9.75247	8.85111	9.16969	8.60628	8.6422	8.32042	8.8905	7.95974	7.41075	8.97616	9.12723	9.50378	9.13498	9.42244	8.85111
ACADS	7.55195	7.67064	7.42708	7.72191	7.38298	7.57755	7.45062	7.72077	7.79385	7.62477	7.62627	7.81031	7.81281	7.75511	7.62106	7.4918	7.77598	7.82629	7.19297	7.63497	7.69023	7.29147	7.58823	7.39082	7.74791	7.63867	7.91505	7.9764	8.16721	7.8383	7.71675	7.36986	7.52005	7.77298	7.42935	7.42898	7.55348	7.47756	7.70826	7.44429	7.83639	7.2444	7.36501	7.50039	7.46146	7.56551	7.61742	7.3543	7.79639
ACADSB	4.48784	3.91187	4.09752	4.06775	4.17897	4.0768	3.95401	4.17401	4.52587	4.23512	4.29178	4.20677	4.16356	4.27771	4.29063	3.8526	4.40924	4.23887	3.99286	4.12601	4.2936	4.03885	4.17843	4.64439	4.23271	4.52954	4.21522	4.26578	4.0647	4.26102	4.37507	4.11167	4.27771	4.32627	4.34974	4.21228	4.32231	4.06109	4.19546	3.99139	4.26102	4.19306	3.94903	4.31997	4.77261	4.42711	4.44817	4.38055	4.374
ACADVL	10.3899	10.6533	9.82423	10.6533	10.365	10.3051	10.2795	10.4465	10.6373	10.1504	10.3476	10.7247	10.221	10.7084	10.2369	10.4723	10.3834	10.4465	9.45777	10.5874	10.6373	10.1855	9.64238	9.68694	10.7162	10.221	10.2673	10.7324	10.5321	10.6831	10.365	9.9951	10.2862	10.5119	10.4161	10.2542	10.4526	9.9164	10.1447	10.1335	10.4988	9.89358	9.10923	10.4037	10.1054	9.97156	10.4526	9.5799	10.3585
ACAN	6.53702	6.86741	6.7579	6.86542	6.65108	6.86408	6.7214	6.56761	6.57145	7.04797	6.63958	6.69485	6.66151	6.40673	6.64375	6.68461	6.60597	6.80541	6.49917	6.6588	6.63839	6.5649	6.84988	6.08416	6.72905	6.65941	6.77332	6.35046	6.79635	6.50665	6.55433	6.7123	6.31354	6.30852	6.32298	6.32328	6.69016	6.61557	6.53732	7.20185	6.69675	6.84649	6.87979	6.65566	6.55162	6.70338	6.56238	6.68461	6.59023
ACAP1	6.88389	7.39171	7.13608	7.38587	6.89193	7.36453	7.20424	7.20781	7.08294	7.20981	7.17444	7.08381	7.14053	7.13416	6.98267	6.98267	6.9316	7.03849	6.90639	6.92379	6.87979	6.7092	7.07651	5.96054	7.39404	7.05826	7.27936	7.09276	7.24846	6.92882	7.26481	6.76835	6.92312	7.09309	6.79079	6.73934	7.08491	7.22216	7.53445	7.01117	7.63759	6.89479	6.96088	7.25104	6.99417	7.27136	7.02767	7.15039	7.288
ACAP2	3.90601	3.84892	3.92856	3.89892	3.9958	3.60459	3.95327	4.03587	3.86723	3.67886	3.76201	3.97717	3.95256	4.07332	4.15006	3.98778	4.03885	3.79872	4.20208	3.84307	4.09824	4.06038	3.95825	4.51355	4.02393	3.98703	4.0775	4.09061	4.21169	3.83701	3.90317	4.08396	4.11559	4.07116	4.20907	4.0225	3.93813	4.04973	3.90317	4.05827	3.93732	4.37174	4.21287	4.11105	4.01246	4.08728	4.04325	4.02628	3.98103
ACAT1	10.9565	10.5321	10.3476	10.8526	10.2154	10.5654	10.6999	10.8705	10.9466	10.8162	9.42912	10.5654	10.0938	10.9002	10.2673	10.0767	11.0709	10.6606	9.54448	10.3476	11.0103	10.4988	10.3899	10.6533	10.973	10.8342	10.8083	11.1232	9.05859	11.0196	10.8908	10.7393	10.8426	10.9915	10.7904	10.5253	10.7728	10.4406	10.9466	9.74831	10.5874	9.47823	8.51287	11.1119	11.0709	11.1022	10.9275	11.1232	10.9087
ACAT2	5.73982	5.79414	5.67847	5.74048	5.67275	5.86327	5.83372	5.76832	5.63607	5.70453	5.48434	5.59759	5.41745	5.80663	5.76455	5.85797	5.75117	5.74946	5.75206	5.59165	5.70658	5.76344	5.48722	5.79262	5.7353	5.75386	5.77163	5.56973	5.556	5.39969	5.77694	5.58947	5.50816	5.22668	5.31529	5.6402	5.55081	5.55694	5.43869	5.68265	5.56517	5.68653	5.5913	5.57244	5.53208	5.59728	5.44157	5.87957	5.63281
ACBD3	5.74318	5.37984	5.72664	5.43766	5.85489	5.40684	6.35783	5.38874	6.02942	5.58186	5.60536	5.69234	5.88699	5.52654	5.84235	5.58575	5.45158	5.49577	5.82396	5.49606	5.69611	5.9638	5.72846	6.31019	5.80366	5.84125	5.83589	5.73863	5.65461	5.86084	5.48596	5.55845	5.90704	5.66859	5.65824	5.78712	5.73275	5.67991	5.72786	5.62751	5.59003	6.12392	5.96054	5.86446	5.93812	5.91056	5.80933	5.76065	5.76455
ACBD4	7.11404	7.26481	7.12984	7.34679	7.10698	7.37452	7.26217	7.06983	7.06719	6.98617	7.49574	7.16017	7.32417	6.99012	6.99534	7.16877	7.18079	7.20019	6.88667	6.82535	6.97172	6.99569	7.25498	6.90991	7.47055	7.06633	7.04465	7.05364	7.04537	7.09873	7.2494	7.20781	6.98837	7.44997	7.09132	7.21609	7.23101	7.35157	7.22814	7.11557	7.31253	6.9809	7.3323	7.15567	7.06165	7.19573	7.12084	7.43695	7.207
ACD	6.1211	6.08416	6.23787	6.21507	6.36433	6.45547	6.2856	6.23093	5.91624	6.19845	6.31384	6.13249	6.22563	6.0989	6.1784	6.30127	6.08236	6.21921	6.27814	6.02624	5.93899	6.14366	6.04234	6.25978	6.14338	5.92811	6.27843	5.76866	6.08444	5.98845	5.97204	6.43975	5.91624	5.84295	6.06324	6.25252	5.98729	5.94348	5.85932	6.06999	5.90377	6.09414	6.16323	6.19073	5.98788	5.91654	5.8163	6.04709	6.5072
ACE	5.24833	5.39535	5.28308	5.54656	5.39232	5.95473	5.1273	5.62159	5.60506	5.55694	5.49296	5.5213	5.49391	5.36293	5.37392	5.46882	5.42817	5.49459	5.31958	5.53701	5.20998	5.29252	5.47307	5.33758	5.61637	5.57397	5.7803	5.85399	5.75947	5.14086	5.39664	5.43461	5.57767	5.64613	5.57369	5.42033	5.52257	5.82631	5.95503	5.44898	5.79846	5.75668	5.63815	5.41936	5.4801	5.49865	5.58731	5.35884	5.58186
ACE2	5.88669	5.61512	5.45221	5.38504	5.35688	5.13268	6.15277	6.53972	5.45779	6.00081	5.55879	5.88309	5.11251	6.85053	6.34442	5.28478	6.06581	6.10461	5.18851	6.60411	5.6847	6.38386	7.63272	6.64225	5.80061	5.89253	6.5694	5.65915	6.11778	5.61605	5.33259	5.51552	5.67571	5.53899	5.80453	5.97446	5.52881	5.32149	6.21424	7.13143	5.06183	6.07345	5.52952	6.41182	5.67422	5.88163	5.32278	6.4002	6.38386
ACHE	5.63391	5.70691	5.46524	5.70627	5.3675	5.83528	5.65524	5.37167	5.53364	5.71985	5.87661	5.43736	5.6467	5.46116	5.45518	5.4288	5.38471	5.63734	5.41745	5.5629	5.36293	5.37358	5.6698	5.05053	5.64462	5.5457	5.55081	5.35168	5.5629	5.53553	5.62377	5.53609	5.45714	5.52788	5.52421	5.43833	5.68688	5.50917	5.84042	5.46366	5.6766	5.38977	5.3431	5.50023	5.45779	5.54078	5.4422	5.45907	5.67631
ACIN1	7.13266	6.8691	6.88499	6.78125	6.70822	7.01081	6.41039	6.76605	6.7702	6.94912	6.58626	6.90491	6.71854	6.8543	6.84924	6.77552	6.57517	6.8978	6.64135	7.05712	6.67065	6.8698	6.95392	6.62187	6.64814	6.50047	6.87915	6.43431	6.94497	6.87192	6.93091	7.16674	6.77803	6.81685	6.80138	6.9193	6.89985	6.86177	6.70114	6.85391	6.63723	6.73654	6.71258	6.59897	6.66015	6.75821	6.96774	6.6766	6.77051
ACKR1	7.07878	7.24187	8.46273	7.25965	8.22262	7.17444	6.5593	7.73049	7.24398	7.66452	7.64965	7.3284	8.47497	7.09132	8.02717	6.86741	7.51856	7.16962	7.66117	8.08065	6.62187	6.42274	7.08416	7.34504	7.26302	7.00971	6.56884	6.78324	7.01548	7.00181	6.77738	6.62523	7.17052	7.01858	6.52272	7.79701	7.30557	7.63336	7.13186	7.10698	7.6205	7.61421	7.41983	6.33721	6.76801	6.44623	6.51945	6.71794	7.08819
ACKR2	5.99143	6.11915	6.25049	6.13365	6.09574	6.48075	5.83031	5.61229	5.84597	5.73434	6.00608	5.84182	5.73434	5.89623	5.77231	5.86507	5.87595	5.86385	5.87595	6.04891	5.69234	5.69519	5.81422	5.90912	5.59885	5.59067	5.7039	5.74377	5.99814	5.92719	6.00703	6.07914	5.85671	6.26127	6.05772	6.26728	5.94073	6.02546	6.03303	6.04446	5.75358	5.40911	5.96703	5.81867	5.79262	5.92321	5.9876	6.11751	5.87054
ACKR3	6.38241	5.3904	6.38586	5.44841	7.36678	5.75587	5.75474	6.20718	5.85932	6.7851	5.25081	6.1268	6.16263	6.78976	6.60236	5.90019	6.43892	6.05159	7.13143	6.38643	5.99174	5.94628	5.78184	6.84523	5.92264	6.53255	6.49378	5.43168	6.47112	6.1211	6.27526	6.21424	7.39498	5.44124	6.45975	6.03361	5.94348	5.07563	5.88338	5.69667	5.85271	6.34813	5.57943	6.90347	6.74159	6.34022	6.0989	7.10621	6.52004
ACKR4	3.79478	3.6734	3.88687	3.88975	3.87463	3.72914	3.97645	3.76672	3.82962	3.75223	3.98926	4.10162	3.66805	3.89747	3.86131	3.88077	3.83868	3.86427	3.68274	3.72239	3.73587	3.88225	3.83868	3.75133	4.04537	3.97219	3.84959	3.83559	3.75633	3.71527	4.26173	3.86427	3.92713	3.69211	4.20844	3.93233	3.85113	3.56119	3.80813	3.99437	3.92006	4.27112	3.76525	3.67183	4.0338	3.84665	3.99139	3.97645	3.74801
ACLY	6.84713	7.03166	7.19411	7.035	7.26258	6.69231	7.34092	7.17289	6.8305	7.00328	7.22423	6.91993	7.28248	7.15084	7.30825	7.25588	6.67843	6.99417	7.50583	7.57005	6.98267	6.93056	6.7362	7.02806	6.87979	7.1036	6.8071	7.19734	6.85293	7.10514	6.73282	6.84523	6.85224	6.8631	6.98691	7.1986	6.8305	6.80138	6.82636	7.3271	6.94013	7.44607	7.36369	6.78878	6.87915	6.87229	6.75144	6.87885	6.91693
ACN9	3.86206	3.741	3.72593	3.71785	3.79311	3.69311	3.95612	3.90742	4.02965	3.58492	3.68647	3.90379	3.62911	4.10712	4.13585	3.71168	4.01311	3.83483	3.71609	3.88145	3.7979	3.86066	3.89175	4.12724	3.80022	3.98021	3.68367	3.83352	3.34364	4.00589	4.094	4.08933	3.85848	3.87322	4.27649	3.84815	4.05759	3.76038	3.69311	3.64022	3.73791	3.79715	3.71609	3.94108	4.27112	3.74972	3.95468	3.94402	3.66162
ACO1	8.36991	7.99027	7.71784	8.03167	7.66688	7.61519	8.13172	8.20505	8.11016	7.84777	7.2023	8.05013	7.9764	8.03555	8.21156	7.90399	8.14762	7.55549	7.5206	8.17957	8.17871	8.05708	7.99086	8.29563	8.10017	8.40218	8.14126	8.41885	7.80647	8.00402	8.20416	8.18044	8.18902	8.2758	7.94282	8.09526	8.1874	7.9301	8.1168	7.81281	7.98822	8.00039	7.29231	8.44984	8.16019	8.62921	8.36873	8.38528	8.33341
ACO2	8.47497	8.62921	8.36206	8.71612	8.52928	9.24916	8.45577	8.45704	8.75219	8.26293	8.3429	8.72283	8.29243	8.56742	8.31541	8.3753	8.70463	8.64993	7.81411	8.37336	8.72123	8.56381	8.63788	8.07293	8.57791	8.69058	8.60379	8.50271	8.04023	8.56629	8.47227	8.2828	8.81275	8.90268	8.5994	8.21156	8.82707	8.58445	8.76694	8.11844	8.79856	7.9414	7.7277	8.83567	8.79461	8.49422	8.79124	8.50154	8.60778
ACOT11	5.69128	5.73564	5.45907	5.56681	5.86204	5.87529	5.79873	5.70518	5.99436	5.90995	5.89786	6.01313	5.46617	6.06178	5.87901	5.8163	5.82513	5.80366	5.26243	5.69234	6.25196	6.13047	6.11091	5.65915	6.16263	5.9311	6.02798	5.76428	5.95849	5.78742	5.62321	5.83836	5.57858	5.61662	5.80727	5.57767	5.86299	5.72313	5.52005	5.57428	5.70329	5.52257	5.50602	5.87231	5.94863	5.86084	5.98664	5.68503	6.07406
ACOT13	7.95322	8.86412	7.88989	8.61527	8.42	7.87572	8.15308	8.26209	8.72456	8.46873	7.7248	7.89184	8.14287	8.19512	8.16345	8.01292	8.33124	8.18657	7.52773	8.22342	8.30277	8.0879	7.6557	8.20242	7.98747	8.41678	8.21824	8.58445	8.14947	8.7968	8.21256	8.19428	8.0077	8.16094	8.24691	8.1032	8.41099	7.94829	8.12605	7.57863	8.1839	7.83027	7.49803	8.40863	8.57932	9.04485	8.33014	8.98762	8.40008
ACOT7	6.49857	6.62362	6.52634	6.46832	6.22173	6.67154	6.17926	6.42366	6.26382	6.52302	7.35029	6.48583	6.52131	6.76144	6.51202	6.86209	6.5583	6.73093	7.10241	6.60349	6.28376	6.20768	6.57174	5.92264	6.65138	6.49857	6.5489	6.54963	6.70371	6.56643	6.70629	6.42038	6.28097	6.33532	6.25112	6.39729	6.41454	6.34079	6.45219	6.62064	6.36877	6.6129	6.46501	6.56703	6.33927	6.46967	6.22917	6.40673	6.53432
ACOT8	7.17366	6.7931	6.63927	6.84172	6.5069	7.2944	6.80209	6.72779	6.7349	6.79419	7.22462	7.01715	7.01259	6.63898	6.70891	6.60794	6.53824	7.1496	6.5971	7.0354	6.57264	6.97098	6.64874	6.59147	6.84781	6.65509	6.73093	6.73561	6.74346	7.33142	7.06633	6.80677	6.77992	6.78477	6.63655	6.65794	6.89884	6.87648	6.91331	6.98939	7.06676	6.52634	6.6569	6.53024	6.39289	6.66125	6.81992	6.24339	7.14683
ACOT9	7.73577	7.70941	8.08556	7.58068	7.78318	7.27358	8.26119	7.80512	7.78497	8.46158	8.25048	7.92142	8.17871	7.79894	8.1251	8.4476	8.03244	7.90536	8.33124	7.49803	7.7779	8.32652	7.62106	7.87766	8.00687	8.09526	8.09605	7.86173	8.11428	7.98523	7.81591	7.79099	8.03555	7.72368	7.75741	7.79385	7.64144	7.68581	7.49229	7.72937	7.56004	7.53553	7.75628	8.03312	7.77539	7.65729	8.01363	7.8459	8.00329
ACOX1	5.03403	4.90663	4.8664	4.88773	4.92271	4.90381	5.30147	5.02378	4.91694	5.0982	5.19025	4.97296	4.8396	4.83782	4.99652	4.81219	4.86127	4.77478	4.86376	4.96787	5.10101	5.12951	4.95993	5.15216	5.31658	5.11175	5.00377	5.19792	4.92313	5.28173	5.01127	4.76603	5.19936	5.05531	5.11286	4.91539	5.12951	5.04837	5.09641	4.87452	4.88532	5.03667	4.98479	5.16054	5.25631	5.00413	4.95566	5.05862	4.86376
ACOX2	7.21233	6.78452	6.34053	6.89479	6.57264	7.17133	7.2635	7.14175	7.43354	6.60501	6.35046	7.11485	6.53972	6.98371	6.59866	6.36041	6.93864	6.98498	6.26382	6.68526	7.14366	7.20896	7.20624	7.11244	7.42666	7.24316	7.27481	7.60514	6.65822	7.31001	6.98267	6.78093	7.16919	7.02878	7.10698	7.23685	7.40631	7.09873	7.35072	7.08491	7.09834	6.60597	6.44007	7.47355	7.75922	7.36678	7.41875	7.21652	6.7611
ACOX3	6.19646	6.00368	6.1208	6.16238	6.13904	6.05282	6.08502	6.29218	6.22858	6.2326	6.00224	6.09695	6.0381	6.00575	6.04771	6.23565	6.06555	6.04531	6.15559	6.2896	6.22501	6.15107	6.05803	6.40614	6.25735	6.20687	6.28265	6.36171	6.12538	5.96592	6.16092	6.17779	6.22117	6.17225	6.3534	6.30539	6.24594	5.92321	6.13625	6.26351	5.90733	6.22146	5.90582	6.02397	6.14161	6.11941	6.09493	6.30969	6.2559
ACOXL	3.34672	3.37597	3.31079	3.47483	3.40479	3.57155	3.19868	3.28998	3.38816	3.55578	3.49644	3.32437	3.23306	3.32829	3.47483	3.30502	3.14331	3.39455	3.51249	3.4252	3.16743	3.22943	3.41494	3.23934	3.37733	3.22265	3.15152	3.28326	3.45441	3.10186	3.3208	3.28555	3.24241	3.2544	3.27845	3.25703	3.23306	3.16743	3.24944	3.21126	3.28555	3.18955	3.51561	3.43086	3.36114	3.43919	3.23934	3.34032	3.22265
ACP1	7.21963	7.09454	7.28584	7.29999	7.40184	6.92164	7.25666	7.01366	7.51283	7.47756	7.74053	7.15292	7.55443	7.39805	7.57005	7.35029	7.21729	7.46331	7.40398	7.22216	7.4542	7.49131	7.11404	7.50943	7.3895	7.34679	7.10698	7.52677	6.65169	7.38254	7.22174	6.83308	7.19935	6.98193	7.01743	7.10514	7.3254	7.03963	7.18432	7.12276	6.89371	7.05435	6.85325	7.09681	7.52251	6.94357	7.1891	6.8341	7.22939
ACP2	7.94282	8.03093	8.01591	7.51657	7.81591	7.75453	7.76323	7.55747	7.59636	7.68751	7.81281	7.67465	7.74896	7.89733	7.9764	8.0879	7.63977	7.85217	8.02944	7.91505	7.67188	7.67128	7.79385	7.41303	7.46001	7.74946	7.61371	7.65468	7.84528	8.13091	7.97557	7.8336	7.80588	7.96325	8.01525	7.69937	7.84338	8.08065	7.86108	7.90011	8.21824	8.3075	9.08484	7.63921	7.70275	7.67245	7.90536	7.50278	7.5943
ACP5	6.03428	6.65353	6.07058	6.47988	6.00368	6.34174	6.00167	5.80218	5.97476	5.85461	6.24906	6.03692	6.18705	6.04709	6.04122	5.96444	6.09306	5.90525	6.1115	6.04679	5.63962	5.75821	6.48798	5.2573	6.25913	6.01724	5.96115	6.04742	5.81026	6.13598	6.4919	6.0146	6.00368	5.99465	6.18644	6.31328	6.0598	6.03897	6.23595	7.16143	6.6673	7.64086	8.87548	6.02624	5.96412	6.168	5.95321	6.22833	5.88998
ACP6	6.76012	6.73713	6.22501	6.3127	6.64253	6.70728	6.51564	6.4142	7.07464	6.22563	6.13515	6.81415	6.44332	6.83773	6.83018	6.29392	6.89716	6.5685	6.20203	6.62011	6.6679	6.41039	6.84649	7.03203	6.76451	6.95906	6.53312	6.16351	6.66256	6.82502	6.53855	7.10815	6.90817	7.12276	6.53518	6.5296	7.02878	6.87229	6.90319	6.48262	6.80607	6.564	6.4729	6.37723	6.59683	7.00292	6.67532	7.06909	6.8002
ACPP	4.12462	4.08467	4.15006	4.02104	4.25125	4.33475	4.23579	4.10832	4.04973	4.05961	3.90831	4.06405	4.18219	3.98487	4.12332	4.094	4.08653	4.12258	4.32979	4.26467	4.13707	4.08933	4.24491	4.25939	3.92784	3.91121	4.0338	4.13707	3.99069	4.20725	4.19426	4.13121	4.32458	4.17724	4.1065	4.40975	4.08118	4.19426	4.04029	4.17604	4.10511	4.19797	4.09536	4.03308	4.1986	4.22711	4.1986	3.95754	4.24686
ACR	7.07916	7.37242	7.31123	7.478	7.32376	7.86548	7.45657	7.59636	7.32199	7.40088	7.07355	7.33549	7.48472	6.99917	7.18043	7.24187	7.35116	7.40725	7.01897	7.33501	7.20306	7.32977	7.42121	6.79509	7.38298	7.21843	7.27608	7.54575	7.2285	7.07794	7.32579	7.10551	7.31001	7.47897	7.25338	7.14438	7.49621	7.40398	7.35569	7.33594	7.80395	6.91367	7.23768	6.93091	7.27651	7.50133	7.50237	7.40036	7.51236
ACRV1	5.47815	5.57336	5.78685	5.58639	5.68288	5.60688	5.46774	5.66254	5.24282	5.39898	5.22173	5.59853	5.45942	5.30628	5.42394	5.53459	5.75034	5.41967	5.22975	5.61324	5.47467	5.63071	5.30529	5.64081	5.29382	5.25939	5.45518	5.20289	5.36362	5.29583	5.49701	5.5848	5.59316	5.55787	5.72248	5.49131	5.54597	5.67451	5.49668	5.5714	5.45551	5.27173	5.58412	5.48299	5.29144	5.52881	5.59284	5.51771	5.50442
ACSBG1	4.78874	4.89052	4.85685	4.83911	4.82103	4.89319	5.00117	4.78787	4.60667	4.86463	4.87821	4.78787	4.82275	4.68937	4.66999	4.74884	4.71497	4.87907	4.46707	4.88495	4.70256	4.93441	4.56175	4.97648	4.46876	4.61173	4.74628	4.66768	4.73344	4.62854	5.08404	4.75025	4.85021	4.92193	4.69109	4.75836	4.82961	4.92155	4.71537	4.7713	4.91021	4.73564	4.58563	4.68796	4.6695	4.8467	4.88859	4.98868	4.97296
ACSBG2	6.10141	6.26351	6.06555	5.98272	6.00023	6.21814	6.0486	5.87984	6.00368	5.83494	5.91505	5.98876	6.12446	5.82301	5.86721	6.02017	6.03631	5.99018	6.01313	5.9638	5.90761	5.86051	5.83775	6.14988	5.78184	5.86571	5.88906	5.82664	5.54078	6.04474	6.17429	6.17023	5.97922	6.2468	6.04068	6.21734	6.01603	5.9269	6.10872	5.7911	6.1132	5.77163	6.19123	5.81274	6.00454	5.92052	6.11805	6.25196	5.96261
ACSF2	5.84745	6.07718	5.88556	6.04983	5.67336	6.11697	5.89608	6.03148	5.97446	5.85434	5.91745	6.04262	5.7654	6.13762	5.99904	5.76283	6.05661	5.70894	5.32024	6.21566	6.03661	5.90102	6.04068	5.83775	6.32484	6.3323	6.1017	6.53051	5.7803	5.92052	5.9184	6.149	5.97837	6.34263	5.90969	5.93457	6.23323	6.01516	6.18307	5.64402	6.19192	5.78837	5.54627	6.37276	5.98664	6.19702	5.99964	6.17926	6.09141
ACSL1	8.8791	9.02125	8.88508	9.47132	8.48676	8.17783	8.99418	8.62071	8.92708	9.11446	8.30956	9.4051	9.1862	9.39774	10.1335	9.03262	8.73726	8.77581	7.93213	9.93867	9.42244	9.75247	8.16635	9.00061	9.26003	9.11951	9.09992	9.61298	7.84652	9.53759	9.62073	8.86045	8.85514	9.24641	9.39416	8.69058	8.86602	8.9376	8.64529	8.2758	9.03747	8.58715	8.41222	9.5799	8.64993	9.0703	9.28853	9.07797	8.60628
ACSL3	7.04577	5.98599	6.06872	6.16937	6.89329	6.15335	7.48987	6.34527	7.19935	6.63504	6.1242	6.67126	6.23762	7.12233	6.92914	6.7166	6.23595	6.40222	7.18043	6.47027	6.90383	7.33059	6.82059	7.59782	7.09168	7.22078	6.69612	6.80473	6.84004	6.92843	6.58221	6.76575	7.34182	6.8095	7.11087	6.79079	6.75506	6.97134	6.6874	6.43464	6.63182	6.61002	6.42274	6.91542	7.46769	7.03131	6.97245	6.65325	6.73217
ACSL4	3.97433	3.61787	3.95468	3.76525	3.69027	3.54031	3.81131	4.0338	3.95538	4.1828	3.80813	3.98487	4.20415	3.91187	4.25375	4.91497	3.85417	3.97717	4.87949	3.81808	3.87679	3.83701	3.96033	4.91858	3.91802	3.82713	3.86352	3.68367	3.84959	3.88617	3.97291	3.92941	4.0633	3.77833	4.18577	3.94768	3.83946	3.77155	3.78679	3.88537	3.61601	3.82247	3.86206	3.86206	4.2339	3.98173	4.05181	4.54231	3.94903
ACSL5	6.62362	6.48444	6.61585	6.46064	6.30296	6.41715	6.06266	6.59498	6.36106	6.31808	6.51056	6.49826	6.78387	6.84004	6.52155	6.55967	6.39616	6.41503	7.03747	6.30539	6.29982	6.01815	6.38643	6.76605	6.23146	6.22858	6.46996	6.46887	6.5513	6.44391	6.95466	6.5649	6.40464	6.48319	7.02467	6.47611	6.67843	6.51146	6.65353	6.21734	6.45365	6.32745	6.30437	6.36688	6.40164	6.49771	6.67253	6.51056	6.65566
ACSL6	4.75479	4.56035	4.65283	4.75067	4.54913	4.68344	4.71449	4.74015	4.567	4.51697	4.38055	4.80772	4.70256	4.55897	4.54576	4.54673	4.75836	4.52954	4.57363	4.6985	4.63465	4.60389	4.51802	4.66185	4.69198	4.45047	4.67936	4.54142	4.6477	4.64397	4.8874	4.7848	4.55897	4.73837	4.59751	4.50768	4.71928	4.824	4.63882	4.61313	4.74452	4.5374	4.56128	4.74409	4.58373	4.71101	4.80063	4.79735	4.567
ACSM1	4.76105	5.06856	4.83163	4.91858	4.85603	5.07891	4.79052	4.92481	4.87528	4.81174	4.90179	4.86171	5.06212	4.94175	5.07011	4.98401	4.9034	4.95882	4.8219	4.79394	4.83602	4.71794	4.7034	4.99094	4.74015	4.75155	4.73434	4.88232	4.80965	5.13951	4.89129	4.71497	4.72883	4.82147	4.73925	4.80142	4.8511	4.69897	4.99798	4.77697	4.82103	4.78175	4.91339	4.94989	4.90381	4.9969	4.86803	4.80142	4.91899
ACSM3	5.25869	5.42634	5.36427	5.42459	5.10787	5.43301	4.91946	5.12844	4.93679	5.16763	5.08981	5.58919	5.27935	5.45479	5.27309	5.09996	5.51435	5.40365	5.05603	5.35324	5.61056	5.20005	5.14343	5.20499	5.34871	5.12951	5.07788	5.19974	5.40911	5.28943	5.27555	5.15357	5.43833	5.2093	5.26616	5.22805	5.25247	5.26043	5.34934	5.17946	5.20358	5.10459	5.16268	5.29076	5.15427	5.28712	5.2274	5.29649	5.47683
ACSM5	6.09926	6.23066	6.03184	6.2326	6.02915	6.22563	5.87411	6.28433	6.26093	6.23202	5.84834	6.04802	6.19441	6.02162	5.98816	5.89084	6.3554	6.12786	5.80727	6.30884	6.07406	5.97744	6.09574	6.14131	5.93139	5.80029	5.88135	5.94229	6.09516	6.15724	6.61585	6.11999	5.91445	6.21682	6.02017	5.92144	6.02676	6.03783	6.2405	6.23931	6.22061	5.91775	6.03148	6.06413	5.81782	6.10872	5.8996	6.27437	6.08933
ACSS3	6.25079	6.15547	6.39875	6.15018	6.1242	6.35167	6.44742	6.38123	6.64752	6.23787	6.652	6.23873	6.19995	6.29452	6.47142	6.66534	6.34113	6.52758	6.23174	6.48913	6.69326	6.56333	5.98729	6.59271	6.48048	6.39111	6.06901	6.16066	6.2579	6.3152	6.27579	6.26869	6.47387	6.51086	6.49129	6.22146	6.19526	6.41503	6.46233	6.00575	6.24906	6.16882	5.75358	6.31921	6.28239	6.24594	6.39814	6.37001	5.98242
ACTA1	12.2883	11.6902	12.9885	12.3182	12.086	12.3594	12.9027	12.5733	11.7065	12.7727	13.1181	12.7727	12.7096	12.5733	12.9027	13.1181	12.5135	12.9885	12.406	11.6742	12.3594	12.9885	12.7727	12.9885	12.7096	12.2883	12.452	12.3182	12.9027	12.1571	12.5135	12.452	12.452	12.1313	12.3594	12.5733	12.2608	12.5135	12.5733	13.1181	12.086	12.406	12.3182	12.5135	12.086	12.3182	12.452	12.5135	12.829
ACTA2	7.15684	8.01363	7.88606	7.77598	7.3821	7.23916	6.96954	7.42708	7.24567	7.25708	7.22741	7.33912	6.8031	7.36453	7.52725	7.70604	7.30215	7.18231	7.13456	7.76441	6.96088	7.04425	7.45559	7.35569	7.55954	7.20781	7.59843	7.00105	7.19573	7.16017	7.09949	7.2027	7.30519	7.42572	7.43966	7.92268	7.59988	7.58509	7.52103	8.19067	7.52103	7.89253	7.92394	7.35241	7.37584	7.54575	7.4486	7.23101	7.59535
ACTB	10.8705	11.7065	12.2608	11.3053	12.3182	11.7065	11.0294	11.579	11.3418	11.3985	11.9733	11.3869	11.5231	11.3869	11.4853	11.9063	10.9002	11.3637	12.6493	12.0149	11.4853	11.4108	11.3181	11.5354	11.2567	11.2332	11.3985	11.3418	11.4345	10.7474	11.0196	11.5354	11.458	11.3869	11.5231	11.9733	11.2689	11.8837	11.6098	12.1813	11.7793	12.452	12.829	10.7904	11.1022	10.7817	11.4968	10.5253	11.4108
ACTC1	12.829	13.1181	12.7096	12.9885	12.2883	12.9027	12.6493	12.7096	12.9027	12.9027	12.3182	12.9027	12.406	12.6493	12.452	12.9885	12.9027	12.7096	12.7096	12.7096	12.9027	12.6493	12.6493	12.5135	12.5135	12.6493	12.5135	12.9027	12.7096	12.9027	12.9027	12.9885	12.7727	12.9027	12.9885	12.829	12.9885	12.6493	12.7096	12.829	12.829	12.6493	12.0609	12.7727	12.9027	12.9885	12.9027	12.9027	12.7727
ACTG2	7.98382	8.53556	8.74881	8.63666	7.78144	8.81807	7.72876	8.15223	8.03167	8.51537	8.45932	8.30855	8.03711	7.83234	8.3429	8.52301	8.26826	8.30855	8.05263	8.38872	7.87896	7.90332	8.0744	8.1284	7.62954	7.80149	7.91165	7.86307	8.20153	7.93282	8.28191	8.30564	7.71108	7.96403	7.72021	8.38528	8.60931	8.20333	8.10482	9.26003	8.0649	8.22707	8.19977	7.87957	8.14947	7.8932	8.03861	7.89939	8.01149
ACTL6A	4.35831	3.46094	3.72502	3.70307	3.62506	3.56119	3.97791	3.6874	3.89377	4.01884	3.64686	4.0225	3.87322	3.9958	4.15969	4.11559	3.69952	3.65795	4.31877	3.80338	3.78909	3.80022	3.89449	4.1405	3.85848	3.75787	4.21287	3.98256	3.66725	4.01097	4.03819	3.95612	3.89315	3.75457	4.28171	4.11915	3.76983	3.59718	3.92006	3.73404	3.73246	4.00865	3.89674	3.6874	3.95043	4.10832	3.96111	3.87763	3.82247
ACTL6B	5.75444	5.60627	5.68622	5.67726	5.3821	5.84865	5.48691	5.60204	5.64402	5.75034	5.8666	5.60071	5.80302	5.43584	5.47683	5.6476	5.60934	5.79235	5.55879	5.60506	5.53701	5.39114	5.85852	5.30397	5.69875	5.53672	5.62912	5.51704	5.50157	5.53398	5.52625	5.76629	5.51496	5.63734	5.58094	5.44279	5.68753	5.59067	5.53801	5.44446	5.49993	5.28308	5.51771	5.52952	5.56166	5.59003	5.63037	5.62751	5.6467
ACTL7A	6.58995	6.94388	7.13756	6.90052	6.8102	7.32417	7.58863	6.9471	6.98302	7.13456	6.85538	6.96241	6.84036	6.5513	7.0354	6.93396	6.74062	6.92811	6.68495	6.88872	6.8031	7.2452	6.81348	6.63986	6.70979	6.77114	6.81853	6.81888	6.83083	6.88837	7.21112	6.93396	7.1525	6.95052	6.81221	6.74499	6.95152	7.04764	6.81053	7.25666	7.0339	6.5499	6.63533	6.913	6.74381	7.01189	6.82149	7.06205	6.97914
ACTL7B	4.91814	4.99322	4.9714	5.05825	5.04151	5.00925	4.51186	5.09202	5.41845	5.12625	5.36088	5.14235	5.14414	5.16688	5.08876	5.12152	5.09167	5.09567	5.22063	5.0667	4.90507	5.11864	5.44313	4.60389	5.43833	5.30085	5.28811	5.31624	4.86553	5.36784	5.04624	4.97296	5.01288	5.06436	5.00161	4.97732	5.05458	5.10382	5.27077	4.76314	5.41523	5.05087	4.8002	5.27587	5.35951	4.88107	5.35363	5.20289	5.23466
ACTL8	7.38727	7.74619	7.68282	7.74456	7.56004	7.89394	7.18663	7.5292	7.42935	7.66349	7.48382	7.5215	7.23342	7.25376	7.37764	7.57649	7.34891	7.56799	7.20981	7.70275	7.56004	7.25748	7.63165	6.8284	7.84528	7.44701	7.40184	7.5797	7.50843	7.27481	7.72584	7.36194	7.31123	7.87699	7.44012	7.40133	7.60462	7.7456	7.83765	7.59535	7.98523	7.39903	7.54932	7.66014	7.62363	7.58451	7.17133	7.62898	7.5728
ACTN1	7.68399	7.86941	8.29875	7.69822	8.5563	7.93862	7.65673	8.15849	7.61684	7.63867	8.68563	8.2847	7.85282	8.16254	8.20333	8.56867	7.68857	7.59122	8.66908	8.35894	7.75066	7.85615	8.69218	8.46513	7.96471	7.82629	8.2876	7.82884	8.44389	7.2127	7.86108	8.02217	7.95974	7.71727	8.20071	8.84135	7.80716	8.33124	8.05864	9.43246	7.97772	9.08262	8.88115	7.86814	7.74405	7.97772	8.01218	7.70324	8.08227
ACTN2	9.98273	9.51546	10.3289	9.84835	9.77188	9.62956	10.3289	10.0222	9.94963	10.2732	9.65654	9.9044	9.83904	9.88815	9.723	9.65654	10.1391	9.92723	8.83567	9.45075	10.2261	10.0108	10.298	10.3108	9.87903	9.66927	9.84835	9.84835	10.1974	9.9213	10.0281	10.1054	10.1974	10.0006	9.97156	9.9447	9.9044	10.0438	9.97156	9.80929	9.64681	9.35768	8.73571	10.055	10.2369	9.98273	10.1799	9.88369	10.2862
ACTN3	5.71678	6.25535	6.05661	6.25196	6.12305	6.36817	5.80395	5.80634	5.87929	6.20573	6.18759	5.98957	5.90438	5.84265	5.70185	6.0483	5.99964	5.93786	5.94499	6.22945	5.99313	5.75587	5.94229	5.67784	5.90253	5.95907	5.97505	5.69549	5.94073	5.75502	5.9562	5.86414	6.06034	6.01931	5.96087	6.08903	6.02162	5.84929	6.08556	5.92477	5.80634	5.84538	5.8805	6.14338	5.91957	6.00023	5.98542	6.00136	5.99259
ACTN4	7.50378	7.9027	8.45336	8.03633	8.19067	7.97068	7.16275	7.99027	7.4918	8.21361	7.95758	7.86307	8.02217	8.15937	7.88272	8.20416	7.55396	7.95687	8.50909	8.02367	7.81101	7.7688	8.17375	7.69643	7.75066	7.73817	7.89526	7.50429	8.46392	7.51806	7.25588	8.06894	7.62521	7.41832	7.65418	8.27125	7.71784	7.7874	7.76561	8.10863	7.76033	8.17125	8.17125	7.47501	7.67796	7.29571	7.59122	7.31473	7.87699
ACTR10	9.11446	8.84339	8.89248	8.92489	8.82353	8.6194	9.04485	8.98308	9.10669	8.8905	8.67518	9.01678	8.73249	9.10245	9.18327	8.93981	8.91065	8.79856	8.6221	8.75549	8.92278	8.8945	8.80556	9.40866	9.03747	9.17793	9.08726	9.22289	8.45105	9.09739	9.19201	9.01907	9.06083	9.17532	9.00061	9.1298	9.20901	8.85514	8.79307	8.87721	9.16719	8.09699	8.54187	8.99191	9.38398	9.33277	9.16969	9.27895	9.03999
ACTR1A	8.32744	8.3764	8.2524	8.00611	8.29345	8.44045	8.25601	8.14287	8.28953	8.05568	8.56381	8.27217	8.24331	8.2217	8.20153	8.32744	8.10482	8.39099	8.03945	8.24968	8.21156	8.61791	8.173	8.29146	8.13871	8.44159	8.23072	7.99585	8.13708	8.26927	7.98101	8.02652	8.31936	8.14762	8.27771	8.27864	8.25601	8.09435	8.26826	8.20416	8.28567	8.20873	8.09605	8.1839	8.146	7.84777	8.23691	7.84962	8.22435
ACTR1B	8.48442	8.65446	8.4833	8.30956	8.35775	8.41444	8.24508	8.47618	8.27771	8.32912	8.33766	8.31456	8.25325	8.23501	8.07137	8.28567	8.24691	8.54579	7.85217	8.47362	8.23873	8.4582	8.46748	7.96186	7.69988	8.2524	8.46989	8.14202	8.11517	8.21448	8.31826	8.46513	8.24508	8.29146	8.30855	8.21256	8.31257	8.48805	8.52301	8.07753	8.32552	8.16254	8.02148	8.38312	8.13249	8.18657	8.43478	8.07363	8.27125
ACTR2	6.98874	6.60887	7.47403	6.34413	7.28088	6.68801	7.3895	6.45947	7.08819	7.49323	7.08187	7.16592	6.94047	7.18311	7.28584	7.03353	6.73217	6.87122	7.74405	7.21154	7.27902	7.13608	6.89193	7.38989	7.30648	7.10698	6.95571	7.11052	6.62777	7.05205	6.65602	6.53702	7.22977	7.01219	7.31561	7.15814	7.01715	7.32753	6.83874	6.98233	7.02806	7.78022	7.93282	6.87885	6.8364	6.57927	6.89683	6.43621	6.6701
ACTR3	7.92268	7.68857	8.44865	7.17172	8.2078	7.23419	8.02652	7.60096	7.91712	8.14287	7.85342	8.02867	8.76861	7.93213	8.39665	8.58836	7.76379	7.45858	9.02843	7.74405	7.89853	7.86307	7.97898	8.73726	7.86747	7.91505	7.95687	7.97838	7.5063	7.80512	7.53445	7.78318	7.92591	7.56152	8.06662	8.16094	7.60514	7.86173	7.62477	8.0863	7.3254	8.64698	8.83936	7.56698	8.0346	7.94829	7.88547	8.01656	7.62574
ACTR3B	4.17073	4.27052	4.24491	4.02393	4.2936	4.26758	4.32517	4.33586	4.57965	4.58515	4.55104	4.29772	4.29948	4.37116	4.33949	4.44243	4.46761	4.32872	4.71711	4.31997	4.39893	4.17269	4.55155	5.04004	4.3822	4.15505	4.44243	4.30178	4.45381	4.41308	4.33644	4.36827	4.24759	4.14389	4.00865	4.37297	4.36709	4.4149	4.22592	4.31403	4.30118	4.43679	4.05047	4.90135	4.50663	4.69804	4.15582	4.42883	4.5354
ACTR5	5.68147	5.88816	5.86753	5.91266	5.96731	6.03982	5.99843	5.93139	5.87145	5.97173	5.88309	5.88816	5.96412	5.789	5.77083	5.94748	5.84068	6.02999	6.03247	5.78244	5.87957	5.9373	6.05744	5.90286	5.95962	6.00281	5.74048	5.70152	5.86114	5.78652	5.783	5.84898	5.9235	5.88525	5.99379	5.83651	5.78776	5.79138	5.95674	5.93669	5.93786	5.84125	6.06815	5.85434	5.84265	5.62289	5.90466	5.80756	5.74016
ACTR6	4.31705	4.12724	3.83621	4.14588	4.22238	3.88537	4.09061	4.40217	4.08053	4.27481	4.52954	4.27112	4.11226	4.62758	4.96516	4.45589	4.42109	4.30647	4.11353	4.08396	4.26578	4.48007	4.29772	5.07485	4.4459	4.54576	4.48831	4.44651	3.92294	4.50506	4.13121	4.55497	4.30473	4.02892	4.32458	4.46818	4.18457	4.04325	3.89595	4.04825	4.03308	4.34869	4.02465	4.39382	4.50045	4.27593	3.9958	4.50768	4.11416
ACTR8	5.52554	5.6991	5.49227	5.49039	5.48948	5.49163	5.63266	5.77938	5.6336	5.35462	5.54944	5.49296	5.33685	5.41424	5.4545	5.67336	5.36943	5.82544	5.3653	5.61422	5.63932	5.51525	5.48334	6.08556	5.63668	5.59196	5.43673	5.65493	5.61229	5.79262	5.54175	5.50632	5.64402	5.70867	5.57943	5.63519	5.69028	5.75791	5.58575	5.47528	5.47149	5.48529	5.53865	5.54278	5.74946	5.88876	5.75386	5.51435	5.69698
ACVR1	6.36015	6.26961	6.46469	6.04174	6.1888	5.88192	5.98242	6.33624	6.29335	6.08701	6.20428	5.95562	5.86233	6.206	6.32457	6.58221	6.09222	5.98845	7.37201	5.93251	6.38477	6.04122	5.54656	6.69843	6.14597	6.18786	6.38241	5.88612	5.84507	6.41682	6.01603	6.18392	6.03546	5.83954	6.08761	6.38991	5.95236	5.73117	5.89731	6.14338	5.71207	6.66824	6.3169	6.2134	6.43404	6.5129	6.16263	6.77552	6.2764
ACVR1B	5.73622	5.90761	5.92992	5.99259	5.95006	5.95729	5.78244	5.73894	5.77388	5.87382	5.82915	5.66442	6.15107	5.73247	5.71528	5.65551	5.76936	5.72995	5.88906	5.76717	5.65392	5.75206	5.67451	5.71081	5.68688	5.63327	5.77388	5.60627	5.78776	5.78148	5.80663	5.72636	5.79768	5.91712	5.74677	5.83463	5.71021	5.76572	5.85671	5.65206	5.783	5.71771	5.82301	5.77197	5.74462	5.75975	5.71711	5.73368	5.82759
ACVR2A	7.28009	7.28972	7.44701	7.38903	7.25338	7.72534	7.50237	7.08976	7.24187	6.87946	6.99569	7.3781	7.35831	7.13936	7.01219	7.34638	7.27736	7.13574	7.42801	7.16185	7.33646	7.32579	7.12463	7.41636	6.91812	7.21315	7.26527	7.06522	7.14474	7.17172	7.23419	7.35698	7.44383	7.5119	7.14766	7.45041	7.36369	7.43695	7.44156	7.23303	7.34504	6.95466	7.11668	7.04425	7.20504	7.39633	7.47897	7.33779	7.6306
ACVR2B	5.38179	5.25314	5.26415	5.42126	5.44576	5.44249	5.95126	5.50632	5.21241	5.44959	5.0877	5.38683	5.43199	5.00117	5.5085	5.46396	5.21551	5.40003	5.44124	5.31302	5.49101	5.92835	5.44348	5.28811	5.54175	5.35658	5.15769	5.08619	6.09955	5.42681	4.9541	5.29583	5.38905	5.3821	5.06183	5.16992	5.60419	5.56943	5.51465	5.60715	5.45254	5.41782	5.40003	5.34631	5.05014	5.29483	5.20036	5.31958	5.25148
ACVR2B-AS1	5.43869	5.35884	5.45418	5.09749	5.45193	5.5213	5.70329	5.4223	5.32537	5.68412	5.53553	5.35853	5.21241	5.22029	5.40232	5.55401	5.53672	5.29649	5.27412	5.44249	5.42	5.62351	5.21621	5.48529	5.34145	5.39566	5.54438	5.57309	5.53398	4.95297	5.45283	5.51177	5.44804	5.52005	5.514	5.51246	5.42459	5.40684	5.24073	5.47945	5.41007	5.42681	5.23831	5.23763	5.3121	5.56038	5.53996	5.41293	5.34968
ACVRL1	6.80638	7.11797	7.2448	7.13756	6.94217	7.11711	7.19109	6.52928	7.04346	7.00744	7.03282	6.67318	6.9738	6.83605	6.42539	6.36788	6.84324	7.27045	6.87946	7.01743	6.8182	6.93614	6.43892	6.63958	6.477	6.47196	6.49464	6.53972	6.68058	6.96384	7.08635	6.91643	6.7349	6.65659	7.13718	6.75626	7.03429	7.06326	6.81587	6.75311	6.86639	6.58531	6.80677	6.84554	6.64959	6.75176	6.8423	6.53312	6.93466
ACYP1	4.567	5.11493	4.49782	5.16915	4.7511	4.82437	4.48474	4.86843	4.72612	5.1222	5.10136	4.83426	4.62187	5.35884	5.04872	4.76015	4.93642	4.83163	4.50305	4.56175	5.04151	4.88273	5.13089	4.63641	5.37926	4.7813	5.16522	5.15603	5.03474	4.85641	4.84759	4.57541	4.57918	4.72985	4.65818	4.69292	5.11527	4.71143	4.78039	5.14275	5.03333	4.94712	4.87569	4.89754	4.88357	5.12951	4.52587	5.19751	4.8664
ADA	6.20628	6.56463	6.47228	6.43164	6.44445	6.37495	6.18136	6.47674	5.98632	6.68649	6.33805	6.30152	6.18934	6.32598	6.52634	6.39673	6.16994	6.3172	6.15107	6.48111	6.20171	6.32094	6.05893	6.2111	6.29158	6.32973	6.51884	6.45307	6.10068	6.15922	6.27551	6.26899	6.22173	6.19356	6.51355	6.30884	6.32212	6.21367	6.27498	6.39673	6.3569	6.51853	6.73767	6.45894	6.24282	6.49499	6.28985	6.25884	6.55046
ADAM10	5.52725	5.22879	5.39631	5.0782	5.41007	5.19864	5.6349	5.28811	5.87719	5.56943	5.43047	5.25181	5.36632	5.48404	5.68622	5.50756	5.62496	5.43492	5.94313	5.47625	5.87661	5.62595	5.43492	5.9706	5.67307	5.78525	5.48978	5.63297	5.3073	5.59413	5.14086	5.23634	5.49459	5.24592	5.54627	5.34934	5.34378	5.39334	5.29382	5.51018	5.39177	6.02222	5.93842	5.37295	5.56355	5.27513	5.38811	5.39114	5.42126
ADAM11	7.28448	7.41117	7.42487	7.41445	7.12312	7.72243	7.1525	7.02001	7.23994	7.08381	6.90285	7.52677	7.26437	6.88085	6.93578	7.26481	7.36053	7.36589	7.02727	7.38817	7.25458	6.87946	6.88667	6.81255	7.03645	7.18476	7.14766	7.13305	7.14094	7.28879	7.41489	7.51762	7.29696	7.83765	7.3538	7.17133	7.50892	7.3681	7.16474	6.93905	7.53184	6.77992	6.99682	7.50995	7.21399	7.27863	7.58019	7.19783	7.15605
ADAM12	5.53736	5.46427	5.60445	5.4977	5.39473	5.49516	5.52554	5.59605	5.36088	5.38874	5.2573	5.41358	5.37167	5.3208	5.41876	5.38471	5.52654	5.44412	5.32799	5.50413	5.44678	5.33095	5.24867	5.44929	5.38874	5.38874	5.46427	5.31592	5.24768	5.33721	5.58575	5.35782	5.34998	5.36497	5.34569	5.38017	5.36693	5.44774	5.3733	5.57369	5.48882	5.58034	5.53609	5.47885	5.23294	5.47885	5.34802	5.49131	5.43433
ADAM15	5.79846	6.31104	6.45307	5.76658	6.18449	6.2399	5.89222	5.92025	6.00054	6.38328	6.54275	6.59084	6.54932	6.34293	6.44184	6.16531	6.06297	6.67745	6.79635	6.33777	6.15335	6.50783	6.22678	6.24877	6.3935	6.27165	6.47027	6.28433	6.5467	6.14282	5.92444	6.17482	6.13135	6.25079	6.53078	6.02942	6.54485	6.42629	6.38817	5.98272	6.26869	6.47494	6.33082	5.86571	5.77025	5.90942	5.98573	5.81965	6.08236
ADAM17	5.52096	5.54597	5.83897	5.54278	5.84042	5.56779	5.63668	5.54175	5.54438	5.52491	5.74198	5.88079	6.05602	5.80275	5.70627	5.8735	5.64793	5.80663	6.19275	5.49836	5.77163	5.60654	5.52453	5.80483	5.81365	5.54504	5.84988	5.74291	5.62683	5.72282	5.67509	5.83154	5.72282	5.38086	5.80187	5.66468	5.54278	5.41101	5.56681	5.57462	5.52788	5.83775	6.38061	5.47149	5.49739	5.45254	5.58034	5.53335	5.67694
ADAM18	3.95401	4.14796	4.21706	4.24491	4.04111	4.33644	4.13888	4.10302	4.04825	4.03449	3.99139	4.16161	4.21107	4.22649	4.09202	4.15318	4.14651	4.06405	4.12332	4.11915	4.07116	4.23758	4.03663	4.23579	4.17539	4.18151	4.16291	4.06542	4.36181	4.21917	4.25262	4.19306	4.2936	4.25262	4.34817	3.94695	4.14588	4.23271	4.13707	4.40751	4.14457	4.21917	4.25375	4.12122	4.0225	4.22238	4.20612	4.23212	4.4126
ADAM19	6.41182	6.27468	7.09132	5.9876	6.61557	6.42511	6.28183	6.47258	6.28647	7.12233	6.57031	6.26811	7.02505	5.9136	5.97863	6.3105	6.1982	6.28674	6.90891	6.14396	6.12305	6.19222	6.5166	6.42244	6.12709	6.18905	6.2667	6.31945	6.40891	6.40278	6.56761	6.58056	6.37672	6.27346	6.22322	6.69291	6.26899	6.32123	6.48826	6.7611	6.13249	6.56611	6.42601	6.69843	6.15107	6.52067	6.35564	6.57174	6.52482
ADAM2	3.59935	3.60851	3.48511	3.62506	3.64686	3.85994	3.54979	3.59935	3.65036	3.46432	3.58373	3.70379	3.60459	3.62727	3.61977	3.65795	3.72593	3.66162	3.73404	3.82635	3.53753	3.5704	3.76284	3.51462	3.741	3.66162	3.59718	3.70907	3.69952	3.75387	3.69572	3.58058	3.70989	3.78206	3.52189	3.80267	3.61498	3.66805	3.67611	3.50622	3.57952	3.52787	3.54443	3.57676	3.4863	3.66162	3.59201	3.69859	3.77155
ADAM20	5.66649	5.90161	5.89488	5.86266	5.73982	5.91029	5.69611	5.76901	5.70091	5.76186	5.90019	5.84153	5.84449	5.81085	5.74521	5.74016	5.90761	5.73746	5.68564	5.713	5.62875	5.72727	5.70028	5.85334	5.85017	5.67307	5.65423	5.79025	5.6467	5.75087	5.95236	5.82002	5.86327	6.02739	5.95335	5.74591	5.85521	5.68382	5.78184	5.50023	5.82631	5.56322	5.74347	5.79557	5.74167	6.02427	5.80061	5.83807	5.70329
ADAM21	5.5688	5.56779	5.75444	5.46717	5.59634	5.5518	5.72404	5.60995	5.53801	5.3231	5.4665	5.56198	5.49101	5.31178	5.47653	5.44959	5.55663	5.39701	5.32149	5.33972	5.44774	5.50756	5.59477	5.75587	5.28308	5.29144	5.4149	5.35497	5.61086	5.26112	5.61392	5.41134	5.43998	5.6514	5.53578	5.53929	5.48334	5.68593	5.50219	5.49606	5.82396	5.42323	5.60268	5.70994	5.46181	5.63101	5.6847	5.60536	5.72524
ADAM22	5.14381	5.3257	5.31891	5.33623	5.27109	5.3514	5.26317	5.26043	5.13053	5.14052	5.00447	5.15497	5.14451	5.01363	5.14159	5.15911	5.27965	5.24107	5.02947	5.19792	5.15878	5.23294	5.07971	5.24006	5.04699	5.05786	5.19244	4.97613	5.10966	5.07858	5.07451	5.25455	5.14485	5.2573	5.23009	5.21584	5.17764	5.24972	5.15147	5.25383	5.14451	5.14798	5.14275	5.1273	5.11004	5.18128	5.16161	5.20323	5.20289
ADAM23	7.1163	6.913	6.22264	6.82283	7.24032	6.36071	7.19186	6.99047	7.6163	6.90285	6.40464	6.89227	6.40673	7.07691	6.76238	6.74591	7.11755	6.98575	6.03464	7.13107	7.38117	7.26527	7.15548	7.08037	7.00666	7.51709	7.16387	7.81281	6.85188	7.28009	6.96127	7.01259	7.28333	7.10895	7.04223	7.13756	7.18706	6.96047	6.94778	6.44538	7.0048	6.61064	6.02882	7.4031	7.71839	7.37503	7.58554	7.39805	7.16387
ADAM28	5.07523	5.09303	5.10203	5.1248	5.1539	5.2786	5.08333	5.08295	5.00161	4.88653	5.00074	5.10234	5.19244	5.04252	4.91295	5.01769	5.10787	5.0877	5.1163	5.21348	4.96244	4.92792	4.97104	4.92557	4.97377	4.98207	5.06935	5.11493	4.99094	4.93326	5.20431	5.16618	5.15947	5.24801	5.15699	5.21105	4.9913	5.13268	5.15497	5.14381	5.07127	5.25116	5.22703	5.04151	5.02859	5.01552	5.07201	5.10439	5.04904
ADAM30	6.90676	7.3246	7.18624	6.90817	6.74281	7.31295	7.14919	6.53255	6.75144	6.88567	6.71313	6.88499	6.87852	6.72525	6.72879	6.72779	7.014	6.80919	6.65262	7.00408	6.89716	6.71565	6.80541	6.5685	6.85053	6.67253	6.86341	6.75693	6.75594	6.8667	7.23462	7.03747	6.84493	6.88667	6.69612	6.84682	6.80848	6.82706	7.09092	6.97579	7.12155	6.7826	6.84324	6.96876	6.68886	7.2452	6.74528	6.85224	7.16674
ADAM3A	3.46652	3.3595	3.33013	3.48957	3.3629	3.5258	3.62313	3.31885	3.52376	3.48314	3.33699	3.35649	3.48745	3.40095	3.37292	3.44879	3.36895	3.33192	3.38543	3.45313	3.36895	3.39607	3.39975	3.34032	3.37151	3.63292	3.41772	3.47483	3.42633	3.43796	3.28998	3.47015	3.39731	3.3744	3.33846	3.34526	3.37016	3.48411	3.37597	3.41772	3.45441	3.33013	3.27624	3.31475	3.41772	3.27845	3.39062	3.61884	3.60241
ADAM5	5.52158	5.59728	5.70719	5.49577	5.42361	5.51906	5.25595	5.44124	5.27555	5.24136	5.24667	5.48434	5.48566	5.41782	5.46243	5.40749	5.61229	5.39535	5.43869	5.51177	5.44612	5.48759	5.35462	5.57736	5.29753	5.38905	5.31592	5.33589	5.27897	5.37763	5.72164	5.55941	5.56102	5.72164	5.63932	5.40398	5.40599	5.56907	5.77326	5.45418	5.40037	5.3707	5.47048	5.45094	5.3073	5.51525	5.45942	5.45314	5.59348
ADAM7	4.08053	4.19368	4.19167	4.19041	4.14389	4.21917	4.01311	4.08589	3.96851	4.18014	4.04181	4.07469	4.05759	4.03511	4.07047	4.00106	4.01816	4.14796	4.0317	4.20974	4.06542	4.05405	4.07116	3.98995	4.02628	3.99139	4.094	3.98395	4.027	4.07538	4.14322	4.07332	4.094	4.09468	4.05329	4.13258	4.10896	4.11915	4.23451	4.04537	4.2924	3.95538	4.18345	4.17539	4.05181	4.05961	4.05627	4.15129	4.22649
ADAM8	5.25837	5.36566	5.17169	5.59667	5.23763	5.44707	5.07485	5.11824	5.3418	5.59224	5.48145	5.05245	5.22448	5.31754	5.09922	5.2393	5.03667	5.20571	5.29111	5.22063	5.07634	4.99954	5.20822	4.56556	5.39535	5.12152	5.26878	5.28846	5.44742	5.31931	5.24073	5.22371	5.20289	4.95142	4.90908	5.01067	5.19539	5.34216	5.42296	5.20215	5.30665	5.20252	5.43766	5.25869	5.02947	5.20358	5.13164	5.20105	5.40535
ADAM9	8.1218	6.60973	7.03645	7.25297	7.91852	6.85941	7.72243	6.9543	7.65035	7.18825	6.61821	8.0649	7.11404	7.78678	8.31257	7.79042	7.90332	7.15084	7.70099	7.4193	7.46769	7.94411	7.29529	8.39899	7.44012	7.59273	7.59735	7.5586	6.84172	7.5631	7.44429	7.21652	7.63706	7.2285	7.44952	7.57599	7.43079	7.09529	6.90574	7.77724	6.79245	8.37749	8.59811	7.38903	7.80019	7.70377	7.52103	7.86239	7.07838
ADAMDEC1	3.67183	3.7368	3.98626	3.66437	3.80191	3.78062	3.73404	3.53008	3.5983	3.66162	3.41772	3.65693	3.64305	3.7276	3.6356	3.70731	3.63194	3.6113	3.77833	3.59504	3.6874	3.83275	3.5135	3.78138	3.72678	3.39323	3.67787	3.87463	3.55369	3.61222	3.65896	3.6113	3.90972	3.69398	3.65122	3.65305	3.65512	4.049	3.66534	3.73498	3.78836	3.88753	4.32872	3.57365	3.52902	3.66979	3.80267	3.53316	3.90831
ADAMTS1	7.57649	7.34891	8.4582	8.99861	8.50271	7.95463	8.01218	8.13871	7.47653	9.2726	8.51412	9.00061	8.66455	8.76351	9.00765	8.04023	7.71002	7.81705	8.75378	9.16969	8.14373	7.23685	7.68807	8.27481	9.33867	7.7662	8.2078	7.65207	8.22078	6.7095	7.39948	7.87766	9.54148	7.63389	7.57219	7.20306	7.7513	7.65262	7.88547	7.44476	7.41636	8.17547	7.12193	7.5586	7.58764	7.76755	7.11017	7.60096	7.68282
ADAMTS12	5.95788	5.89456	6.01253	5.82182	5.78685	6.29743	5.86753	5.88398	5.76008	5.94289	5.86169	5.86934	5.77541	5.61512	5.4665	5.69788	5.75668	5.92992	5.67509	5.94289	6.10608	5.81867	5.80933	5.53834	5.6576	5.72374	5.83186	5.73088	5.45714	5.87411	6.09306	6.10574	5.87502	5.74521	5.71711	5.80029	5.94015	6.065	5.57557	6.02676	5.93637	5.81451	5.75791	6.01099	5.83836	5.87807	5.77726	5.99465	5.97807
ADAMTS13	5.1163	5.00117	4.89129	5.24037	5.20647	5.31397	5.05825	4.88071	5.182	5.10304	5.45124	5.40944	5.57557	4.99878	5.20717	5.16054	5.05786	5.17136	5.05087	5.11214	5.18815	5.04587	5.32024	4.62288	5.27342	5.19132	5.07713	5.09381	5.29252	5.26549	5.06636	5.21137	5.08374	4.95225	4.78086	4.85441	5.09492	5.15319	5.05351	5.27587	5.34733	5.36911	5.2393	4.95225	5.33654	4.90865	5.1222	4.82834	5.18128
ADAMTS2	5.86354	5.74706	5.67726	5.88398	5.80571	6.20456	6.03361	5.94596	5.61453	5.50816	5.6467	5.9296	5.5848	5.41906	5.54311	5.92264	5.74435	5.93139	5.61892	5.7395	5.7096	6.04474	5.74105	5.62074	5.49836	5.58094	5.62131	5.52654	5.6853	5.84324	6.11291	5.90912	5.70453	5.87839	5.8769	5.90582	5.86629	6.00608	5.67542	6.43621	5.67726	6.76238	6.19327	5.43107	5.61864	5.53801	5.72936	5.67571	5.75882
ADAMTS20	3.55271	3.49288	3.47015	3.50412	3.47793	3.58163	3.4863	3.53848	3.48103	3.53427	3.60752	3.49974	3.39843	3.4346	3.3673	3.52687	3.50096	3.53753	3.40479	3.54132	3.48411	3.41392	3.38141	3.56119	3.39607	3.54558	3.56526	3.6209	3.47483	3.25955	3.45313	3.46326	3.38407	3.50943	3.41025	3.5258	3.34526	3.64598	3.4128	3.57252	3.56828	3.36895	3.45661	3.39607	3.50836	3.47015	3.4863	3.44756	3.47015
ADAMTS3	3.99286	4.09	4.04825	3.82324	4.00237	3.80417	3.61222	3.76983	3.83483	3.7979	3.75223	3.75133	4.049	3.80417	3.96691	3.85417	3.79478	3.90029	3.90972	3.81511	3.84815	3.7063	3.80267	3.75787	3.74517	3.76284	3.81729	3.70466	3.86131	3.87167	3.76284	3.81049	3.77678	3.82097	3.75223	4.19103	3.84959	3.7683	3.88385	4.02027	3.61977	4.12933	4.22838	3.76038	3.91871	3.77749	3.82962	3.72502	3.7612
ADAMTS5	5.4926	5.8787	5.82788	5.62496	5.84865	5.24317	5.3121	5.81239	5.41007	4.69384	5.01921	5.91418	5.15464	7.09723	6.2986	5.77163	6.62394	6.14309	6.05574	5.75418	7.11711	5.90223	5.24801	6.50127	5.41876	6.17926	5.90912	5.8876	5.77115	5.95788	5.55974	5.61392	5.92412	5.81597	6.04531	5.60778	5.76153	6.0712	5.49894	5.53899	5.47593	5.61605	5.69328	5.41906	5.52096	5.48079	5.55756	6.01815	5.80187
ADAMTS6	5.0775	5.06517	5.11597	5.12951	5.26685	5.14343	5.06935	4.84968	5.09641	5.00161	5.21962	5.12808	5.2786	4.97934	5.08839	5.01621	5.17946	5.05351	4.97257	5.15535	5.13017	5.16877	5.07858	5.02593	5.07858	4.98983	5.1292	4.84968	5.28543	5.41585	5.10966	5.09527	5.17946	5.2179	5.03628	5.09239	5.1483	5.11972	5.0819	5.23327	5.0597	5.14308	5.32051	5.01127	5.03786	4.87864	5.04287	4.75649	5.04699
ADAMTS7	6.21682	6.49672	6.10259	6.59744	5.99287	6.46887	6.28589	6.20513	6.26411	6.58499	6.74499	6.0187	6.54275	6.46092	6.09109	6.15698	6.2699	6.29798	5.90969	6.27318	6.14545	6.18934	6.54275	5.5488	6.44886	6.2034	6.33289	6.26159	6.21053	6.17225	6.49857	6.0712	5.89367	6.29452	5.78334	5.82301	6.17167	6.14452	6.43561	6.3105	6.37461	6.03756	6.05043	6.52482	6.12164	6.43975	6.15781	6.05863	6.4142
ADAMTS8	4.49201	4.70297	4.62806	4.67232	5.05245	4.90089	4.72612	4.52016	4.6416	4.82618	4.99878	4.62573	4.76434	4.68389	4.55989	4.6934	4.53248	4.6985	5.38017	4.66549	4.52172	4.4087	4.59503	4.3983	4.69018	4.48114	4.77436	4.51134	4.5254	4.68937	4.70644	4.56978	4.48934	4.6737	4.54576	4.67839	4.63465	4.57408	4.68436	4.55104	4.5946	4.63734	4.52484	4.61507	4.63081	4.59993	4.54673	4.49317	4.6637
ADAMTS9	5.28066	5.56585	6.17689	5.85334	5.92025	5.84324	5.93669	5.49962	5.41936	6.20483	5.63932	6.2187	6.34956	5.79768	6.20283	5.68209	5.59067	5.67542	6.15509	5.76402	5.63231	5.53834	5.22063	5.67422	5.90406	5.79025	5.72496	5.3257	5.85207	5.1857	5.43077	5.65636	5.81054	5.62351	5.70867	5.62321	5.6294	5.74048	5.63901	5.5441	5.91029	5.52289	5.31529	5.3029	5.41553	5.55279	5.41196	5.40656	5.5838
ADAMTSL2	4.80142	4.85967	4.69658	4.98709	4.69897	5.03474	4.46416	4.47025	4.72883	5.01954	5.26685	4.55595	4.67601	4.81557	4.67095	4.50564	4.30349	4.62339	4.46876	4.68344	4.39382	4.57965	4.77906	3.94695	4.70428	4.86553	4.64439	4.55059	4.83644	4.94525	4.67511	4.61507	4.57497	4.65141	4.60622	4.77525	4.62667	4.66812	4.91497	4.64909	4.86251	4.88614	4.83022	4.73795	4.5773	4.81351	4.46818	4.6495	4.81054
ADAMTSL3	5.3514	5.2336	5.26943	5.26142	5.54341	5.12653	5.21551	5.85671	5.61949	4.9969	5.10304	5.33391	4.64855	5.13376	4.9682	5.10304	5.03027	5.38408	4.95297	5.26753	5.34837	5.26878	5.00117	6.09835	5.23434	5.79819	5.16161	6.25562	5.60392	5.56848	5.07563	5.62438	5.67477	5.57527	6.29828	5.79615	5.53578	5.26281	5.47341	5.58973	5.4253	5.6683	5.07713	5.64823	5.89165	5.29382	5.9949	5.4139	5.99675
ADAMTSL4	6.54244	6.47418	6.43561	6.51505	6.52697	6.79383	6.38299	6.27758	6.62619	6.61219	6.49284	6.64253	6.55738	6.4284	6.39413	6.61154	6.49643	6.62804	6.46175	6.75344	6.41454	6.36106	6.64012	6.46117	6.01253	6.61093	6.52183	6.6692	6.34174	6.77839	6.66125	6.46765	6.61093	6.63621	6.57294	6.44914	6.70114	6.61879	6.72493	6.53226	6.85255	6.50464	6.53343	6.48319	6.41715	6.54457	6.62992	6.65659	6.44859
ADAP1	7.66452	7.89733	7.73817	8.00112	7.55443	7.96403	7.88022	7.72301	7.50329	7.69134	7.79575	7.79215	7.68636	7.65839	7.42898	7.41736	7.4872	7.65621	7.32753	7.85158	7.55396	7.61997	7.74405	6.80638	7.90399	7.54778	7.70377	7.65262	7.84408	7.4966	7.94282	7.61997	7.64806	7.8096	7.43457	7.3271	7.7248	7.97772	7.90897	7.83234	7.94618	7.58395	7.66294	7.68857	7.43214	7.83501	7.46199	7.76323	7.80772
ADAP2	6.57927	7.00855	6.95215	7.03575	7.16714	6.7505	6.49585	6.91195	6.51355	6.61944	6.80638	6.63236	6.45005	6.5758	7.07878	7.00181	6.61794	6.63298	7.59941	6.7346	6.59566	6.39139	7.02806	6.27789	6.72209	6.58995	6.38534	6.90088	6.82124	6.7166	6.9316	6.6701	6.38415	6.65233	6.63594	7.00559	6.38847	7.20098	6.76012	7.66117	7.21154	7.55593	8.68741	6.76926	6.60703	7.05593	6.48913	6.75922	6.69141
ADAR	8.56629	7.96981	8.14287	7.98306	8.84135	8.28378	8.2262	8.72913	8.49292	8.05864	8.2758	8.05864	7.91027	8.04406	8.173	8.4384	8.03555	7.78854	8.26826	8.19613	8.18475	8.13249	8.40008	8.43023	8.45577	8.33124	8.29345	8.28378	8.85883	8.21156	7.85811	8.56513	8.26826	8.146	8.31366	8.49422	7.98101	8.35451	8.44865	8.56867	8.55364	8.66455	9.67793	8.44159	8.33557	8.30469	8.68409	8.2674	8.32652
ADARB1	6.27287	6.62964	6.45867	6.56972	6.40614	6.35783	6.09306	6.41355	6.47445	6.59927	6.53913	6.38643	6.27526	6.53607	6.43348	6.35658	6.46289	6.60349	6.36071	6.46469	6.27256	6.06611	6.55103	5.83981	6.59116	6.47728	6.44422	6.63206	6.69455	6.36969	6.32536	6.31863	6.16882	6.17057	6.18193	6.27018	6.4002	6.2913	6.40862	6.38094	6.60973	6.41355	6.46709	6.63689	6.3141	6.61701	6.45918	6.55077	6.51202
ADARB2	4.43782	4.5374	4.35325	4.64027	4.30236	4.68705	4.15777	4.36597	4.27112	4.39382	4.3234	4.44543	4.36127	4.37785	4.36181	4.31348	4.27175	4.35497	4.23887	4.44481	4.20612	4.35497	4.15443	4.26578	4.22051	4.26701	4.19797	4.30349	4.27649	4.37898	4.60185	4.43086	4.35439	4.58515	4.33091	4.32627	4.33091	4.47797	4.55843	4.24491	4.47437	4.30818	4.13056	4.45324	4.18703	4.36356	4.33035	4.3234	4.58807
ADAT1	5.16877	5.06782	5.01006	5.04768	5.10748	4.98553	5.10787	5.0855	5.33564	5.15805	5.3514	5.11214	4.80634	4.9664	5.33492	4.99652	5.3029	4.95813	4.96711	5.20571	5.47815	4.96901	5.23009	5.2274	5.21137	5.29583	5.15464	4.97648	5.61172	4.92812	4.83473	5.21348	5.07858	4.89754	4.85925	4.9973	5.02519	5.13089	5.20358	5.02299	4.97415	5.42262	5.18913	5.21517	5.45283	4.96209	5.18411	5.05351	5.06396
ADCK2	6.27227	6.13571	6.18251	6.19014	6.14422	6.32212	6.19386	6.15781	6.02044	6.12164	6.18193	6.06999	6.026	6.07549	6.06062	6.05371	6.19441	6.14195	6.01543	6.16323	6.16351	6.36969	6.10341	6.04771	5.98542	6.00761	6.05491	6.18105	6.06178	6.13277	6.33502	6.07973	6.14515	6.13851	6.16209	6.16994	6.13135	6.18361	6.17606	6.25049	6.0807	6.21367	6.11999	6.03897	6.10808	6.16439	6.08761	6.15781	6.21538
ADCK3	9.08484	8.29976	7.78975	8.85705	9.28853	8.51902	8.43722	8.67974	8.97399	8.37425	8.31632	9.22579	7.72825	9.30116	9.05859	8.1874	9.16719	8.81102	6.54852	8.83396	8.83396	9.17257	8.51902	8.47362	8.46392	8.18902	8.58306	8.6009	8.73408	8.67974	8.2333	8.35022	8.5052	8.42896	8.5052	8.35775	8.49906	8.56867	8.57396	7.88485	8.84547	7.82493	7.71727	8.69501	8.81275	8.43605	8.59665	8.04556	8.48226
ADCK4	4.37174	4.47904	4.54231	4.5097	4.50305	4.81133	4.38111	4.38774	4.50045	4.48279	4.64439	4.4409	4.78255	4.45757	4.38774	4.58073	4.61173	4.62529	4.45651	4.33154	4.30118	4.69703	4.49938	4.43409	4.27649	4.43409	4.48007	4.22172	4.12724	4.32753	4.51186	4.5354	4.37349	4.3922	4.49039	4.3382	4.55497	4.50564	4.58855	4.32922	4.49039	4.3983	4.54767	4.37785	4.6737	4.10511	4.49619	4.10231	4.60236
ADCY1	6.10401	6.22117	6.01313	6.19526	6.1595	6.33502	5.87054	6.01603	6.23202	5.98664	5.90406	6.11438	6.19673	5.93429	5.98901	5.98479	6.07058	6.23902	5.89786	6.07604	6.07886	5.90582	5.94499	5.92382	5.93669	5.94656	5.97595	6.1052	6.00761	6.054	6.11831	6.0277	6.06845	6.2405	5.9136	6.14482	6.12653	5.9949	6.18335	6.07745	6.19995	5.92291	5.98211	6.09985	6.08266	6.03982	5.99732	6.04234	6.04446
ADCY10	4.9817	4.87661	5.05825	5.02593	4.95066	4.92639	4.85879	4.61262	4.71143	4.73307	5.16268	4.76641	4.90381	4.8523	4.71101	4.78787	4.69242	4.92833	4.79175	4.85603	4.71886	4.74842	4.67048	4.81351	4.85603	4.73474	4.69198	4.68479	4.72478	4.80727	4.99584	4.80365	4.70961	4.81011	4.77436	4.73434	4.79262	4.94601	4.71231	4.83426	4.87005	4.71794	4.82961	4.90004	4.80412	4.81635	4.84797	4.74015	4.89637
ADCY2	5.15733	5.33829	5.45124	5.26814	5.53335	5.51018	5.42817	5.39701	5.26719	5.35595	5.03558	5.35951	5.41523	5.22879	5.31495	5.32149	5.45094	5.26281	5.12046	5.20071	5.36255	5.49606	5.35989	5.35782	5.25008	5.2393	5.39504	5.22975	5.33427	5.22029	5.22595	5.29615	5.40267	5.41936	5.32149	5.29723	5.29583	5.35989	5.34509	5.31718	5.50602	5.41037	5.38779	5.22305	5.19682	5.13341	5.4253	5.14895	5.42494
ADCY3	6.06034	6.4142	6.34022	6.47356	6.42984	6.35962	5.99581	5.99732	6.05863	6.21982	6.09361	6.19467	6.23066	6.21507	6.25021	6.24487	6.14791	6.13162	6.19441	6.46289	6.12984	5.9235	6.04012	5.75034	6.10901	6.02193	6.12568	6.13249	6.26064	6.11552	6.05863	6.05371	6.15509	6.22945	5.94499	6.20943	6.13542	6.35845	6.28265	6.37495	6.3821	6.47728	6.47356	6.16008	6.07406	6.18558	5.97204	5.92513	6.3569
ADCY6	8.09113	8.04023	7.70158	7.90078	8.11016	8.40974	8.26013	8.13249	8.12605	8.1276	7.9469	8.34075	7.68176	8.12102	7.72937	8.03389	8.36418	8.42465	7.4966	8.24238	8.57271	8.42121	8.31148	8.16635	8.08065	7.85934	8.52584	7.49708	8.7618	7.91092	7.95386	8.64529	8.23691	8.31148	8.41444	8.38998	8.19067	8.23247	8.25148	8.25907	8.47095	8.09792	7.63497	8.09526	8.09268	7.68282	8.1039	7.51569	8.30169
ADCY7	3.94695	3.6883	3.71168	3.78289	4.16161	3.68474	3.90255	3.91871	3.72415	3.66258	4.02832	3.87397	3.71069	3.98173	3.81655	4.04249	3.81511	3.74972	4.24937	3.7979	3.83781	3.82481	3.81655	4.44877	3.75711	4.03511	3.72239	4.18091	3.86427	3.96691	3.95327	3.95892	3.80267	4.01884	4.20612	4.44817	3.69665	4.07116	4.01675	4.55155	3.79391	5.03293	5.69698	3.94768	4.01311	3.89246	3.98703	3.86499	3.80417
ADCY8	6.0601	6.1043	6.01131	6.16658	5.71836	6.03493	5.61892	6.01163	6.10371	6.09222	6.21627	5.79083	6.22799	5.93899	6.02546	5.97683	5.78214	5.99049	5.97354	5.95962	5.76936	5.62406	6.17926	5.1539	6.19246	6.07463	5.79025	6.10808	6.02222	5.93584	6.24075	5.91624	6.11236	6.05919	5.95878	5.79735	5.90969	5.91121	6.23008	5.78561	6.30296	5.88192	5.85363	6.2559	6.09547	6.12218	5.93429	6.477	6.09516
ADCY9	6.88356	6.57598	6.19903	6.75982	6.73999	6.74412	6.69202	6.4641	6.81384	6.67779	6.52758	6.69741	6.37367	6.73188	6.59683	6.50524	6.63328	6.52366	6.26781	6.72309	6.64527	6.85941	6.71536	6.47674	6.62064	6.73247	6.50158	6.68495	6.57174	6.50493	6.66889	6.58626	6.61585	6.69938	6.57616	6.39111	6.71565	6.42691	6.7234	6.57061	6.69326	6.47258	6.22533	6.73767	6.82149	6.74346	6.5709	6.90991	6.70891
ADCYAP1	5.43199	5.50187	5.76065	5.34042	5.51177	5.56259	5.38244	5.54777	5.23043	5.25799	5.15842	5.46814	5.11527	5.24592	5.31011	5.54718	5.68322	5.2891	5.46847	5.51049	5.38347	5.15464	5.24458	5.48658	5.28409	5.34007	5.2191	5.44841	5.17435	5.29546	5.52848	5.55694	5.42161	5.27006	5.57397	5.47712	5.47815	5.40599	5.48658	5.49039	5.52357	5.27006	5.1864	5.53578	5.55248	5.36943	5.54718	5.62566	5.39405
ADCYAP1R1	5.3675	5.39367	5.31397	5.13268	5.33972	5.48299	5.26243	5.23116	5.27828	5.07891	5.17543	5.37135	5.45094	5.37392	5.36566	5.35258	5.40365	5.20105	5.09922	5.38179	5.03143	5.45973	5.14814	5.35989	5.35324	5.18913	4.94601	5.33391	4.9789	5.30466	5.3653	5.21865	5.31238	5.25383	5.01802	5.16725	5.28743	5.16522	5.31529	5.38943	5.434	5.23116	5.63461	4.87569	5.18539	5.12883	5.37697	5.12985	5.27513
ADD1	7.91227	7.84338	7.7277	7.83234	7.9414	7.96782	7.89526	7.73577	7.84029	7.71355	8.18212	8.02513	7.50683	7.77298	7.78627	7.85036	7.54731	7.84147	7.37161	8.02217	8.04774	8.00475	7.73222	7.5053	7.93147	7.86941	7.89253	7.65729	7.82822	8.07827	7.51611	7.72937	7.7513	7.67738	7.72584	7.80268	7.99359	7.74839	7.84719	7.80089	7.76149	7.83501	7.73702	7.75259	7.7874	7.69186	8.04174	7.43405	7.72534
ADD2	6.58499	6.84814	6.91282	6.81619	6.59335	6.71105	6.59174	6.57145	6.54578	6.4436	6.47988	6.61473	6.68239	6.37977	6.53764	6.52577	6.8341	6.47258	6.47112	6.50193	6.51056	6.37461	6.45128	6.53607	6.46682	6.4626	6.44124	6.47027	6.42511	6.58056	6.68886	6.63986	6.83941	6.95868	6.73159	6.62303	6.6502	6.81524	6.64495	6.45693	6.83276	6.3105	6.61502	6.39875	6.65108	6.59566	6.7479	6.67438	6.64135
ADD3	7.99297	8.38202	8.09435	8.8791	8.60778	8.73571	8.57654	8.74556	8.97616	7.77598	7.83096	8.47362	7.29315	8.55992	8.30654	8.04774	8.54579	8.27395	7.9358	8.2199	8.64086	8.48933	8.30469	8.99191	8.60628	8.93546	8.47752	9.04706	8.74556	8.58191	7.9414	8.77406	8.96278	8.80936	8.93144	8.86412	8.59127	8.50775	8.74881	8.84135	9.0562	8.51412	8.56381	8.74881	9.09422	8.53067	8.99418	8.73087	8.52699
ADD3-AS1	5.07269	5.44643	5.18411	5.19613	5.08374	5.30763	5.18344	5.26449	5.01288	5.14933	5.06436	5.09492	5.03707	5.01736	4.95993	5.02556	5.15497	5.16303	4.97685	5.1864	4.88899	4.96516	5.21137	5.03823	5.1878	5.11036	5.00788	5.18096	5.07201	5.17657	5.12689	5.03857	5.21205	5.34569	5.30697	5.25181	5.20536	5.15357	5.29787	5.1156	5.0808	4.84968	5.01621	5.08374	5.1471	5.42096	5.32345	5.33869	5.08042
ADGB	3.32829	3.54878	3.52099	3.51249	3.3208	3.45101	3.30873	3.50196	3.41494	3.46895	3.56028	3.41153	3.35185	3.43919	3.27141	3.2962	3.2962	3.45313	3.40893	3.41772	3.41772	3.358	3.30502	3.27845	3.32623	3.38943	3.38816	3.35185	3.38022	3.33699	3.45981	3.40226	3.30502	3.31675	3.33013	3.358	3.38543	3.40095	3.31475	3.41624	3.34854	3.32623	3.29842	3.38543	3.34672	3.44509	3.42633	3.42286	3.34526
ADH1A	5.0203	5.48112	5.19424	5.28444	5.01165	5.3257	4.93285	5.03514	5.0203	4.67048	4.97104	4.83866	5.01845	4.83003	4.98046	5.18236	5.15357	4.73973	5.01802	5.10531	4.99584	4.98128	4.82361	5.13561	5.02989	4.96711	5.06148	5.00271	4.77697	4.73837	5.01552	5.11286	4.90089	5.20005	4.86762	4.97377	4.9433	5.05862	5.39798	5.01954	4.96601	5.26449	5.22132	4.86967	4.89433	5.0188	4.96983	5.25455	5.09567
ADH1B	6.20483	7.14251	4.87327	6.56822	5.58575	5.42947	6.00197	6.168	6.38962	4.93721	5.67991	6.62064	5.03892	6.35195	7.60629	7.00328	7.37284	6.00883	5.36784	7.64523	7.50039	7.12276	5.41553	6.81587	6.68526	6.80243	5.46271	6.12052	5.18236	5.84449	5.23634	5.78966	5.72727	5.86114	5.18985	5.98957	5.99701	6.15509	5.98211	6.08826	6.16937	6.31493	5.29988	5.20252	5.75947	5.16091	5.88221	6.19995	5.34109
ADH1C	4.24195	4.47695	4.14796	4.17897	4.19611	4.50456	4.13641	4.23212	4.27934	4.01176	4.23758	4.24686	4.17843	4.08396	4.33644	4.34769	4.31754	4.16097	4.03737	4.75249	4.52797	4.15777	4.37297	4.17724	4.25568	4.58855	4.374	4.43469	3.9921	3.93233	4.17843	4.20612	4.23333	4.32118	4.14863	4.17269	4.10966	4.23212	4.28874	4.41542	4.42342	4.30647	4.23512	4.24017	4.28398	4.11559	4.12795	4.60389	4.00589
ADH5	8.39773	7.99297	7.76441	8.31936	7.7022	7.49803	8.28191	8.52036	8.51412	7.53801	7.45901	8.26119	7.49283	8.20873	8.26391	7.59168	8.18212	7.90332	6.86243	8.25048	8.29146	8.40218	7.81347	8.71612	8.48676	8.58982	8.13959	8.95232	7.40036	8.58982	8.75219	8.33865	8.64698	8.42465	8.45336	8.26569	8.48111	8.10482	8.43023	7.71057	8.20242	7.78318	7.47003	8.73087	8.98762	8.52175	8.77406	8.43132	8.54819
ADH6	5.13451	5.37926	5.39733	5.40201	5.34441	5.19132	5.0819	5.2786	5.27513	5.11175	5.07303	5.30219	5.38943	5.1456	5.22946	5.25181	5.40167	5.14635	5.10304	5.26449	5.20467	5.21892	5.16558	5.07089	5.08404	5.25664	5.22333	5.13126	5.25455	5.182	5.40328	5.26077	5.36943	5.44929	5.26449	5.17061	5.34042	5.31529	5.33906	5.22523	5.49069	5.12808	5.26043	5.09567	5.26518	5.20071	5.1747	5.20998	5.29111
ADH7	5.19097	5.2573	5.13669	5.21447	5.12261	5.16161	5.14933	4.98868	5.18271	5.29988	5.32933	5.11175	5.34345	5.13451	5.10203	5.01405	5.24733	5.199	5.04837	5.17268	5.11597	5.03593	5.06636	5.12191	5.15284	5.18851	4.98709	5.02556	5.52257	5.07713	5.22805	5.22633	5.01006	5.46847	5.2336	5.21348	5.05014	4.93855	4.96135	5.13916	5.10748	5.00925	5.07269	5.199	5.1747	5.36187	5.29787	5.17543	5.09527
ADI1	9.22579	8.2262	7.9358	8.90666	8.46748	8.8905	9.06345	8.60379	8.19613	8.6221	7.64702	8.99191	8.73886	8.8888	8.8679	8.173	7.71291	9.03262	7.88989	8.71464	8.75048	8.54819	8.83567	9.43602	9.18051	8.81988	8.89248	8.91873	6.69741	8.86412	9.21471	8.16635	8.96961	9.32983	9.1862	8.86045	9.27566	9.14826	8.49804	8.10719	8.57396	7.43163	8.02652	8.78087	9.54148	9.65654	8.8905	9.48155	9.32317
ADIPOQ	5.21755	5.3733	5.13376	5.41617	5.24703	5.20289	5.50219	6.93938	5.34871	5.69028	5.45057	6.19526	5.18671	4.89513	8.71293	6.26323	5.19351	5.58607	4.54913	8.19253	8.2316	5.51112	6.5649	8.38078	5.02147	6.42783	4.90548	6.54154	4.94404	5.95321	5.29988	5.20105	4.55595	5.463	4.32627	5.4581	5.06249	8.13633	5.02223	4.73973	6.17482	3.96033	3.8526	4.85566	4.9694	5.19613	4.79305	5.17201	5.16635
ADIPOR1	8.53315	8.45105	8.12933	8.20584	8.26569	7.79325	7.82036	8.24508	8.09435	7.91367	8.10556	8.26209	8.30956	8.29049	8.42241	8.1284	8.30564	8.51412	8.12429	8.29677	7.88088	7.96541	8.16254	8.26013	8.02792	7.95974	7.99431	8.0229	7.47202	8.11255	8.73571	8.17375	8.32826	8.34727	8.44045	8.22535	8.32744	8.32042	8.26209	8.16534	8.25515	8.10933	8.27771	8.32912	8.22707	8.06102	8.2946	8.03711	8.43257
ADIPOR2	8.35775	8.47865	8.57791	8.35451	7.99734	8.29677	8.5563	8.52175	8.26826	8.55749	8.28191	8.40654	8.40104	8.81988	8.51779	8.47999	8.56381	8.44159	8.16254	8.6009	8.78428	8.54453	8.55228	8.56742	8.40326	8.69367	8.66759	8.52301	8.94818	8.54315	8.56263	8.71293	8.58191	8.6194	8.76012	8.43478	8.80936	8.60778	8.25601	8.22888	8.52928	8.06805	8.13633	8.47999	8.58191	8.61229	8.41678	8.60931	8.64529
ADIRF	7.55907	8.99861	6.82124	7.87631	7.84777	8.06025	7.48329	8.58073	8.11757	7.78264	8.42706	7.66452	6.76637	7.10483	8.28848	8.13795	7.67738	7.62898	7.74791	9.24083	7.63867	7.38036	8.00112	7.77966	7.57886	7.66859	7.18995	7.57701	8.72913	7.72937	7.13574	8.09435	7.40355	7.69583	6.94181	7.74675	8.27963	8.19067	7.48382	7.22776	8.28953	7.19264	6.07973	7.48382	7.97068	7.11127	7.39267	7.48182	7.40184
ADK	5.73368	5.56226	5.63962	5.51049	5.63635	5.38714	5.69817	5.79414	5.85797	5.71771	5.4798	5.78742	5.15911	5.79792	5.64166	5.57336	5.4926	5.53077	5.51704	5.64462	5.91387	5.51177	5.59983	6.12734	5.56198	5.79903	5.57008	5.91897	5.00345	5.71556	5.789	5.43337	5.61807	5.56585	5.61146	5.5913	5.58412	5.39864	5.62193	5.32379	5.53609	5.30942	5.15805	5.87086	5.98299	5.9911	5.71499	5.89339	5.71443
ADM	7.09241	6.87721	7.3401	5.97975	7.03166	6.652	6.86044	6.89262	6.08473	7.12673	7.00559	6.62964	7.5586	7.25543	8.44511	6.88735	7.18163	7.38817	8.6394	7.06055	7.29315	8.02513	6.83018	7.7456	6.9365	7.15814	7.44383	7.09204	7.73339	7.37939	6.24962	7.26437	7.55699	6.38962	7.38903	6.84261	6.74036	6.77303	6.33721	6.40526	6.73064	6.73587	6.97878	6.45975	7.43028	7.10815	6.84004	7.45949	7.82696
ADM2	7.22939	7.30036	7.39633	7.50943	7.21521	7.89526	7.40398	7.38633	7.17207	7.34054	7.46099	7.38989	7.40493	7.04105	7.17289	7.23188	7.07061	7.41347	7.08557	7.23725	7.27608	7.2234	7.21233	6.55643	7.24976	7.06326	7.12947	7.19935	7.26258	7.2144	7.52828	7.34841	7.09949	7.47152	7.06089	7.02984	7.30386	7.37161	7.46515	7.42848	7.46044	7.23146	7.11206	7.14474	7.05746	7.27824	6.96917	7.25226	7.18624
ADNP	7.29999	6.83113	6.64408	6.5758	7.14053	6.43164	7.06485	7.12463	7.18663	6.99417	6.46233	6.65509	6.76732	6.9536	7.19825	7.08223	7.01511	6.64105	7.17643	6.71728	7.05015	7.27177	6.90958	7.58554	7.35241	7.30734	6.86243	7.39171	6.36265	6.97172	6.55162	6.89443	7.29875	6.82027	7.28879	7.15204	7.00779	6.90285	6.77869	7.17366	6.45665	7.41983	6.94217	7.41075	7.29486	7.25666	6.94388	7.57446	7.11127
ADNP2	6.61585	6.15509	6.15751	6.2034	6.49917	6.1595	6.80243	6.30539	6.52211	6.49435	6.49499	6.13931	6.49949	6.47674	6.51021	6.32745	6.332	6.19526	6.72309	6.18219	6.1407	6.34499	6.32424	6.57898	6.51793	6.35564	6.39504	6.34147	6.70438	6.3127	6.2913	6.37612	6.62682	6.36849	6.17955	6.22379	6.36758	6.31751	6.3326	6.18759	6.50158	6.68649	6.43682	6.4436	6.29072	6.40494	6.33502	6.51739	6.05186
ADO	6.78541	6.55046	6.84294	6.49041	6.75564	6.27843	7.47355	6.80607	7.06485	6.84924	6.75693	6.84172	6.77051	7.03245	6.96203	6.94077	7.10319	6.75242	7.08819	6.69543	7.00929	7.16919	6.72815	7.44952	7.20941	7.14996	6.86945	7.20019	6.70695	7.10204	6.98939	6.82408	6.78227	6.95185	7.15126	6.87915	6.92882	6.62362	6.71105	6.78477	6.67779	6.88567	6.46765	6.96241	7.23596	6.97286	7.06243	7.08523	6.96203
ADORA1	6.11609	6.17897	5.85905	6.33353	6.03839	6.29392	5.90761	6.05616	6.33323	6.24426	6.19014	6.21454	6.14961	6.42751	6.12653	5.98242	6.07771	6.13904	5.90102	6.11438	6.02798	6.07436	6.08826	5.85489	6.22009	6.2579	6.25167	6.30994	6.42127	6.20743	5.99436	5.90466	6.10637	6.21949	5.88816	5.89367	6.22501	6.15277	6.25196	5.94656	6.52272	5.77475	6.06092	6.11552	6.02017	6.08182	6.1711	5.83836	6.14988
ADORA2B	5.60536	5.77964	5.83981	5.85578	5.92382	5.70994	5.56485	5.68382	5.69788	5.44576	6.01724	5.66917	5.77083	5.50413	5.69937	5.78492	5.49547	5.59508	5.71114	5.81782	5.58826	5.67187	5.70152	5.8666	5.25974	5.66494	6.02044	5.76998	5.75358	5.56779	5.58826	5.77475	5.81422	5.73594	6.0297	5.76314	5.76484	5.72404	5.59067	5.90129	5.76153	5.83401	6.21286	5.74885	5.62566	5.87984	5.95533	6.06384	5.61324
ADORA3	6.67126	7.07213	7.07959	7.05938	6.9471	6.57616	6.7303	6.7092	6.31636	6.56552	6.80173	6.8978	6.4142	6.75821	6.81255	6.69741	6.92781	6.90891	6.04174	7.12046	7.0037	6.99606	6.40076	6.63927	6.4471	6.45066	6.51972	6.75982	6.49982	6.95977	7.25297	6.71695	6.69326	7.0935	7.17009	6.87436	6.50377	7.22939	6.59402	7.36194	7.14725	6.99455	7.79513	6.63723	6.32036	6.86044	6.85224	6.67779	6.9464
ADPGK	7.30519	7.19955	7.48425	7.31819	7.35918	7.15204	7.19974	7.49083	7.00895	7.13186	7.17207	7.13022	7.41832	7.04145	7.27358	7.23596	7.13608	6.9429	7.58823	7.46044	7.39171	7.16431	7.28717	7.29529	6.82502	7.31858	7.48033	7.21315	7.23957	7.02878	7.18006	7.3799	7.23188	7.13829	7.18231	7.0935	7.20504	7.5119	7.24358	7.71355	7.42848	7.67064	8.32042	7.03022	7.03815	7.36194	7.13898	7.24187	7.30434
ADPRH	6.21255	6.33751	6.39814	6.34813	6.40756	6.49736	6.37429	6.21053	6.2856	6.04094	6.07771	6.45425	6.56884	6.2536	6.19441	6.16882	6.25619	6.05863	6.10341	6.39229	6.41715	6.57644	6.23959	5.93758	6.20943	6.20573	6.2559	6.47112	6.33476	5.98729	6.23202	6.12336	6.29247	6.52183	6.45039	6.2184	6.33657	6.38094	6.41625	6.36486	6.55372	6.19386	6.30036	6.38903	6.13105	5.86541	6.29743	5.95503	6.17637
ADPRM	5.50632	5.53929	5.35754	5.5714	5.2786	5.66676	5.31624	5.28034	5.56166	5.88556	5.51275	5.32472	5.40599	5.37228	5.26211	5.2397	5.33972	5.39733	5.23154	5.32379	5.63607	5.27077	5.15147	5.49486	5.47367	5.36427	5.21105	5.51648	4.9252	5.41226	5.39303	5.47274	5.27587	5.83093	5.27965	5.47434	5.23434	5.51612	5.48079	5.40911	5.28173	5.60392	5.3733	5.37358	5.43584	5.16952	5.57336	5.38408	5.40627
ADRA1A	4.69429	4.72612	4.58943	4.68344	4.73166	4.67601	4.94793	4.55989	4.6295	4.6798	4.49723	4.68479	4.52279	4.77525	4.6481	4.45757	4.57823	4.63508	4.39052	4.56416	4.72838	4.7034	4.47904	4.45757	4.51458	4.60339	4.6737	4.7436	4.40497	4.69755	4.65588	4.52906	4.60185	4.70213	4.5847	4.50663	4.65187	4.61705	4.63128	4.58997	4.69518	4.43623	4.41082	4.52855	4.48228	4.63598	4.58997	4.43984	4.65631
ADRA1B	4.01533	4.05329	4.11226	4.20777	4.23271	4.01602	3.8793	4.2623	3.93813	4.00237	4.03308	3.94317	3.94903	3.81511	3.76757	3.92359	4.07047	3.70379	3.89747	3.855	3.95043	4.13707	4.02965	3.60241	3.94253	4.05252	3.94617	3.72415	4.12662	3.95966	3.89674	3.66064	3.84095	4.06542	3.82033	3.75457	4.00522	3.96391	3.94768	4.00947	3.88145	3.94972	3.86944	4.04973	3.83115	4.16867	3.81729	4.03308	3.99798
ADRA1D	4.72707	4.99766	4.82618	4.97058	4.72159	5.30362	4.70169	4.73707	4.87368	4.88273	4.82322	4.81592	4.96901	4.90423	4.72345	4.83829	4.75479	4.91899	4.80063	4.91422	4.70473	4.60853	5.02744	4.43086	4.79437	4.80772	4.97934	4.63375	4.83426	4.78835	4.83163	4.77816	4.8027	4.9714	4.80634	4.7275	4.81435	4.9844	4.8741	4.82834	4.86509	4.75744	4.63508	4.79939	4.71794	4.78393	4.86924	4.75518	4.73307
ADRA2A	4.56267	4.61801	4.79605	4.73973	4.74275	4.5665	4.4603	4.77388	4.62667	4.39166	4.52906	4.55155	4.65283	4.57591	4.61128	4.55545	4.41829	4.49153	4.4266	4.75067	4.55297	4.46561	4.53248	4.87949	4.44932	4.70126	4.37898	4.46183	4.85188	4.41602	4.6295	4.48684	4.63174	4.78393	4.73518	4.79819	4.54288	4.77172	4.8334	4.84288	4.79052	4.73307	4.81472	4.64185	4.79475	4.49672	4.66812	4.532	4.30118
ADRA2B	6.08826	6.06726	5.80152	6.19764	5.76153	6.12709	5.78148	5.66006	6.07202	6.10934	6.14282	6.06668	6.10461	6.33502	5.94407	6.00197	6.00167	6.20088	5.83869	6.14988	5.77726	5.84688	6.27962	5.32641	5.99287	6.11882	5.89546	6.13878	5.87022	6.06639	5.99174	5.87957	5.9535	6.28647	5.67477	5.64221	6.12026	5.78431	5.93758	5.84567	6.2913	5.65665	5.75474	5.9638	5.96998	5.87086	5.86446	5.94776	5.82214
ADRA2C	5.90102	6.29306	6.07914	6.60856	5.86962	6.12568	5.30219	5.97325	6.32484	6.37245	6.48201	6.15482	6.02624	6.41182	5.6495	5.83681	6.03723	6.12305	6.2184	6.10872	5.93637	5.67631	6.55077	5.56907	6.3172	5.81304	6.14791	6.24544	6.0486	6.1861	6.0277	5.80061	5.80275	5.70719	5.82182	5.87117	6.11524	5.96412	5.96703	5.6576	6.054	5.84661	5.88876	6.60973	6.07632	6.12276	6.0712	6.05491	6.26064
ADRB1	5.0682	5.36784	4.79052	5.34666	5.49962	5.28543	4.81054	4.85188	5.04191	5.16374	5.20395	5.07563	5.23009	4.96563	4.94215	4.90624	4.80864	4.95479	4.79135	4.94294	4.76517	4.88532	4.78874	4.74452	4.86924	4.77172	4.78526	4.81635	4.91735	5.31687	4.92967	4.74972	4.98672	5.17136	4.9644	4.88273	4.99322	4.92193	4.84968	4.91252	4.98553	4.92833	4.55989	5.08437	5.28877	4.87285	5.02261	4.86376	5.0311
ADRB2	6.2764	5.97975	6.18759	6.06786	6.14791	5.94628	6.17897	6.23117	6.20088	5.92628	6.05457	5.86841	6.51146	6.67222	6.08444	6.48498	6.03661	6.06528	7.64254	6.67599	6.06034	5.84042	6.03982	6.91643	5.98392	5.93516	6.24515	6.26382	5.94944	6.39644	6.07797	6.45751	6.16911	6.16469	6.32998	6.26961	6.11176	5.92144	6.13989	5.61118	6.04709	5.64883	6.24935	6.32424	6.43069	6.14572	6.17606	6.56643	6.30709
ADRB3	5.53298	5.57767	5.52227	5.463	5.3394	5.53578	5.17946	5.36293	5.42361	5.40328	5.35565	5.28846	5.31891	5.26281	5.19244	5.46493	5.29823	5.42296	5.17504	5.36632	5.28173	5.13737	5.38683	5.06358	5.23466	5.19351	5.25486	5.32933	5.34767	5.36597	5.40398	5.27378	5.33906	5.37392	5.28444	5.25247	5.33	5.29926	5.4422	5.39367	5.57828	5.18505	5.32024	5.34733	5.20145	5.1377	5.33159	5.32537	5.18475
ADRBK1	7.53079	7.6015	7.67245	7.62898	7.52677	7.96624	7.48591	7.41983	7.33594	7.34753	7.66349	7.64806	7.65839	7.48987	7.25708	7.42708	7.59122	7.63921	7.44109	7.59481	7.50475	7.73402	7.46718	7.13143	7.43922	7.44201	7.5631	7.47304	7.44904	7.39854	7.69299	7.48472	7.5631	7.87125	7.57649	7.39171	7.55747	7.79099	7.58235	7.48329	7.73702	7.25627	7.72647	7.34182	7.22939	7.31001	7.38036	7.26872	7.45808
ADRBK2	5.15947	5.09344	5.11743	5.21755	5.15464	5.07634	5.41069	5.34408	5.0782	5.25047	5.03365	5.20252	5.0203	5.08587	5.11597	5.08876	5.15878	5.1071	5.22946	5.37453	5.26142	5.00345	5.04287	4.99249	5.17305	5.36848	5.42817	5.15464	5.23665	5.1222	5.27378	5.19716	5.12883	5.37763	5.14798	4.99911	5.17835	5.28204	5.07451	5.25247	5.21034	5.20182	5.12844	5.26483	5.08404	5.17504	5.13376	5.32834	5.09922
ADRM1	8.33865	8.11428	8.09942	8.17213	8.1856	8.11016	8.18135	8.2316	8.10863	8.6276	8.95232	8.11596	8.28191	8.06662	8.27481	8.33964	8.14445	8.39899	8.44279	8.33658	8.31632	8.26119	8.23691	7.84279	8.13708	7.91165	8.17125	7.67356	8.58191	8.28191	7.96541	8.30855	7.87003	7.29613	7.70545	8.00475	8.06734	7.88022	7.74619	7.98101	7.62954	8.06423	7.72703	8.24149	7.84896	7.85547	7.81779	7.76207	8.13015
ADSL	7.7456	7.90143	7.85753	7.71839	7.70545	7.34594	8.16254	7.95974	7.83959	8.2333	8.49804	7.61684	7.79575	7.73872	8.12102	8.35547	7.60955	7.71675	8.31728	7.69362	7.74232	7.8123	8.04705	7.92731	7.81779	8.0987	8.01934	8.23247	7.51856	8.06102	7.75511	7.78086	7.6068	7.29915	7.49371	7.73284	7.68229	7.61578	7.34891	7.79215	7.55747	7.79271	7.49422	8.31826	7.95386	7.97706	7.83161	8.25325	7.86045
ADSS	5.32674	5.1802	5.64402	5.15878	5.48299	4.89052	5.71928	5.40201	5.43523	5.49606	5.7353	5.32867	5.70598	5.78776	5.60419	5.51177	5.44446	5.27109	6.20573	5.4926	5.49486	5.40782	5.34441	5.82604	5.80483	5.41424	5.48145	5.55756	5.66888	5.45585	5.15603	5.50023	5.44929	5.25279	5.29958	5.54597	5.12625	5.46717	5.3653	5.64986	5.44062	5.74619	5.88163	5.18304	5.25595	5.58447	5.33589	5.3622	5.62714
ADTRP	6.2954	6.63655	6.98542	6.60108	6.30709	6.55551	6.93978	6.64225	6.14961	6.10037	5.89111	6.46501	6.54548	5.82849	6.13878	6.33965	6.50256	6.2399	6.09574	6.4686	6.37308	6.67288	6.16066	6.48075	6.28764	6.19192	5.98299	6.2699	6.06611	6.53024	6.61642	6.20687	6.45485	6.86603	6.55046	6.42751	6.4729	6.36877	6.62434	6.47988	6.37894	5.99643	6.06121	6.22173	6.06639	6.69675	6.53886	6.37461	6.52335
AEBP1	6.35459	6.51689	6.50377	6.44445	6.94388	7.35748	6.60762	6.98856	6.33965	7.07794	7.2144	6.57075	7.02349	6.60292	7.059	6.96592	6.92029	6.23323	6.79956	6.5513	6.57174	6.60597	7.78264	7.82884	7.08742	6.80813	7.18122	6.30911	8.21557	6.75949	6.34413	6.54393	6.40986	6.44859	6.53024	8.64845	6.76764	7.36194	6.87159	8.9376	6.90855	8.99861	7.93862	6.96703	6.70058	6.477	6.55517	6.1287	7.29696
AEN	6.42066	6.95609	6.82673	7.00147	6.51596	6.62929	6.13484	6.7374	6.58811	7.24606	7.33059	6.51113	7.42708	6.56643	6.74381	6.87368	6.30296	6.54963	7.35569	6.66857	6.30296	5.96175	6.90016	5.64613	6.82149	6.90052	6.64282	6.85125	6.94912	6.55372	6.51884	6.25709	6.40756	6.67222	6.20687	6.4392	6.59628	6.32865	6.63747	6.498	6.70402	6.48583	6.95795	6.76801	6.54822	6.67997	6.34293	6.55224	6.84356
AES	8.78584	8.4661	8.1284	8.28567	8.58836	8.43722	8.26293	8.61667	8.73087	8.23873	8.86412	9.05422	8.39773	8.60778	8.58306	8.40218	8.6353	8.97181	8.07137	8.47227	8.8905	8.2479	8.39429	7.82431	8.75048	8.33341	8.47618	8.39222	9.44253	9.01017	8.4476	8.38423	8.54315	8.04174	8.58715	8.37986	8.55228	8.37221	8.4661	8.07293	8.26391	8.11517	8.22707	7.99086	8.24589	7.91227	8.37749	7.6015	8.45704
AF007147	6.67971	6.91993	6.76957	6.97538	6.76672	7.05979	6.73902	6.69393	6.86603	6.67939	6.58294	7.15163	6.76357	6.97058	6.75144	6.94849	7.35201	6.93728	6.8102	6.81486	7.10319	7.00929	6.91643	7.32199	6.74982	6.52211	6.70796	6.58969	6.95868	6.79891	7.16347	7.1036	6.90958	7.04346	6.82059	6.81888	6.72905	7.05092	6.71199	6.80049	7.27481	6.31777	6.82059	6.71313	6.79217	6.55224	7.03575	6.7931	6.67407
AF070581	3.31079	3.10186	3.23619	3.16743	3.15957	3.17315	3.55164	3.4369	3.21544	3.12028	3.14331	3.30502	3.18955	3.21126	3.40226	3.40095	3.3919	3.15957	3.12028	3.26273	3.28103	3.27141	3.34364	3.29217	3.33699	3.37874	3.1848	3.46326	3.2739	3.26574	3.3007	3.39607	3.35649	3.21544	3.30709	3.15957	3.19406	3.31675	3.26888	3.37016	3.50943	3.39323	3.63194	3.21544	3.19406	3.56119	3.32256	3.17315	3.22943
AF090939	5.26174	5.25421	5.43135	5.3073	5.20964	5.44929	5.49039	4.96283	5.08876	4.95604	4.99284	5.17873	5.28341	5.29287	5.25047	5.15733	5.28238	5.41617	5.14933	5.15699	5.32115	5.32867	5.17695	5.19097	5.19539	5.31562	4.9272	4.97575	5.32379	5.03593	5.21205	5.2274	5.1248	5.41007	5.1878	5.0568	5.38179	5.27309	5.49962	5.43367	5.44678	5.03558	5.13451	5.01769	5.20215	5.13808	5.20431	4.93045	5.37926
AF198444	3.45313	3.65896	3.51053	3.60037	3.44756	3.56828	3.40359	3.452	3.57756	3.72145	3.77991	3.52687	3.56929	3.61498	3.52469	3.51154	3.55471	3.68474	3.59399	3.60947	3.54979	3.40625	3.67084	3.27624	3.9309	3.51053	3.45101	3.71884	3.52687	3.60947	3.53108	3.47896	3.38543	3.47995	3.52469	3.46432	3.65122	3.50196	3.79391	3.50196	3.80968	3.7144	3.60947	3.42868	3.47793	3.64879	3.4346	3.64393	3.76915
AFAP1	3.1848	3.22943	3.22943	3.19406	3.23619	3.20744	3.3919	3.26273	3.12028	3.4555	3.25191	3.14331	3.15957	3.17315	3.23934	3.15957	3.10186	3.12028	3.41888	3.15957	3.13422	3.15152	3.13422	3.51561	3.23619	3.19868	3.19406	3.24944	3.17315	3.15152	3.19868	3.1848	3.21544	3.17315	3.2739	3.28103	3.21126	3.17941	3.27141	3.2739	3.10186	3.31885	3.31287	3.12028	3.23934	3.29217	3.25955	3.27624	3.18955
AFF1	6.76268	6.70088	6.44215	6.59628	6.48646	6.64814	6.98127	6.79922	6.81287	6.69806	6.42305	6.72625	6.50127	6.57031	6.57118	6.76835	6.85224	6.8002	6.61557	6.62899	6.77208	6.8102	6.73188	6.72935	6.48142	6.77363	6.77643	6.64342	6.76238	6.86542	6.56822	6.71984	6.74528	6.7954	6.72935	6.54457	6.84814	6.92639	6.61002	6.52841	6.64814	6.51174	6.44623	6.59147	6.73801	6.82636	6.64652	6.88807	6.50436
AFF2	5.86084	5.87561	6.0647	5.9851	5.79873	5.89222	5.86629	5.8735	5.69845	5.8769	5.62228	6.09141	5.72575	5.52725	5.69788	5.69062	5.95096	5.87117	5.63668	5.84745	5.68265	5.79262	5.85114	5.70691	5.72103	5.58256	5.66317	5.4698	5.78934	5.72818	5.79768	5.84097	5.70783	5.88612	5.88669	5.73335	5.86477	5.83283	5.84803	5.73247	5.96848	5.58062	5.76219	5.73218	5.68503	5.79846	6.07174	5.84567	5.8996
AFF3	4.47335	4.56175	4.31403	4.56514	4.4796	4.84886	4.45353	4.28635	4.35147	4.63081	4.47287	4.50148	4.56175	4.36887	4.43623	4.27825	4.19103	4.58373	4.4126	4.45324	4.35664	4.51649	4.47335	4.20098	4.31877	4.35605	4.4713	4.40547	4.47489	4.45047	4.62187	4.48331	4.55796	4.33091	4.31939	4.35382	4.44932	4.49257	4.54288	4.32689	4.45703	4.25939	4.35209	4.4126	4.32753	4.35497	4.4251	4.27882	4.60085
AFF4	5.07303	4.82103	5.18344	4.94712	4.74015	5.19424	5.07932	5.24667	5.20467	5.06358	4.89129	5.1163	5.1747	4.83735	4.71928	5.14598	5.06476	4.81394	5.47274	5.11321	4.96398	5.12005	4.99479	4.86509	4.82618	5.13951	5.13561	5.00038	4.59556	5.21584	5.29682	5.20571	5.21241	5.15769	5.01921	4.93403	5.08696	5.19864	5.04191	4.99584	5.04191	4.71971	4.824	4.95479	4.87779	4.90135	4.99514	5.07089	5.42296
AFG3L2	8.48676	8.24238	7.92064	8.56381	8.24238	8.44984	8.21361	8.42465	8.39429	8.40974	7.94073	8.07901	7.66117	8.40104	8.02217	8.05947	8.52928	8.14762	7.24722	8.1251	8.93356	8.51412	8.24149	7.83096	8.38312	8.66455	8.4476	8.68563	8.08149	8.52439	8.21448	8.46873	8.20671	8.32338	8.12102	8.14287	8.30564	8.04406	8.30369	8.09942	8.14679	7.71355	7.54681	8.89639	8.72456	8.63196	8.26654	8.58561	8.34608
AFM	4.74669	4.79262	4.94098	4.91339	5.16374	4.7308	4.74589	4.81197	4.55297	5.11527	4.91539	4.74059	4.69109	4.66185	4.63552	4.74452	4.77568	5.10459	4.91497	4.84421	4.89319	5.19613	4.65722	4.80911	4.64027	4.91458	4.6821	4.63781	4.7127	5.26243	4.90944	4.64487	5.06073	4.98006	4.90624	4.89595	4.66768	4.70473	4.7127	4.93244	4.83473	4.71409	4.92598	4.97415	4.86803	4.83085	4.84886	4.9714	4.80545
AFP	4.91616	4.87987	5.15284	4.95813	4.84543	5.01083	4.94249	4.85762	4.93006	5.34631	4.94098	4.93855	4.8027	4.86376	4.86553	4.93765	4.90908	4.89052	4.87701	4.93642	4.98709	4.77084	4.86044	4.53447	5.07011	4.88315	4.96901	4.90981	4.92833	4.84507	5.25595	4.92967	4.74235	4.69897	4.82103	4.64463	5.07376	4.94366	4.83209	4.90908	5.08839	4.95142	4.9541	4.85149	4.75792	4.64348	4.88653	5.00713	5.09132
AFTPH	8.39329	8.41885	8.57127	8.70336	8.01591	8.80212	8.42	8.61229	8.16792	8.22078	7.81411	8.37425	8.40755	8.07675	8.09435	8.32042	8.69058	8.40008	8.02148	8.4384	8.27395	8.72456	8.05185	8.23247	8.20416	8.30369	8.29243	8.06347	8.53556	8.30469	8.80212	8.55992	8.32042	8.74359	8.58445	8.2828	8.30855	8.52036	8.52584	8.47497	8.49804	7.93504	8.35667	8.39665	8.1118	8.60488	8.46989	8.55498	8.51145
AGA	4.62339	4.67511	4.63927	4.57771	4.73707	4.56221	4.64397	4.70256	4.89595	4.8219	4.67651	4.57636	4.46303	4.87243	4.58515	4.60437	4.55297	4.55937	4.63927	4.93285	4.49938	4.70428	4.69198	4.83518	4.68849	4.88614	4.43782	4.94098	4.28054	4.64296	4.76824	4.58022	4.43302	4.66722	4.677	4.79052	4.50351	4.64998	4.72159	4.94909	4.52587	5.07563	5.01802	4.83209	4.81557	4.74842	4.84583	4.51904	4.61313
AGAP1	5.29723	5.62467	5.09492	5.28647	5.98573	5.24249	5.20754	5.23262	5.46949	4.77348	5.24037	5.23154	5.10787	4.93128	5.18985	5.35884	5.29349	5.00312	5.64883	5.07563	5.44991	5.63635	5.27238	5.3844	5.05603	5.33391	4.95225	5.41647	4.91139	5.02412	5.03474	5.01621	5.56907	5.65853	5.89638	5.49668	5.48173	5.04768	5.19792	5.33063	5.0075	6.14791	5.27797	5.15911	5.25521	5.39114	5.30835	5.2814	5.19464
AGAP2	5.81656	6.01842	5.84957	6.01433	5.68382	5.99174	5.47815	5.69393	6.01372	5.80061	5.9311	5.94289	5.96703	5.97807	5.62812	5.79083	5.71114	5.97863	5.56779	5.78214	5.58973	5.6576	5.93075	5.17657	6.07202	5.87444	5.83681	5.91418	5.96788	5.80727	5.92174	5.62351	5.74462	5.97173	5.67125	5.78934	5.92412	5.84068	6.01815	5.73117	6.10259	5.75177	5.6683	5.99643	5.78652	5.98299	5.87291	5.7553	5.96848
AGBL2	4.0225	3.90831	4.0338	3.98395	3.98021	4.04825	4.22905	4.01016	4.06849	4.04973	4.09468	4.03819	4.02892	4.0633	4.03663	3.93655	4.13517	4.08728	4.17667	3.97791	3.86066	3.97291	4.06184	3.92505	4.20844	4.08863	3.97291	4.13258	4.07826	3.98547	3.92006	4.15255	3.98926	3.97291	3.89595	3.9019	3.95327	3.78206	4.00653	3.99954	4.04973	3.9708	3.81655	4.17337	4.04463	3.90113	3.9309	3.74888	3.96317
AGBL3	3.29842	3.23306	3.30502	3.23306	3.33192	3.24944	3.23306	3.4576	3.36434	3.33192	3.2739	3.3208	3.27141	3.27845	3.12028	3.21908	3.25191	3.23934	3.42286	3.3007	3.1848	3.33374	3.37874	3.17941	3.31475	3.20744	3.20295	3.43326	3.33013	3.22943	3.41494	3.32437	3.13422	3.15957	3.24241	3.22943	3.3595	3.28326	3.20744	3.21908	3.35502	3.28326	3.3629	3.32437	3.35185	3.48847	3.24552	3.23306	3.25955
AGBL5	6.62619	6.38061	6.41454	6.5058	6.46832	6.62744	6.56643	6.96805	6.3694	6.61853	6.31548	6.29626	6.21398	6.43041	6.28878	6.21255	6.48679	6.21949	5.99869	6.8095	6.52366	6.70504	6.56913	6.3784	6.33624	6.55865	6.46315	6.15194	6.69393	6.14161	6.80276	6.58433	6.58121	6.62555	6.46233	6.51767	6.5406	6.59775	6.60631	6.49556	6.45205	6.43769	6.39261	6.54932	6.20573	6.50407	6.46315	6.25508	6.60017
AGER	5.09567	5.01209	5.04802	5.28811	5.01588	5.28409	4.97492	5.11139	5.13882	5.1983	5.61922	5.29787	5.33829	5.40167	5.04078	5.23466	5.10966	5.20536	5.24282	5.07713	4.95849	5.06559	5.30598	4.55843	5.33458	5.39969	5.31397	5.07713	5.49635	5.28681	5.17268	5.06212	4.95647	4.87821	4.73837	4.93006	5.15464	5.15535	5.18096	5.14798	5.34802	5.09676	5.06856	5.13526	5.15147	5.13703	5.26845	4.98128	5.27828
AGFG1	5.68753	5.65329	5.73863	5.57462	5.65585	5.33589	5.63901	5.48819	5.62654	5.91775	5.52386	5.43337	5.85363	5.58857	5.72219	5.82818	5.39701	5.41164	6.20256	5.53398	5.59667	5.58412	5.3904	5.59036	5.41069	5.53427	5.23634	5.56355	5.5518	5.5095	5.68412	5.49013	5.54656	5.47747	5.50508	5.50157	5.5085	5.34837	5.44545	5.39864	5.35914	5.65915	5.74016	5.35989	5.4288	5.60627	5.4487	5.45551	5.52686
AGFG2	5.73335	5.82513	5.70329	5.85143	5.71177	5.90847	5.76219	5.73335	5.74763	5.70719	5.74079	5.80695	5.78057	5.65585	5.66946	5.65977	5.713	5.75502	5.56548	5.81965	5.62625	5.81422	5.72636	5.40656	5.80332	5.71836	5.69698	5.69638	5.86629	5.74016	5.84354	5.661	5.70518	5.83746	5.5876	5.63607	5.81568	5.70627	5.73654	5.74734	5.81965	5.6607	5.67187	5.78184	5.46617	5.71589	5.57109	5.6766	5.73308
AGGF1	5.171	5.21137	5.16841	5.15464	5.30835	5.0597	5.17797	5.03667	5.26006	5.18096	5.08262	5.12951	5.02378	5.17764	5.21241	5.00161	5.11938	4.90423	5.07713	5.22523	5.29515	5.15357	5.05862	5.50572	5.04587	5.22879	5.18411	5.24037	4.91458	5.13985	5.21274	5.08262	5.43766	5.41261	5.31754	5.29317	5.13451	5.12335	5.11214	5.1248	5.17873	5.27412	5.19539	5.02707	5.21172	5.26349	5.22879	5.23569	5.07788
AGK	7.12012	6.57672	6.59628	6.72017	6.75855	6.4686	7.38727	7.14136	7.03245	6.64931	6.61064	6.97878	6.5489	6.82059	6.76327	6.83083	6.92312	6.71984	6.63085	6.81187	7.00744	7.014	6.95868	7.5586	7.19411	7.04797	7.06165	7.12548	6.7511	6.76481	6.89443	7.12117	7.19372	7.26872	7.31167	7.0563	6.91124	6.79245	7.06838	6.62011	7.13022	6.77611	6.39875	7.17722	7.16632	7.49994	7.45179	7.31945	6.96805
AGL	7.97414	6.04618	6.13762	6.7234	7.49283	6.04742	7.51709	6.94013	7.66915	7.10131	6.37524	7.52404	5.79557	7.67738	7.59074	7.10933	7.50475	6.559	5.50249	6.33721	7.4031	6.83673	7.24684	7.71057	7.28333	7.31986	7.23725	7.77667	6.78576	7.74232	6.84713	7.28448	7.88606	7.32069	7.71057	7.44807	7.30955	6.43948	6.81888	6.14482	6.37977	6.49982	5.71021	7.62106	8.44045	8.12016	7.87255	8.11596	7.11522
AGMAT	5.20145	5.38504	5.22975	5.29649	5.28612	5.11707	5.49806	5.15184	5.27309	5.15979	4.89241	5.19388	5.20145	5.07485	5.3127	5.42494	5.47367	5.09202	4.95101	5.09272	5.1878	5.19864	5.18602	5.25698	5.19132	5.09676	5.06476	4.88693	5.26616	4.91422	5.20998	5.24073	5.1456	5.3208	5.11527	5.0393	5.25279	5.06935	5.24592	5.12551	5.1762	4.97969	5.17136	5.33589	5.24667	5.10344	5.21722	5.11707	5.3208
AGO1	7.3346	6.96163	6.98024	7.34891	7.10279	7.1163	7.22977	7.22538	7.28923	6.74281	6.71884	7.15814	6.81287	6.80848	7.13608	6.89818	7.14366	6.85391	6.97172	7.20981	7.05435	7.03963	7.19334	7.43877	7.21025	7.12673	6.73682	7.31561	7.28333	7.09048	6.83172	7.33822	7.17798	7.03926	7.12791	7.34594	7.14175	7.22423	7.07691	7.21025	7.09873	7.15647	7.12084	7.43405	7.27736	7.33779	7.13865	7.66402	7.1986
AGO3	4.64582	4.6668	4.50718	4.43984	4.22592	4.64077	5.50442	4.50817	4.6477	5.19539	4.52224	4.67798	4.93559	4.70691	4.57408	4.96901	4.8936	4.60085	4.95688	4.93326	4.97613	5.55911	5.23434	5.03857	5.15044	4.89798	5.02104	4.93206	5.30904	4.8181	4.63839	4.7056	5.04939	5.41813	5.26685	4.62234	5.04219	4.9734	4.58022	4.88495	4.73925	5.04329	5.17797	4.67839	4.62573	4.63422	4.74549	4.85762	4.64722
AGO4	5.59097	5.62131	5.32442	5.63164	5.19281	5.37228	5.84865	5.53298	5.55727	5.82451	5.27797	5.87775	5.40944	5.4827	5.47593	5.51246	5.6635	5.38683	5.37485	5.54438	5.72496	5.80302	5.66442	5.95473	5.76283	5.61086	5.88309	5.74558	5.78837	5.35202	5.71207	5.39439	5.51874	5.59634	5.67221	5.37794	5.70783	5.50187	5.5714	5.43523	5.62595	5.40815	5.59949	5.58947	5.6853	5.80089	5.59537	5.7482	5.55149
AGPAT1	8.83936	8.67364	8.43722	8.52584	8.57654	8.91065	7.87066	8.49546	8.15136	7.79099	8.49292	8.52175	8.19703	8.23691	8.1032	8.42121	8.24331	8.73249	8.09113	8.6783	8.44159	8.71952	8.21741	8.23072	8.2105	8.15398	8.1746	8.01726	8.36326	8.41222	8.36873	8.69058	8.50391	8.55749	8.6276	8.53808	8.38872	8.75715	8.60247	8.28953	8.44389	8.52584	8.40755	8.22796	8.09699	7.90399	8.47095	7.9286	8.42121
AGPAT2	7.41736	7.79156	7.48771	7.80395	7.60793	8.02217	7.42618	7.62673	7.55252	7.79325	7.85986	7.59535	7.70275	7.64254	8.07675	7.55549	7.44997	7.84528	7.42666	8.31366	7.57701	7.73111	7.58764	6.82216	7.73702	7.62106	7.50133	7.57005	7.96782	7.5119	7.87387	7.57908	7.37452	7.54827	7.27902	7.31295	7.58613	7.79575	7.52298	7.56152	7.80336	7.13338	7.31858	7.40816	7.23342	7.48281	7.4745	7.11975	7.52005
AGPAT3	6.45128	6.42456	6.63328	6.44422	6.56731	6.41981	6.50901	6.50813	6.34527	6.50101	6.41843	6.55967	6.65566	6.4755	6.62899	6.33562	6.42456	6.53732	6.33415	6.55344	6.64752	7.13829	6.51767	6.22743	6.27077	6.59431	6.33777	6.77332	6.56333	6.79383	6.68058	6.3694	6.47522	6.92577	6.4641	6.34558	6.67154	6.53432	6.51624	6.70305	6.45128	6.3239	6.74125	6.41099	6.32625	7.03096	6.49613	6.50677	6.33446
AGPAT4	5.03438	5.33259	5.50538	5.48112	5.38116	5.53996	5.63426	4.91981	5.49516	5.14864	5.31718	5.41134	5.23894	5.13561	5.15805	5.2274	5.33721	5.16019	5.46181	5.57244	5.33623	5.39933	5.26878	5.08981	5.3319	5.33458	5.70691	5.20252	5.60445	5.25455	5.11004	5.49836	5.1377	5.27729	5.32412	5.46366	5.27378	5.29682	5.20571	5.56102	5.35497	5.92174	5.87199	5.60362	5.32765	5.22029	5.23634	5.44379	5.38567
AGPAT5	5.18168	5.12985	5.51738	4.99056	5.55308	5.12081	5.56226	5.43433	5.33063	5.62159	5.31302	5.12589	5.65392	5.41326	5.50917	5.51525	5.29615	5.25148	6.26961	5.27238	5.182	5.24037	5.33293	5.83897	5.41037	5.37167	5.53801	5.04587	5.4798	4.89595	5.01288	5.25631	5.14159	5.19244	5.36848	5.46554	5.15044	5.434	5.44959	5.75117	5.29988	6.14846	5.79206	5.23863	5.04555	5.33623	5.1142	5.40749	5.28712
AGPS	5.33224	5.00345	5.30763	4.92481	5.02823	5.24703	5.41617	5.27173	5.91538	5.23191	5.76936	5.04768	5.52985	5.13199	5.29682	5.38347	4.8219	5.08153	5.98816	4.88773	5.62176	5.9662	4.98746	6.0598	5.49635	5.54175	5.08876	5.39969	5.02519	5.27077	5.4327	4.94404	5.48658	4.99878	5.20005	5.45746	5.27965	5.12299	5.1093	5.48404	5.17136	5.74591	5.53672	4.96787	5.26783	4.91814	5.37228	4.79216	5.34145
AGR2	4.86127	5.01363	5.25939	5.06112	5.18985	5.20071	5.31995	5.17136	4.98828	5.0307	4.94012	5.04151	4.98635	4.96027	4.97454	5.0516	5.20182	5.05753	4.99171	4.95101	5.0782	5.04219	4.96325	5.08587	4.73837	4.9592	4.9252	4.73344	5.04587	5.16019	4.99618	5.16339	5.05245	5.07303	5.03027	5.08804	4.94634	5.03823	4.80965	4.96748	4.95566	4.9714	5.03365	5.06436	5.0075	5.07563	4.8584	4.94447	5.07932
AGRN	7.38587	7.7874	7.34182	7.66751	7.41303	7.73995	7.06366	7.55699	7.34225	7.46864	7.62831	7.45615	7.42531	7.42982	7.31986	7.30825	7.33142	7.53755	7.25146	7.44904	7.11832	6.96556	7.55907	7.06556	7.56055	7.34638	7.52499	7.44904	7.69477	7.48567	7.55593	7.55348	7.43966	7.57649	7.52201	7.6068	7.51906	7.40992	7.74946	7.45327	7.57219	7.41589	7.71291	7.47202	7.31001	7.62106	7.57166	7.38679	7.4893
AGRP	5.64462	5.75502	5.60013	5.71381	5.67816	6.01574	5.83559	5.59348	5.67905	5.90942	5.59348	5.66288	5.69198	5.4298	5.78934	5.51935	5.65077	5.83559	5.65266	5.69638	5.60476	5.84295	5.45221	5.75444	5.56166	5.68877	5.40295	5.46427	5.55632	5.88279	5.67096	5.6991	5.32765	5.60934	5.61086	5.81206	5.77358	5.54053	5.59413	5.63002	5.74706	5.72963	5.57336	5.58125	5.71616	5.61482	5.7105	5.70357	5.73117
AGT	8.68121	9.77653	9.04485	8.81807	9.29802	8.57932	8.77908	9.14826	8.88309	8.65138	9.00061	8.58445	8.23779	8.99861	8.60931	8.64529	8.96278	8.90852	7.87387	9.34463	8.65288	8.06662	8.54819	8.74209	8.72913	9.01907	8.76351	8.98762	9.19201	8.2078	8.47865	8.91873	8.95854	8.98089	9.06797	8.91278	9.04706	9.15654	9.09188	8.74881	9.06797	9.23184	9.02843	8.95442	9.10923	8.13319	9.10245	8.60628	8.84927
AGTPBP1	5.78401	5.50413	5.28101	5.61172	5.35202	5.40003	5.60869	5.4487	6.12248	5.62533	5.56008	5.668	5.50219	5.62875	5.4798	5.66221	5.76832	5.50023	5.60107	5.55879	5.88556	5.55787	5.51435	6.17511	5.73689	5.78334	5.61864	6.10574	5.41553	5.88583	5.78334	5.51465	5.70926	5.74706	5.7553	5.60836	5.87747	5.54112	5.54537	5.23262	5.48914	5.48819	5.38811	5.6607	5.96286	5.97505	5.99843	5.8203	5.5607
AGTR1	4.43623	4.65085	4.41082	4.34649	4.38055	4.66637	4.85067	4.74452	4.47749	4.57134	4.53046	4.5665	4.43137	4.4863	4.84467	4.62389	4.67281	4.64077	4.4603	4.64397	4.8334	4.78966	4.46519	4.89094	4.50252	4.77261	4.48684	4.72296	4.64722	4.54142	4.43572	4.65766	4.50817	4.8774	4.76684	4.42766	4.78835	4.78787	4.45984	4.33091	4.55349	4.32689	4.44357	4.43302	4.64909	4.52428	4.51022	4.53152	4.41653
AGTR2	4.71143	4.91379	4.69429	4.8219	4.74235	4.72707	4.62758	4.71971	4.58164	4.76565	4.63552	4.63128	4.79346	4.63174	4.64077	4.67232	4.61313	4.6637	4.60484	4.70841	4.63128	4.63927	4.7127	4.56978	4.60667	4.70169	4.60667	4.72016	4.62991	4.72524	4.65367	4.62432	4.68026	4.7162	4.69942	4.77478	4.66812	4.71836	4.70473	4.73837	4.71409	4.63882	4.7308	4.74972	4.62715	4.72345	4.62389	4.68297	4.61552
AGXT	4.93168	5.1167	4.96711	5.19244	5.00201	5.26006	4.95101	4.89513	4.854	5.14015	4.91379	4.98828	4.99584	4.81892	4.81851	4.77906	4.89595	4.98281	4.83644	5.04939	4.80864	4.90135	4.88188	4.88035	4.84543	4.82482	4.93812	4.73386	4.89595	4.93517	4.92677	4.89595	4.87124	4.95993	4.71101	4.87204	4.92155	4.89714	5.1142	5.04481	5.06003	4.93812	4.84083	4.80727	4.74926	4.91858	4.84842	4.97613	5.11004
AHCTF1	4.36475	3.94768	4.09	4.07185	3.85994	3.87463	4.13517	3.90601	4.54288	4.46243	4.11028	4.14588	4.56416	4.44038	4.25876	4.41423	4.43984	4.18091	4.16546	4.06184	4.43623	4.044	3.96317	4.31822	4.21773	4.06109	4.23451	4.18848	4.17897	4.53936	4.29717	4.22172	4.24937	4.00725	4.28812	4.13321	4.17337	4.06618	4.01884	4.03819	4.12401	3.92571	4.05759	4.2623	4.1828	4.17724	4.13056	4.21228	4.21841
AHCY	7.39309	7.14766	6.75176	6.8031	6.90958	6.91748	7.06876	6.93199	7.59481	6.95325	7.36678	7.26569	7.6205	7.3754	7.46769	7.09132	7.53957	7.45282	7.47304	7.14403	7.12276	7.82036	7.11363	7.24316	7.49283	7.22893	7.29739	7.2066	7.06127	7.3271	6.62187	6.92577	7.03131	7.00929	7.09949	7.04577	7.23059	7.08334	7.03059	7.20504	6.84884	7.42435	7.38013	6.90251	7.38679	6.45339	7.07355	6.1638	7.00628
AHCYL1	6.85941	6.74381	6.7092	6.67687	6.95466	6.56333	6.71918	6.72815	6.69485	6.76357	6.74721	6.96008	6.97469	6.71952	6.89443	6.69326	6.69543	6.64585	6.47645	7.07582	6.95645	7.06942	6.89818	6.84198	6.75564	6.77332	6.90115	6.69141	6.60173	6.92948	6.49613	6.90534	6.89849	6.7374	6.98463	6.91367	6.59835	6.78638	6.7611	6.70028	6.46345	6.70438	6.8182	6.76865	6.78477	6.68955	6.77611	6.53024	6.80981
AHCYL2	5.91505	5.8666	6.07549	5.85301	5.97922	5.73982	5.99018	6.00197	5.71836	5.91897	5.75558	5.82121	5.77848	5.63037	5.73247	5.87839	6.00673	5.82759	5.68593	5.8996	5.88369	6.00054	5.87382	5.84929	5.7105	5.67509	5.6853	5.74706	5.72756	5.87595	5.87502	5.91329	5.86541	5.8334	5.94863	5.89702	5.92811	5.94197	5.76936	5.85301	5.78652	5.82696	5.85905	5.84597	5.72818	5.87145	5.78776	5.71836	5.93516
AHDC1	6.1641	5.6464	5.98479	5.89282	6.14195	6.30969	5.45346	5.95006	5.84567	5.69817	6.53373	5.97922	5.76832	5.62714	5.79083	6.13571	6.04502	6.37809	5.62228	6.01662	6.06266	6.08529	5.91957	5.60654	5.79167	5.71928	5.96087	5.42199	6.20829	6.43431	5.58256	6.04042	5.98036	5.87807	5.89875	6.13708	5.71711	5.88135	5.87561	5.77083	5.73434	6.02515	5.47403	5.52421	5.60071	5.64344	5.85606	5.54142	5.62193
AHI1	4.72564	4.9999	5.13164	4.95261	5.25631	5.01845	5.1163	5.02823	4.7773	4.96027	4.95882	4.9694	5.02147	5.05718	4.9475	4.96474	5.02261	5.02902	4.90981	4.96711	5.0988	4.86044	5.02335	5.15878	4.85724	4.9252	4.79692	5.05245	5.05642	4.88817	4.8396	5.08696	5.04555	5.04939	4.99056	5.01663	4.95604	5.03474	4.84467	5.09239	5.02823	4.90548	4.80497	4.90944	4.99514	5.01209	4.97732	5.10606	4.90381
AHNAK	7.83423	8.16959	7.79764	8.27678	8.03093	7.73763	8.08556	7.91998	7.89184	7.96186	8.63063	7.79822	7.37718	7.99804	8.13633	8.16721	8.2479	8.05779	8.26391	7.82105	7.87188	7.68915	8.10482	7.66452	8.2946	7.89253	8.00329	8.04931	8.36418	7.89798	8.1218	7.92731	8.01525	7.99297	8.09113	7.86108	7.93799	8.00687	7.88022	8.21644	8.14202	8.21361	7.88341	8.12933	7.87255	7.72191	7.85811	7.77539	7.9469
AHNAK2	4.78255	5.0075	4.9272	4.6495	5.52819	4.77436	4.70735	4.79773	4.59412	4.57684	5.22305	4.68849	4.57636	4.95566	4.93895	4.82569	4.71886	4.77436	4.42287	4.91295	4.66451	4.70297	4.73752	4.84206	4.567	4.52016	4.76392	4.59503	4.69018	4.48007	4.49415	4.62898	4.55698	4.52327	4.48279	4.95297	4.65766	4.79735	4.68618	5.18475	4.5354	5.55498	4.86596	4.59365	4.59845	4.34713	4.48525	4.51403	4.94175
AHR	5.08619	4.68796	5.0782	4.90981	5.18168	4.80189	4.87821	5.17305	5.02261	4.92598	4.85441	4.9537	4.77816	5.00074	5.0557	5.00713	4.69065	4.93326	5.68118	4.86087	4.96516	4.95441	4.85879	5.36187	5.03786	4.69561	4.88273	5.02989	5.18738	5.17582	4.172	4.82961	4.72933	4.77906	5.00788	5.19864	4.43409	4.78966	4.71886	5.21415	4.82703	5.46008	5.88431	4.57823	5.1878	4.85685	4.86596	4.89595	4.8181
AHSA1	9.04706	8.66314	8.13708	8.88684	8.76523	8.8289	8.48558	8.82162	8.65724	8.88508	9.25677	8.77581	9.82917	8.71464	8.76012	8.97859	8.61667	8.85312	9.39416	8.60931	8.49173	9.22001	8.91278	8.44279	8.6276	8.63063	8.74058	8.82517	8.82162	9.05158	8.6783	8.83396	8.80556	8.51653	8.58561	8.47618	8.79856	8.6337	8.78261	8.42357	8.60931	8.39099	8.41794	8.74209	8.64529	8.60778	8.67052	8.40104	8.6337
AHSA2	4.1828	3.95327	3.91264	4.05047	3.92359	3.87763	4.10096	4.29178	4.03587	4.09268	3.81808	3.92359	4.01176	4.54339	3.93012	4.07974	4.04604	3.95468	3.98703	4.0324	4.38939	4.28398	4.06618	4.09959	4.43937	4.06542	4.43679	4.39553	4.9694	3.96175	3.79557	4.49672	4.30997	3.81808	4.32979	3.95256	4.3041	3.74972	4.19368	4.29655	4.16867	4.21043	4.03511	4.41767	4.23271	4.05484	4.01097	4.6421	3.76757
AHSG	5.6464	5.89165	5.82362	5.87291	5.66288	5.776	5.72664	5.87719	5.67477	5.75914	5.69638	5.70572	5.6853	5.6683	5.61776	5.80996	5.62104	5.83836	5.67847	5.67307	5.5761	5.69393	5.71143	5.51465	5.71235	5.6336	5.75587	5.6495	5.77938	5.64493	5.81896	5.79262	5.66554	5.64139	5.63607	5.668	5.80727	5.79083	5.69163	5.71958	5.64221	5.57397	5.6796	5.92412	5.71711	5.68024	5.6725	5.65608	5.69328
AHSP	5.85489	5.98573	5.91928	5.92541	5.56038	5.92719	5.90877	6.25978	5.75947	5.68965	5.68965	5.64462	5.95441	5.63766	5.49577	5.69198	5.757	5.78742	5.54537	5.77326	5.60236	5.71381	5.53398	5.58186	5.83251	5.67477	5.55436	5.86141	5.72404	5.63994	5.86934	5.79642	5.6885	5.62043	5.66468	5.5441	5.82245	5.86841	6.04446	5.86571	6.15455	5.98989	6.2187	5.73368	5.75668	5.9676	5.70001	5.83559	5.88967
AICDA	4.42287	4.64534	4.59039	4.39661	4.59751	4.51403	4.41082	4.44193	4.46243	4.39109	4.11484	4.62481	4.49039	4.49257	4.54142	4.39321	4.5927	4.27537	4.4087	4.58373	4.44932	4.49782	4.52119	4.52224	4.23451	4.36709	4.36946	4.4	4.40391	4.5097	4.56128	4.39166	4.51245	4.99443	4.63882	4.35664	4.46924	4.4515	4.62046	4.65451	4.49565	4.35883	4.67189	4.36127	4.55796	4.67095	4.4863	4.4713	4.46761
AIDA	6.15455	5.43232	5.79585	5.5095	6.01037	4.9682	6.1052	5.97807	6.41952	5.70572	5.9638	6.15455	5.39701	5.97683	6.16853	5.89424	5.73218	5.66708	6.168	6.26351	6.43497	6.2821	5.55149	6.70504	6.07946	6.20513	6.01961	6.3827	4.95026	5.73719	5.57275	5.58158	5.99313	5.50056	6.05744	6.15305	5.99581	6.06726	5.66192	6.00338	5.48112	6.57549	6.2644	6.0101	6.42158	5.52788	6.30437	5.35107	5.38147
AIF1	7.63706	7.61889	7.72021	7.56901	7.5728	8.06734	7.36243	7.76094	7.29613	6.94677	7.24106	7.38727	7.25921	7.1017	7.17248	7.33501	7.35872	7.50329	8.19512	7.39757	7.37584	7.33501	7.16674	7.24231	7.31216	7.51856	7.10621	7.59843	7.18079	7.33281	7.71176	7.44997	7.39449	7.81842	7.69643	7.58395	7.23462	8.15036	7.8637	8.04324	8.07058	8.00402	8.6009	7.30124	7.05673	7.37367	7.39353	7.50039	7.57649
AIFM1	9.00276	8.79307	8.33766	8.74058	8.48226	9.162	8.98524	9.01678	9.28576	8.96278	8.27395	8.85514	8.74058	8.70163	8.7078	8.53677	9.0494	8.71612	7.77359	8.46989	9.31034	8.32338	8.89639	8.70163	9.13793	9.36062	8.86412	9.15398	7.98166	9.09188	8.97399	8.58306	9.02125	9.25417	8.70463	8.72913	9.10245	8.78584	9.02125	8.4833	8.72913	8.47362	7.8886	9.38398	9.2349	9.18327	9.08965	8.79856	8.8679
AIM1	5.47558	6.0598	5.80996	5.79167	5.90129	5.56681	5.26685	5.86962	5.48048	5.24627	5.47852	5.59697	5.55974	5.35497	5.81026	5.64919	5.59537	5.37485	6.92742	5.65049	5.57583	5.3503	5.50473	5.56848	4.99361	5.25765	5.84597	5.69265	5.71711	5.60654	5.61291	5.59381	5.52386	5.4545	5.63327	5.78992	5.31821	5.79025	5.44643	6.17429	5.59224	6.47196	7.00819	5.27238	5.38279	5.67847	5.43461	5.70487	5.73368
AIM1L	5.67932	5.45681	5.59477	5.57583	5.44412	5.55879	5.47341	5.38378	5.49101	5.80859	5.72698	5.638	5.58575	5.46427	5.48112	5.5447	5.56322	5.65824	5.28647	5.68209	5.61118	5.52593	5.57858	5.16522	5.52257	5.52881	5.65358	5.4798	5.56386	5.55974	5.59697	5.69234	5.38843	5.39007	5.34631	5.35067	5.52453	5.49547	5.51146	5.68209	5.67816	5.39566	5.43869	5.65551	5.49391	5.28374	5.44804	5.44929	5.65392
AIM2	5.43899	5.63002	5.77908	5.76866	5.81422	5.81745	5.9812	5.55248	5.34145	5.39232	5.48566	5.5108	5.45877	5.48691	5.53335	5.60536	5.72727	5.52686	5.43673	5.88669	5.65049	5.97535	5.41647	5.96647	5.51177	5.41647	5.72607	5.45518	5.53899	5.32834	5.73056	5.70545	5.72346	5.4879	5.57583	5.78118	5.57858	5.6766	5.67753	5.78089	5.5662	5.43199	5.78589	5.5447	5.63136	5.63962	5.70185	5.64193	5.44898
AIMP1	6.50901	6.46709	6.72658	6.36408	6.66954	6.27165	6.80576	6.35167	6.79245	6.7505	6.6958	6.42629	6.98617	6.83172	6.89371	6.83605	6.72688	6.38698	7.31337	6.44391	6.85188	6.7047	6.59927	7.22174	6.7746	6.8543	6.77303	6.71504	6.22232	6.77769	6.49218	6.48826	6.77114	6.5489	6.84393	6.61557	6.64619	6.5406	6.28239	6.38962	6.33024	6.60077	6.26497	6.5758	6.90855	6.59927	6.69455	6.61557	6.72935
AIMP2	7.79957	7.84652	8.09032	7.7456	7.64861	7.5969	7.83639	7.73763	7.74293	7.72243	7.50787	7.58283	7.62727	7.56107	7.55252	7.73284	7.6763	7.47601	7.47993	7.57806	7.64358	7.5897	7.56551	7.49708	7.60246	7.8383	7.67961	7.91092	7.21399	7.78919	7.80336	7.56958	7.40419	7.5969	7.67245	7.63651	7.80268	7.4023	7.66751	7.47993	7.74619	7.48771	7.29785	7.83765	7.94282	8.15223	7.85934	7.87188	7.82884
AIP	7.48126	7.7779	7.38989	7.69134	7.8409	7.94002	7.79764	7.82493	7.70434	7.81347	7.98037	7.49083	7.68915	7.66294	7.79042	7.69134	7.56746	7.69069	7.47152	7.99027	7.53279	8.10088	7.76441	7.46286	7.66402	7.85158	7.83765	7.54365	7.62316	7.64471	7.82962	7.74232	7.41117	7.48237	7.4023	7.60846	7.67412	7.67356	7.73049	8.01079	7.81591	7.78374	7.69706	7.85098	7.5292	7.30912	7.52773	7.35831	7.64806
AIPL1	5.41523	5.66317	5.69788	5.67071	5.79262	5.60934	5.69097	5.53335	5.75034	5.50249	5.34007	5.65882	5.51369	5.62193	5.65016	5.62781	5.86571	5.6476	5.46366	5.54245	5.48691	5.59667	5.84009	5.5876	5.74139	5.66379	5.59348	5.62912	5.69427	5.28612	5.52952	5.73117	5.53701	5.56848	5.25765	5.57639	5.64583	5.55149	6.03867	5.4298	5.72936	5.54537	5.77694	5.80218	5.67071	5.32834	5.57971	5.55081	5.661
AIRE	6.09196	6.11291	6.16037	6.12248	6.10637	6.23355	5.76455	5.74591	5.8666	5.95878	6.52666	6.0944	6.51479	6.00822	6.07316	6.2913	6.15194	6.27789	6.04012	6.01196	5.87747	5.92264	6.16937	5.89731	6.07255	6.05282	5.87807	5.71556	5.80996	6.46682	6.00608	5.94973	6.11697	6.2565	6.23931	6.08614	6.12366	6.12336	6.24935	5.9373	5.96703	6.03031	6.08933	6.30969	6.20227	5.76455	6.22061	5.85606	5.82087
AJAP1	5.00271	5.26783	5.10966	5.1471	5.06212	5.18128	4.99094	5.14798	5.07485	4.98709	5.23665	5.09996	5.14275	4.98006	5.00038	4.98517	5.05053	5.11214	5.0307	5.06476	5.12299	4.89637	4.94175	4.90865	5.06396	5.01921	4.9844	5.1747	5.03179	5.1151	5.03558	5.02989	5.0452	5.14864	4.86682	4.94525	5.03745	5.20145	5.17873	5.11139	5.18815	4.99618	5.1163	5.10101	5.04872	5.08587	4.99911	5.06358	5.22523
AK021537	5.73184	5.70421	5.992	5.60392	5.77786	5.77908	5.93516	5.83463	5.44249	5.6495	5.37859	5.66767	6.04418	5.33795	5.65049	5.99675	5.86841	6.10749	5.90877	5.52625	5.54078	5.66649	5.72786	5.9266	5.42748	5.60172	5.60268	5.37421	5.3108	5.84417	5.92477	5.83746	5.67157	5.80302	5.73396	5.85961	5.73801	5.8876	5.81842	5.82057	5.57888	5.44742	5.50442	5.50187	5.73218	5.40749	5.68965	5.75474	5.5714
AK021933	4.33475	4.24076	4.43832	4.36003	4.37006	4.45589	4.43832	4.33415	4.25876	4.51355	4.33154	4.20777	4.33764	4.25624	4.25568	4.3795	4.19611	4.35664	4.21522	4.38164	4.26043	4.36709	4.3382	4.32576	4.24759	4.31348	4.38003	4.20612	4.34596	4.11353	4.49723	4.33091	4.2544	4.51649	4.50924	4.44421	4.29593	4.20777	4.35325	4.47648	4.22905	4.29593	4.16161	4.40287	4.18848	4.40111	4.25321	4.34596	4.2147
AK055981	7.63651	6.78387	6.62523	6.97765	7.57497	6.12508	7.96117	7.48614	8.05099	7.56958	6.46469	7.34054	6.74851	7.19612	6.85188	5.57527	7.8637	7.03926	6.11236	6.68649	7.64577	7.02842	6.87229	7.54827	6.64408	7.46769	7.05246	7.01593	7.02651	7.14053	7.29353	7.59223	7.36635	7.12791	7.1623	6.94047	7.38774	6.7234	7.04346	6.66029	6.82874	6.27758	5.03027	7.60955	8.13558	7.16143	8.13795	7.77176	7.11485
AK1	9.13498	9.28576	8.76694	9.30116	9.04485	9.3671	8.689	8.85312	9.21191	9.02125	8.7078	8.94389	8.81807	9.09422	8.79124	8.48111	9.08726	9.18051	8.05099	9.02843	9.06083	8.72613	8.9673	8.18828	8.82707	8.7078	8.75715	8.66759	9.05422	9.16451	9.01242	9.12723	8.94818	8.96278	9.06587	8.76351	9.34775	8.64993	9.00061	8.52699	9.00061	8.41794	7.7856	8.95027	9.14826	8.91065	9.1298	8.8905	9.09739
AK2	6.1979	6.26728	6.53702	6.16561	6.45693	6.20313	6.32998	6.32801	6.18219	6.23595	6.25826	6.23537	6.5649	6.21566	6.55344	6.33995	6.17637	6.28502	6.53855	6.22349	6.35138	6.32973	6.29598	6.39783	6.30852	6.26297	6.23565	6.14254	6.08826	6.2089	6.24224	6.3369	6.20148	6.21627	6.23679	6.38241	6.27843	6.19995	6.30007	6.30007	6.42185	6.40193	6.2821	6.12653	6.10201	6.14452	6.32836	6.20628	6.42366
AK5	6.34383	6.03148	6.1132	6.07632	5.98036	6.01404	6.00542	6.0101	6.05427	6.00312	5.4584	6.14043	6.00368	5.9842	6.02044	6.04679	6.14572	6.06178	5.65461	5.98696	5.97712	5.91624	5.71928	6.18905	6.14224	5.91418	5.59949	6.00425	6.0309	6.28466	6.04324	6.13396	6.09109	6.30098	6.22173	6.17282	5.97807	6.02247	5.99814	5.98901	6.22201	5.96906	5.7654	6.08851	5.94776	6.21026	5.94046	5.98092	6.11121
AK6	7.56202	7.95254	8.45932	8.08955	7.67687	7.60401	8.06894	7.63219	7.80772	8.29677	7.8383	7.74456	8.53808	8.14762	7.913	7.97838	7.61794	7.61742	8.80736	7.74456	7.68857	7.50843	7.5685	7.79042	7.67465	7.71355	7.6381	7.80205	7.11755	8.01525	7.97068	7.5631	7.77909	7.76323	7.83765	7.56648	7.68857	7.478	7.59074	7.20781	7.4745	7.43305	7.35656	7.63706	7.67855	8.26826	7.61519	8.1168	7.88989
AKAP1	7.79575	7.4966	6.4626	7.82884	7.71517	7.50329	7.73111	7.61794	8.19703	7.64751	6.80607	8.20153	6.62362	7.57806	7.72124	7.12312	7.53602	7.53654	6.56972	7.74232	8.03786	8.16254	7.73284	7.61742	7.68915	7.78434	7.71963	7.74511	7.31775	7.98462	7.6531	7.6306	7.9286	7.84279	7.5728	7.3173	7.91092	7.48182	7.63219	7.10483	7.91027	6.99996	6.66182	7.82884	7.92328	7.56958	7.95254	7.22538	7.14474
AKAP10	5.43552	5.35624	5.21755	5.26381	5.28972	5.24037	5.28877	5.25279	5.41261	5.40944	5.28308	5.12625	5.16268	5.18851	5.1747	5.17728	5.17543	5.28341	5.34699	5.21892	5.52357	5.27622	5.24006	5.39504	5.27729	5.08115	5.03823	5.06073	5.5491	5.31562	5.26518	5.25486	5.20499	5.25347	5.22668	5.14199	5.29111	5.43492	5.23569	5.49459	5.20998	5.39232	5.49516	5.30763	5.25347	5.18815	5.01288	5.25556	5.38314
AKAP11	6.07174	5.50056	5.46045	5.48079	5.70125	5.40599	5.80663	5.85797	6.03982	5.53492	5.42648	5.78712	5.44991	5.72043	5.76796	5.58919	5.82087	5.46774	5.46116	5.76094	6.03212	5.99018	5.92541	6.32298	5.96316	5.98333	5.88398	6.02131	5.48566	5.89875	5.74167	5.78148	5.80571	5.70028	5.89253	5.9373	5.85765	5.85606	5.49993	5.93075	5.82273	5.94259	5.88612	5.92751	6.18905	5.96538	6.16593	6.21538	5.86629
AKAP12	7.00069	7.11522	8.69218	7.00559	7.30215	6.57871	7.0935	7.53654	6.8374	8.42592	6.9323	7.39498	8.19977	7.43922	7.60736	8.17213	6.78452	6.41069	9.29191	7.9469	7.69937	7.05128	7.08937	8.42799	7.18516	7.59535	7.67015	7.43787	7.08701	7.22701	7.03709	6.97134	7.35748	7.01674	7.63389	8.30956	7.07464	7.20624	7.25498	7.62673	7.22616	7.52103	7.20504	7.02878	7.18863	7.41211	7.35872	7.65418	7.36453
AKAP13	6.93905	6.83773	7.34359	6.18529	6.79149	6.48417	7.02143	6.7234	6.99682	7.89733	6.82769	6.97914	6.87229	7.5206	7.02387	6.97579	7.25627	6.75375	7.31123	6.90146	7.5063	7.28717	7.34054	6.99082	6.93905	7.13756	7.49803	7.01081	7.82431	7.09241	6.87333	7.06485	7.58554	7.34938	7.44904	6.89017	7.21112	7.4031	6.97134	6.85637	7.01117	6.75506	6.70539	6.51564	6.94745	6.7702	7.13066	6.2148	6.48383
AKAP17A	5.99814	6.16853	6.35658	6.19935	6.06062	6.34293	6.33777	6.24737	6.20971	6.26752	6.46709	6.0769	6.61879	6.31019	6.19304	6.16323	6.03601	6.04262	6.40164	6.24395	6.30325	6.17282	6.36015	6.29798	6.5069	6.21001	6.36381	6.28407	6.41651	6.08358	5.80875	6.2528	6.25021	5.98989	6.25535	6.20656	6.4802	6.18934	6.17926	6.0989	6.04262	6.54639	6.14043	6.09805	6.39845	6.1009	6.05919	6.02624	6.05547
AKAP3	5.77163	5.78334	5.95236	5.91624	5.71528	5.87747	5.41967	5.73275	5.56816	5.53641	5.46084	5.91056	5.47367	5.76769	5.52158	5.8215	5.76965	5.70152	5.48722	5.80964	5.44249	5.85363	5.37546	5.9136	5.37891	5.69967	5.89518	5.49486	5.31238	5.55534	5.95758	5.56198	5.86114	6.18418	5.88876	5.55756	5.71177	5.71711	5.64793	5.64109	5.73801	5.41069	5.50697	5.50381	5.84385	5.79318	6.02882	5.82915	5.81684
AKAP4	4.87621	5.3394	5.03221	5.08876	5.01552	5.08948	4.78349	4.94869	4.99056	5.0667	5.29111	5.01802	4.93206	5.04481	5.08333	5.03179	4.95225	5.00161	4.91981	5.18913	4.80772	4.90826	5.16124	4.6295	5.49962	5.23894	5.09015	5.08295	5.02378	4.87987	4.86463	4.88817	4.9694	4.85724	4.73307	4.85685	5.19025	4.90299	5.22879	5.1292	4.99016	4.97773	4.97534	5.24938	5.14598	5.1107	4.93441	5.11321	5.32245
AKAP5	4.93721	5.14754	4.96135	5.07166	4.99206	5.16522	5.19864	5.08042	4.85273	5.02261	4.86724	5.04004	4.90261	5.04439	4.85021	4.90004	5.1042	5.03892	4.88981	5.03221	4.90548	4.92833	4.95604	5.06559	4.78526	4.88357	4.95026	4.79516	4.89281	5.02784	5.24627	5.09717	4.94249	5.04587	5.13916	4.88981	4.98907	5.32734	5.0982	4.99171	4.98983	4.68074	5.03628	5.02449	4.97296	4.99878	5.06003	5.16339	5.12404
AKAP6	6.00513	5.79167	6.20025	5.68288	5.8233	5.94015	6.42539	5.71711	6.28407	6.18529	5.55941	5.64193	5.96444	5.68688	5.52848	5.53042	5.76629	5.79138	5.85641	5.42681	6.09955	5.6739	5.67045	5.70329	5.87747	6.1867	5.79615	5.99518	5.44576	5.84929	5.81304	5.7929	6.00253	5.92925	5.72374	5.66523	5.88431	5.87086	5.83869	5.48299	5.91505	5.33259	5.31434	5.94289	6.06581	5.94944	6.06266	5.98989	5.85301
AKAP7	5.82915	5.75668	5.64109	5.92628	5.79529	5.78334	5.72698	5.88816	5.89367	5.81568	5.65423	5.789	5.76065	5.85334	5.79529	5.71021	5.82995	5.74435	5.63635	5.79932	5.83372	5.67045	5.63668	5.79768	5.8999	5.66616	5.71381	6.00368	5.71865	5.85606	5.83589	5.79999	5.60268	5.79615	5.79615	5.75444	5.72936	5.71021	5.76769	5.62406	5.81813	5.69698	5.66554	5.65234	5.84834	5.75299	5.64986	5.88163	5.64281
AKAP8	6.40809	6.7746	7.06243	6.8423	7.0211	6.81221	6.72209	6.62804	6.73969	6.80848	6.67563	6.87467	7.37898	6.65794	6.97538	6.85637	6.85573	7.08523	7.03468	6.89613	7.13338	6.57174	6.74851	6.76637	6.86572	6.78477	6.80541	6.60411	6.9429	6.72905	6.5296	6.68886	6.76044	6.7123	6.61186	6.79668	6.70402	6.7244	6.50637	6.61064	6.79079	6.88187	6.63927	6.75855	6.66534	6.67038	6.53255	6.86243	6.75922
AKAP8L	6.10608	6.25913	6.18418	6.21814	6.12392	6.25049	6.08125	5.99379	6.49672	6.35368	6.56177	6.28589	6.65538	6.50317	6.30623	6.39729	6.38755	6.39729	6.41069	6.16123	6.39644	6.13449	6.52183	5.97446	6.46233	6.39289	6.5096	6.24994	6.56463	6.24282	6.0309	6.14988	6.21894	6.16238	6.0769	6.02915	6.30213	6.12305	6.15226	6.14043	6.20768	6.02247	6.01131	6.34325	6.15253	6.00454	6.18847	5.78057	5.98664
AKAP9	4.82103	4.58905	4.37838	4.60853	4.74972	4.59039	4.88071	4.78393	4.81351	4.54959	4.61507	4.73837	4.21642	5.07269	4.87949	4.58373	4.89052	4.81262	4.52797	4.72296	4.92351	4.6853	4.78922	5.30116	4.84627	4.75067	4.93559	5.02412	4.62715	4.83129	4.5097	4.80588	4.84467	4.66549	4.75025	4.76957	4.65677	4.59701	4.66593	4.76732	4.81011	4.71002	4.48885	4.87368	5.03179	4.97969	4.87907	5.16054	4.61032
AKIP1	6.56671	5.99049	5.85797	5.81085	6.37212	6.2821	6.6548	5.96087	6.49314	5.90253	6.25619	6.37584	5.77264	6.01842	6.46802	6.1132	6.32328	6.45514	6.21026	6.38504	6.46175	6.18043	6.36433	6.46092	6.35307	6.56703	6.19416	6.2536	5.88525	6.20283	6.28533	5.92412	6.32567	6.17256	6.52453	5.76038	6.57774	6.42158	6.13542	6.35962	6.28901	6.45066	5.91807	6.55283	6.30296	6.13791	6.36723	6.14679	5.93251
AKIRIN1	6.69906	6.07604	6.34113	6.48262	6.96315	6.74721	7.01715	6.17689	7.15933	6.79922	6.87946	6.83842	7.2144	7.00819	7.11052	6.85467	6.55643	6.91959	6.44302	6.79276	6.97538	6.99821	6.47579	6.81992	6.77898	6.60292	6.47258	6.50813	7.08151	6.80376	6.53432	6.35431	6.88085	6.91674	6.8095	6.01785	6.65509	6.58969	6.52366	6.71631	6.37779	6.45276	6.40786	6.09466	6.6926	6.09466	6.84393	6.0647	6.4353
AKR1A1	8.02944	8.08397	7.79156	7.50892	8.17375	8.10017	7.71108	8.00541	7.8459	7.41258	7.82629	7.57497	7.35283	7.63272	7.67738	7.96981	7.50429	7.76441	8.19067	7.95687	7.55348	7.75453	7.62208	7.75678	7.64417	8.07675	7.73111	7.61837	7.82161	7.81907	7.99804	7.82493	7.71291	7.57166	7.70324	8.07137	7.88737	8.05708	7.80395	8.52439	8.2674	8.36418	9.16451	7.79385	7.81347	7.78919	7.89733	7.9027	7.9764
AKR1B1	10.5454	10.0222	9.86833	9.33277	10.5792	9.86337	9.80929	10.033	10.2862	9.84399	10.3712	10.0222	9.98273	9.9889	10.0998	9.84399	10.1914	9.91126	8.9376	9.64681	10.1574	10.3712	9.96067	9.80455	10.3051	10.1504	10.0883	9.62073	9.94963	10.1107	9.92723	10.033	9.96665	9.56032	10.0438	9.51546	9.9447	9.81884	9.75726	10.033	9.74315	10.4988	10.4663	10.2261	9.80011	10.298	10.0604	10.1574	9.96665
AKR1B10	5.24801	5.16451	5.29823	4.99878	5.04078	5.27448	5.26112	5.00201	5.199	5.27897	5.23009	5.27763	5.22975	5.08262	5.16339	5.25383	5.34666	5.236	5.15464	5.18128	5.02412	5.2373	5.03558	5.34569	4.8523	4.95775	5.09132	5.15284	5.08153	5.11105	5.59254	5.24768	5.12081	5.25486	5.13703	5.43135	5.34216	5.16339	5.4149	5.49131	5.22096	4.92074	5.16651	5.13808	5.06286	5.57336	5.22132	5.13053	5.16801
AKR1C1	6.89683	7.69477	7.3694	6.82341	7.98306	7.4	7.30734	7.29953	7.02315	7.06127	7.45706	7.25884	7.80149	7.17444	8.02439	8.28653	7.61371	7.33142	6.76801	7.73577	7.46515	7.12507	6.80638	7.17722	6.89516	7.50329	7.18589	7.5933	6.77643	7.00255	7.08937	6.93021	7.01295	7.02949	6.86243	7.49229	6.93728	7.11127	7.21154	7.12233	7.478	7.19655	7.17604	6.94568	6.77769	6.77803	6.75626	6.87088	7.04145
AKR1C3	5.46045	6.48738	6.15509	5.71114	7.37718	5.97595	6.41212	6.52453	5.9235	5.68382	6.92545	6.10141	6.46655	6.30411	7.31858	7.64751	6.0944	6.46967	5.93698	6.28533	6.17511	5.98479	5.35107	6.28433	5.93226	6.16238	5.79585	6.77579	6.15781	5.70125	5.70314	6.00023	5.57557	5.07201	6.01516	6.9471	5.27309	5.6294	5.89608	6.37584	5.7553	6.42901	6.28502	5.96819	5.73117	5.79903	5.30434	5.77694	5.88525
AKR1C4	4.52172	4.75249	4.68849	4.6821	4.61611	4.83163	4.49889	4.56607	4.57591	4.58073	4.77951	4.81093	4.72116	4.73261	4.64678	4.57408	4.56934	4.91252	4.7588	4.70779	4.75249	4.63465	4.87949	4.52428	4.58807	4.72345	4.63734	4.83085	4.61262	4.53694	4.70866	4.56081	4.72345	4.76105	4.66549	4.5876	4.60808	4.67887	4.55989	4.5871	4.77951	4.50663	4.55202	4.53401	4.73837	4.50506	4.79899	4.8027	4.69429
AKR1D1	3.34854	3.53941	3.41772	3.43326	3.53427	3.55471	3.53215	3.38816	3.43919	3.24944	3.22612	3.36588	3.42025	3.40625	3.3868	3.48103	3.53215	3.46432	3.34854	3.43571	3.37292	3.5434	3.40749	3.3868	3.26888	3.38141	3.32437	3.5135	3.35502	3.31475	3.50096	3.4439	3.34215	3.42633	3.37292	3.53108	3.44039	3.28805	3.35649	3.51462	3.31475	3.26888	3.43571	3.43919	3.39323	3.39455	3.44636	3.37733	3.37016
AKR7A2	7.27002	6.64716	6.62619	7.09204	6.73713	6.97058	6.99606	7.12984	6.70796	7.22383	6.57738	6.9536	6.53824	6.76672	6.85156	6.20943	7.12906	6.98975	6.54578	6.93258	7.39633	6.76987	7.05746	7.06633	7.37853	7.09309	7.05364	7.07582	6.97098	7.40493	6.84143	7.28047	7.14136	6.80376	6.93938	7.24899	7.25921	6.96488	7.03963	7.22939	6.71984	7.33594	6.96047	7.70545	7.46474	7.06762	7.04465	6.81154	7.14366
AKR7A3	6.6381	6.70338	6.46175	6.76801	6.563	6.88429	6.85767	6.46345	6.66824	6.68207	6.44538	6.70028	6.76076	6.53255	6.55162	6.47758	6.67096	6.68857	6.48679	6.58056	6.8374	6.70665	6.68678	6.49348	6.7511	6.64988	6.78161	6.7374	6.46655	6.98336	6.64931	6.86542	6.91855	6.81486	6.8978	6.67971	6.7746	6.70246	6.84324	6.54822	6.59744	6.84429	6.54611	6.81748	6.8644	6.49314	6.75408	6.44273	6.72591
AKT1	8.29345	7.54932	7.89853	7.62316	8.53808	8.23873	8.16534	8.01726	8.13871	7.82884	7.93862	8.44632	8.12605	8.31257	7.94982	7.92328	8.15937	8.25515	7.97068	8.05263	8.48933	8.06734	8.22796	8.28191	8.0229	7.76379	8.0077	7.55195	8.16534	7.91786	7.68399	7.98462	8.146	7.75578	7.97706	8.08301	7.75511	7.84777	8.08465	8.06982	7.56901	8.01591	7.92268	7.68399	7.88665	7.27936	8.08714	7.27824	7.97068
AKT2	4.93559	5.24006	4.96209	5.08948	5.14308	5.49865	5.28034	4.82656	5.1027	5.09015	5.58544	5.26878	5.28308	4.97217	5.10136	5.17201	4.87779	4.99016	5.13232	5.11105	5.23863	5.77817	5.1878	4.55449	5.32834	5.32834	5.22239	5.30529	5.11321	5.28811	5.0982	4.88188	5.18815	5.60013	4.96398	4.95066	5.11824	5.25486	5.30598	4.94989	5.21483	4.94601	5.20754	4.87987	4.93721	5.0105	4.9537	4.89433	5.12517
AKT3	5.46243	5.46116	5.67071	5.35429	5.42394	5.18271	5.45254	5.46554	5.20717	5.3029	5.58062	5.41293	5.20571	5.55911	5.4149	5.40684	5.6402	5.43199	5.44348	5.41069	5.69128	5.65392	5.33527	5.73863	5.29076	5.38779	5.41745	5.45942	5.74677	5.39733	5.32765	5.56943	5.29215	5.30181	5.62751	5.52725	5.56943	5.47653	5.42817	5.73719	5.41617	5.62009	5.46949	5.60204	5.43047	5.21241	5.42681	5.44678	5.24522
AKTIP	8.42799	8.16721	8.66908	7.91505	7.93359	7.90143	8.68409	7.79385	8.24968	7.77539	8.19067	8.15486	8.01869	8.5052	8.16254	8.11255	8.134	8.23603	7.6004	8.15223	8.11255	7.88272	7.66566	8.18657	7.74347	8.01218	7.86045	8.10639	7.5119	8.29875	8.05634	7.68915	7.88737	7.78497	7.78854	7.95463	8.20071	7.96624	7.66234	7.53707	7.54932	7.35283	7.01152	7.75866	8.20962	8.3535	7.99027	8.2333	8.05864
AL109706	4.08863	4.04537	3.87604	3.91121	4.00447	4.10302	3.82247	3.72678	3.97645	4.22475	4.0338	3.94695	4.18969	3.93813	4.12122	4.01311	4.02541	3.79391	3.86575	3.95754	4.01176	3.76284	4.05047	3.85713	3.96999	4.13321	3.94253	3.89038	3.85921	4.12122	3.87013	3.94768	3.94179	3.94617	3.88975	3.88463	3.99361	3.94903	3.78992	3.9958	4.24317	4.0225	3.85713	4.067	4.08796	3.91871	3.90601	3.855	4.08525
AL590762.11	5.50727	5.46243	5.51496	5.71711	5.76602	5.63461	5.43492	5.69667	5.79642	6.30325	5.56038	5.74291	5.72135	5.65608	5.76094	5.6616	5.74677	5.79819	5.6991	5.89817	5.84042	5.71589	5.87145	5.34837	5.90496	5.79529	6.06384	5.71804	6.09141	5.66616	5.66254	5.59446	5.68785	5.5518	5.50538	5.60536	5.84125	5.63607	5.63635	5.91597	5.62467	5.60778	5.61256	5.98927	5.60751	5.93045	5.53609	5.55727	5.69519
ALAD	7.35968	7.95687	6.96163	7.10815	6.8341	6.93126	7.75741	7.14334	7.65262	6.99534	6.82216	7.28879	6.61614	7.67465	7.52828	6.87721	7.38727	7.19186	6.63563	7.3548	7.32026	7.23805	7.07541	7.03747	7.267	7.40133	7.21766	7.05128	6.8691	7.16275	7.64254	6.9193	7.03353	7.54575	7.15971	7.2234	7.72703	7.44293	7.25338	7.39805	7.32501	7.17679	6.89297	7.11668	7.29657	7.2906	7.1287	7.11939	6.99788
ALAS1	8.77406	8.22888	7.37898	8.54453	8.3764	8.05185	8.22078	8.4476	8.54069	8.20071	7.70044	8.45336	8.25807	8.19253	8.07602	8.35132	7.94477	7.99297	7.54268	7.31216	7.79099	7.56259	8.07602	8.2488	8.22973	8.3764	8.18974	8.26569	7.11363	8.71293	8.70966	8.42	8.49422	8.69218	8.27125	8.40104	8.6422	8.07521	8.36418	7.85282	7.77359	7.92657	6.94677	8.60628	8.77042	9.07284	8.8289	8.69367	8.44045
ALAS2	6.15018	6.30823	6.3764	6.61761	6.23414	6.46709	6.33353	6.52666	6.01842	6.28533	6.10719	6.34895	6.06236	6.16066	6.05602	5.83559	6.17749	6.28878	5.93637	6.37028	6.08792	6.26159	5.86477	5.93281	6.27843	6.09023	6.07288	6.35397	6.41267	6.18759	6.66345	6.44567	6.27551	6.48291	5.99551	6.20203	6.39673	6.38534	6.48705	6.18582	6.36326	6.22349	6.59659	6.43682	6.22091	6.51355	6.22945	6.37429	6.44445
ALB	3.85568	3.95118	4.02104	3.84517	3.82881	3.98326	3.86427	3.82097	3.90379	3.84595	3.83352	3.85033	3.90972	3.76442	3.80022	3.73587	3.80111	3.84892	3.77463	3.78679	3.80893	3.81359	3.75959	3.86723	3.80338	3.75865	3.74028	3.78601	3.77539	3.91264	3.83115	3.78062	3.93156	3.94253	3.82561	3.81511	3.80813	3.77607	3.88145	3.80417	3.90972	3.75787	3.83483	3.73952	3.82033	3.96922	3.889	3.77991	3.76284
ALCAM	4.98672	5.21927	5.04624	4.83561	5.44678	4.88817	5.02482	5.06286	4.96601	4.78086	5.46427	4.89637	4.91295	4.98791	4.99361	5.17169	4.92074	4.97534	5.77138	5.0819	5.03514	4.87621	4.98128	5.15184	4.66863	4.90826	5.0988	5.08914	4.99171	5.08374	4.97257	5.9311	4.93086	4.87987	4.95647	5.1983	4.91252	5.12844	4.87327	5.66946	4.97732	6.00542	6.56118	4.98983	5.27342	5.04661	4.93721	5.13451	4.7813
ALDH18A1	5.93373	5.91029	6.19966	6.10808	6.25857	6.339	5.74318	5.82995	6.08005	6.05186	6.59983	5.78966	6.23037	5.81365	5.84745	6.05457	5.67847	5.64166	6.3953	6.14195	6.10719	6.00136	5.86507	6.32183	6.04502	6.01899	5.85961	5.8666	5.68995	6.03318	5.5607	6.06696	5.95937	5.81568	5.84538	6.47988	5.91897	5.79642	5.76008	6.61379	5.63607	6.91812	6.69967	5.88249	5.90942	5.88699	6.04474	5.49701	6.04042
ALDH1A1	4.83297	5.02378	4.20098	4.90381	4.81472	4.54288	3.74591	4.79981	4.64439	4.16546	4.32576	4.49782	3.9019	4.69658	4.49619	4.3922	4.5876	4.64254	4.32517	4.76105	5.20683	4.53494	4.01246	4.42342	4.61801	5.305	4.18577	5.68265	4.65141	4.68121	4.59701	4.56221	4.5927	4.824	5.10234	4.77348	4.66999	4.71449	4.74798	5.20647	5.1142	6.17167	6.31244	4.68666	5.04587	4.29531	4.86967	4.62529	4.40391
ALDH1A2	6.69361	6.94811	6.62585	6.98024	6.40891	6.9471	6.43892	6.75982	6.92705	7.13756	6.80138	6.63747	6.59116	6.6763	6.49705	6.44859	6.69675	6.8351	6.44033	6.78878	6.60263	6.58995	6.69485	6.3172	6.52995	6.7214	6.2764	6.87229	6.84554	6.65566	6.98402	6.56884	6.46594	6.79419	6.62964	6.55283	6.75949	6.66473	6.97538	6.68334	6.87783	6.49643	6.44886	6.8374	6.61442	7.00971	6.76637	6.73698	6.79276
ALDH1A3	4.97454	4.96516	5.40684	5.14864	5.92835	4.87779	5.12883	5.06073	5.06892	5.2901	5.006	5.02556	5.20071	5.17543	5.06148	5.16763	4.96711	4.68074	5.53929	5.19351	5.14381	4.74669	5.02299	4.88456	5.23043	4.97454	4.95297	4.99206	5.25837	4.98246	5.12375	5.29682	5.08948	5.04661	5.16409	5.35658	4.84543	5.54686	5.15008	5.35293	5.10382	5.71528	5.46396	4.9817	4.92677	5.47048	4.99479	5.10825	5.35817
ALDH1B1	5.79499	5.74435	5.75177	5.66946	5.43766	5.57494	5.37167	5.46243	5.48759	5.61892	5.90877	5.53398	5.61086	5.38179	5.67509	6.13105	5.72135	5.57177	5.5867	5.6949	5.37891	5.63101	5.51704	5.11864	5.78367	5.49701	5.64852	5.43935	5.52386	5.74256	5.69732	5.25939	5.35624	5.39303	5.31434	5.18539	5.64139	5.44991	5.52453	5.49391	5.44157	5.34076	5.23226	5.57213	5.29615	5.84295	5.51049	5.36943	5.61056
ALDH1L1	6.559	6.22322	5.93251	6.14818	6.01488	6.22009	6.42066	6.18582	6.34732	6.26961	5.97416	6.32745	5.93075	6.09109	6.21398	6.0917	6.41296	6.32063	5.85877	6.41454	6.22408	6.53855	6.32865	6.42556	6.1888	6.28046	6.12786	5.52257	6.20313	6.25826	6.13598	6.16625	5.87323	6.15194	5.70125	5.89084	6.25619	6.26752	5.89576	5.98299	6.04203	6.02855	5.80875	6.10781	6.06266	5.95729	6.20743	6.0644	6.01989
ALDH2	9.68694	10.0659	9.69562	9.9044	9.67793	9.96067	9.5799	9.85814	9.786	9.50378	9.22579	9.723	9.64238	9.74315	9.34775	9.46839	9.75726	9.53759	9.06083	9.77653	9.97689	9.38748	9.51546	9.46478	9.55272	9.60043	9.74315	9.81374	9.52317	9.84835	9.74315	10.0383	9.91126	10.1504	9.9213	9.723	9.83904	9.63378	9.72699	8.95643	9.52665	9.02609	8.54819	9.9951	9.8988	10.033	9.93273	9.2349	9.75726
ALDH3A1	5.90647	6.25826	6.07973	6.18361	5.64823	6.29685	5.47048	5.83681	6.13135	6.19073	6.22009	5.97712	6.0647	5.95818	5.84449	5.83432	5.96286	5.98542	6.00454	5.85993	5.56386	5.73921	5.85736	5.47593	6.26382	5.94687	5.98876	6.01755	6.12446	5.90525	5.95849	5.82818	5.83528	6.60108	5.47683	5.75149	6.03723	5.88876	6.01488	5.96175	6.24159	5.75444	5.7096	6.00542	5.86051	6.11663	6.08328	6.03361	6.06121
ALDH3A2	8.03633	7.91165	8.06894	7.54932	7.94547	7.79639	8.01591	7.9476	7.69362	7.92941	7.71355	7.57755	7.52828	7.66349	7.81411	7.76379	7.56152	7.71839	7.5053	7.63336	7.8409	8.34608	7.56004	7.80395	7.3781	7.64806	7.57806	7.90011	7.46286	7.89593	8.01869	7.60955	7.96782	7.71963	7.88547	7.94073	7.81705	7.74675	7.7779	7.9027	7.88989	7.78627	7.50843	7.58509	7.86683	7.7856	7.74896	7.80827	7.65262
ALDH3B1	7.35872	7.25543	7.24606	7.48472	7.035	7.36855	6.72779	7.03131	6.96628	7.0269	6.98874	7.13644	7.28292	7.15567	7.01548	7.13898	7.09723	7.00929	6.98617	7.06801	6.84172	6.95832	7.11324	6.6701	7.03747	7.05712	6.98371	7.14053	7.01632	7.09276	7.37066	7.05673	6.91165	7.25884	7.03353	6.86507	7.23994	7.28414	7.18825	6.99307	7.45753	6.96315	7.27784	7.26217	7.03131	7.30869	7.16347	7.22383	7.15126
ALDH3B2	4.38774	4.63508	4.46561	4.58563	4.4863	4.50612	4.33475	4.50045	4.42559	4.60285	4.55843	4.53248	4.41767	4.37453	4.46416	4.38321	4.35082	4.43782	4.49039	4.53152	4.44877	4.45324	4.53447	4.27934	4.40166	4.38426	4.39661	4.63328	4.44243	4.53102	4.47904	4.35082	4.42137	4.48176	4.38164	4.35325	4.41882	4.31168	4.40111	4.54859	4.35931	4.45096	4.3822	4.45263	4.42287	4.49782	4.36946	4.46466	4.39382
ALDH4A1	7.26132	7.02505	6.99717	7.08416	7.11052	7.47403	6.89052	7.09048	7.19334	6.95906	7.33549	7.39171	7.06762	7.27002	6.88909	7.09309	7.31337	7.46718	6.64619	7.06596	7.37764	7.49283	7.41875	7.24358	7.23805	7.08635	7.3681	6.88735	7.09949	7.44807	7.03166	7.05746	7.34546	7.29571	6.94116	7.15332	7.26258	7.27651	7.30648	6.65108	7.02315	6.90146	7.08557	7.09011	7.13066	6.9809	7.11052	6.64436	7.20545
ALDH5A1	5.91089	4.91217	4.81892	5.32504	5.16268	4.88899	5.68412	5.48882	5.88933	5.18602	5.01165	5.6336	4.8664	5.64109	5.25081	4.81871	5.42394	5.36816	4.6586	5.31592	5.56102	5.61864	5.62321	5.91387	5.86299	5.60536	5.61028	6.10637	5.51369	5.97505	5.60038	5.74651	5.82002	5.95039	5.69427	5.48624	5.857	5.47341	5.64402	5.15357	5.49836	5.13341	4.95101	5.91266	6.15612	6.00197	5.81239	5.48334	5.6739
ALDH6A1	6.92029	5.97623	6.21595	6.37179	6.10371	6.23902	6.83808	6.64988	6.8825	6.53286	6.15482	6.62215	6.25079	6.74919	6.47081	6.30354	7.08381	6.61502	6.12813	6.54932	6.74188	6.80776	6.72995	7.06127	7.05557	6.80344	6.7349	6.53886	6.04891	6.74528	6.72815	6.73902	6.67065	7.29315	6.76895	6.5409	6.72879	6.80507	6.37723	5.90343	6.42456	5.76796	5.88669	6.53886	6.7511	6.61821	6.71536	6.35076	6.50127
ALDH7A1	5.80275	5.81842	5.53834	5.89312	5.70357	5.67753	5.54209	5.81597	6.5649	6.08037	5.65585	5.73982	5.63391	6.00795	5.62193	5.66649	5.89518	5.93045	5.50314	5.84235	6.19246	5.61324	5.86541	6.08473	6.13625	6.27138	5.95039	5.93075	5.8051	6.13075	5.73088	5.84567	5.87291	5.75914	5.62043	5.76746	6.09306	5.89817	5.78463	5.72548	5.77326	5.7929	5.62193	6.10116	6.42066	6.03332	5.97325	6.22408	5.80571
ALDH8A1	3.71527	3.72326	3.68168	3.74888	3.61498	3.65977	3.75548	3.73159	3.66631	3.5983	3.68367	3.73791	3.82033	3.77833	3.74345	3.69572	3.6209	3.59201	3.65693	3.61691	3.68647	3.63737	3.58884	3.49288	3.61412	3.76983	3.69572	3.63002	3.73073	3.57365	3.68072	3.79478	3.66725	3.61222	3.61222	3.52189	3.6384	3.52376	3.69859	3.79715	3.69572	3.64782	3.70116	3.8793	3.49065	3.69952	3.58163	3.65305	3.6113
ALDH9A1	8.30855	7.21843	7.60096	7.5215	7.67356	7.50237	7.6306	7.82696	8.03786	7.36099	7.19898	7.80205	7.58395	8.07058	7.92142	7.68176	8.06186	7.45136	7.63706	7.61325	8.2217	8.11596	8.19067	8.24149	8.08465	8.0744	8.14511	8.17125	7.68463	8.1746	8.08301	8.19337	8.3075	8.42799	8.28191	8.09942	8.0077	8.2488	8.1856	7.67245	8.06423	7.87125	7.99159	8.15666	8.27033	8.30277	8.28653	8.30469	8.04931
ALDOA	12.1087	12.2883	11.8216	12.1571	12.5733	12.0609	12.0609	12.2055	12.2338	11.5949	12.1313	12.0369	11.9505	12.1087	12.1087	11.9284	12.1087	12.1313	11.3637	12.2338	12.1813	11.9284	12.1813	12.0609	12.2608	12.1571	12.3182	12.406	12.2055	12.0149	11.8376	12.3182	12.2055	12.2338	12.0609	12.2608	12.3182	12.2608	12.1087	12.086	12.5135	12.2055	11.6409	12.2338	12.3182	12.2608	12.3182	11.9284	12.2338
ALDOAP2	4.374	4.67189	4.60712	5.04078	4.77303	4.81892	4.61359	4.57497	4.25061	4.79653	4.79262	4.62187	4.72016	4.93045	4.40975	4.54767	4.78435	4.60528	4.6411	4.59503	4.35605	4.05484	4.62339	4.49511	4.54386	4.41144	4.70691	4.4863	4.79692	4.33885	4.80864	4.62094	4.63375	4.78966	4.75202	4.61801	4.69109	4.31997	4.69658	4.52224	4.89961	4.26641	4.42342	4.42559	4.59174	4.36946	4.60285	4.81011	4.71409
ALDOB	5.32412	5.51738	5.3733	5.48624	5.31995	5.40749	5.49193	5.2373	5.33126	5.34666	5.29753	5.36328	5.34007	5.29988	5.30362	5.22371	5.39969	5.38017	5.20358	5.33259	5.27661	5.28743	5.29988	5.14381	5.32182	5.28002	5.29446	5.35754	5.30976	5.30147	5.49193	5.31931	5.18671	5.33427	5.1762	5.22879	5.34802	5.31331	5.32214	5.346	5.37546	5.22173	5.3553	5.36293	5.23863	5.3805	5.30561	5.34837	5.30942
ALDOC	9.54448	9.37385	8.51412	9.56032	10.0383	10.0057	9.24083	9.51951	9.70014	8.82707	8.40556	9.9447	8.52928	9.43602	8.97181	8.29345	9.11951	9.35113	7.36635	9.5636	9.33552	9.42912	9.26963	8.70621	9.1246	9.40866	9.10923	9.32317	8.64698	9.03999	9.53026	9.52317	9.76174	9.65654	8.9673	9.25417	9.5799	9.48155	9.23184	9.40866	9.73231	8.60778	8.23501	9.26291	9.65142	9.00765	9.60043	8.76351	9.43952
ALG12	6.58464	7.00147	6.75855	6.8631	6.69906	6.93292	6.5735	6.64375	6.66407	6.76327	6.80078	6.66125	7.01006	6.90676	6.63024	6.7727	6.43404	6.73713	6.69016	6.48351	6.54028	6.36546	6.70216	6.06936	6.63149	6.63052	6.7796	6.89949	6.8209	6.75594	6.65633	6.47674	6.67532	6.73801	6.91403	6.35017	6.84356	6.559	6.71952	6.69046	6.82283	6.72748	6.78809	6.52004	6.5513	6.39139	6.62011	6.652	6.57452
ALG13	4.74718	4.46356	4.61611	4.42935	4.6586	4.32753	4.77002	4.85925	4.65187	4.76824	4.57591	4.52327	4.39	4.8027	4.72259	4.7713	4.68751	4.55202	4.82915	4.68436	4.71971	4.72432	4.92967	5.31146	4.75792	4.753	4.85603	4.81011	4.81219	4.58515	4.60622	4.74104	4.854	4.62898	4.79007	4.81635	4.56978	4.6141	4.58213	4.70079	4.51245	4.79475	4.72659	4.83735	4.84842	4.99171	4.79819	5.01519	4.65085
ALG3	7.09529	7.28584	7.28047	7.22581	7.20981	7.3284	7.3446	6.99606	7.12012	7.2722	7.32376	6.95906	7.13865	6.98159	7.12906	7.12791	6.68526	7.13456	7.23994	7.37853	7.2023	7.09048	6.84814	6.74317	6.75311	6.74656	7.05092	7.32417	6.67563	7.08113	7.2285	6.95943	6.74471	7.38542	6.79861	6.95686	7.08037	7.03319	7.28088	7.24606	7.27863	7.2127	7.29273	7.07249	6.87192	6.88048	7.01926	6.75661	6.90418
ALG5	6.11805	6.69016	7.31001	6.66345	7.22236	5.93194	6.95832	6.74528	6.58531	6.72748	6.84393	6.46622	6.93938	6.67971	7.18006	6.99996	6.7244	6.39755	7.53707	6.82341	6.96163	6.43741	6.59084	7.32154	6.67843	6.6763	6.7826	6.62125	6.98371	6.65633	6.10546	6.6569	6.51916	6.33113	6.47522	6.97579	6.50901	6.39616	6.43829	6.69999	6.08964	7.5892	7.16755	6.89371	6.55551	6.5406	6.58221	7.01593	6.65386
ALG6	5.5848	5.866	6.09109	5.80905	5.74048	5.84957	5.86051	5.93842	5.6683	5.47048	5.29893	5.75975	5.4168	5.95184	5.98845	6.06726	5.97382	5.74706	5.56748	5.77628	6.20768	5.85578	5.37485	6.09776	5.55845	6.04589	5.40815	6.03982	6.15365	5.64852	5.79819	5.90049	5.69732	5.79138	6.35368	5.98299	5.8054	5.84042	5.88699	5.90995	5.85521	5.94833	6.09196	5.72756	5.8233	5.82849	5.85877	6.04802	5.83746
ALG8	7.32933	7.16387	7.08076	6.91777	7.10399	6.66001	7.36986	7.10399	6.74317	6.8644	7.10775	7.03609	6.8284	7.03282	7.54633	7.42935	7.09454	7.11363	7.33418	7.18163	7.38036	7.18783	7.0003	7.37503	7.13022	7.08783	6.85573	7.47355	7.13416	7.10973	6.88429	7.44012	7.06285	7.24316	7.30434	7.44337	7.07618	6.86639	7.14403	6.99821	7.16516	7.00592	7.36146	7.21154	7.12833	7.18589	7.42982	7.24231	7.3446
ALG9	5.49739	5.70028	5.88669	5.29483	5.80996	5.43337	6.1322	5.66192	5.57736	5.67753	6.1567	5.47653	5.77231	5.91569	6.01516	5.90582	5.35397	5.61422	6.2627	5.74975	5.57767	5.59508	5.47367	5.83807	5.81274	5.90129	5.81117	5.91775	5.77231	5.80029	5.43367	5.67816	5.89189	5.59196	5.72818	5.98901	5.58222	5.57736	5.51435	5.83746	5.56008	6.04174	5.74256	5.67045	5.65077	5.58699	5.48334	5.78431	5.57583
ALK	6.24282	6.07058	6.23234	6.27498	6.07255	6.4483	5.98816	6.03631	6.01516	6.28292	6.06999	6.22976	5.96538	5.96788	6.11065	6.05919	6.14043	6.07345	6.01488	6.01931	6.18418	6.1641	6.11345	5.9911	6.05772	6.07375	6.10141	5.88279	6.1567	6.13851	6.28848	6.15482	6.12508	6.36326	6.08358	6.07946	6.08669	6.26242	6.20256	6.19099	6.29158	5.99404	6.16771	6.3694	6.1674	6.1798	6.00253	6.34079	6.13708
ALKBH1	7.48522	7.42935	7.59988	6.99271	7.14219	7.06633	7.83501	7.24846	7.41164	7.07213	7.0211	7.31385	7.15971	7.28972	7.34546	7.50943	7.56901	7.01743	7.2452	7.06719	7.58554	7.4226	7.16431	7.83572	7.14438	7.36589	7.22776	7.54883	6.94568	7.27521	7.39309	7.3835	7.51806	7.71675	7.41983	7.29834	7.26781	7.24069	7.55443	7.29875	7.3754	7.08701	7.44201	7.09388	7.31775	7.2722	7.60895	7.61325	7.57219
ALKBH4	6.4755	7.01743	6.6606	7.14876	6.61853	7.20941	6.40809	6.44156	6.85087	7.44559	6.9071	6.74471	6.54422	6.71313	6.58464	6.44538	6.41212	6.72466	6.5467	6.67222	6.8071	6.38328	6.86572	6.10009	7.07995	6.70275	6.90251	6.7482	6.7954	6.5735	6.77363	6.55162	6.7702	6.92914	6.62037	6.558	6.8291	6.61186	7.07128	6.55865	6.99271	6.55046	6.41682	7.17882	6.59147	6.63927	6.78638	6.81486	6.84956
ALLC	5.88398	5.89139	5.96474	5.92111	5.97505	6.5072	5.88583	5.8054	5.92083	5.54944	5.9373	6.11176	6.19935	5.60995	5.84182	5.96877	5.86902	5.77659	5.90995	5.85301	5.58034	5.88699	5.70598	5.49836	5.86934	6.07604	5.78589	5.89875	5.83836	5.78184	5.84718	5.99732	6.11854	6.04502	6.24132	5.77628	5.76746	5.73247	6.01574	5.757	6.06528	5.68238	5.84295	5.55879	5.72467	5.75386	5.97975	5.89282	5.95096
ALMS1	5.11597	5.12767	5.20005	5.18881	5.2901	5.12985	5.32674	5.18913	5.18985	5.3553	5.19499	5.15639	5.23262	5.30869	5.26616	5.19464	5.25939	5.43107	5.07523	5.20289	5.27965	5.33259	5.56008	5.26449	5.20754	5.16877	5.45973	5.10234	5.69698	5.21551	5.15427	5.27448	5.11824	5.09641	5.13526	5.08619	5.27109	5.20856	5.08839	5.38567	5.18671	5.22595	5.33869	5.40365	5.33224	5.23078	5.16801	5.43135	5.08981
ALOX12	5.14343	5.37421	5.29787	5.47625	5.37421	5.37763	5.20499	5.50473	5.23499	5.09785	4.98091	5.45551	5.41936	5.27935	5.28066	5.45714	5.54656	5.31434	5.38624	5.25974	5.23634	5.18985	5.51874	5.53459	5.37794	5.13561	5.40267	5.16915	5.32345	5.33029	5.19499	5.27309	5.37358	5.51435	5.6349	5.2373	5.38279	5.4977	5.40974	5.36784	5.11389	5.09381	5.35989	5.41585	5.34998	5.45094	5.36632	5.5485	5.47945
ALOX12B	4.47695	4.90261	4.92925	4.97534	4.93285	5.22305	4.87368	4.8027	4.84169	4.70079	4.86127	5.14275	5.22668	5.02902	4.76015	4.68163	4.72659	5.0203	4.9694	4.91981	4.71101	4.51504	5.11321	4.73386	4.56556	4.75518	4.87204	4.87204	4.96563	4.85524	4.79262	4.5254	5.0311	5.04004	4.92925	4.9734	4.88035	4.90663	5.07415	4.65542	5.39798	4.84169	4.72933	4.8002	4.77568	4.97022	4.72069	4.7848	4.73885
ALOX12P2	7.05712	7.08864	7.17133	7.06762	6.82374	7.14053	6.98371	6.83378	6.80473	6.63024	6.57774	7.12947	7.04145	6.72815	6.65325	6.87687	7.08037	6.99606	6.56822	6.85087	6.71472	6.79419	6.63024	6.69016	6.50464	6.46709	6.67809	6.75949	6.79276	6.72109	7.08151	7.03022	6.9809	7.22616	6.96628	6.7579	7.01152	7.09909	7.04577	7.01858	7.11522	6.66502	7.02767	6.73561	6.71854	6.82949	7.07691	7.11017	6.97806
ALOX15	5.48366	5.64166	5.57888	5.78401	5.48691	5.60362	5.82631	5.59853	5.65524	5.96145	5.71356	5.5534	5.58324	5.54142	5.55401	5.5213	5.49459	5.54537	5.47852	5.89576	5.55787	5.4936	5.73184	5.17435	5.81597	5.63266	5.73396	5.77964	5.70867	5.48882	5.75734	5.56259	5.50572	5.57494	5.63734	5.35107	5.56779	5.60751	5.60995	5.64462	5.85852	5.53834	5.45714	5.67753	5.4253	5.82788	5.54209	5.62289	5.71266
ALOX15B	6.89017	7.18122	6.97878	6.97989	6.66534	7.39353	6.43164	6.96488	6.7511	6.8812	7.02315	7.00666	7.05673	6.93292	6.82982	6.91512	6.79575	7.08416	6.66407	6.92742	6.61123	6.44033	6.79727	6.38872	6.67471	6.51448	6.70088	6.48679	6.75476	6.94948	7.23596	6.99788	6.81888	7.27824	6.92843	6.62125	6.82502	7.47704	6.9323	6.5467	6.58911	6.68831	6.75375	6.91094	6.59371	6.8644	6.90115	6.93614	7.01858
ALOX5	5.17695	5.45616	5.35914	5.42648	5.51275	5.34837	5.17402	5.26112	5.0188	5.34109	5.51308	5.40295	5.30869	5.42648	5.34767	5.24172	5.27448	5.42361	5.63865	5.64525	5.07376	5.13089	5.16374	4.74503	5.29414	5.27077	5.24667	5.16558	5.34441	5.21659	5.49391	5.17908	5.16233	5.10568	5.18271	5.14672	5.14199	5.5835	5.13415	5.45124	5.23863	5.7165	5.77876	5.16592	4.97492	5.20717	5.20005	5.18505	5.28512
ALOX5AP	6.75537	7.15491	7.41683	6.85637	7.78497	7.27863	7.1986	7.46667	6.80638	6.94217	7.53957	7.17526	7.01081	7.3835	7.78801	7.74232	6.99497	7.42435	7.63921	8.08301	7.18231	7.36327	6.52067	6.7702	6.85799	7.43126	7.07651	7.16275	6.69326	7.18476	7.48281	6.79048	7.14996	7.08223	7.03926	7.30734	7.05128	7.6068	7.06942	7.19297	7.24398	7.47003	8.05779	6.61473	6.35224	6.75693	6.69516	6.50127	7.08783
ALOXE3	5.77628	5.71589	5.77786	5.6402	5.72875	5.70719	5.57828	5.74734	5.4581	5.5518	5.60654	5.57213	5.70001	5.43766	5.52916	5.6576	5.92925	5.66414	5.53492	5.58447	5.53801	5.69611	5.6739	5.72103	5.60476	5.33527	5.50314	5.52033	5.36693	5.60806	5.78837	5.72995	5.56973	5.87929	5.79965	5.50351	5.62074	5.54656	5.57971	5.71741	5.49193	5.49069	5.63426	5.65824	5.57244	5.80996	5.56454	5.76314	5.68817
ALPI	4.88817	4.94447	4.73166	5.0568	4.63641	4.86596	4.58943	4.84467	4.95479	5.20215	5.06856	4.84288	5.02335	4.83252	4.84842	4.92401	4.75067	5.1167	4.76434	5.00271	4.77654	4.94989	5.04191	4.48176	5.11251	5.08262	5.15878	4.89172	4.89433	4.87163	4.98947	4.84543	4.63641	4.92677	4.78435	4.5773	4.92271	4.80454	4.94175	4.69518	5.02449	4.89433	4.81592	4.88315	4.73925	5.13053	4.90089	4.96983	4.99549
ALPK1	5.48914	5.83311	6.11805	6.05772	6.0381	5.95151	6.40431	5.68785	6.16182	6.46315	6.24194	6.27789	6.1867	6.11091	6.24793	6.28046	6.35397	6.36106	6.05772	5.77694	6.12595	6.1564	6.6129	5.97505	6.42333	6.0598	6.47418	6.28157	7.27136	6.07771	5.95441	6.1784	6.02575	5.68753	5.49577	5.60419	6.16123	6.13515	6.18193	6.30152	6.0598	6.16469	6.1208	6.18307	6.33995	6.47522	6.00454	6.13679	5.65172
ALPK3	7.59735	7.28208	8.22707	7.63977	7.59223	7.73636	7.40088	7.8096	7.76094	8.50775	8.39549	7.71176	8.34839	7.91639	7.93282	7.80268	8.24589	8.21256	7.19655	7.44012	7.87125	7.97414	8.1856	8.20962	7.69706	7.45657	8.01292	7.5728	8.19253	7.98669	7.40088	7.91786	7.86683	7.42666	7.63759	7.86548	7.31337	7.83765	7.7456	7.58451	7.19372	7.62316	6.61879	8.18286	8.02001	8.05013	7.95833	7.78678	8.00261
ALPL	5.64793	6.31438	5.59667	5.81117	5.55048	5.80483	5.73415	5.84153	5.86169	5.27273	5.98181	6.13162	5.89395	5.74229	6.05247	5.77447	6.07946	6.15922	5.81149	5.99964	5.70244	6.24366	5.90788	5.57557	5.73149	5.74167	5.69788	5.71114	6.01433	5.38147	5.90253	5.64166	5.68564	5.60298	6.16263	5.35168	5.58947	5.86051	5.81394	5.64493	5.51612	5.64281	5.73654	5.53769	5.58005	5.48596	5.94499	5.4936	5.74048
ALPP	6.24935	6.1322	6.17137	6.13105	5.95937	6.36519	6.24487	6.17926	5.77511	6.32094	6.46202	6.09835	6.19903	5.81422	5.84265	6.07391	5.94915	6.18136	5.94046	6.37461	5.80483	5.99904	5.98002	5.96788	5.60392	5.80302	5.90942	5.72636	5.97204	6.24194	6.29828	6.33927	5.94104	5.9694	6.28502	5.91121	5.98901	6.18251	6.03723	6.01931	6.05491	5.66946	5.74462	6.13904	6.03692	6.11581	6.17429	6.32063	5.77511
ALPPL2	6.38444	6.58247	6.44094	6.83842	6.32745	6.72591	6.04122	6.26382	6.49464	6.51448	6.51416	6.58028	6.73969	6.6958	6.4359	6.4641	6.70539	6.53312	6.43829	6.45947	6.2465	6.22589	6.52896	6.13333	6.49378	6.28239	6.43431	6.50665	6.39023	6.49917	6.62964	6.43561	6.39413	6.35932	6.18074	6.34756	6.66151	6.44946	6.67096	6.35431	6.65566	6.2948	6.4073	6.48979	6.52302	6.58939	6.57118	6.40164	6.5296
ALS2CL	7.90612	8.40863	8.38423	8.42121	7.91998	8.60931	8.345	8.17702	7.99086	8.24238	8.04625	8.22796	8.05099	8.21448	7.9358	8.08955	8.05185	8.30369	7.69988	8.2078	8.13091	8.50024	8.07521	7.72424	7.75741	7.81281	8.32744	7.94073	8.14445	7.85098	8.50154	8.25418	8.0346	8.6783	8.17783	7.85811	8.36418	8.42799	8.4384	8.13558	8.49906	7.72424	7.85686	8.10238	7.77234	7.99963	8.3753	7.97557	8.1225
ALX1	4.70961	4.79135	5.02784	4.91252	4.67887	4.75025	4.84507	4.94951	4.87621	4.78568	4.86044	4.84627	4.89241	4.76434	4.76314	4.81871	4.7056	4.78175	4.6961	5.16688	4.90624	5.0203	5.0682	4.63508	4.97808	5.06148	4.79605	4.66905	4.7436	4.81219	4.80313	4.84121	4.76105	4.79899	4.7822	4.68751	4.91064	4.71928	4.71449	4.7511	4.87701	4.67141	4.92792	4.75249	4.70519	4.90624	4.69703	4.87285	4.82103
ALX3	5.80089	5.92111	5.76219	6.05661	5.69582	6.04648	5.63136	6.01632	5.73117	5.76008	5.89139	5.84538	5.99143	5.6847	5.71958	5.85017	6.05457	5.74521	5.96175	5.76283	5.83432	5.39701	5.91897	5.59413	5.9949	6.04148	5.87231	6.00513	5.76344	5.5534	5.98729	5.63548	5.6853	5.8805	5.88612	5.6847	5.90193	5.98299	6.04648	5.60596	6.13738	5.77083	5.90676	5.95236	5.85048	5.93758	5.9812	5.91597	6.026
ALX4	5.0667	5.14086	4.90944	5.04958	5.06073	5.36878	5.33	5.36121	5.10459	5.40167	4.78835	5.14451	4.98868	5.21034	4.91899	5.02147	5.16801	5.14308	4.92755	5.07971	5.03027	5.0393	5.04555	4.67676	5.06935	5.15535	5.08512	4.90423	4.96325	5.10136	5.26878	5.28204	4.87452	5.16339	4.89052	4.9592	5.17169	4.89052	5.17728	5.09676	4.81512	4.92557	4.7773	5.0307	4.99839	4.79305	5.06436	4.81681	5.15842
AMACR	4.76015	4.89714	4.67048	4.92401	4.71002	5.05284	4.97058	5.07089	5.12625	5.10825	4.98246	4.81054	5.07303	4.90004	4.74193	4.7056	4.77084	4.85441	4.73166	4.83561	4.77478	4.77697	5.0203	4.46519	4.95479	4.99479	4.96135	5.03403	4.90381	4.9288	4.89551	4.77858	4.73707	4.84583	4.68937	4.60185	5.02187	4.81435	5.10568	4.75155	4.84543	4.68849	4.51075	4.91422	4.80454	4.93483	4.824	4.90747	4.89914
AMBN	6.17057	6.17341	6.05919	6.0381	5.97807	6.52604	6.25167	6.0989	5.98696	5.77786	6.04386	6.15365	6.50753	6.03519	5.92083	6.22887	6.11494	6.15894	6.36408	6.05952	5.97204	6.11778	5.90253	6.04709	5.92412	5.86813	5.96024	5.88398	5.87747	5.77358	6.42427	6.53051	6.41715	6.84713	6.59174	6.04891	6.05772	6.1641	6.09724	6.09414	6.3236	5.80483	6.23093	6.01068	6.11581	5.95039	6.40673	5.92992	6.14338
AMBP	5.22946	5.26043	5.23466	5.27039	5.14864	5.24107	5.16124	4.9969	5.19499	5.31754	5.43899	5.13737	5.12439	5.05121	5.02299	5.24006	5.17764	5.19936	5.06974	5.08295	5.05384	5.02187	5.03786	4.80684	5.41813	5.05351	5.23262	5.07451	5.17695	4.97179	5.17305	5.12261	5.05422	5.09132	4.94483	5.19792	5.13415	5.0667	5.20754	5.05496	5.15699	5.24458	5.20499	5.16451	5.16161	5.30085	5.02147	5.11175	5.03857
AMBRA1	5.48691	5.25903	5.305	5.3707	5.32149	5.28612	5.57858	5.29988	5.3257	5.42588	5.61693	5.41845	5.28238	5.44313	5.49131	5.36784	5.5475	5.57008	5.36497	5.29723	5.29252	5.44742	5.56585	5.46396	5.36597	5.39114	5.26415	5.41845	5.55694	5.48434	5.34441	5.64919	5.26211	5.31529	5.24554	5.28543	5.36848	5.44313	5.26652	5.42588	5.43135	5.41226	5.53962	5.40003	5.51246	5.41069	5.35914	5.40911	5.38408
AMD1	7.16143	6.8132	7.39805	6.71764	7.88989	6.88667	7.54008	6.55551	7.63651	7.44997	6.71595	7.64914	7.79822	7.28717	7.79385	7.40441	7.08937	7.26217	7.52251	7.53184	7.51283	7.48281	6.17606	7.31945	6.95466	6.87402	6.70114	6.97058	6.34813	7.25543	6.45547	6.56032	6.89371	6.45777	6.6874	6.66345	6.54701	6.58121	6.52513	5.83154	6.77424	6.37245	6.28068	6.89052	7.08598	6.38061	6.86507	6.90604	6.68122
AMELX	3.89038	3.84959	3.90317	3.94108	3.82324	3.89175	3.89824	3.93975	3.89674	3.94617	4.03885	3.90742	4.02628	3.97501	3.86876	3.87463	4.00725	3.96111	3.76983	3.91121	3.88975	3.88537	3.93364	3.83052	4.08186	3.78909	4.02393	3.92086	4.0725	3.91802	3.97645	3.9019	3.98326	3.92644	3.90831	3.89449	4.00106	3.83701	3.8128	3.6753	4.02465	3.87604	3.85184	4.0833	3.72239	4.10409	3.91574	3.88687	3.9708
AMELY	5.26211	5.48691	5.37485	5.44678	5.36566	5.34279	5.14275	5.20647	5.16233	5.40535	5.27587	5.26381	5.46461	5.39764	5.13737	5.21584	5.33159	5.22879	5.23634	5.07269	5.21688	5.12191	5.11776	5.15008	5.01845	5.27622	5.08475	4.94056	5.4139	5.28341	5.31464	5.29515	5.14343	5.37859	5.24249	5.20893	5.24317	5.42947	5.39933	5.11898	5.31114	5.3208	5.13526	5.24492	5.23009	5.30254	5.33	5.14933	5.199
AMFR	6.78387	6.91643	6.8291	6.64845	6.26637	6.58782	6.56792	6.33805	6.98975	6.31019	6.78946	6.7611	6.85358	6.42213	6.15781	6.23202	7.04577	6.31662	6.23066	6.29798	6.74036	6.75441	6.79048	6.04589	6.95906	6.4284	6.63504	6.59835	6.67038	6.2761	6.23679	6.21026	6.8165	6.58911	6.67971	6.83172	6.58154	6.7871	6.77579	6.4483	6.53286	6.76764	6.68619	6.39644	6.61879	6.31354	6.52758	6.40104	6.92238
AMHR2	7.1986	7.11052	7.23994	7.31945	6.90604	7.37718	6.65262	6.97955	6.91195	6.88153	6.81587	6.97843	7.53133	6.90491	6.85391	7.00292	7.4031	7.00855	6.88535	7.09388	6.87088	7.31216	6.85125	6.6763	6.93432	6.66256	6.8978	7.13681	6.62362	6.95152	7.37367	7.267	7.2234	7.38679	7.51611	6.91094	7.15605	7.35872	7.18516	7.06876	7.44012	6.63563	6.74471	7.00559	6.67126	6.98874	7.09909	7.09607	7.00442
AMIGO2	4.68344	4.73837	4.90048	4.89714	4.93441	4.65766	4.66905	5.12191	4.52694	4.20481	4.66999	4.69658	4.56934	4.79052	4.96859	4.7813	4.73029	4.77002	4.79052	5.20964	4.36772	4.81435	4.62806	5.30219	4.87528	5.006	4.54814	4.83735	4.59751	4.28398	4.48934	4.86087	4.93517	4.68618	4.93045	5.11251	4.88357	4.75348	4.79346	4.74589	4.4863	4.87163	4.80965	4.60041	4.87452	4.95297	5.1093	5.40715	4.753
AMMECR1	4.01816	4.19306	4.18908	4.04973	4.07332	4.12401	4.25125	3.83868	4.12601	4.01746	4.12795	3.99361	4.01746	3.86876	4.0338	4.10446	3.83417	3.85848	4.43623	3.96691	4.17604	4.01884	3.98926	4.14322	3.84447	3.96461	3.9149	3.74972	4.11698	4.26936	3.91641	4.18514	4.00307	4.02763	4.04249	4.11698	3.9921	3.87851	4.20844	4.1507	4.13387	4.25815	4.05692	3.96535	4.11226	3.80496	3.93899	3.91187	3.84815
AMN	7.35283	7.80019	7.60846	7.86239	7.43922	7.78678	7.09642	7.36986	7.40493	7.5897	7.83027	7.5943	7.90332	7.76207	7.52631	7.57908	7.39713	7.59223	7.44337	7.58764	7.21315	7.14876	7.72077	6.46709	7.8459	7.42935	7.57109	7.55954	7.83572	7.47756	7.68807	7.36453	7.37898	7.76094	6.86142	7.17882	7.53654	7.53279	7.63759	7.40133	7.86884	7.30734	7.41038	7.82105	7.37026	7.64632	7.16841	7.60348	7.55549
AMOT	5.54278	5.49069	5.57462	5.60836	5.59853	5.70125	5.61086	5.60654	5.32051	5.24386	5.20499	5.57943	5.38408	5.21865	5.47945	5.40328	5.64166	5.4584	5.1456	5.50281	5.5457	5.54374	5.43199	5.70274	5.07598	5.48204	5.15184	5.4046	5.51704	5.54209	5.43707	5.44124	5.48404	5.69198	5.64701	5.64919	5.50786	5.50473	5.56135	5.60172	5.43016	5.50442	5.24386	5.4827	5.71958	5.44446	5.67477	5.58887	5.49547
AMOTL2	7.05167	6.52419	6.97843	6.29158	6.72688	6.04921	6.9488	6.80107	7.00442	6.22408	6.73902	6.57	5.86414	7.07355	6.7362	6.92238	6.72277	6.92742	7.478	7.1553	7.10858	6.71536	6.5409	7.24976	6.88356	7.05015	6.70728	7.02284	7.35116	7.12833	7.20624	7.1907	7.17722	6.67186	6.96088	7.12276	7.13338	6.90676	7.03353	6.72879	6.79605	6.52004	6.29626	7.05784	7.10241	6.96592	7.33184	7.2188	6.7479
AMPD1	5.30835	5.40627	5.43433	5.30529	5.03474	5.24458	5.1857	5.56779	4.95026	5.53398	4.94404	5.27238	5.11214	4.95026	4.8334	5.20893	5.35324	5.50632	4.75744	5.37485	5.42096	5.41876	5.11139	4.94366	5.12152	5.09421	5.3553	5.04252	4.87864	5.1471	5.67571	5.35168	5.23191	5.25081	5.24522	5.15248	5.17371	5.10304	5.09015	5.30799	5.10677	5.0105	5.34767	5.36152	5.19132	5.24733	5.01736	5.24424	5.11286
AMPD2	6.02306	6.32245	6.60108	6.16263	6.49072	6.21312	5.75004	6.14545	6.14572	6.67532	6.64931	6.1211	6.42812	6.04068	6.17721	6.46289	5.98392	6.26929	6.86077	6.18961	6.06236	5.92111	6.49157	5.79473	6.38241	6.30766	6.12625	5.81745	6.5473	6.20313	6.05661	6.10401	5.8999	5.80996	5.78089	6.24793	6.13878	6.13679	6.09955	6.50101	6.62804	6.70728	6.76076	6.38031	6.22771	6.11609	6.00398	6.22917	6.17429
AMPD3	6.88153	7.1907	6.93432	7.07061	6.91195	6.81888	6.50377	6.58599	6.83308	6.79117	6.85325	6.56972	6.7871	6.63236	6.50933	6.88321	6.54364	6.89749	7.31473	6.8364	6.6926	6.39701	6.55612	6.34022	6.86375	6.87614	6.80138	7.00181	6.5406	6.89297	7.01006	6.57961	6.94849	6.89052	6.92577	6.82253	6.86507	6.89017	7.06556	7.01632	6.8132	7.00147	7.96981	6.99047	6.9488	6.98617	6.73934	6.97538	7.02284
AMPH	5.62781	5.50085	5.62255	5.48299	5.67125	5.46008	5.49547	5.7039	5.42588	5.43801	5.44774	5.71616	5.78685	5.67071	5.61892	5.78966	5.74885	5.75474	5.5447	5.46585	5.24801	5.3073	5.88431	6.18705	5.43736	5.90995	5.82301	5.36597	5.46774	5.34666	5.83123	5.81538	5.65824	5.79083	5.74913	5.71266	5.53996	5.72875	5.71678	5.86934	5.6946	5.638	5.80247	5.6464	5.76629	5.70658	5.73921	5.56166	5.75502
AMT	8.41099	8.02792	7.95534	8.41222	7.86548	8.28567	8.13633	8.6422	8.36654	7.65621	7.38903	8.27311	7.71675	7.94282	7.65839	7.75578	8.42357	7.93076	7.47253	8.21156	8.13959	7.96782	8.22973	8.0879	8.0987	8.32652	8.49292	8.07218	7.78627	8.12678	8.59271	8.43478	8.28848	8.50644	8.39329	8.01726	8.73408	8.39329	8.41444	8.01869	8.33964	7.69583	7.16347	8.58191	8.58306	8.12429	8.50271	8.32338	8.38078
AMZ2	8.46873	7.77126	7.45511	7.67465	7.82557	7.66182	7.72937	8.0887	8.14854	7.40184	7.38036	8.07521	7.49083	7.81467	7.95105	7.39449	8.36326	7.7277	7.2609	7.66566	8.09435	8.33658	7.96702	8.48111	8.198	8.2946	8.1235	7.88203	7.44952	8.17375	8.26654	7.96403	8.02792	8.0879	7.99159	7.83423	8.13172	8.07901	8.06982	7.6942	7.51325	7.99585	7.42848	8.25807	8.23603	8.03555	8.14202	8.28191	8.30277
ANAPC10	4.48934	4.36293	4.22532	4.23212	4.38266	4.22711	4.74452	4.6421	4.79605	4.55104	4.59174	4.55245	4.65952	4.74059	4.72159	4.45651	4.47904	4.30349	4.75025	4.37453	4.39602	4.31645	4.36003	5.37731	4.7034	4.61313	4.53786	4.56416	4.44421	4.85566	4.40111	4.51299	4.70866	4.39444	4.84378	4.57497	4.49201	4.22348	4.59556	4.38541	4.13973	4.54386	4.24491	4.6481	4.89714	4.53447	4.4999	4.67281	4.36003
ANAPC13	6.51715	6.25021	6.3818	6.36576	6.38962	5.86779	6.44682	6.41625	6.20768	6.27871	6.19042	6.56526	6.23931	6.41715	6.37336	6.45159	6.68334	6.47871	6.13851	6.28502	6.46913	6.47329	6.39729	6.70275	6.50842	6.43682	6.47579	6.67288	6.32745	6.46735	6.67997	6.51884	6.54306	6.67809	6.76327	6.34053	6.42366	6.54611	6.58969	6.37809	6.62682	6.19327	6.14515	6.52302	6.50872	6.59271	6.49157	6.77738	6.62394
ANAPC15	7.49229	7.33418	7.31603	7.40816	7.46331	7.27268	7.53957	7.64965	7.30955	7.52201	7.10858	7.5063	7.31858	7.36986	7.35523	7.0269	7.39672	7.49083	7.44476	7.46515	7.4662	7.3271	7.5834	7.44655	7.25297	7.42213	7.22255	7.49803	8.20671	7.75628	7.3754	7.59636	7.39757	7.26008	7.25297	7.44655	7.47851	7.11865	7.46911	7.50378	7.37242	7.40767	7.05054	7.73995	7.57497	7.35029	7.47704	7.45808	7.48126
ANAPC2	6.23444	6.36171	6.02739	6.28901	6.53518	6.28319	6.20797	6.48417	6.19903	6.14961	6.6926	6.45005	6.34732	6.44946	6.40836	6.32245	6.26752	6.60631	6.04474	6.30709	6.65138	6.70728	6.49888	6.21782	6.23737	5.99992	6.47728	6.28068	6.88872	6.43797	5.99904	6.38817	6.05744	6.35484	6.25079	6.48583	6.28466	6.35515	6.07973	6.44094	5.94776	6.53972	6.25388	6.34732	6.38123	5.68877	6.27526	5.87529	6.24159
ANAPC5	7.51283	7.47501	7.48079	7.435	7.48567	7.35283	7.5892	7.46286	7.54056	7.5391	7.73763	7.49519	7.56055	7.6004	7.59941	7.41589	7.41489	7.46815	7.57446	7.51959	7.61997	7.55348	7.65898	7.57701	7.57054	7.65207	7.66968	7.7277	7.40355	7.52677	7.42487	7.31429	7.36986	7.42299	7.51471	7.64577	7.51959	7.41038	7.41778	7.55954	7.44807	7.68337	7.46565	7.53133	7.51087	7.47202	7.59535	7.37764	7.41117
ANG	6.20768	6.37087	6.15277	6.00761	6.16263	6.3932	5.93373	6.41099	6.32245	6.2989	6.19099	6.12984	6.0807	6.43892	6.43975	6.19192	6.33024	6.1017	6.03574	6.54963	6.25388	6.44244	6.10781	6.58056	6.12218	6.14224	5.94289	6.01899	6.11941	6.22533	6.38031	6.2089	6.07375	6.20088	6.14043	6.15838	6.34325	6.41651	6.06786	6.1979	6.71794	6.1242	6.16625	6.36234	6.14366	5.99904	6.14014	6.17023	6.02676
ANGEL1	6.72047	6.66534	6.7095	6.84036	6.81221	6.8446	6.66029	6.61154	6.74062	6.45947	6.65445	6.7095	6.77611	6.56913	6.81053	6.5513	6.77303	6.67779	6.66345	6.79509	6.73587	6.60382	6.72625	6.53343	6.74755	6.81784	6.62651	6.63563	6.62837	6.79117	6.53702	6.78387	6.79727	6.68857	6.558	6.7166	6.64225	6.85293	6.68986	6.5758	6.73523	6.71794	6.77579	6.67288	6.63958	6.50933	6.70979	6.60703	6.60046
ANGEL2	4.96673	4.85762	5.07201	4.86803	5.03293	4.68389	5.08914	5.12985	5.04736	4.74409	4.63508	4.90826	4.9456	5.07932	5.05937	4.94989	5.22239	4.92677	4.88773	5.06559	5.16763	4.98746	4.95647	5.52788	5.11105	5.06892	5.01736	5.13737	5.0597	4.94366	5.01441	5.18374	5.16019	5.00447	5.21722	5.19974	5.09272	4.95101	4.91694	5.0682	4.94098	5.01083	5.07415	5.0075	5.18057	4.8027	5.15535	5.24768	5.14308
ANGPT1	4.99954	5.03969	4.95733	4.89675	5.05422	4.91339	5.11898	4.93285	4.90585	4.83782	4.71409	4.9433	4.71002	4.84083	4.97058	4.88571	5.06935	4.89551	4.77775	5.01209	5.06212	4.91379	4.80454	5.21688	4.66549	5.00201	4.86127	4.91814	5.07127	5.07415	5.07858	4.84627	5.03667	4.98596	4.95297	5.09749	4.9682	5.09202	5.04039	5.25421	5.03892	5.22483	5.17873	4.82526	4.96673	4.90261	4.82791	4.83644	4.79899
ANGPT2	4.02541	4.08796	4.39382	4.07332	4.52119	4.40391	4.094	4.24686	3.91333	4.90908	4.38721	3.95892	5.69732	4.56128	4.10373	4.74104	4.06259	4.07826	7.2136	4.43493	4.17539	4.28812	4.20844	3.9736	4.27825	4.41026	4.93895	3.97941	4.24076	4.08525	4.24141	4.14124	4.10373	4.06981	4.07185	3.95966	3.98626	3.94845	4.17337	4.41308	4.03449	4.63781	4.38721	4.08118	4.08653	4.04973	4.11028	4.00378	3.96391
ANGPT4	5.52686	5.71443	5.79318	5.85877	5.91056	6.00673	6.46501	5.82882	5.48366	5.84235	5.63668	5.69759	5.72282	5.36056	5.5441	5.7395	5.83716	5.81149	5.3121	5.97595	5.85174	6.03428	5.95648	5.401	5.68503	5.79499	5.65234	5.39405	5.57858	5.76038	5.85736	6.11941	5.87529	5.79235	5.83251	5.76254	5.83775	5.74493	5.74677	6.41682	5.60627	5.88279	5.80483	5.75502	5.6294	5.59224	5.5582	5.97535	5.8787
ANGPTL2	7.25965	6.8446	7.35283	6.7123	7.9027	7.00779	7.21521	7.21112	6.74218	7.05283	7.02651	6.72591	7.85217	7.19734	7.26217	6.54548	6.90958	6.80376	6.89329	7.3781	7.66511	7.36243	7.01966	7.07878	6.70338	7.26959	7.20981	7.09168	6.67186	7.10551	6.7954	7.36146	7.17488	7.18006	7.19734	7.5215	6.71984	6.97364	7.1655	7.64144	6.97364	7.71002	7.04184	7.16919	7.09949	7.25338	7.18663	6.88634	7.12715
ANGPTL3	3.7979	4.01386	3.90524	3.98703	3.64022	3.90317	3.68474	3.85033	3.855	3.85713	3.84095	3.75633	3.89892	3.81729	3.80267	3.74179	3.75387	3.97291	3.70379	3.6734	3.78062	3.82097	3.75223	3.67886	3.74663	3.68928	3.89246	3.82713	3.855	3.81581	3.93813	3.98103	3.79715	3.85994	3.74663	3.70907	3.86427	3.64133	4.02393	3.8128	3.89747	3.71254	3.80022	3.88975	3.74591	3.76284	3.84665	3.66345	3.82033
ANGPTL4	6.78477	7.44904	7.16877	7.5646	7.40398	7.52201	6.61879	6.96839	6.78387	8.33658	7.79822	7.30082	7.64861	7.34406	7.13829	7.37325	6.6692	7.36635	6.84747	7.62898	7.07284	7.72584	7.28333	6.29247	7.25226	7.15204	7.28538	6.99271	7.60629	7.27784	7.30912	6.89546	6.71258	6.90347	6.58626	6.99082	7.01548	7.09983	6.84198	7.51806	7.43305	7.62831	7.36409	7.48126	6.73767	7.03575	6.84649	7.07916	7.20466
ANGPTL7	5.30665	5.47916	5.33685	5.39864	5.32799	5.74975	5.06324	5.18738	5.03823	5.6294	5.28002	5.19613	5.17543	5.17402	5.09599	5.13199	5.14414	5.50727	4.94483	5.30628	5.34472	5.17985	5.35754	5.11597	5.19424	5.15805	5.18704	5.26381	5.27828	5.13415	4.98828	5.10459	5.01845	5.26349	4.94989	5.43801	5.27622	5.20611	5.14451	5.09567	5.27412	5.19499	5.0988	5.41745	5.1483	5.39864	5.07451	5.21483	5.31958
ANK1	7.19783	7.55954	6.51324	8.13319	6.55224	7.22383	6.93396	7.57755	7.97211	7.03609	6.77178	7.89394	7.01787	7.27358	7.21917	7.11522	7.5259	7.55252	6.47579	7.83765	7.62831	7.51569	6.93938	7.4918	7.66452	8.07901	7.57599	8.39329	7.82493	7.72243	8.10798	7.83297	8.00402	7.98166	7.85342	7.62521	8.04625	6.97806	7.97135	6.91855	7.7513	6.6815	6.49464	7.68282	8.198	8.03093	8.07521	7.5074	7.7688
ANK2	7.1907	6.87229	6.8165	6.94778	7.02878	6.9336	7.24649	7.10279	7.53022	7.0003	6.56643	7.07284	6.92577	6.99957	6.8543	6.7851	7.03709	6.9809	6.38785	7.2452	7.19334	7.25543	7.11755	7.4	7.11594	7.2157	7.38117	7.59223	6.20971	7.38679	7.09983	6.99569	7.34504	7.3173	7.16919	7.15933	7.38989	6.94811	7.12906	6.86837	7.26872	6.50813	6.08502	7.32795	7.5259	7.25795	7.55495	7.21025	7.1623
ANK3	7.31337	7.23725	7.25338	7.11557	7.04686	6.92742	7.4918	7.10662	7.19573	7.43259	6.87192	7.23342	7.39217	7.48079	7.5834	7.29953	7.81031	7.65035	7.51043	7.34267	7.85036	7.70324	7.26008	7.72647	7.15971	7.65368	7.24976	7.33184	7.76207	7.66182	7.24273	7.30734	7.44293	7.56799	7.31819	7.15452	7.50943	7.435	7.04612	6.98733	7.47355	6.63689	6.63898	7.148	7.41397	7.56055	7.33102	7.53707	7.12012
ANKEF1	4.34068	4.31645	4.26758	4.58905	4.31403	4.62529	4.36241	4.21985	4.32118	4.67887	4.46303	4.50199	4.31225	4.45263	4.31462	4.58664	4.42223	4.38003	4.26524	4.47437	4.09752	4.31822	4.32177	4.06618	4.395	4.27346	4.63508	4.21343	4.53834	4.47538	4.52797	4.45381	4.61075	4.5812	4.50612	4.30997	4.36293	4.45434	4.5876	4.15505	4.24195	4.31822	3.94473	4.34913	4.33415	4.35082	4.36772	4.50612	4.33885
ANKFY1	6.8102	6.74622	6.77769	6.30884	6.67809	6.88321	6.79509	6.08153	6.64105	6.66502	6.83874	6.30325	6.23814	6.40278	6.20971	6.19073	6.28533	6.4392	6.20313	6.68801	7.09873	6.67096	6.27468	6.45247	6.21538	6.43404	6.40076	6.42305	6.02915	6.25112	6.60411	6.46315	6.43948	6.42483	6.40248	6.40193	6.51505	6.55551	6.61821	6.65386	6.78638	6.51916	6.67599	6.45453	6.30766	6.21894	6.57422	6.25679	6.40369
ANKH	4.14389	3.85848	4.05329	4.07047	4.39052	4.10579	4.23058	4.22972	4.32576	4.10162	3.91721	4.22238	3.98256	4.25001	4.22972	3.97791	4.23034	4.05627	4.09132	4.35931	4.32753	4.1065	4.27052	4.25747	4.22348	4.06849	4.21642	3.83868	3.889	4.37555	4.17137	4.4251	4.26102	3.89674	4.19368	4.15907	4.24557	4.05759	4.13585	3.85184	4.04325	3.92222	3.79158	4.42883	4.2936	4.12122	4.12401	4.52746	4.3795
ANKLE2	5.12844	5.24801	5.22911	5.28846	5.54816	5.25974	5.16915	5.08153	5.36187	5.34378	5.44187	5.22703	5.38347	5.31958	5.27797	5.33492	5.28066	5.24703	5.67275	5.23078	5.2336	5.18881	5.26753	5.34998	5.3431	5.27208	5.26211	5.13089	5.07237	5.38244	5.14381	5.17371	5.15216	5.06593	5.1471	5.19388	5.16618	5.28101	5.13882	5.22408	5.15216	5.3865	5.32412	5.25556	5.11776	4.98635	5.23466	5.01769	5.17136
ANKMY1	4.45703	4.52484	4.4581	4.57363	4.53936	4.60667	4.21287	4.4581	4.63422	4.62481	4.90663	4.46561	4.66416	4.43832	4.52428	4.36946	4.44709	4.56934	4.61948	4.60667	4.50817	4.40924	4.66499	4.32056	4.70079	4.50252	4.43086	4.46131	4.53102	4.62806	4.52428	4.4796	4.37006	4.36539	4.29178	4.47177	4.51904	4.45203	4.44991	4.49201	4.42935	4.55202	4.40653	4.65542	4.55897	4.41026	4.39321	4.46131	4.45984
ANKMY2	7.98306	7.71784	7.04346	7.83639	7.45231	7.57166	7.64702	7.97706	8.32912	7.24398	7.20819	7.6942	6.49982	7.28248	7.30519	7.57552	7.77176	7.29486	6.90574	7.16275	7.44337	7.63867	8.44984	8.54944	8.13249	7.89733	7.83893	7.83297	7.32154	7.69988	7.2609	8.1168	8.00039	7.63165	7.62106	7.92064	7.85342	7.71176	7.91505	7.68399	7.84468	7.59168	7.28088	8.45704	8.58982	8.35547	7.99653	8.80212	7.93076
ANKRA2	5.34408	5.22703	5.22333	5.30147	5.12152	4.89595	5.53241	5.37098	5.17764	5.04768	5.04481	5.45283	5.01127	5.51771	5.64431	5.11321	5.5352	5.24282	4.96601	5.25347	5.65296	5.54142	5.58289	6.13851	5.53179	5.39733	5.46008	5.74229	5.4926	5.22703	5.37098	5.3431	5.638	5.43168	6.02798	5.41585	5.45551	5.70329	5.3394	5.19132	5.46366	5.41196	5.25837	5.46814	5.55436	5.85671	5.34408	5.64312	5.52386
ANKRD1	6.18011	6.78605	7.84528	9.13498	5.29446	6.2247	8.29563	6.90285	7.93651	8.87346	10.0006	8.86231	7.42213	5.95441	6.92203	9.88815	8.80031	6.8782	8.30855	7.35613	5.6766	7.75628	9.40866	6.93021	7.36284	7.13865	8.60247	6.96954	8.52699	7.69299	8.52301	6.49524	7.09011	6.94047	8.90449	8.1235	6.89227	8.07218	6.75693	6.97538	7.36099	7.38403	8.19428	6.29392	6.91094	7.2674	6.99646	6.99788	7.13533
ANKRD10	6.46534	6.73247	6.93466	6.86276	7.37201	6.71281	7.00779	7.09681	6.92667	6.86472	6.57294	7.14334	6.8341	7.44701	7.17331	7.1537	7.48826	7.11939	6.7579	6.86542	7.11939	6.84619	7.03353	7.29147	6.90817	6.79187	7.0483	6.85701	7.19186	6.68239	6.37612	7.12984	6.77424	6.41534	6.66698	7.10698	6.71504	6.80638	6.73093	7.47756	6.94778	7.29953	7.38117	6.85224	7.10662	7.00592	6.62462	7.25376	7.11244
ANKRD10-IT1	6.55673	7.52404	7.44055	7.44701	7.54008	7.56648	7.50943	6.99455	7.11975	7.3821	6.5058	7.56417	7.31561	7.47055	7.75628	7.27902	7.66566	7.53857	6.96954	7.07172	7.2722	7.67356	7.57908	7.27902	7.18393	7.11284	7.30557	7.33549	7.8932	6.81922	6.66256	7.28717	7.18122	7.51087	7.41489	6.72718	7.41164	7.36409	6.94528	7.24803	7.33328	7.07995	7.3754	7.13976	7.22581	6.98371	7.34841	7.37066	6.97692
ANKRD11	5.09527	5.18304	4.76105	4.75025	5.01663	4.99839	5.69937	4.9475	4.82834	5.64139	4.89637	5.21383	5.38378	4.97415	4.68479	5.05458	5.22805	5.02556	5.19539	4.94483	5.12335	5.87661	5.10203	5.2393	4.99284	5.09996	5.60506	4.85483	5.72664	4.88859	4.89094	4.99839	5.35168	5.93045	5.71499	4.88406	5.37984	5.54537	4.97179	4.93086	5.2107	4.8181	5.09455	4.81892	4.98553	4.90048	5.40003	4.94175	4.94951
ANKRD12	4.94012	4.98746	4.97808	4.92677	5.05786	4.86924	5.23863	5.03179	5.21314	5.11389	5.03293	4.94634	5.19168	5.01127	5.02989	5.12439	5.10026	4.92193	5.24667	5.0105	5.23294	5.25181	5.15216	5.42199	5.13985	5.25698	5.11286	5.16618	5.15497	5.11898	4.88614	5.03333	5.38811	5.21755	5.29615	5.08696	5.13199	5.0075	5.02299	5.09015	5.16161	5.11824	5.33095	4.93045	5.08619	5.09167	5.17136	4.96244	4.84968
ANKRD17	7.18231	6.9865	7.30473	6.7618	6.80541	6.79575	7.29875	6.98267	7.35241	7.15933	7.26008	7.07464	7.18272	6.84988	6.90251	7.16674	7.07878	6.97098	7.14996	6.83842	7.53389	7.44476	6.80243	7.73577	6.82124	7.18783	6.76926	7.12193	6.69361	7.47501	7.08451	6.95868	7.50943	7.18589	7.01511	7.19494	7.04184	6.90146	6.67253	6.73359	6.86472	6.95291	6.67717	7.04537	7.33328	7.18825	6.99917	7.04725	7.21154
ANKRD2	10.0438	9.97156	9.29802	9.94963	8.39549	8.23779	10.5792	8.90064	8.51902	11.4108	11.3518	10.5589	9.34463	10.1691	10.2609	11.3418	10.1054	11.4721	9.28246	9.0562	8.51653	11.3637	8.20671	8.46873	10.341	8.51653	9.00537	9.13793	9.69118	10.7904	9.43952	7.65673	9.21471	8.43722	7.43738	7.36589	8.09435	8.91466	9.37385	9.21191	9.02843	6.83874	8.24691	9.32649	8.13091	8.79856	8.96961	8.99648	10.0714
ANKRD26	5.78807	5.668	5.63697	5.64793	5.41647	5.63697	5.56779	5.67275	5.8233	5.58125	5.46585	5.76219	5.59348	5.64583	5.60995	5.75087	5.74256	5.50756	5.21892	5.51246	5.68176	5.59822	5.38811	5.84009	5.43523	5.66414	5.67071	5.79642	5.48434	5.59508	5.75358	5.59254	5.7096	5.80218	5.82664	5.65077	5.73149	5.5213	5.64613	5.4936	5.76428	5.30799	5.26281	5.51146	5.59097	5.63519	5.69427	5.71741	5.713
ANKRD27	5.64312	5.29287	5.41782	5.22595	5.41037	4.82618	6.01286	5.74347	5.34042	4.87327	5.38279	5.71266	5.39144	5.61892	6.0146	5.7039	6.03756	5.20822	5.52005	5.37576	5.95071	5.70001	5.71958	6.13304	5.18128	5.3726	5.32412	5.05422	5.67157	5.66494	5.0557	5.77025	5.29787	4.82879	5.41876	5.56038	5.23191	5.30561	4.69755	5.22371	4.89172	5.73149	5.25116	5.35324	5.64375	5.21999	5.13526	5.5491	5.2573
ANKRD28	6.9123	6.96488	6.84076	6.71984	6.93905	6.78878	7.54109	6.6763	7.17841	6.98127	6.56671	7.04686	6.95325	7.12084	7.35157	7.05092	6.97806	6.95761	6.7479	6.5499	6.85255	7.22616	6.85087	7.48182	6.7579	7.19898	6.69708	6.77146	7.01117	6.90925	7.01787	7.25184	7.15647	7.14766	6.75982	6.88735	7.15728	7.04869	6.94459	6.98336	7.09204	6.72309	6.79383	6.5499	7.00702	7.2188	6.97504	7.45657	6.95795
ANKRD34C	4.40547	4.09061	4.2339	3.95683	4.75249	4.34407	3.96461	4.37116	4.27882	3.85184	4.15376	4.049	4.08525	3.94108	4.03737	4.01246	4.12258	4.07185	4.15006	4.02628	4.01675	4.21107	4.10373	4.1571	4.20907	4.02763	4.31059	4.30001	4.12122	4.15777	4.02465	4.09061	4.47489	4.33475	4.2339	4.2811	3.9149	4.21773	4.19733	4.21169	4.02832	4.06542	4.11105	4.36181	4.53786	4.24937	4.27112	4.55745	4.48058
ANKRD36	3.35185	3.31885	3.42633	3.36114	3.39843	3.40749	3.41772	3.3919	3.39062	3.68564	3.70816	3.55471	3.5258	3.5135	3.57252	3.31885	3.43326	3.34215	3.63654	3.52099	3.45884	3.48511	3.74179	3.48511	3.60241	3.68647	3.56028	3.49065	3.69398	3.49174	3.38816	3.4128	3.50516	3.54443	3.5354	3.61884	3.4241	3.48957	3.34526	3.47896	3.42977	3.53941	3.76442	3.56214	3.55164	3.60355	3.41624	3.35185	3.3354
ANKRD36B	3.75711	3.76362	3.82247	3.64496	3.90255	3.88687	3.96776	3.93508	4.03737	3.93012	3.95754	3.97791	3.79951	3.85033	3.83115	3.86575	3.97941	3.92784	4.0768	3.86806	3.86427	4.27537	4.18457	4.30525	4.0633	3.90899	4.16546	4.06618	4.21917	3.8725	3.78138	3.89747	4.08396	4.05627	4.12462	3.97717	4.10231	4.10579	3.78206	3.95538	4.18091	4.24759	4.39602	3.83701	3.94253	3.89892	4.07538	3.93156	3.80111
ANKRD36BP2	3.41772	3.2962	3.28326	3.37151	3.2544	3.31475	3.25191	3.36114	3.46094	3.39975	3.40095	3.38543	3.38287	3.42025	3.44756	3.34854	3.31475	3.41772	3.41392	3.30709	3.3868	3.28326	3.47695	3.28103	3.58058	3.54979	3.46527	3.42745	3.42025	3.27845	3.38287	3.2544	3.44039	3.28805	3.26574	3.13422	3.25703	3.29217	3.34672	3.3007	3.35649	3.44151	3.38287	3.53661	3.33699	3.31475	3.34854	3.34364	3.37151
ANKRD40	6.73999	6.584	6.39755	6.57517	6.55401	6.34813	6.58723	6.69291	6.74125	6.63118	6.44332	6.50783	6.47758	6.48885	6.60826	6.65659	6.58782	6.49771	6.54514	6.67471	6.77898	6.55253	6.48468	6.98837	6.59371	6.5096	6.50287	6.56703	6.44094	6.77424	6.55967	6.70438	6.66289	6.47988	6.61731	6.73668	6.31166	6.49348	6.53886	6.57294	6.42213	6.53051	6.59402	6.60469	6.61794	6.86741	6.49348	6.70695	6.66001
ANKRD46	6.65758	5.51525	5.7395	5.70028	5.31178	5.14119	6.76865	6.53764	6.62744	5.88309	5.69234	6.59897	5.7757	6.44422	6.41099	6.21814	6.47645	5.84629	5.4879	6.14224	6.93864	6.87578	6.19192	7.6306	6.90115	6.92843	6.68302	7.08451	6.73325	6.79575	6.66303	6.49284	6.80473	6.66857	6.90052	6.49917	6.56703	6.18105	6.33965	5.53553	6.00732	5.61922	5.50187	6.49157	7.02539	6.92667	7.18746	6.64684	6.63898
ANKRD49	6.22146	6.42038	6.79276	6.08639	6.34839	6.38785	6.33837	6.56268	6.29218	6.25535	6.11882	6.02855	6.89017	6.53135	6.52335	6.49613	6.78946	6.54334	6.81992	6.23066	6.30382	6.07745	6.10546	6.81957	6.35962	6.45867	5.89608	6.35278	6.7521	6.31104	6.40614	6.60535	6.42066	6.40278	6.60349	6.43975	6.2764	6.79922	6.54852	6.22858	6.46202	6.59775	6.72372	6.20718	6.47356	6.28674	6.36849	6.56002	6.69326
ANKRD53	4.52428	4.50612	4.37174	4.67048	4.31997	4.90004	4.34596	4.30766	4.59039	4.79516	4.96359	4.68574	4.58807	4.82228	4.443	4.66863	4.43679	4.56267	4.56888	4.54673	4.39052	4.24557	4.91735	3.97219	4.46183	4.55796	4.69897	4.36475	4.59845	4.56841	4.90981	4.51186	4.25061	4.34293	4.40599	4.46243	4.62615	4.28579	4.54859	4.20725	4.48007	4.57457	4.33949	4.87204	4.34293	4.65451	4.41082	4.40547	4.51904
ANKRD55	4.56465	4.63976	4.63465	4.66451	4.41144	4.70256	4.90981	4.86171	4.71886	4.77478	4.20343	4.79305	4.55349	4.45478	4.56746	4.51754	4.69993	4.69065	4.4409	4.6421	4.73837	4.80864	4.4796	4.73211	4.3922	4.54142	4.66549	4.63465	4.42109	4.78393	4.81937	4.73211	4.54913	4.64027	4.53936	4.56794	4.62339	4.70691	4.64348	4.86251	4.56416	4.50351	4.57684	4.62529	4.62288	4.68751	4.56978	4.95993	4.71143
ANKRD6	4.69065	4.48058	4.35497	4.47749	4.55698	4.51504	4.5374	4.91104	4.92792	4.45651	4.42826	4.65677	4.43469	4.65367	4.56221	4.45381	4.70817	4.60484	4.57274	4.59944	4.6853	4.67281	4.66288	5.04587	4.73121	4.61359	4.65903	5.13916	4.76865	4.48373	4.67095	4.7773	4.76056	4.55297	4.96062	5.00201	4.75479	4.60938	4.69065	5.10234	4.5254	4.98791	4.55897	4.61948	4.95647	4.60528	4.63927	4.7635	4.60897
ANKRD7	3.96111	4.05759	3.86575	3.98487	3.95043	4.09959	4.06849	3.88687	3.90255	3.75299	3.83417	3.89377	3.90899	3.88077	3.78909	3.95612	4.02104	3.78365	3.81955	3.81955	3.84665	4.09824	3.76915	3.93438	3.98703	3.86876	3.87463	3.85848	3.76038	3.87851	3.87534	3.92713	3.89246	4.23947	3.95683	4.02892	3.90317	3.96535	4.09536	3.95683	3.80022	3.83868	3.78992	3.83868	3.89674	3.84234	3.84447	3.88753	4.03737
ANKS1A	7.07651	6.61093	6.57174	6.65138	6.4802	6.18819	7.21192	7.05435	6.68398	6.35564	6.33594	6.87229	5.70719	7.39498	6.86276	6.41011	6.82769	6.82374	5.63461	6.86639	7.00105	7.02806	7.3895	7.21521	7.06556	6.89193	7.17926	6.61879	6.95325	6.78387	6.22976	6.79575	6.9193	6.63747	6.79988	6.87088	7.03849	6.7521	6.64313	6.51086	6.48048	6.42984	6.59498	7.14175	6.86408	7.47704	6.69643	7.36986	7.00666
ANKS1B	3.81131	3.95966	3.78062	3.95256	3.85568	3.9625	3.96691	4.0555	3.84959	4.30473	4.12537	3.75865	4.11991	4.07538	3.93579	3.82713	3.92222	4.01746	3.97145	3.8725	3.96111	4.08467	4.05484	3.91264	3.93813	3.9625	4.08589	3.93732	3.84162	4.12258	4.10162	3.65896	3.76201	3.87463	3.95966	3.94402	3.97291	3.83483	3.80732	4.01016	3.855	3.80022	3.69859	4.06259	3.79391	3.90029	3.84815	3.82247	3.75299
ANKZF1	7.01117	6.82468	6.65509	6.82124	6.58562	6.95536	7.06983	6.66983	7.00517	6.69876	6.83083	6.80981	6.67779	7.30295	7.03849	6.86009	7.42666	7.207	6.36788	6.90347	6.78541	7.05938	7.00216	7.19222	7.10551	6.90347	7.17488	6.93258	7.40088	6.77086	6.82502	7.09092	6.60349	6.67997	6.5072	6.87297	6.90744	7.10775	6.90958	7.11975	7.02539	6.76926	6.99821	7.19452	7.06285	7.01858	6.97692	6.86542	7.06983
ANO1	4.67798	4.47538	4.42223	4.27882	4.33415	4.37507	4.11698	4.75433	4.36127	4.25194	4.58515	4.34181	4.13195	4.4713	4.25502	4.34913	4.20098	4.36241	4.71357	4.2544	4.38164	4.53936	4.56978	4.7822	4.34913	4.20343	4.66393	4.14457	4.81394	4.22051	4.38541	4.72345	4.5097	4.52172	5.06358	5.26753	4.36772	4.34469	4.74409	4.88357	4.25998	4.9789	4.13771	4.53834	4.75649	4.48331	4.61552	4.1519	4.57034
ANO10	7.4918	7.52454	7.28414	7.2234	7.11485	7.53654	7.26781	7.51471	7.1525	7.24763	7.53801	7.34679	7.10551	7.25498	7.22462	7.40036	7.28372	7.42572	7.29785	7.25261	7.02315	7.41541	7.61421	7.14599	7.0935	7.27481	7.46331	7.19264	7.23016	7.11206	7.7538	7.10437	7.01117	7.41117	7.21843	7.21067	7.5119	7.28879	7.33822	7.64309	7.62477	7.34841	7.47403	6.92545	7.18043	7.50329	7.32287	7.30648	7.52404
ANO2	5.56748	5.64701	5.70867	6.10461	5.60137	5.58919	5.69759	5.68908	5.49606	5.69549	5.80302	5.7637	5.55436	5.78275	5.58289	5.57079	5.69234	5.64109	5.59348	5.80366	5.67364	5.45221	5.68088	5.5301	5.75149	5.56816	5.91745	5.48234	5.95533	5.66584	5.66192	5.67784	5.93584	5.72073	5.88249	5.40496	5.81335	5.66288	5.97683	5.66767	5.87775	5.46493	5.4936	5.82572	5.60654	5.89339	5.61392	5.6635	5.63101
ANO3	3.93655	3.78909	3.79715	3.68647	4.05047	3.76525	4.22532	3.88077	3.70209	3.855	3.65036	3.78909	3.79632	3.77238	3.86066	3.94317	3.94317	3.93438	3.83115	3.86499	3.79951	4.0555	3.77607	3.80111	3.73791	3.80022	3.90831	4.05484	4.05827	3.9309	3.77403	3.93732	3.77074	3.78062	3.91937	3.78062	3.94317	3.88077	3.88975	4.06618	3.80496	3.89674	3.95754	3.87322	3.86427	3.99798	3.88306	4.02027	3.69398
ANP32A	6.45975	6.08358	6.23117	6.28823	6.72077	6.33113	6.92312	6.57061	6.7505	6.34527	6.30296	6.6644	6.16092	6.6073	6.64342	6.39056	6.35167	6.48764	6.61981	6.39755	6.56579	6.75721	7.11206	6.89949	6.6597	6.67288	6.88289	6.72209	6.84356	6.50464	6.41039	6.32894	6.69741	6.6763	6.6676	6.70504	6.61585	6.78193	6.5364	6.2986	6.58752	6.7123	6.46913	6.63778	6.8182	6.53578	6.77051	6.3369	6.41267
ANP32A-IT1	3.6356	3.90449	3.80893	4.18848	3.77238	3.81131	3.59718	3.88306	3.57842	3.80582	3.85713	3.62911	3.66891	3.68367	3.66162	3.58163	3.83115	3.64133	3.65795	3.89377	3.59935	3.67183	3.55271	3.67261	3.51249	3.55164	3.54878	3.58163	3.61601	3.61977	3.61977	3.55578	3.60551	3.68928	3.59399	3.70731	3.54234	3.57952	3.62313	3.55074	3.5434	3.58792	3.7135	3.58884	3.59293	3.69572	3.65896	3.74273	3.50727
ANP32B	8.76351	8.17213	8.19893	8.52036	8.47618	8.43257	8.7618	8.68121	8.46989	8.39665	8.80736	8.36769	8.58982	8.43023	8.71464	8.56144	8.82707	8.48226	8.82707	8.41222	8.42896	8.44159	9.17257	8.88115	8.73886	8.60488	8.79856	8.29791	9.21191	8.67364	8.39773	9.01017	8.4582	8.39429	8.40104	8.69663	8.45704	8.75867	8.36654	8.84547	8.547	8.98308	8.96516	8.63666	8.55498	8.75048	8.35996	8.77581	8.46392
ANP32C	5.42394	5.64402	5.44774	5.84153	5.40535	5.54816	5.1167	5.31364	5.35258	5.23796	5.95321	5.47747	5.59885	5.59885	5.46847	5.45024	5.3653	5.73801	5.39596	5.22975	5.349	5.26814	5.45746	5.42062	5.55217	5.33589	5.4801	5.3503	5.45094	5.19208	5.38347	5.13341	5.27897	5.39733	5.5085	5.27555	5.37859	5.4149	5.61118	5.29287	5.40684	5.05317	5.17061	5.4538	5.38533	5.4698	5.4801	5.41617	5.39303
ANP32D	4.05827	4.29655	3.88008	3.99361	3.92294	4.21841	3.92941	4.18634	4.05405	3.98487	3.86806	3.86352	3.94253	3.83559	3.83052	3.92006	3.89824	3.79557	4.05405	3.90113	3.84234	3.93899	3.82713	3.88687	4.1065	3.86723	3.98703	3.81202	3.85637	3.74888	3.87322	3.88975	3.95401	3.90972	3.91802	3.99954	3.7135	3.74591	4.03449	3.85113	4.00653	3.88617	3.95825	3.97145	3.74179	3.88077	3.85637	3.99954	4.06038
ANP32E	5.56816	5.14974	5.32051	5.16952	5.3418	4.73752	5.51805	5.47625	5.80933	5.03333	4.91814	5.50187	5.4584	5.48914	5.69549	5.52065	5.3231	5.06039	5.5352	5.08404	5.5311	5.45193	5.81568	6.69741	5.60362	5.463	5.67364	5.68088	5.80634	5.95126	5.68908	5.97744	5.94656	5.92571	5.79642	6.19995	5.63577	5.514	5.69363	5.53298	5.41326	5.62104	5.48624	5.58544	6.08933	5.83093	5.93609	6.02942	5.77115
ANPEP	5.05317	5.23466	4.68937	4.50924	4.63685	4.58422	5.13847	4.80189	4.6934	4.84206	5.66917	4.89094	4.82361	5.48234	4.82103	4.9552	4.65766	5.12767	5.48299	4.89094	4.77261	4.9034	4.57408	4.4873	4.81054	4.82834	4.80063	4.84333	4.91899	5.11776	4.82703	5.16409	4.72217	4.69018	4.63278	4.74798	4.75649	4.82748	4.6821	4.9456	4.99402	5.35914	5.60476	4.51075	4.60389	4.62573	4.5665	4.56514	4.79559
ANTXR1	4.78922	4.87528	4.9475	4.87005	4.91104	5.01989	4.94294	4.63641	4.77995	4.92351	4.75973	4.78086	4.9832	4.80545	4.76824	4.69384	4.89094	4.79305	4.79007	4.8467	4.79981	4.76641	4.84121	4.61611	4.84043	4.82437	4.82361	4.76824	4.74669	5.0188	4.92193	4.87124	4.78922	4.79653	4.96901	4.99839	4.90747	4.87368	4.81892	5.05284	4.84169	4.94909	5.03221	4.77436	4.87243	4.71143	4.8334	4.88981	4.74669
ANXA1	7.69937	8.77042	9.6613	7.99027	8.90064	7.7748	7.64861	8.67518	7.6515	8.56867	7.95254	7.99086	8.68263	8.79856	8.71127	8.82162	7.71057	7.9414	9.36426	9.1246	8.40447	7.52631	7.56601	8.55749	7.61273	8.48226	7.84652	8.58073	8.90666	8.38643	8.05708	8.32338	8.2199	7.8906	8.50644	9.00765	8.08397	8.54579	8.24968	8.93144	8.58445	9.33552	9.5799	7.77598	7.61063	8.64375	7.8459	8.5508	7.97282
ANXA10	4.51458	4.52172	4.5871	4.60484	4.4266	4.59607	4.36651	4.58373	4.45324	4.31225	4.46561	4.74193	4.63508	4.33035	4.40547	4.67141	4.68937	4.57318	4.5359	4.51186	4.54814	4.52172	4.63685	5.0307	4.74275	4.37116	4.76271	4.79437	4.40653	4.55405	4.50506	4.52999	4.5876	4.94366	4.66999	4.95849	4.63552	4.79216	4.63034	4.54485	4.58664	4.24381	4.80817	4.55698	4.65818	4.67839	4.99249	4.57684	4.91379
ANXA11	8.26485	8.33658	8.41222	8.19253	8.23873	7.80205	8.67689	8.20584	8.29146	8.44389	7.90686	8.44389	8.38528	8.43364	8.18044	8.27033	8.17213	8.21741	8.5282	8.06581	8.31148	8.49173	8.60628	8.27125	8.62614	8.51779	8.33766	8.16019	8.72613	8.31936	8.15136	8.1218	8.31148	8.32143	8.10933	8.21824	8.198	8.17957	8.07363	8.00261	8.32652	8.13172	8.01656	8.48111	8.17702	8.44984	8.36206	8.4384	8.39549
ANXA13	5.83372	6.18786	5.9535	6.00281	5.86017	6.20718	5.83807	5.68753	5.86753	5.91712	5.76769	5.85241	5.99643	5.81715	5.90995	5.96145	5.82182	5.87661	5.65665	5.84865	5.82002	5.86721	5.79585	5.71021	5.76428	6.00639	5.61892	6.07549	5.89111	5.66708	5.9334	5.97807	5.91989	5.91329	5.89731	5.82121	5.89608	5.86385	6.02073	5.7757	5.96998	5.77264	5.77817	5.76901	5.86233	5.99964	5.80187	5.84042	5.98729
ANXA2	10.1391	11.2567	11.4853	10.293	10.8426	10.221	9.97689	10.365	9.54448	10.5728	11.3869	9.8988	10.6999	10.1855	10.1631	10.9173	9.63378	9.88369	11.4233	10.6449	9.94963	9.73231	9.85382	9.84835	9.62467	10.1855	9.98273	10.2862	10.6914	10.1447	9.83904	9.80011	9.87903	9.94963	9.9951	10.799	9.76685	10.5048	10.243	10.9641	10.6228	11.2928	11.6098	9.82423	9.70938	10.174	9.84835	10.1447	10.4858
ANXA2P1	5.09381	5.41936	5.21892	5.19388	5.02669	5.08475	5.09641	5.21927	5.01209	5.00886	5.10966	4.8467	4.92401	5.21105	4.8511	4.92677	4.58943	4.68121	4.89551	5.04802	4.84583	4.67189	4.82147	4.67189	4.59412	4.61456	4.77218	4.60667	4.86924	5.19388	5.00117	4.8334	4.619	4.854	4.77775	5.04872	4.79475	5.09421	5.19025	5.11776	5.05786	4.81592	5.03258	4.84288	4.95441	4.87491	4.75601	5.1377	4.84288
ANXA2P2	7.51657	8.69218	8.78584	7.87957	8.18974	8.11844	7.64965	7.66859	7.44952	8.29243	8.23972	7.54633	8.20242	7.6194	7.85753	8.43605	7.59021	7.51087	8.86976	8.0077	7.40355	7.30255	7.17882	7.56746	7.45657	7.65839	7.66751	7.57054	7.97211	7.72191	7.22701	7.20348	7.35794	7.28838	7.41303	8.0863	7.59535	8.0229	7.55699	8.49546	7.89657	8.57127	8.74881	7.55549	7.40036	7.58659	7.08294	7.75628	7.70275
ANXA2P3	6.1268	6.30475	6.27108	6.21782	6.23843	6.43497	5.95292	5.94748	6.03897	6.43464	6.16853	6.32457	6.47961	6.2089	6.2761	6.29921	5.90102	6.09955	6.64495	6.16238	6.25252	5.8666	6.00639	6.13105	5.94805	6.07973	5.93021	6.26929	6.01343	6.54028	6.06266	6.17256	6.16684	6.2111	6.45514	6.13396	6.11438	6.2667	6.20428	6.15455	6.477	6.09332	6.33721	6.03361	6.14597	5.95473	6.21908	6.03212	6.1982
ANXA3	5.60778	6.55077	6.42038	5.47852	5.18539	4.66905	5.77115	5.90969	5.61833	6.67407	5.31146	5.90912	3.87763	6.82769	5.93609	6.14846	5.8873	6.16291	6.28878	6.75506	5.99049	5.5688	4.7308	6.49072	5.36784	5.85765	5.32182	6.01662	6.02193	5.90343	5.84777	5.75821	5.82301	5.52848	6.2667	5.97204	6.34355	5.17371	5.87199	4.69198	4.85925	4.51245	4.4713	5.4698	6.24132	6.19275	5.86299	6.09248	5.78244
ANXA4	6.50551	6.59023	6.57841	6.06324	7.00216	6.23843	6.19156	6.84356	6.38991	5.98299	6.19222	6.24366	5.38595	6.3694	6.81384	6.57517	6.59202	6.29769	6.96451	6.61415	6.4323	6.28618	7.00105	7.13608	6.54422	6.81992	6.85053	6.37212	6.56822	6.38534	6.07436	6.5409	6.69675	6.35368	6.66029	7.32933	6.53855	6.58367	6.70601	7.29696	6.71348	7.58235	7.72876	6.73282	6.57961	6.84076	6.3715	7.00779	6.83209
ANXA5	8.42	9.20378	8.86412	8.41885	8.98991	8.51287	7.93504	8.66759	8.24508	8.44045	9.1431	8.5508	9.35113	8.5563	8.67689	9.47473	8.04931	8.67364	9.88815	8.81427	8.60379	8.25148	8.2105	9.24339	8.00541	8.63196	8.57271	8.60379	8.18212	8.83082	7.942	8.85514	8.63666	8.70463	8.56513	9.15398	8.2488	8.77042	8.47497	9.84399	8.81988	9.48155	10.0222	8.19703	8.60628	8.04092	8.20071	7.98306	8.92077
ANXA6	7.67738	8.80031	8.2946	8.7618	9.07284	9.22579	8.19703	8.03312	8.50024	8.21156	8.4476	8.81602	8.68121	8.38078	8.62465	8.45336	8.65724	8.68563	8.29677	8.3753	8.26485	8.87548	8.72761	8.16534	8.77042	8.3429	8.87346	8.87548	8.62071	8.21361	8.07137	8.37749	8.9376	8.9376	8.46873	8.86231	8.80031	9.10245	8.48676	8.68563	9.03057	8.88115	9.66504	7.8459	8.57654	8.29243	8.51032	7.32334	7.86884
ANXA7	8.28073	8.10798	8.29243	7.87003	8.50024	7.56901	8.47999	8.18974	8.41794	7.95176	7.78854	8.30369	7.9923	7.97898	8.05634	7.95386	8.16534	7.78374	8.25048	7.79894	8.13249	8.42896	8.38423	8.80736	8.35775	8.34937	8.21741	8.31728	7.60895	8.16635	8.11757	8.37115	8.46748	8.20962	8.71127	8.39665	8.34937	8.27311	8.02944	7.78497	8.02652	8.05185	7.99431	8.35996	8.69058	8.8791	8.38312	8.73249	8.42799
ANXA9	5.0307	5.21172	5.09015	5.16877	4.99361	5.06935	4.9664	4.95261	4.88406	5.09344	4.97492	4.92833	5.0855	4.99798	4.88232	4.89319	4.92481	4.97492	4.78435	4.95184	4.83682	4.86332	4.93483	4.63976	4.9664	4.87124	4.87701	4.7773	4.92967	4.91339	5.05718	4.99798	4.9537	4.92598	5.03143	4.89714	5.00815	4.79262	4.84169	4.80965	4.9252	4.80684	4.89094	5.01363	4.78922	5.0148	4.9433	4.91217	4.93721
AOAH	5.79383	6.25421	6.01163	6.1581	6.05952	6.52098	5.72575	6.19876	5.90788	6.47988	6.17398	6.00979	5.88249	5.97712	5.80423	5.88556	5.67422	6.03783	6.16092	6.16882	5.75821	5.9334	6.37524	5.18704	6.21454	5.93551	6.00368	6.22146	5.92992	6.31464	5.87323	5.95208	5.90075	5.86934	5.84898	5.89518	6.19702	6.19467	6.12366	6.16092	6.08761	6.26093	7.05015	6.22771	6.0483	6.1219	5.99143	5.72282	5.9599
AOC1	4.75067	5.10568	4.93244	4.85273	4.82791	5.23665	4.68436	4.8334	4.86967	4.82482	4.88941	5.02482	4.83387	4.74503	4.74015	4.85603	5.059	4.93933	4.961	4.88232	4.8396	4.90423	4.97296	4.65367	4.85804	4.68436	4.74104	4.86924	4.88571	4.85925	4.79346	4.81681	4.81557	4.83829	4.80313	4.99402	4.96859	4.81133	4.78874	4.8396	4.88232	4.79605	4.85441	4.88071	4.89241	4.65588	4.94366	4.81937	4.83911
AOC2	5.30904	5.23154	5.24972	5.13599	5.28681	5.12551	5.17305	5.11972	4.98401	4.99361	5.46116	5.32149	5.24554	5.09717	5.31178	5.21447	5.43232	5.23191	4.9973	5.27935	5.04736	4.9644	5.13882	5.36566	5.10344	5.10825	5.16592	5.35782	4.96711	5.0985	5.56585	5.33906	5.26753	5.21172	5.57673	5.48948	5.29926	5.16725	5.10531	5.29215	5.31687	5.10344	5.22063	5.19645	5.14015	5.17764	5.42748	5.33029	5.17305
AOC3	5.69549	6.2134	5.57915	6.14707	5.93669	5.76658	5.92719	6.42539	5.62566	5.72575	5.72073	6.10229	5.57702	6.23008	6.98691	6.10608	5.63002	6.19014	5.65049	7.13608	6.37058	5.54656	6.44094	6.6679	6.00136	6.01662	6.44302	6.75506	6.29158	6.26064	5.91208	6.30539	6.08473	6.38725	6.40104	6.63958	6.43712	6.28674	6.12929	6.13931	6.04679	6.40614	6.1132	5.84929	6.27814	6.35224	6.25765	5.98696	5.95071
AOC4P	6.82059	7.06633	6.85467	7.18825	6.82502	6.85188	6.7851	6.94217	6.79013	6.88535	6.83478	6.74562	6.8631	6.78025	6.88735	6.70371	6.80607	6.87159	6.61002	6.94745	6.71381	6.75506	6.9471	6.21171	7.02249	6.8182	6.85941	6.7871	6.84988	6.75537	7.03353	6.67096	6.88187	6.99199	6.62837	6.51113	6.88153	7.00702	6.85467	6.57738	7.12947	6.73682	6.69612	7.0048	6.73159	6.8209	6.91367	7.08976	6.99996
AOX1	5.93486	6.41534	6.1798	6.13047	6.19441	6.27991	6.29366	6.149	5.98729	6.01755	5.95788	6.18905	6.14929	6.44094	6.7349	6.45307	6.3572	6.29184	5.83221	6.94528	6.74656	6.19903	5.92321	6.16037	5.96564	6.0381	6.02397	5.93985	6.08903	6.00312	6.563	6.09248	5.98788	5.99759	5.83401	6.06696	6.11941	6.38962	6.15253	6.00481	6.03212	5.96731	6.0569	5.8233	5.92896	6.22146	5.94687	6.13191	6.12052
AP1AR	3.89824	3.73246	3.89449	3.70116	3.77749	3.72678	3.92006	4.20974	4.1747	3.70379	4.05827	3.86206	4.04249	3.92941	3.83868	3.88145	3.855	4.03308	4.30766	3.72061	4.01016	3.82881	3.81729	4.6668	3.93899	3.95401	3.6753	3.82962	3.92086	3.83052	3.88617	3.88225	3.98021	4.08053	3.84517	3.96461	3.78514	3.72239	3.95966	3.70816	3.64393	3.96922	3.86876	3.89963	3.87851	3.87463	4.04111	4.11105	3.90667
AP1B1	7.02315	7.24899	6.90639	7.1986	7.19783	7.44383	7.13305	7.08223	7.00855	7.22701	7.71238	7.22255	6.83113	7.00592	7.16065	7.28248	6.98371	7.1163	7.37764	7.42392	7.16143	7.11797	7.4486	6.40431	7.41445	7.26258	7.38989	7.26781	7.53957	7.054	7.11594	7.06326	6.89297	6.8691	6.99307	7.04425	6.98733	7.33549	7.04033	7.40534	7.27936	7.80019	8.19703	7.25666	7.06055	7.11711	6.95761	7.08223	6.79988
AP1G1	7.0935	6.71984	7.07464	6.74281	6.85872	6.86775	7.014	6.72246	6.77869	6.98939	6.71258	6.66345	7.089	6.73325	6.74622	6.90491	6.88567	6.86603	6.92577	6.79383	7.05283	7.2444	6.84588	7.22581	6.58969	6.74622	6.93327	6.65325	6.64467	7.05364	7.07995	7.13022	6.90383	6.50551	6.70695	7.11363	6.79891	6.97652	6.70504	6.99682	6.85053	6.89017	6.59806	6.93396	6.81154	6.90251	6.84076	7.08819	6.73767
AP1G2	5.74885	6.10009	5.83154	5.96087	5.88107	5.8876	5.48529	5.70001	5.71143	5.97949	5.93899	5.8334	5.84182	6.12478	5.84597	5.78685	5.85489	5.97416	5.96054	5.74167	5.63668	5.80152	5.75502	5.36497	5.8203	5.54024	5.85143	5.70329	5.96145	5.79529	5.90704	5.85765	5.70598	5.71114	5.64525	5.57527	5.73775	5.61949	5.90193	5.6949	5.73775	5.77358	5.99551	5.94046	5.69234	5.48759	5.89395	5.66888	5.8999
AP1M2	7.04764	7.21399	7.17926	7.26872	6.88667	7.53707	7.47704	7.17604	7.00292	7.06205	6.87122	7.01674	7.15126	6.93199	6.94047	6.87751	7.05205	7.03096	6.65659	7.14474	7.1287	7.32417	6.9244	6.74471	7.16065	6.96774	7.04502	7.1002	7.08976	7.00819	7.46911	7.1891	7.12833	7.45041	7.31945	7.01259	7.18353	7.37066	7.40767	7.14015	7.2797	6.80507	7.06556	7.05167	6.90491	7.23223	7.04069	7.33281	7.29529
AP1S1	5.92896	5.91266	5.91043	6.00023	5.89189	6.08358	5.8876	6.03519	5.91654	5.85399	6.24366	6.02427	5.95126	5.87086	5.80453	6.01662	5.95937	6.07859	6.04203	6.05521	5.77755	5.90912	6.09955	5.87323	6.06936	5.86962	6.08328	5.88788	5.75851	6.18786	6.00023	6.05159	5.89546	5.913	5.96474	5.97354	6.01372	6.00542	6.04094	5.94776	6.06872	5.95758	6.21312	5.88669	5.88192	6.13105	5.99869	5.79965	5.99814
AP1S2	7.64086	7.32618	7.62627	7.2188	7.85986	7.45083	7.96186	7.3799	7.57908	7.64632	7.02949	7.8123	7.3835	7.64417	7.86884	7.91639	7.82036	7.70489	7.58863	7.26258	7.47355	7.70158	7.28448	7.24684	7.52725	7.14403	7.44807	7.23507	6.56884	7.61889	7.59223	7.5259	7.50787	7.44701	7.31986	7.09949	7.15039	7.43787	7.51856	7.60246	7.22814	6.93728	7.14251	7.21233	7.28674	7.20504	7.28372	6.91894	7.1017
AP2A2	7.02173	6.74036	6.71595	6.84523	6.95152	6.85604	7.00592	7.0048	6.76298	6.90016	7.33142	6.86375	6.72815	6.85833	6.92509	7.12084	6.81287	7.01966	6.98904	7.28208	7.14725	7.19695	7.34182	7.00929	6.97134	6.96127	7.11755	6.82059	7.20348	6.92981	6.68707	6.94948	6.62523	6.66223	6.66824	6.93864	6.7521	7.33868	6.87946	7.23507	6.9323	7.48664	7.91165	6.80638	6.68619	6.62434	6.84924	6.72109	7.06015
AP2B1	7.96858	7.63977	7.79455	7.50278	7.63272	7.34753	7.42213	7.41303	7.51043	7.61578	7.53654	7.76686	7.72534	7.51283	7.55348	7.73464	7.88797	7.58183	7.69477	7.58019	7.50278	7.47653	7.97351	7.80268	7.63977	7.72876	7.98166	7.74347	7.37108	7.54268	7.98822	7.75014	7.96702	8.09605	8.00184	7.80089	7.92731	7.89394	7.62727	7.69531	7.77667	7.80089	7.91573	7.36635	7.85282	7.5892	7.88203	7.71291	7.54524
AP2M1	9.08029	8.74209	8.4661	8.55749	9.0703	8.96278	8.67052	9.20901	8.96961	8.42357	9.3671	9.0494	8.7876	9.08262	9.1431	8.89832	9.00537	9.2726	8.71293	8.99418	8.90666	8.71127	8.95643	9.51546	9.11951	9.01017	8.99191	9.14563	9.02363	9.08726	8.66314	9.22001	8.68263	8.95027	8.84339	9.08484	8.87175	9.01242	9.1431	9.34463	8.74881	9.354	9.34175	8.58715	8.68409	8.6107	8.95232	8.30654	9.2726
AP2S1	8.01869	8.19512	8.21156	7.99653	8.53199	8.25325	8.17628	8.30369	8.09032	7.95833	9.02609	8.30469	8.34075	8.40863	8.59811	8.56381	8.21824	8.73087	8.2847	8.26927	7.96858	8.24065	8.52584	8.26485	8.21361	8.33964	8.56867	8.32042	8.30855	8.28567	7.59074	8.40974	7.97838	7.79513	7.96981	8.31632	8.15136	8.23779	8.10238	8.69663	8.10238	8.92708	9.24083	7.98889	8.03016	7.83297	8.0649	7.54633	8.28073
AP3B1	6.5643	6.70504	6.79776	6.82059	6.5409	6.54364	6.46534	6.49407	6.5685	6.48228	6.76672	6.52453	6.666	6.38847	6.64814	6.53165	6.47522	6.46064	6.56671	6.62215	6.60077	6.81053	6.42158	6.42393	6.78638	6.67407	6.48979	6.59023	6.3827	6.53343	6.64752	6.46913	6.71952	6.63927	6.60535	6.63747	6.5709	6.54275	6.63986	6.63328	6.57774	6.60108	6.59957	6.5467	6.47843	6.41682	6.68678	6.3818	6.54244
AP3B2	4.89395	4.86553	4.90222	4.92639	4.80588	5.05458	4.52855	4.84926	4.71664	4.87491	4.84421	4.72116	5.04872	4.7056	4.75433	4.79097	4.70644	4.82275	4.82656	4.71143	4.57363	4.65187	4.96244	4.52635	4.51961	4.84627	4.85724	4.52428	4.83735	4.80588	4.47749	4.88532	4.59656	4.81681	4.57965	4.61173	4.98479	4.74275	4.85021	4.73211	4.9664	4.79097	4.74798	4.57457	4.92925	4.52746	4.78787	4.81892	4.55202
AP3D1	6.94357	7.05246	6.85538	6.80638	6.85255	7.267	7.24899	6.67563	6.94528	7.29013	7.18393	6.9543	7.20545	6.9323	6.92029	6.88153	6.71075	6.93938	6.81287	6.97989	7.04764	7.65898	7.00744	6.83673	6.89818	7.10815	7.0269	6.80776	7.04764	6.94148	6.65412	6.59595	6.89479	7.22255	6.98302	6.70402	7.18663	7.23685	6.85604	6.87436	6.99534	7.05364	6.87852	6.73934	6.66983	7.02001	6.74656	6.74094	6.80677
AP3M2	6.92667	6.73064	6.91094	6.77898	6.74982	6.71133	6.84649	7.09763	6.88429	6.4386	6.64684	6.77178	6.86837	6.93794	6.78541	6.7954	6.8397	6.81053	6.59235	6.75311	6.49771	6.55344	6.76801	7.48472	7.01548	7.04346	7.27863	6.9365	6.95291	7.29696	6.84924	7.41117	7.36243	7.26609	7.3895	7.28879	6.93292	7.19655	7.10621	6.79149	6.78161	6.76957	6.50872	7.54168	7.21521	7.32417	7.02315	7.59988	7.3271
AP3S1	8.4476	8.20242	8.55364	7.82493	8.31366	7.85986	8.32338	8.3007	8.25694	7.9476	7.74232	8.44279	7.942	8.48805	8.28567	8.34608	8.4661	7.88022	8.42121	8.14762	8.52699	8.16882	8.32241	8.8791	8.24331	8.09192	8.29049	8.24589	8.6107	8.17957	8.21644	8.77908	8.44632	8.4476	8.56144	8.88508	8.31366	8.3007	8.38312	8.78584	8.2946	8.70163	8.81275	7.71517	8.22535	8.547	8.26293	8.69663	8.51412
AP4E1	4.18457	4.10027	3.99723	4.0833	3.98995	4.1405	4.08525	4.05329	4.1065	4.14935	4.02393	4.19041	4.26758	4.11167	4.22838	4.18908	4.23636	4.25747	4.067	4.10446	4.11631	4.09329	4.15841	4.13056	4.14796	4.20677	4.16674	4.25502	4.41026	3.97145	4.11698	4.05888	4.18772	4.36651	4.13771	4.06775	4.07826	4.08728	4.2924	4.14124	4.06109	4.01386	4.14258	4.1828	4.14258	4.11698	4.07905	4.13	4.05888
AP4M1	6.25196	6.11805	6.24395	6.03692	6.03897	6.392	6.33532	6.3141	6.28985	6.54122	6.168	6.15751	6.01196	6.06413	6.2012	6.14338	5.84295	6.30127	6.01961	6.20203	6.27108	6.30354	6.14961	6.44473	6.06297	6.02044	6.20025	6.23595	5.8233	6.34677	6.47356	6.14254	6.01693	6.26869	6.18731	6.06528	6.29366	6.51384	6.32686	6.2012	6.19588	6.19467	5.99379	6.12248	6.02999	6.29982	5.94472	5.85114	6.22945
AP4S1	5.20536	5.16054	5.24424	5.24172	5.14598	5.26943	5.14119	5.11004	5.2093	5.26814	5.29349	5.25556	5.17339	5.20071	5.23154	5.08981	5.07201	5.24386	5.13485	5.0452	5.13985	5.08374	5.10748	5.28409	5.20395	5.03258	5.15216	5.09167	5.18881	5.23262	5.23154	5.17504	5.18475	5.15842	5.05422	5.04481	5.17582	5.14635	5.1802	5.0988	5.35429	4.94669	4.99016	5.19168	5.23116	5.20998	5.20611	5.14616	5.15805
AP5M1	6.7346	6.19123	6.79452	5.8787	6.40526	5.23116	6.95977	6.58782	6.42783	6.55771	5.47945	6.79762	5.85114	7.0037	6.8423	6.90855	6.19123	6.02515	6.60826	6.19156	6.50317	6.81715	6.37087	7.68337	6.84924	6.8631	6.38031	6.84493	6.03982	6.74591	6.42511	6.51715	6.99234	6.84172	6.99788	6.913	6.63504	6.37367	5.94596	6.25225	5.78589	6.30539	5.92541	6.62899	6.99455	7.16841	7.06983	7.27936	7.059
AP5S1	6.72109	6.82605	6.89917	6.45159	6.86209	6.71854	6.58877	6.90491	6.61731	6.3554	6.5758	6.62243	6.64105	6.62619	6.67875	6.73801	6.80344	6.59467	6.76605	6.68831	6.64198	6.60973	7.09092	6.77237	6.65325	6.67346	6.66316	6.63328	6.94811	6.65353	6.85975	6.69938	6.59897	6.7214	6.71105	6.72406	6.93794	6.73523	6.67154	6.98498	6.76764	6.74159	6.80344	6.91748	6.63986	6.77839	6.72372	7.13066	6.91812
APAF1	5.11707	5.17233	5.16992	5.20182	5.28409	5.21447	5.11105	5.14635	5.07523	5.16618	4.93976	5.13451	5.12589	4.97732	5.02902	5.19208	5.12517	5.12985	4.99618	5.13451	5.12439	5.23327	4.98479	5.27208	5.01127	5.05087	4.93517	5.0568	5.27309	4.93006	5.24249	5.1086	5.06702	5.04191	5.12152	5.09272	5.08914	5.20431	5.02519	5.33623	5.14119	5.07485	5.23191	5.16618	4.94951	5.16019	5.11938	5.28274	5.0705
APBA1	7.68518	7.90536	8.02001	7.90751	7.86614	8.37221	7.69246	7.66806	7.70489	7.72021	7.57219	7.96858	7.93282	7.5646	7.65035	7.79099	7.85217	7.77065	7.54932	7.66806	7.74405	7.39353	7.74293	7.04306	7.81705	7.81534	7.99585	7.76944	7.7146	7.61837	7.97135	7.5834	7.88797	8.23972	7.97772	7.45858	8.03555	8.28378	7.96325	7.90686	8.55865	7.30602	7.79271	7.7352	7.57908	7.77598	7.95687	8.05947	7.8383
APBA2	6.06936	6.22617	6.12026	6.23708	6.03332	6.34325	6.40673	6.07518	6.04742	6.15277	6.06668	6.13047	6.15335	5.91029	5.96316	6.24819	6.28794	6.18281	5.93899	6.08297	5.97837	5.98448	6.05717	5.89084	6.20513	6.21026	6.00947	6.08097	6.04148	6.19732	6.19764	6.16684	6.07973	6.13904	5.93486	6.03927	6.10574	6.26382	6.15393	6.3239	6.18961	6.05159	6.07549	6.1595	6.27407	6.10259	6.15365	6.11999	6.12538
APBA3	5.74706	5.63932	5.6402	5.98876	5.75502	5.5838	5.72103	5.62566	5.69234	5.78334	6.34895	5.83031	5.9694	5.98036	5.87929	6.16092	5.74706	6.02712	5.8726	5.53459	6.01196	5.91238	6.09141	5.56653	5.69128	5.91928	5.70185	5.79965	6.02366	5.81656	5.56198	5.75474	5.46681	5.3908	5.53241	5.44313	5.65882	5.48145	5.69817	5.81394	5.54944	5.9851	5.85765	5.78244	5.86299	5.49163	5.49163	5.59284	5.64221
APBB1	7.22127	7.45753	7.34715	7.52875	7.2364	7.75511	7.09834	7.28292	7.32795	7.48382	7.55086	7.39035	7.65621	7.61063	7.43595	7.60955	7.25297	7.6068	7.24106	7.27936	7.07097	7.24148	7.42848	6.71984	7.63219	7.28923	7.22538	7.42121	7.61794	7.28125	7.28372	7.25458	7.29571	7.56901	7.2136	7.18953	7.22255	7.20781	7.70099	7.35918	7.47501	7.08635	7.148	7.33371	7.28414	7.4023	7.08381	7.07502	7.66014
APBB1IP	5.00074	5.13232	5.05642	5.01327	5.04113	5.14798	4.90299	5.23831	5.07269	5.24867	5.52952	5.11004	5.1857	4.99479	4.97849	5.12046	4.96325	5.17169	5.19792	5.10677	5.14485	5.32149	5.0877	4.92967	5.40398	5.08804	5.14235	5.03823	4.9456	5.21105	5.28846	5.21621	5.19792	5.27273	4.99322	5.03258	4.99249	5.16688	4.84421	5.00522	5.13526	5.09167	5.23398	5.04004	5.05786	4.96673	5.00713	5.24282	5.14159
APBB2	5.55845	5.57583	5.61229	5.52881	5.60806	5.58222	5.61662	5.76689	5.62289	5.50786	5.63198	5.71081	5.38905	5.51704	5.61637	5.61118	5.72607	5.54024	5.6607	5.65793	5.73184	5.54816	5.6683	5.78334	5.69293	5.67726	5.78184	5.91474	5.6766	5.49516	5.56517	5.54374	5.60995	5.60204	5.70518	5.7353	5.66288	5.5838	5.60627	5.68753	5.66676	5.64823	5.62406	5.52453	5.6766	5.74256	5.72467	5.72906	5.65977
APC	5.23466	5.12005	5.1156	5.09132	5.1167	5.03707	5.46331	5.1483	5.27109	5.00271	5.02223	5.17543	5.05121	5.15427	5.22096	5.20789	5.14275	5.1377	5.33	5.15639	5.22063	5.21172	5.19061	5.60268	5.1248	5.31718	5.1567	5.26685	5.1456	5.20252	5.20789	5.20395	5.29615	5.31562	5.37358	5.31592	5.26518	5.23763	5.08696	5.16488	5.19539	5.14895	5.1167	5.19936	5.37794	5.16233	5.28101	5.25521	5.09959
APC2	5.58125	5.73463	5.54311	5.81239	5.47945	5.63932	5.49163	5.47274	5.68753	5.70658	5.86266	5.59165	5.66523	5.61922	5.4298	5.57767	5.61028	5.67045	5.36661	5.4487	5.55568	5.59477	5.82941	5.05014	5.70808	5.71356	5.62009	5.60778	5.67336	5.62566	5.74763	5.50056	5.57702	5.45283	5.19576	5.36255	5.73396	5.50056	5.6607	5.70783	5.68653	5.65524	5.48404	5.69062	5.49425	5.72636	5.51246	5.3514	5.59165
APCS	4.91582	5.04904	5.08115	5.11493	5.09167	5.16339	5.43168	5.13071	5.1878	4.89395	4.81851	5.17908	5.25765	4.93206	4.91582	5.13669	5.19936	5.23894	4.82748	5.1983	5.0516	5.05384	4.60528	5.09421	5.06324	5.09088	5.07127	5.20789	5.0188	5.03143	5.1802	4.90004	5.00637	5.11105	5.02823	5.01327	5.236	5.00413	5.02378	5.02989	5.18168	4.86843	4.9682	4.91858	5.0393	5.0819	5.19464	4.81262	5.09455
APEH	7.88606	7.29953	7.2797	7.41589	7.31473	7.34267	7.43827	7.38447	7.53602	7.06633	6.91367	7.32933	7.20141	7.31689	7.30124	7.0867	7.31561	7.27481	6.84356	7.41875	7.2635	7.53857	7.29785	7.46911	7.35613	7.52201	7.20348	7.25184	6.62215	7.50378	7.55018	7.05326	7.47202	7.37284	7.34359	7.37325	7.6015	7.28496	7.44293	7.23846	7.46242	7.32933	7.24899	6.99606	7.6004	7.2127	7.71963	7.09241	7.51959
APEX1	8.16019	8.0346	8.61381	8.01656	8.1032	7.92394	8.13708	8.13959	8.02069	8.32143	8.14445	7.93929	8.2524	8.08955	8.2524	8.32442	8.23603	8.02583	9.30731	8.16345	8.15849	7.99734	8.01591	8.13015	8.11844	8.26826	7.96325	8.3007	7.55954	8.00475	8.2316	8.22535	7.74791	7.92328	7.96255	8.1039	8.16959	7.99507	8.1032	8.12429	8.13959	8.13249	8.20071	8.11428	8.08301	8.08714	8.27481	8.09435	8.32912
APEX2	6.28764	6.40222	6.13851	6.27699	6.28589	6.22858	6.42158	6.15559	6.01196	6.07146	6.3932	6.14735	6.14195	6.03148	5.97416	6.1043	5.81274	6.04203	5.98272	6.26127	6.11345	6.52419	5.79025	5.87444	6.25679	5.92052	6.08358	6.02649	5.94348	6.28376	6.36635	6.14929	6.06092	6.07771	6.29045	6.13365	6.19156	6.20829	6.03927	6.30709	6.20148	6.16209	6.28376	6.22617	6.05216	6.08297	6.11494	6.12052	6.2465
APH1A	6.7018	6.03361	6.97029	6.32484	6.48201	5.99551	6.4584	6.6809	6.41565	6.90215	7.09241	6.83308	6.38962	6.57174	6.86341	6.78477	6.74591	6.86375	6.93829	6.70275	6.78638	6.37809	6.75242	7.11324	6.65509	6.79668	6.75564	6.79891	7.18272	6.913	6.8364	6.86375	6.73587	6.86639	6.70402	6.65169	6.79727	6.92312	6.62837	7.26132	6.80884	6.94778	7.23342	6.06206	6.78093	6.21627	6.74317	6.27551	6.64527
APH1B	6.43741	6.74317	6.584	6.86009	6.45947	6.70629	6.28533	6.37779	6.55865	6.35783	6.5649	6.53432	6.35431	6.47228	6.44391	6.56238	6.46622	6.36353	6.37864	6.47674	6.53226	6.26929	6.60236	6.17057	6.45307	6.41212	6.37672	6.50524	6.46939	6.45066	6.62777	6.36969	6.1219	6.61669	6.54422	6.49348	6.50665	6.65538	6.77363	6.37308	6.91777	6.94357	6.94424	6.59628	6.47027	6.5694	6.5513	6.52577	6.72406
API5	5.80571	5.61575	5.86446	5.72073	5.82301	5.5913	5.74706	5.57583	5.85399	5.68441	5.6739	5.71836	5.89786	5.87411	5.85578	5.77358	5.71804	5.56419	5.91683	5.78275	5.85549	5.76314	5.72664	6.04446	5.66442	5.75034	5.72404	5.74318	5.59568	5.69062	5.78712	5.6796	5.71114	5.70329	5.74291	5.73117	5.75851	5.57971	5.74462	5.69788	5.82995	5.7096	5.68441	5.72995	5.86446	5.82696	5.81026	5.76602	5.73775
APIP	6.35962	5.92412	6.06297	5.77726	6.52098	5.76965	6.73561	6.51086	6.36139	6.16625	6.01404	6.17749	5.75611	6.02397	6.71281	6.24395	5.67012	6.08444	6.09276	6.0187	5.91897	6.00732	5.95878	6.68857	6.23624	6.3818	5.9559	6.48171	5.61056	5.91957	6.17256	5.87929	5.98542	5.79932	6.08005	6.03839	6.14161	6.14818	5.95562	6.03574	5.74493	6.23323	5.9876	5.98272	5.97683	6.44273	6.2913	6.8698	6.22589
APLNR	8.03093	7.70826	7.80647	8.26013	8.48805	8.23603	7.01823	8.08714	7.91852	7.5053	7.57755	7.72534	7.71176	7.26569	7.27736	7.12355	7.27136	7.31648	7.80089	7.34225	7.44055	7.3543	7.18516	7.56152	7.42299	7.97898	7.41683	8.58561	8.0744	7.96117	8.07753	7.98101	8.28191	7.70489	8.73408	8.7472	7.58183	7.5631	8.83748	8.1218	8.04023	8.27311	8.31366	8.06102	8.16441	8.07293	8.36991	7.98242	7.98037
APLP1	7.27521	6.82535	6.59533	6.7931	6.62011	7.16714	6.72658	7.1907	6.90925	6.92981	6.69708	6.94604	6.74562	6.77839	6.61502	6.86044	6.76865	6.76957	6.72109	7.11168	6.73767	7.18043	7.33646	6.73523	6.90347	6.8825	7.25376	7.03926	7.49574	7.01897	7.23016	7.19825	7.14366	6.98463	6.78057	7.1287	6.99821	6.886	7.09388	7.05938	7.07213	7.03781	6.87018	7.28674	7.17248	7.24032	7.22174	7.14438	7.43738
APLP2	8.72123	8.57654	8.46513	8.3075	8.5994	8.98308	8.47227	8.61527	8.79307	8.28073	8.41568	8.66908	8.32826	8.32442	8.24968	8.20333	8.57519	8.4476	8.50024	8.68563	8.57654	8.57271	8.46989	8.40654	8.79124	8.76694	8.65584	8.58715	7.92731	8.38998	8.71774	8.20242	8.78944	8.77042	8.41333	8.51537	8.59404	8.72123	8.73249	8.68409	8.689	8.82353	9.17793	8.55865	8.63666	8.48111	8.75219	8.2876	8.68563
APMAP	8.01079	7.57387	7.85342	7.55195	7.65621	7.21399	7.8096	8.01218	7.81167	7.71963	8.25907	7.5892	7.79639	8.03093	8.16635	7.91227	7.11448	7.80772	7.84029	8.28191	8.04481	7.85342	8.29049	8.173	7.97838	8.12605	8.23972	8.05779	8.0229	8.01869	7.50378	7.63109	7.39353	7.57005	7.45041	7.8932	7.51371	8.10719	7.88088	8.23072	7.93282	8.49906	8.98308	7.90963	7.89459	8.02367	7.73702	7.90199	7.91852
APOA1	8.4966	7.02915	6.77929	7.4947	7.16962	7.40534	7.57166	7.81281	7.6015	8.17957	7.71727	8.85705	7.054	7.9027	6.68986	6.96917	7.46199	7.07249	6.57452	7.59735	6.99682	6.96994	8.33229	6.92981	7.80205	7.96471	7.68857	6.48913	9.97689	7.02915	7.76819	7.58554	7.3799	7.28923	7.15452	7.61742	8.16094	7.95463	8.28073	6.80507	7.49083	6.5129	6.39673	8.77581	7.96624	7.05326	7.7456	7.93147	7.85342
APOA2	3.87397	3.90379	4.03587	4.09609	4.09824	4.03737	3.91264	3.84779	3.82802	3.91187	4.14651	4.01533	4.1129	3.94903	3.96111	4.06618	3.99437	3.98703	3.80582	3.83203	3.96535	4.02104	3.91187	3.79478	3.96033	3.8911	4.07974	3.82881	3.96111	3.93655	3.94179	4.03511	3.78206	4.00034	3.92784	3.87604	3.96999	3.96461	3.86575	4.00794	3.84447	3.92294	3.87085	3.95538	3.98547	3.89595	3.99659	3.79951	3.87013
APOA4	6.57422	7.16793	6.81888	7.1036	6.73429	6.86945	6.45918	6.43164	6.82313	6.93056	7.27441	6.85358	7.21729	7.08701	6.66534	6.74622	6.83209	6.59659	6.80173	6.66568	6.60887	6.66857	7.22174	6.19845	6.88499	6.91542	6.97878	6.68767	7.09388	6.61701	6.55551	6.44473	6.49464	6.64408	6.74281	6.75242	6.98498	6.64619	6.74218	6.51767	6.88321	6.57294	6.63655	7.08113	6.69016	7.12715	6.62523	6.81957	6.8071
APOB	6.56363	6.83808	5.60654	6.8825	5.26174	5.69937	6.31834	6.32298	6.25978	6.38903	5.7105	6.16968	6.1564	6.94604	6.03692	6.43322	7.34182	6.46765	5.57213	6.13625	7.26959	5.82273	6.09516	6.07029	6.63423	6.10546	6.44332	5.97089	6.05893	6.45514	6.49129	6.36353	6.8095	6.30066	6.46622	6.3827	6.82216	6.56062	6.18905	6.17023	5.7165	5.65105	5.04191	6.73429	6.16561	6.58089	6.7374	6.72493	6.05216
APOBEC1	4.71886	4.73795	4.78039	4.74926	4.96244	4.84288	4.86967	4.67232	4.64534	4.85762	5.05937	4.79862	4.76824	4.60988	4.60938	4.66905	4.74104	4.88653	4.63552	4.74669	4.76641	4.619	4.54767	4.5773	4.85149	4.64027	4.52587	4.7091	4.68436	5.04365	4.69473	4.84169	4.51961	4.75025	4.80772	4.677	4.69156	5.00038	4.81174	4.85967	4.98207	4.57771	4.70644	4.54231	4.37673	4.81472	4.68255	4.60185	4.74754
APOBEC2	9.18327	9.03747	8.75048	9.36426	10.2795	9.43952	9.06083	8.99418	9.72699	8.95854	7.93651	9.24083	8.19613	9.354	9.58367	8.57396	9.01242	8.8905	7.67356	9.10923	9.22579	8.35667	8.46392	8.78944	9.05422	8.46513	8.81102	8.79307	8.91873	8.76861	8.35547	8.54944	8.99191	8.85111	8.49292	8.50271	8.92489	8.87721	8.90852	8.74556	8.91065	8.26927	7.88088	9.24641	9.59632	9.21471	8.95027	9.10245	9.01469
APOBEC3B	3.62313	3.61311	3.53848	3.63194	3.72145	3.9149	3.59504	3.96461	3.72678	3.52099	3.58692	3.55694	3.54234	3.5704	3.51671	3.64686	3.51671	3.60551	3.89449	3.74737	3.64943	3.60241	3.49389	3.55369	3.48957	3.5704	3.54443	3.55934	3.97941	3.47483	3.74737	3.71884	3.63369	3.56028	3.69665	3.54132	3.70116	3.57576	3.6753	3.68564	3.47132	4.28579	4.1065	3.63654	3.76201	3.63473	3.51883	3.67691	3.54132
APOBEC3C	7.09798	6.98904	7.08223	7.06942	7.16143	7.24148	7.32668	7.14517	7.15452	7.26049	7.28838	7.13756	6.96917	7.35968	7.18311	7.00779	7.21233	7.34594	7.07396	7.19452	6.92096	7.22581	7.73944	6.53078	7.55747	7.33059	7.3835	7.19452	7.64471	7.12312	7.2144	7.18432	6.75922	7.19734	6.81853	6.80848	7.25588	7.10204	7.1525	7.52349	7.29739	7.18043	7.43259	7.06556	6.9543	7.49758	6.84109	7.45706	7.03022
APOBEC3F	4.87327	4.9734	4.87243	4.96516	4.76865	4.85641	4.41993	4.47648	4.91981	4.70603	5.44032	4.76603	5.34279	5.08042	4.72564	4.79559	4.73386	4.99094	4.82437	4.6737	4.60339	4.89129	4.78175	4.56221	5.02223	5.04039	4.78086	4.98553	5.19208	4.7127	4.7162	4.33949	4.38541	4.66235	4.5927	4.68574	4.77858	4.60136	4.84245	4.60339	5.0877	4.71711	4.84043	4.90747	4.9252	4.84206	4.86724	4.60667	4.8467
APOBEC3G	5.85765	6.17955	6.10371	6.18011	6.08005	6.03361	5.72073	6.13598	5.99814	6.05521	6.11805	5.92811	6.12137	5.9949	5.90582	6.00338	5.88493	6.00761	6.04709	5.96877	5.81745	5.74493	6.12954	5.50816	6.20088	6.05863	5.95533	6.17574	6.01785	5.91089	6.08826	5.99609	5.84957	6.06297	6.09632	5.95236	6.00253	6.00425	6.38932	6.00852	6.22146	6.01404	6.32769	6.16498	6.10872	6.12625	6.06845	6.11609	6.23902
APOBR	4.6934	4.91539	4.88107	4.83003	4.94483	5.09785	4.77697	4.83085	4.89206	4.80772	4.95332	4.73166	4.70817	4.72296	4.76434	4.61507	4.58563	4.76392	4.70866	4.79939	4.60573	4.69897	4.73307	4.42164	4.69384	4.74589	4.62529	4.71971	5.05087	4.74503	4.68389	4.77218	4.65818	4.54576	4.52484	4.67325	4.67048	4.67454	4.69993	4.97685	4.81937	4.80965	4.69804	4.78922	4.52999	4.6141	4.64855	4.77858	4.76912
APOC1	7.14517	7.74675	7.7352	7.7779	7.52404	7.91929	7.27936	7.28538	7.20819	7.47253	7.07097	7.40036	7.45901	7.36194	7.43738	7.40398	7.41397	7.47851	7.58123	7.19825	7.20504	7.19411	7.31216	6.91331	7.52005	7.17643	7.47355	7.2364	7.18825	7.31473	7.35656	7.45858	7.03022	7.39082	7.20737	7.36546	7.41983	7.63165	7.46864	8.26927	7.90897	8.31936	8.66759	7.13416	7.19411	7.07582	7.32417	7.61111	7.12833
APOC3	3.86427	3.98547	3.7063	3.87013	3.91802	4.395	4.14863	3.91802	4.11777	3.98849	3.94179	4.16097	3.95468	3.95966	3.94695	3.98703	3.81876	3.94473	3.95401	3.98326	3.9149	4.13825	4.00725	3.74028	3.93364	4.02541	3.92086	3.83052	3.9736	3.96922	3.91121	4.15505	3.92784	4.00589	3.73159	3.82178	3.95043	4.05181	3.92505	3.92644	3.85784	3.90601	3.86723	3.84742	3.77322	4.27112	3.87851	3.85417	3.67442
APOD	11.9063	11.1444	10.9372	11.5475	10.0222	11.8216	8.96076	10.6606	11.1544	10.1691	10.5792	11.6241	10.1914	11.1544	11.2442	11.2442	11.2212	10.9641	10.7247	11.6566	12.1571	11.5083	9.49291	11.0709	9.97689	10.2732	9.20901	10.826	11.1998	10.5728	10.9466	9.8988	11.0813	10.1974	10.9915	10.6831	10.7084	11.458	11.2928	8.66179	10.7904	8.88508	8.21256	10.0383	9.9213	9.49291	10.3834	10.4723	10.1974
APOE	6.25978	6.47329	7.10279	6.64375	7.13936	6.97955	6.78356	6.7611	6.93794	6.97579	6.73654	6.54932	6.44538	6.67875	6.84747	6.39875	6.16684	6.96349	6.85872	7.19783	6.80376	6.40756	6.57031	6.28376	6.66889	6.91993	6.55967	6.49041	7.33281	6.79419	6.26608	6.74622	5.75149	5.95818	6.72209	6.97395	6.67377	6.36576	6.62992	8.05335	6.60762	9.88369	10.2732	6.58562	6.4092	6.31863	6.7511	6.14224	6.32836
APOF	3.76525	3.55164	3.55934	3.54443	3.52687	3.6734	3.58692	3.55578	3.70307	3.74028	3.72326	3.67973	3.64496	3.67084	3.63292	3.54878	3.63938	3.60947	3.51759	3.70031	3.5827	3.59935	3.81808	3.47695	3.66534	3.6209	3.82962	3.61884	3.65977	3.58692	3.73952	3.63938	3.57576	3.46094	3.59718	3.54558	3.57473	3.63002	3.55164	3.57952	3.7276	3.5827	3.48745	3.68647	3.55471	3.64496	3.55164	3.53008	3.79391
APOH	5.80905	5.81479	5.73149	5.71356	5.75117	5.83681	5.74763	6.1052	5.70487	5.78401	5.74405	5.74493	5.6766	5.59036	5.45193	5.64109	6.01404	5.74198	5.57888	5.77083	5.53147	5.9599	5.22272	5.92083	5.60419	5.60751	5.61172	5.68716	6.12929	5.80117	6.12896	5.98448	5.73025	5.90438	6.00108	5.80395	6.00081	5.95729	5.63697	5.76509	5.58062	5.39933	5.59316	5.84629	5.86414	6.1126	5.79615	5.82788	5.80302
APOL1	7.43126	7.8886	7.52828	7.88088	7.64358	7.63706	7.12233	7.61371	7.65368	7.63921	7.98242	7.42935	7.77176	7.57387	7.53957	7.67064	7.52875	7.49131	7.40184	7.52404	7.37898	7.26437	7.51283	6.67438	7.75192	7.55699	7.57552	7.66622	7.69583	7.46099	7.54365	7.15084	7.21766	7.46428	7.36892	7.36099	7.42078	7.48472	7.73636	7.41636	7.8383	7.54731	7.78678	7.72937	7.29192	7.44246	7.50475	7.33962	7.49843
APOL2	6.66698	6.95761	6.68461	6.96384	6.86472	6.80209	6.27407	6.46315	6.86507	7.12984	7.04346	6.75176	7.014	7.01715	6.8825	6.9018	6.74094	6.84076	6.76238	6.68461	6.55703	6.19496	7.20141	6.05159	7.0037	6.85975	6.98267	6.99752	7.20504	6.69485	6.70149	6.51355	6.63689	6.62744	6.39084	6.49771	6.77839	6.7842	6.93761	6.6014	7.01823	6.79922	6.95832	7.09423	6.7505	6.91609	6.63958	6.78227	6.95609
APOL3	7.6068	7.32287	7.59385	7.69531	7.31295	7.61371	6.98193	7.58123	7.5215	7.16275	7.2136	7.35523	7.82629	7.42618	7.66859	7.70545	7.4994	7.58863	7.61371	7.32154	7.69988	6.9536	7.87896	7.47501	7.31858	7.36053	7.43787	7.58554	7.55549	7.20387	7.77126	7.50329	7.25627	7.68915	7.66566	7.5897	7.44607	7.34504	8.03861	7.17643	7.74293	7.12715	7.42666	7.64198	7.54883	7.60514	7.53801	7.46815	7.62316
APOL5	6.27018	6.61002	6.41774	6.52392	6.32686	6.59306	6.15455	6.44802	6.30269	6.43261	6.30539	6.21949	6.77643	6.31777	6.29598	6.20539	6.5096	6.43322	6.37524	6.32745	6.00368	6.2699	6.28376	6.18335	6.18162	6.07575	6.23008	6.2271	6.05013	6.563	6.54611	6.27579	6.27723	6.56884	6.2405	6.2089	6.50753	6.45339	6.33751	6.22833	6.38002	6.16092	6.48319	6.22009	6.32894	5.88493	6.51086	6.34867	6.40494
APOL6	6.45098	6.47494	6.48798	6.00575	6.27256	6.18705	6.66824	6.53373	6.14161	5.96564	5.54597	5.99259	6.11203	5.79557	5.98211	6.12218	6.28068	5.78652	5.65947	6.32271	6.37754	6.12366	5.70719	6.36234	6.00425	6.14791	6.08182	6.47418	6.20397	5.96877	6.32511	6.14624	6.57517	6.78605	6.53913	6.09664	6.31104	6.53078	6.63839	6.33624	6.37336	5.77908	6.19099	6.22533	6.00883	6.21424	6.37864	6.43069	6.26003
APOLD1	7.09949	7.80827	8.04705	7.53553	7.35072	6.69543	8.1218	8.81427	7.49229	8.78087	7.97772	8.73087	8.12016	8.59543	8.85705	7.73636	7.88737	7.7513	7.7856	9.40866	8.13795	6.97395	8.42241	8.88684	9.0562	9.1431	9.21191	8.80556	8.0649	7.09763	6.84036	7.47102	9.11167	8.01445	9.91126	8.02513	8.33124	7.68176	7.3694	6.2627	6.51113	6.86009	6.57485	6.95645	8.20153	6.76698	7.45511	8.0887	8.38312
APOM	5.69611	5.89518	5.93226	6.06936	6.06936	6.01196	6.15194	6.13989	5.97891	6.12366	5.75851	6.05521	6.01488	5.73719	5.83897	5.97476	6.05159	5.99078	5.72524	5.82273	6.22976	5.92751	6.02222	5.78966	6.05717	6.11039	6.18989	5.70244	6.10401	5.90817	5.78807	5.89424	5.91238	5.93985	5.94532	5.88431	6.01755	6.00947	5.81597	6.10958	5.92174	5.84385	5.90788	5.86962	5.9851	5.9269	5.88079	5.85932	5.91569
APOO	8.90666	9.00765	8.71774	8.98762	8.41568	8.93356	8.82353	8.79856	9.21471	8.84737	8.08714	8.86412	8.6353	9.06797	8.47865	8.26654	8.87175	8.71293	7.96255	8.58561	8.77406	8.40326	8.2847	8.53315	8.78428	8.86231	8.44632	9.01907	8.00112	9.06587	9.24339	8.36092	8.98308	9.08262	9.04222	8.78428	9.06083	8.53556	9.03747	7.97135	8.76523	7.82301	7.57166	9.16719	9.17257	8.98524	9.07797	9.0703	8.98991
APOOL	6.49613	5.84354	6.06668	6.14873	6.07859	5.83031	6.39111	6.16238	6.52302	6.10461	6.21171	6.27045	5.98788	6.34413	6.28823	6.26811	6.45159	5.99551	5.80663	6.02515	6.4142	6.33024	5.86266	6.6014	6.28046	6.2399	6.18759	6.36688	5.70719	6.49099	6.47934	6.16658	6.32457	6.28124	6.34325	6.16882	6.2468	6.03464	6.09023	5.81684	6.16123	5.75914	5.65296	6.52155	6.5558	6.32894	6.56972	6.47258	6.21782
APP	7.10483	7.17722	7.39125	6.90744	6.9071	6.38616	6.86837	6.76672	7.12233	7.08451	6.77643	7.54778	7.2635	7.4918	7.41211	6.85872	7.19186	6.99199	7.52454	6.71258	7.20981	7.36099	7.39498	7.63272	7.30955	7.37452	7.29613	7.10241	7.31001	6.81619	6.9809	7.31001	7.30082	7.67188	7.62574	7.22297	7.11557	7.46953	6.81221	7.31337	7.15567	7.14438	7.40133	6.68557	7.90332	7.00559	7.59585	6.75242	6.81922
APPBP2	5.03258	5.07011	5.00271	4.98246	4.98947	4.99798	5.0988	4.96859	5.0667	4.94869	5.00235	5.08981	5.07237	5.19061	5.06935	5.24768	5.05718	5.03179	5.09303	5.06003	5.00788	5.07166	5.01663	5.2891	5.15733	5.23863	5.11105	5.15878	5.1567	4.9644	5.02519	5.10677	5.22703	5.10026	5.12439	5.1107	5.09015	5.04555	5.08437	5.04802	5.05862	5.12589	5.12589	5.06782	5.23831	5.06286	5.09749	5.13985	5.01288
APPL1	5.87382	5.37358	5.52005	5.61453	5.66523	5.19281	5.73218	5.83869	6.23473	5.26977	4.97808	5.99581	5.41226	5.67157	5.59254	5.60038	5.54627	5.36088	5.67631	5.62104	6.02247	5.6402	5.76428	6.92063	5.65947	5.81149	5.90406	6.20456	5.14598	5.67221	5.83981	6.1049	6.36519	5.88699	5.96877	6.01931	5.97144	5.65977	5.65392	5.20683	5.44474	5.78776	5.25383	6.02427	6.23414	6.40222	6.39289	6.21759	5.78966
APPL2	5.28811	5.37636	5.08475	5.26043	5.27309	5.20005	5.2918	5.49193	5.58412	4.84169	5.16374	5.22371	5.39898	5.68753	5.40715	5.25521	5.56713	5.41936	5.73497	5.30466	5.78807	5.48849	5.22096	5.37794	4.93559	5.52554	5.63071	5.49701	5.16688	5.73622	5.27273	5.24424	5.34007	5.00345	5.37392	5.31238	5.27238	5.36661	5.04151	5.00559	5.0148	5.50697	5.52593	5.35723	5.36328	5.0568	5.47683	5.30976	5.25383
APRT	6.98733	7.01632	7.054	6.93021	7.3346	7.00819	6.76732	6.95795	6.88535	7.10698	7.82696	6.76637	7.26527	7.19109	7.17604	7.23101	6.66857	7.10241	7.72021	7.18197	6.55967	6.63052	7.07618	6.36106	7.07323	6.72173	6.64684	7.02143	7.05865	7.267	6.91894	7.01823	6.52183	6.62462	6.54364	6.97098	6.8031	6.99569	6.85701	7.2234	6.96384	7.42801	7.66452	6.89949	6.82706	6.59806	6.71728	6.60077	7.03245
APTX	5.92866	5.73149	5.92835	5.66676	5.82604	5.37517	6.34867	6.28292	5.82726	6.00947	6.54334	5.9266	5.88431	6.2531	6.26838	6.18335	6.12052	5.79052	5.84929	5.81934	5.90733	6.23565	6.41843	6.57517	6.27871	6.16008	6.06324	6.07946	6.38962	5.91149	5.89846	6.10285	6.05893	6.10664	6.15081	6.17511	5.99287	6.07288	6.15365	6.16853	6.02247	6.06668	5.86962	6.21001	6.08732	5.95071	6.10637	6.21507	6.16937
AQP1	8.17046	8.1218	9.02125	8.1856	9.05859	9.20626	8.9461	9.04706	8.49804	8.73886	9.01907	8.99648	7.48079	9.0703	9.41251	8.30369	8.7618	9.02363	8.27771	9.43602	8.83748	8.52928	8.41794	9.28576	8.95027	9.60465	9.07555	9.29501	9.87409	9.08965	8.29563	8.52439	9.20378	9.00765	10.1273	9.17257	9.76174	9.38748	9.50755	9.00537	9.22289	8.92077	8.74209	8.78944	8.98308	8.45704	9.06083	8.34392	9.11951
AQP2	7.47304	7.51709	7.59892	7.5391	7.43827	7.77966	7.52499	7.42299	7.32668	7.39267	7.14876	7.43966	7.50475	7.23725	7.30386	7.42618	7.44337	7.41983	7.37108	7.3895	7.31986	7.29315	7.44476	7.14517	7.31689	7.10437	7.60955	7.14219	7.33102	7.37325	7.51906	7.72191	7.37764	7.76379	7.68636	7.36243	7.3323	7.44655	7.45327	7.44012	7.46911	7.29013	7.53553	7.40861	7.45083	7.21112	7.44701	7.61794	7.48522
AQP3	6.52335	6.93761	6.94013	6.31354	6.51262	6.34558	6.76513	6.27407	6.04042	7.22496	6.95832	6.46682	6.13515	7.3548	7.37284	7.18231	6.18705	7.01295	6.52995	6.99717	6.87751	6.66125	6.38616	5.87775	6.1211	6.4436	6.5615	6.24159	6.38149	6.73188	6.50783	6.4436	6.22743	6.27227	6.06297	6.20313	6.62037	6.45576	6.63118	6.17256	6.37399	6.05131	6.50991	6.37779	6.20171	6.44445	6.19099	6.38504	6.25826
AQP4	3.97645	4.24821	4.00589	4.19103	3.99515	4.1065	4.11167	3.98995	4.18969	4.06542	3.88463	4.03035	4.01955	4.10966	3.90899	4.06405	4.15443	4.02892	3.93579	4.12056	4.13888	4.04537	3.95043	4.03308	3.90029	3.95683	3.97501	4.2569	3.93975	3.98395	4.00447	3.96461	3.97791	4.09329	4.00237	3.89595	4.06542	3.95401	3.95189	3.97501	4.13258	3.96535	3.9708	3.94047	4.06038	3.9736	4.07047	3.98021	4.04249
AQP5	6.91124	7.17133	6.88705	6.91443	6.92029	7.43827	7.26527	6.9193	6.66125	7.07724	6.66824	6.78057	6.64225	6.36546	6.51689	6.74188	6.60703	6.89227	6.54639	7.07024	6.84261	7.35613	6.94912	6.46655	6.58154	6.52155	6.8912	6.48738	6.75311	6.94497	7.17926	7.02387	6.79452	6.91993	6.6644	6.84143	6.92379	7.09798	7.03645	7.14517	6.84493	6.79988	6.8095	7.00292	6.7123	7.07396	6.8324	6.99455	6.62777
AQP6	6.35046	6.59744	6.4641	6.44094	6.2468	6.70371	6.28733	6.35932	6.45307	6.36408	6.40399	6.30709	6.61502	6.26869	6.21026	6.28647	6.57118	6.52211	6.23679	6.34705	6.29072	6.37429	6.46454	5.95208	6.35932	6.49157	6.4729	6.16625	6.47903	6.16853	6.65049	6.36106	6.35625	6.72246	6.2821	6.18162	6.4092	6.49072	6.53432	6.39229	6.6073	6.2399	6.45894	6.5072	6.37951	6.49218	6.24515	6.34113	6.5709
AQP8	5.68785	5.90817	5.91624	5.79846	5.93872	5.85114	5.78589	5.72786	5.65608	5.93429	5.47747	5.83836	5.89608	5.83311	5.96731	5.63548	5.78742	5.6616	5.41553	5.84473	5.49069	5.83062	5.74048	5.57369	5.83401	5.66584	5.83311	5.48596	5.98696	5.93842	5.75444	5.62009	5.63932	5.95441	5.54078	5.638	5.67509	5.80875	5.72014	5.91089	5.93486	5.89367	5.82631	5.72219	5.60934	6.06581	5.56585	5.6853	5.99344
AQP9	6.10808	6.08732	6.31808	5.81304	5.78742	6.10229	6.57294	6.29982	5.66379	6.04953	5.89488	6.24132	6.1731	6.00081	5.88849	6.37779	6.15365	5.96788	7.25297	6.13708	6.38643	6.08875	6.42751	5.98272	6.22322	6.4392	6.02162	6.2034	6.12813	5.70598	6.54122	6.24252	6.23473	6.38643	6.31891	6.16531	6.09776	6.29418	5.77418	6.19356	6.27789	7.04502	7.74675	5.92321	5.8054	6.11406	5.95441	5.97089	6.23323
AQR	6.34558	6.08792	6.28046	6.17137	6.38359	6.30941	6.16498	6.15081	6.25535	6.82737	6.31493	6.20718	6.61473	6.35515	6.46655	6.39644	6.32036	6.35484	7.14334	6.24994	6.29828	6.51479	6.15277	6.33171	6.18251	6.47843	6.11854	6.25735	6.39413	6.19467	6.0601	6.30994	6.065	6.10546	6.17606	6.22617	6.07345	6.00108	6.10987	6.40986	6.32457	6.3554	6.52155	6.10719	6.34079	6.09332	6.08388	5.98479	6.08125
AR	5.8996	5.16268	4.93403	4.85879	5.21383	5.07237	6.11039	4.95566	6.05717	5.36911	4.97575	5.34216	4.97808	4.9913	5.19751	5.3783	5.5213	4.99514	5.07089	5.059	5.80634	5.5607	5.28681	5.79052	4.87864	5.56135	5.0982	5.29446	5.65105	5.69427	5.48173	5.41845	5.90161	5.776	5.65049	5.08981	5.61203	5.71958	5.61291	5.18057	5.19716	5.18236	4.74628	5.19613	5.42947	5.14119	5.47499	4.80864	5.02104
ARAF	8.10933	8.04705	7.99086	8.17375	8.11935	8.53315	8.01525	8.30855	8.09942	7.75511	8.38872	8.32042	8.40447	7.96981	8.24508	8.37749	8.1746	8.43364	7.88022	8.13633	8.1235	8.31826	8.24238	7.78374	8.10798	8.32744	7.74511	8.16094	7.96117	8.02069	8.10167	7.88665	8.33865	8.30469	8.08149	8.22435	8.18286	8.03786	8.27033	8.05013	7.81842	8.01525	7.92731	7.81101	7.87505	7.68915	7.97557	7.89733	8.2946
ARAP1	6.8898	7.25019	6.97504	7.32154	6.98371	7.09763	6.26064	7.15728	7.03609	7.02505	7.27736	6.89884	6.99821	7.31473	6.86805	6.91855	6.91403	6.97286	6.93728	6.74317	6.64408	6.62777	7.22893	6.21026	6.92238	7.03131	7.00559	7.07061	7.34182	6.97579	6.9471	6.77708	6.9316	7.0003	6.88048	6.80541	6.80443	6.94148	7.24316	7.20859	7.32885	7.00442	7.5728	6.96315	6.84429	7.00105	6.75344	6.90016	7.08416
ARAP3	6.98691	7.10094	7.08334	7.01593	6.87852	7.02001	6.58782	7.41832	6.9464	6.87578	7.18272	7.29107	6.98904	7.14403	7.04577	7.23881	7.40268	7.4918	7.33594	7.03815	6.88499	6.93794	7.18079	7.35698	7.11017	7.07959	7.1537	7.06015	7.69134	6.94677	6.84356	7.5892	7.1017	7.28414	7.52349	7.20098	7.4	7.05435	7.11832	7.11168	7.10204	7.00666	6.79635	7.21766	7.3173	6.81187	7.03926	7.09092	7.44997
ARC	5.43107	5.62228	5.42783	5.72963	5.62159	6.0601	5.29615	5.49739	5.12551	6.08297	5.89608	5.41326	5.81782	5.50816	5.22448	5.61662	5.49163	5.74734	8.04092	5.70719	5.31562	5.65551	5.54341	5.37926	5.33224	5.13089	5.53271	5.02187	5.43736	5.77755	5.8215	5.76509	5.56681	5.52453	5.51018	5.5457	5.66616	5.63164	5.63577	5.36397	5.20964	5.199	5.56008	5.35853	5.34767	5.57079	5.38714	5.57557	5.36427
ARCN1	8.38872	7.61218	8.18902	7.84029	8.01726	7.7513	8.32652	7.79764	8.02367	8.21256	8.17783	8.04406	8.43605	8.07901	7.94002	8.18974	8.01218	7.86683	8.16792	7.90011	7.98822	8.01525	8.21361	8.19613	7.91227	8.14202	8.13708	8.12605	7.60736	8.00261	7.8459	7.9027	8.03633	7.72937	8.1251	8.07293	7.97481	8.17125	7.87572	8.19613	7.48425	8.19253	8.11757	8.07827	8.13172	8.13172	8.05013	8.24508	8.23779
AREG	3.42868	3.56423	3.72145	3.88617	3.61222	3.70116	3.88827	3.90379	3.55694	5.10382	3.69476	3.68647	4.00106	3.66437	3.64305	3.82033	4.0633	3.51561	4.58563	3.70989	3.57676	3.66534	3.61977	3.70466	3.71168	3.69952	3.73791	3.41624	3.61222	3.76038	3.66437	3.72145	3.65977	3.47249	3.84234	3.5859	3.5827	3.56423	3.42286	3.48103	3.4439	3.67973	3.49515	3.49746	3.4576	3.52189	3.452	3.51759	3.65409
AREL1	6.13931	5.73117	5.93637	5.66379	5.992	5.55081	6.38061	6.21949	6.16238	5.87186	6.04012	5.86051	6.22678	5.9694	6.11854	6.1711	6.23037	6.21454	6.38817	6.39111	6.61254	6.62682	6.14396	6.86209	6.03119	5.9842	6.3369	6.30184	6.69046	6.4353	5.73622	6.04802	6.149	5.97354	5.79735	6.35278	5.75087	5.76123	5.97296	6.33751	5.61482	6.24515	6.40309	6.13791	6.35307	6.24766	6.24224	6.12538	6.1564
ARF3	8.10863	7.97898	8.34075	7.91712	8.32042	7.91505	7.98037	8.16882	7.85342	7.66688	8.17375	8.09605	8.06662	7.93929	7.97282	8.19337	7.91786	7.9286	8.20153	8.1839	7.78627	8.04774	7.97481	8.03312	7.91165	7.91367	8.15136	7.87572	8.02944	7.90332	8.18475	8.11337	8.10798	8.37115	8.14287	8.12605	7.94002	8.31826	8.30169	8.21741	8.09268	8.11337	8.46513	7.93651	7.80205	7.96117	8.00929	7.87766	8.19613
ARF4	8.3753	8.00039	8.7968	8.00929	8.55228	8.13795	8.29049	8.05099	8.07293	8.52584	8.5282	8.20671	9.31034	8.1235	8.20671	8.64086	8.03711	8.20505	8.96076	8.04774	8.24331	8.2847	8.18828	8.83396	8.11757	8.31257	8.44279	8.38312	7.05784	8.2316	7.98382	8.03016	8.33766	8.08149	8.547	8.81427	8.20584	8.00541	8.30564	8.86602	7.79271	9.36062	8.86976	7.9476	8.20333	8.08301	8.25907	8.26826	8.19977
ARF5	7.99086	8.30369	8.28953	8.05404	8.3429	8.02513	8.31456	8.08465	7.9476	8.1168	8.48805	8.09526	8.1349	7.76379	7.8932	8.19512	8.1251	8.19613	8.21256	8.09605	8.35547	8.22078	8.2758	7.54706	8.07602	7.98523	8.25694	8.04556	8.38643	8.14126	7.91929	8.27033	8.05263	8.04481	7.93213	8.23603	8.06423	8.34608	8.173	8.44389	8.09792	8.58306	8.45215	7.7538	7.63921	7.89184	7.82369	7.27268	7.84652
ARF6	7.23016	7.15933	7.46044	7.12046	7.66402	6.9809	7.48771	7.27936	7.36589	7.19734	7.20583	7.2674	7.47943	6.96774	7.17679	7.24649	7.03096	7.18706	7.68463	7.23303	7.46565	7.76263	7.16143	7.18079	7.40036	7.29915	7.27902	7.45901	7.04725	7.19734	7.23994	7.09681	7.24231	7.16347	7.21917	7.28248	7.30825	7.11797	7.30124	7.53079	7.3446	7.56601	7.7352	7.15814	7.03678	7.54633	7.31775	7.23342	7.24649
ARFGAP1	6.42629	6.64045	6.62491	6.87297	6.56761	6.97878	6.13989	6.62777	6.42305	6.68179	7.12715	6.46534	6.81524	6.58154	6.30411	6.64652	6.59271	6.62275	6.56643	6.35845	6.44977	6.18989	6.63655	6.21566	6.563	6.36635	6.34053	6.3554	6.61821	6.49524	6.57961	6.73767	6.18847	6.2989	6.01603	6.46175	6.51689	6.52004	6.48583	6.666	6.82535	6.83442	6.95645	6.74346	6.53518	6.28319	6.45039	6.1268	6.72209
ARFGAP2	7.94073	8.00329	7.73702	7.85753	7.97838	7.39757	7.94411	8.20962	7.9372	7.53389	8.134	7.64358	7.7513	7.75979	7.99027	7.88665	8.09032	8.24589	7.59636	7.8932	8.33557	8.03555	8.23873	8.02217	7.99653	8.02792	7.82822	7.64702	8.27963	7.7779	7.57109	8.22342	7.70158	7.52875	7.32376	7.75802	7.98889	7.94477	7.79156	7.99297	7.69186	7.93428	7.87841	7.98669	7.8223	7.6763	7.73817	7.41258	8.16882
ARFGAP3	5.88967	5.67631	6.36433	5.58005	5.72014	5.46181	5.83775	5.45124	5.70028	5.62438	5.43707	5.87291	6.75693	5.69293	5.79768	6.05631	5.72575	5.67816	6.10201	5.65461	5.92412	5.53335	5.37984	5.87291	5.77388	5.75734	5.69427	5.58222	5.17402	5.49668	5.52065	5.54656	5.76008	5.32504	5.74079	5.87145	5.5607	5.65423	5.40844	5.75238	5.43644	6.14818	5.99078	5.54438	5.90788	5.62683	5.52758	5.49013	5.59568
ARFGEF1	6.51536	6.23383	6.53108	6.28733	6.37245	6.36041	6.63206	6.5558	6.76957	6.31577	6.33323	6.4323	6.45693	6.3534	6.46117	6.44473	6.63689	6.34839	6.49524	6.42724	6.69612	6.7521	6.38149	7.00592	6.53312	6.58367	6.45392	6.66534	6.17637	6.54306	6.42539	6.31662	6.51624	6.42691	6.49378	6.4755	6.47522	6.31863	6.48798	6.46913	6.41503	6.48417	6.29247	6.54002	6.72466	6.52544	6.50015	6.60501	6.57517
ARFGEF2	5.99643	5.75149	5.85549	5.82572	5.88967	5.59605	6.30296	5.79138	6.2405	6.01842	5.70487	5.91538	5.83494	5.80571	5.99732	5.78275	6.19845	5.82245	5.86873	5.66767	6.37809	6.30823	5.78589	6.38149	5.89576	6.06092	5.94805	6.02044	5.88431	6.05341	5.77358	5.95758	5.98242	5.87561	5.95071	5.89027	5.92025	5.87054	5.75177	5.70185	5.86721	5.91745	5.79819	5.96346	6.08875	6.10116	6.14515	6.14482	5.73719
ARFIP1	5.23294	5.1222	5.37859	5.0667	5.37546	5.15603	5.37546	5.23499	5.42126	5.09303	5.24554	5.18953	5.19792	5.20571	5.24867	5.07451	5.25455	5.14485	5.51935	5.27555	5.48819	5.36693	5.18128	5.61776	5.19936	5.46181	5.34968	5.41134	4.99766	5.23569	5.00345	5.0597	5.24107	4.99322	5.27077	5.51177	5.19316	5.20467	4.94294	5.26243	5.43899	5.43552	5.24703	5.17305	5.38943	5.34408	5.28444	5.37953	4.95297
ARFIP2	7.88797	7.81281	8.23691	8.03312	8.02217	8.01218	7.91367	7.89657	7.60348	7.83765	7.88485	7.94282	8.11255	7.77598	7.74181	7.84338	7.70775	7.95833	7.68581	7.92394	7.83234	8.0649	7.74791	7.78144	7.51806	7.51043	7.65468	7.42618	7.72191	7.55299	7.98462	8.12605	7.88272	7.67855	7.88989	7.89526	7.88203	7.88606	7.78497	8.02148	7.71057	8.08301	7.74791	7.86307	7.64417	7.66751	7.70888	7.71896	7.76094
ARFRP1	6.96047	7.28414	6.95392	7.24032	6.8095	7.33142	7.04033	6.81685	7.29273	7.21025	7.17172	7.02467	7.19334	7.2157	7.0048	6.94811	6.91812	7.06127	6.88018	7.15971	7.08223	7.02213	7.09983	6.90817	7.31648	7.03849	7.27268	7.12427	6.88634	7.01823	7.2157	6.79891	7.18863	7.19935	7.15413	6.91512	7.23881	7.06762	7.14136	7.02613	7.2452	6.9865	6.81187	7.20583	6.85975	6.80049	7.07541	6.90453	6.98768
ARG1	4.56514	4.54767	4.62046	4.59039	4.36293	4.51697	4.32118	4.77775	4.40975	4.31645	4.44038	4.3822	4.28939	4.38426	4.34293	4.42935	4.37785	4.54187	4.04181	4.3822	4.27481	4.37507	4.27112	4.11484	3.99874	4.49723	4.2682	4.22711	4.28171	4.44421	4.57178	4.44877	4.50506	4.13771	4.35931	4.34068	4.57614	4.54859	4.51854	4.13771	4.33885	4.09061	4.20907	4.22291	4.47025	4.47233	4.38266	4.28579	4.29948
ARG2	5.3653	5.30529	5.49039	5.28877	5.56816	5.27208	7.83096	5.26685	5.29988	5.58639	5.78589	5.35688	5.27448	5.42262	5.40037	5.65105	5.52096	5.38624	5.25765	5.38147	5.25974	5.88641	5.40398	5.41101	5.43967	5.52227	5.77997	5.36088	5.52096	5.5213	5.23466	5.30665	5.34408	5.28066	5.29215	5.18985	5.23009	5.3622	5.30147	5.4584	5.26814	5.28101	5.45254	5.25247	5.18985	5.40267	5.29823	5.48914	5.39933
ARGLU1	6.36326	6.38444	6.92914	6.79452	7.19031	6.558	7.00517	7.31042	6.99957	6.79824	6.82283	7.18006	6.94325	7.54827	7.40816	7.02767	7.08819	6.93292	7.34753	6.88289	7.55907	7.23379	7.6015	7.80772	7.66968	7.22814	7.78144	7.51283	7.79957	7.03096	6.69171	7.68337	6.89749	7.41778	7.79701	7.43354	7.06942	7.35569	7.15491	7.02349	7.25921	7.72534	7.63547	7.15126	7.58283	6.47728	7.15292	6.9071	7.36243
ARHGAP1	7.25921	7.05712	7.06127	7.1776	7.05015	7.27936	7.3254	7.30386	7.00592	6.95609	7.17052	7.32501	7.0037	7.06942	7.27562	7.17248	7.02213	7.2584	6.98874	7.30473	7.34054	7.43259	7.42487	7.18783	7.46953	7.60955	7.7662	7.48033	7.26437	7.15684	7.31337	7.3538	7.38254	7.39713	7.27312	7.33962	7.46515	7.42848	7.38633	7.55348	7.46001	7.46146	7.17882	7.23957	7.27091	7.4193	7.40676	7.40493	7.56152
ARHGAP10	7.21689	6.96451	6.52697	7.28761	6.65049	6.563	7.29273	7.10241	6.61879	7.3173	7.73702	6.9018	6.64282	7.28047	7.02422	6.9261	7.05557	7.06983	6.94116	6.94778	6.93056	7.07323	6.98542	7.20896	7.29529	6.96954	6.82283	6.93126	7.6163	7.28292	6.83773	7.36635	7.07916	6.73125	6.89297	6.86874	7.09723	6.84198	6.75408	7.06522	6.65169	6.80173	6.54639	7.18476	7.28372	7.09798	6.91894	6.99917	6.94047
ARHGAP11A	3.51991	3.56315	3.50196	3.60851	3.52787	3.7276	3.53008	3.48411	3.358	3.64305	3.52902	3.52376	3.45884	3.45884	3.40479	3.39455	3.57473	3.6209	3.40359	3.68274	3.56119	3.52902	3.43571	3.48215	3.41494	3.40749	3.64598	3.53215	3.47592	3.4346	3.43326	3.61787	3.58373	3.4346	3.36434	3.49974	3.41494	3.48215	3.45441	3.68928	3.59504	3.44039	3.46432	3.42633	3.59399	3.49861	3.4576	3.54668	3.35649
ARHGAP12	5.61922	5.29926	5.13341	4.87661	4.91295	4.84759	5.84354	5.51612	5.92719	4.93976	4.66288	5.33224	4.34239	5.70658	5.19061	5.06436	5.30763	5.0819	4.90747	4.93933	5.67599	5.58125	5.02261	6.12446	5.5301	5.46774	5.45551	5.39504	5.10136	5.55401	5.61662	5.33224	5.76038	5.60038	5.45942	5.75791	4.91497	5.03667	5.44279	4.99479	5.59097	5.51214	4.79735	5.7887	5.60836	5.95533	5.75821	5.63327	5.14974
ARHGAP17	8.4906	7.95974	8.05634	8.00856	7.64914	8.23501	7.82884	8.24331	8.02583	7.67855	7.90332	8.01149	8.10088	7.91929	7.84528	8.15486	8.50154	8.11596	8.00402	7.87445	8.03861	7.81101	8.32652	8.38643	8.01934	8.07218	8.2217	8.15937	8.26013	8.19337	7.83572	8.30369	8.07986	8.38423	8.08301	8.17125	8.00475	8.1032	8.51287	8.2847	8.39099	8.18902	8.43364	8.29146	8.52439	8.37336	8.25148	8.57791	8.56742
ARHGAP19	5.14672	5.11776	5.1093	4.9999	5.1377	5.18505	5.32245	5.33323	5.08914	4.91858	5.09303	5.02989	4.99016	5.16054	5.23499	5.13376	5.15044	4.99249	5.14798	5.12046	5.06892	5.14598	5.16303	5.31529	5.13703	5.3257	5.08295	5.1156	5.33869	5.199	5.01165	5.30362	5.02412	5.18236	5.1377	5.20182	5.21314	5.16019	5.12118	5.12081	5.14015	5.31495	5.24938	5.22879	5.00637	5.20822	4.96244	5.26878	5.13415
ARHGAP22	5.04587	5.30019	5.32024	5.35884	5.36427	5.11864	4.54913	5.04039	5.03179	5.46008	5.30869	4.86724	5.09421	5.02707	5.01989	5.11527	4.97022	5.15147	5.14199	5.09492	4.94139	4.99584	4.91616	4.66045	4.96209	4.76865	5.03365	4.89873	5.46749	5.0105	5.20105	4.93483	5.02859	4.67839	4.86376	5.12589	5.05284	4.97022	4.73707	4.95479	5.30053	5.14159	5.22305	5.61949	5.09015	5.30799	4.75348	5.20145	5.22448
ARHGAP24	5.67307	5.33685	5.2786	5.34279	5.32379	5.5488	5.68622	5.58222	5.33527	5.21755	5.48466	5.61482	5.17305	5.51337	5.67875	5.51552	5.92025	5.66859	5.26783	5.50816	5.68412	5.5311	5.95236	6.08669	5.63865	5.19424	5.79167	5.48145	5.42361	5.37167	5.87529	5.72248	5.63037	5.59917	5.79846	5.5447	5.75004	5.52065	5.46847	5.59983	5.52758	5.45158	5.22561	5.78334	5.72313	5.60778	5.65077	6.03953	5.50727
ARHGAP25	6.85125	6.78878	6.76076	7.10662	6.86077	6.97765	6.09926	6.66094	6.69675	6.15981	6.66345	6.52995	6.57145	6.76575	6.66094	6.69999	6.64906	6.88429	7.04502	6.59806	6.65822	6.43292	6.41952	6.35962	6.78909	6.48319	6.50524	6.70088	6.80507	6.38785	6.80919	6.89262	6.41843	6.95392	6.58154	6.58189	6.58028	6.93021	6.98267	6.89329	6.99917	7.02539	7.90078	6.72525	6.7851	6.77611	6.78477	6.70979	6.69708
ARHGAP26	4.8172	4.81174	4.77388	4.82482	4.82147	4.84421	5.12152	4.94056	4.9734	4.8688	5.1747	4.9475	4.82228	4.97849	4.90944	4.91182	4.82915	4.91379	5.04365	4.78255	5.04624	4.85441	5.19682	4.73307	5.14343	4.99249	5.07376	4.90548	5.16992	4.88188	4.75792	4.84333	4.82618	4.82748	4.76146	4.68618	5.03707	4.98983	4.79216	4.85685	4.93128	4.85149	4.9552	4.89914	4.99652	4.7713	4.91616	4.85967	4.76957
ARHGAP28	4.75025	4.89873	4.79559	4.88899	4.66328	4.9789	4.71928	4.98362	4.56368	4.93483	4.72478	4.89129	4.83163	4.73973	4.82915	4.83252	4.87987	5.04407	4.85566	4.84378	4.63839	4.77654	4.64439	4.55245	4.81765	4.73564	4.81133	4.99798	4.88232	4.93483	5.05496	4.85685	4.80772	4.93855	5.04699	4.78435	4.83129	4.90507	5.0393	4.82437	5.08804	4.60808	4.71886	4.75601	4.7275	4.94404	4.91021	4.78922	4.86967
ARHGAP29	7.72368	7.66349	8.37336	7.46146	7.88272	7.38817	7.39267	8.25694	7.91573	7.09132	7.29739	7.80895	7.13829	8.53199	7.86045	8.03786	7.65468	7.48281	8.50154	8.02792	7.95322	7.73995	7.51471	8.05864	7.95609	8.14762	8.00611	8.2316	8.51537	7.56551	7.40534	8.24149	8.12016	8.01726	8.3535	7.99297	7.88022	7.59021	7.95176	7.56648	7.88412	8.08065	7.79325	8.12016	8.12933	8.25048	8.47752	8.26927	7.78627
ARHGAP32	5.51906	5.60071	5.57639	5.62377	5.49039	5.65329	5.49425	5.44929	5.2336	5.4926	5.434	5.40232	5.58731	5.39232	5.41553	5.43461	5.39798	5.48596	5.49577	5.65016	5.51935	5.42561	5.47077	5.42783	5.3675	5.27513	5.47778	5.41585	5.34871	5.49931	5.74521	5.69097	5.41782	5.61693	5.67784	5.44249	5.64852	5.56166	5.41967	5.50786	5.49163	5.31238	5.35324	5.52005	5.39405	5.66414	5.50697	5.50786	5.48466
ARHGAP33	7.38254	7.68581	7.5206	7.74232	7.31216	7.64702	7.30344	7.27824	7.3694	7.43457	7.32154	7.44055	7.55747	7.52773	7.31473	7.24032	7.36892	7.38117	7.30215	7.42166	7.07959	7.20059	7.51043	6.73902	7.46815	7.26654	7.3323	7.26049	7.41117	7.28838	7.63389	7.47355	7.37939	7.5797	7.35201	7.21843	7.40767	7.5943	7.72876	7.46515	7.77002	7.1525	7.53755	7.36678	7.17052	7.5733	7.37407	7.44997	7.48237
ARHGAP35	6.27843	6.5058	6.21949	6.16823	6.45604	6.70979	6.15049	6.23234	6.33415	6.28046	6.58247	6.4641	6.57549	6.32154	6.18847	6.09248	6.00883	6.23146	6.0601	6.53405	6.48171	6.66289	6.16323	6.30795	6.34263	6.29598	6.59983	6.28618	6.15482	6.41503	6.39783	5.96906	6.56761	6.52419	6.34263	6.48262	6.27468	6.39783	6.44422	6.06178	6.35564	6.16066	5.96877	6.13708	6.14338	6.35368	6.24935	5.9876	6.24906
ARHGAP4	6.13738	6.36519	6.23323	6.5694	6.33024	6.48885	5.83123	6.17721	6.15226	6.11013	6.2399	6.03058	6.20483	6.39845	6.22976	6.04589	6.05427	6.3326	6.3821	6.34926	5.93955	6.16853	6.18307	5.57244	6.0647	6.06413	5.93226	6.09664	6.19764	6.19275	6.3784	6.23355	5.9697	6.05371	6.01931	6.12276	6.13762	6.21627	6.02103	6.21424	6.32183	6.43829	6.8165	5.98002	6.00795	5.8051	6.17341	6.00761	6.1242
ARHGAP44	5.81715	5.88309	5.70028	6.03303	5.75418	5.97807	5.62812	5.89027	5.88612	6.02487	6.35195	5.96592	5.72346	5.97028	5.81842	6.04094	5.86685	6.13333	5.76936	6.02044	5.80061	5.99287	5.99143	5.93251	6.13047	5.94719	6.00639	5.90406	6.12248	5.71865	5.98989	5.9949	5.85301	5.64852	5.72346	5.70867	5.84068	5.866	6.04709	6.01899	5.99843	5.74558	5.783	6.04531	6.02193	6.16658	5.94805	5.96538	5.92992
ARHGAP5	7.21154	6.34293	6.67532	6.39994	6.27991	6.14597	6.84747	6.81554	7.45083	6.6926	6.12538	6.83941	7.1002	6.54792	6.67222	6.97843	6.76012	6.47813	8.15666	6.30036	7.36501	6.94077	6.56972	7.75922	6.71258	6.35595	6.76835	6.63655	6.4483	7.01045	6.80078	7.17289	6.89818	6.60887	7.37201	6.82341	6.36204	6.33594	6.48201	6.56002	6.10314	6.37723	5.86354	6.81486	6.98233	7.01823	6.95868	7.31512	6.79891
ARHGAP6	4.36181	4.28758	4.35209	4.10712	4.19674	4.33586	4.31822	4.2028	4.2488	4.28523	4.25375	4.36241	4.17958	4.28171	4.26578	4.18772	4.29655	4.22649	4.24259	4.33345	4.32922	4.29178	4.28812	4.59314	4.2544	4.17137	4.27415	4.21841	4.4553	4.19167	4.30525	4.34913	4.31225	4.24759	4.31754	4.52172	4.31225	4.32287	4.25939	4.54576	4.1747	4.49672	4.35026	4.31168	4.29063	4.47335	4.31997	4.35831	4.38885
ARHGDIA	6.29306	6.6129	7.33102	6.5409	7.48771	6.89086	6.28292	6.46289	6.24962	6.46037	7.60299	6.82673	7.97135	6.57898	6.39557	6.88289	6.065	6.91331	7.95463	6.88048	7.01437	7.20098	6.66029	6.46967	6.74159	6.6692	6.72879	6.37001	6.63533	6.7505	6.28407	6.45469	6.82605	6.82737	6.81748	6.89985	6.43797	6.88771	6.74591	6.46381	6.68986	6.88947	7.17841	6.23679	6.21507	6.03546	6.49314	5.98876	6.44503
ARHGDIB	8.50644	9.0494	9.03501	8.33766	9.09992	8.53677	8.2674	9.15117	8.36873	8.06102	9.34463	8.3753	7.78854	8.80392	8.59665	8.92708	8.2758	8.53556	10.1504	8.8945	8.20242	8.25807	8.51145	9.01907	8.41794	8.72613	8.49906	8.94192	9.61671	8.4384	8.71293	9.00765	8.55749	8.68121	9.03057	9.36062	8.52036	9.39416	8.93356	9.46478	8.92936	9.9951	10.6999	8.4833	8.57519	8.49906	8.8791	8.64086	8.67364
ARHGDIG	5.47683	5.50281	5.29958	5.37636	5.03514	5.68088	5.28204	5.27309	5.5518	5.46181	5.29926	5.73308	5.3257	5.56386	5.28846	5.56485	5.26211	5.64081	5.20822	5.84097	5.2901	5.35344	5.32765	5.14199	5.22668	5.44774	5.37135	5.55694	5.60688	5.69028	5.7929	5.55974	5.55845	5.33906	5.0682	5.45283	5.53672	5.37665	5.60392	5.49865	5.22911	5.37608	5.24172	5.60654	5.30362	5.24172	5.28274	5.31821	5.70091
ARHGEF10	5.54209	5.61291	5.4139	5.39334	5.52257	5.44774	5.53865	5.81365	5.7482	5.61833	5.64139	5.38378	5.32024	5.57494	5.58256	5.68593	5.50219	5.49425	5.51246	5.52985	5.59885	5.57494	5.80089	5.8233	5.66254	5.76572	5.67157	5.79235	5.68753	5.49606	5.36362	5.5488	5.64081	5.5607	5.6402	5.78966	5.45681	5.41585	5.64823	5.75386	5.80366	5.69097	5.39144	5.78401	5.65585	5.5518	5.64613	5.76038	5.68716
ARHGEF10L	7.32246	7.39449	7.36501	7.50787	7.28208	7.22701	7.25884	7.29875	7.4091	7.5074	7.81467	7.3835	7.18079	7.51569	7.70377	7.87445	7.52677	7.66294	7.38989	7.29013	7.27091	7.47055	7.62954	7.2066	7.4486	7.2444	7.68807	7.17488	7.95902	7.50843	7.16714	7.35613	7.17444	6.72309	7.12427	7.40493	7.27401	7.20185	7.06522	7.14637	7.10775	7.30648	7.49708	7.45375	7.50429	7.56004	7.21112	7.59535	7.39585
ARHGEF11	6.67905	6.18392	6.32007	6.38444	6.564	6.45098	6.24709	6.48646	6.47329	5.95184	6.6673	6.39994	6.50158	6.23473	6.39289	6.41921	6.34053	6.66377	6.34234	6.4641	6.46289	6.57738	6.4584	6.4142	6.1242	6.32183	6.32484	6.32536	6.30242	6.4323	6.58089	6.32686	6.45307	6.43069	6.38477	6.30184	6.4142	6.3935	6.46501	6.42038	6.28466	6.62555	6.62333	6.36849	6.30325	6.36877	6.35397	6.15455	6.44184
ARHGEF12	5.783	5.79705	6.02575	5.73921	5.85671	5.6616	5.84688	5.85241	5.68118	6.01433	5.84629	5.866	5.81335	5.86629	5.82818	5.92321	6.09276	5.71958	5.84898	5.69363	5.83897	5.90193	5.8996	6.10314	5.75851	5.76998	5.86414	5.88933	6.09724	5.81239	5.82726	5.79235	5.98153	5.90343	5.90466	5.88279	5.79903	5.78742	5.76254	5.75444	5.74734	5.69293	5.703	5.73396	5.82544	6.09516	5.85521	6.03692	5.93551
ARHGEF15	6.76801	6.91403	7.01295	7.04869	6.84261	6.99497	6.38755	6.81053	6.75949	7.11522	6.68986	6.79187	6.58877	6.80576	6.5058	6.78193	6.6132	6.77552	6.96664	6.91023	6.63563	6.5643	6.62491	6.49613	6.77524	6.63477	6.78976	6.78748	7.26132	6.69455	7.00592	6.93578	6.74885	6.9429	6.94811	6.82807	6.71381	6.83308	7.16065	6.64527	6.95291	6.5364	6.57616	6.82183	6.77086	6.89086	6.89516	6.81853	6.85087
ARHGEF16	7.2722	7.27091	7.17207	7.22939	6.84884	7.43922	7.01081	7.24398	7.07213	7.46911	7.14725	7.23059	7.35241	7.08294	7.02505	7.014	7.18272	7.02143	7.16275	6.91812	7.00147	7.09309	7.11052	6.53518	7.08076	7.03963	7.25748	7.28584	7.20737	7.01743	7.40133	7.18663	6.80813	7.35523	6.81187	6.77363	7.25627	7.21689	7.23188	7.19146	7.41589	6.94116	7.20545	7.11865	6.94181	7.29013	7.08783	7.15126	7.09204
ARHGEF17	8.29146	7.88547	8.20962	8.30469	7.95322	8.4384	7.82161	8.1284	7.94982	8.31826	8.35894	8.16534	8.13319	8.01726	8.05568	8.2488	8.10167	8.42	7.88148	8.13795	8.23779	8.05263	8.02792	7.73402	8.35894	7.96186	8.20333	8.07363	8.33124	7.95322	8.13091	8.06186	7.93799	8.13959	7.94477	8.14511	7.91367	8.13871	8.26569	8.30169	8.09113	8.09032	8.10798	8.19428	7.95609	7.72021	7.85405	7.88918	8.30469
ARHGEF18	6.61002	6.34234	6.87159	6.28533	6.66857	6.12761	6.78946	6.89408	6.48201	6.12786	7.00147	6.50076	7.05593	6.61761	6.71823	6.98542	6.40309	6.35167	6.90251	6.67809	6.49435	6.55673	7.03022	7.02727	6.75144	7.059	6.67875	6.68366	6.9244	6.52604	6.51739	6.75242	6.69643	6.49736	6.43132	6.89949	6.43194	6.89408	6.45039	7.2285	6.45066	7.34406	7.58823	6.79727	6.59023	6.74982	6.64105	6.79187	6.97469
ARHGEF2	8.00402	8.01149	7.96325	8.14202	7.75802	8.36873	7.90612	8.00184	7.68968	7.65673	7.77298	8.06581	7.98462	7.69362	7.7072	7.9469	7.89526	7.8932	8.00184	8.09942	7.79764	7.76561	8.03389	7.53654	7.99086	7.63706	7.97898	7.82493	7.99086	7.92142	8.10088	7.92394	8.06662	8.22262	7.8197	7.82557	7.8096	7.99734	8.21644	8.10017	7.97211	7.99734	8.27963	8.01656	7.82629	7.94347	7.88148	8.06734	7.88412
ARHGEF26	3.61498	3.81581	3.9019	3.64598	3.6356	3.75548	3.65217	3.86644	3.84234	3.70307	3.67611	3.70989	3.8725	3.65977	3.55934	3.78365	3.67183	3.51154	3.60355	3.91802	3.67183	3.69127	3.86066	3.81511	3.67787	3.73246	3.69755	3.86066	3.85784	3.85921	3.56214	3.7368	3.75548	3.73246	3.8065	3.82097	3.82097	4.05047	3.90113	3.77322	3.92155	3.69859	3.74273	3.82178	3.6209	3.72593	3.69952	3.75787	3.90524
ARHGEF28	6.7095	6.76835	6.87229	6.83308	6.60597	7.06876	6.95609	6.84036	6.61502	6.53078	6.41326	6.86209	6.71313	6.53462	6.7346	6.94568	6.9543	6.82769	6.52419	6.68239	6.75753	6.85573	6.89227	6.51324	6.70402	6.5296	6.59402	6.61186	6.78356	6.51505	7.03319	6.81957	6.67687	6.86507	6.85573	6.76672	6.69171	6.82807	6.82982	6.99199	6.67809	6.54364	6.62394	6.63266	6.57264	6.65108	6.74441	6.82769	6.85637
ARHGEF3	6.43948	5.65266	5.5979	5.95039	6.41952	5.86141	5.77475	6.22563	6.5615	6.12026	5.39535	5.96316	5.47558	6.06696	6.21982	5.78334	5.69759	5.83463	6.30539	5.97781	5.87472	5.61776	5.92751	6.65602	5.82002	6.16498	5.94863	6.29366	6.23537	6.46381	5.85521	6.22146	6.06384	6.09516	6.24906	6.10009	5.80571	5.79846	6.22858	5.84661	6.13365	6.23093	6.06178	6.24456	6.13738	6.35431	6.16439	6.14545	6.02712
ARHGEF38	6.90958	6.90855	7.04425	6.85053	6.70571	7.11324	7.26609	7.01006	6.84393	6.74885	6.18934	7.11711	6.62011	6.49949	6.54122	6.77086	6.80138	6.7374	6.44859	6.84109	6.99234	7.06983	6.62865	6.87402	6.52841	6.77393	6.86775	6.35076	6.60046	6.75693	7.31429	7.15126	6.73064	7.11087	6.90676	6.82769	7.01511	7.07582	7.01295	7.02505	6.87721	6.65445	6.93021	6.86639	6.8667	6.91094	7.04647	6.99417	7.12046
ARHGEF4	5.33869	5.47815	5.55727	5.6198	5.30665	5.35462	5.66414	5.45746	5.29483	5.42914	5.36497	5.30147	5.30397	5.21659	5.3514	5.06396	5.43433	5.29723	5.06249	5.4288	5.39473	5.24667	5.49806	5.09527	5.30561	5.42394	5.40131	5.25215	5.46585	5.34216	5.5301	5.12808	5.63327	5.41326	5.3257	5.31718	5.39898	5.21621	5.10459	5.45585	5.24627	5.46524	5.43232	5.45877	5.60476	5.3865	5.27965	5.39205	5.45518
ARHGEF40	6.279	6.06845	6.53286	6.29685	6.79699	6.26752	6.20971	6.47934	6.21367	6.45867	6.45365	6.27468	5.95006	6.13016	6.29392	6.38477	6.18392	6.51793	6.37951	6.59927	6.29798	6.40862	6.2089	6.7092	6.30269	6.37894	6.29012	6.24252	6.68886	6.39616	6.15698	6.42691	6.21982	5.87145	6.14195	6.89683	6.06148	6.30296	6.31945	6.86945	6.32154	7.01366	6.87122	6.41651	6.34325	6.55459	6.01372	6.38872	6.56822
ARHGEF5	6.65445	7.23101	7.16101	7.08076	7.02284	7.40268	7.01295	7.03889	6.62711	7.25965	6.73869	6.96349	6.92347	6.71029	6.88499	6.94778	7.06205	7.01219	6.58911	6.90418	6.94982	6.98429	6.64585	6.73869	6.84076	6.80981	6.97323	6.8341	7.04306	6.77738	6.88567	6.90744	6.71794	6.8978	7.06015	6.96241	6.72209	7.25146	7.01674	7.16101	6.88018	6.97098	6.92347	6.98874	6.74471	6.91367	6.88321	6.95185	6.81486
ARHGEF6	8.36769	7.5586	7.24187	7.94829	7.62627	8.04251	7.96325	8.20242	8.2488	7.82161	7.8197	8.11255	6.95052	7.98242	8.11101	7.88022	7.98889	7.99963	7.47403	7.30825	7.82105	8.07521	8.40863	8.11337	8.26927	8.00112	8.52699	7.6226	8.09605	8.20071	8.07901	7.79042	7.86427	7.62477	7.80827	7.81031	7.74113	7.94002	8.19428	7.98037	7.62574	7.95254	7.81534	8.52301	8.21557	7.96471	7.93076	8.57932	8.6422
ARHGEF7	6.94257	6.9336	7.14766	6.86507	6.98803	6.66857	7.01787	7.07959	7.00216	7.00181	6.86805	7.04981	6.79575	7.11127	6.98193	7.0037	6.93327	6.9244	7.07284	7.25419	7.38903	7.1986	6.94568	7.5119	6.84884	7.26569	7.25261	7.35918	7.33501	7.014	6.9543	7.14366	7.34133	6.88187	7.42121	7.24231	7.25226	6.98336	7.21766	7.27401	7.07061	7.28414	6.98542	6.93199	7.12754	6.97989	7.27177	7.01858	7.06366
ARHGEF9	6.48948	5.82849	5.91329	6.0647	6.09222	5.89731	6.15586	6.19356	6.62804	6.03927	5.96848	6.52724	5.99869	6.45365	6.36408	6.01842	6.55103	6.3105	5.42561	5.83401	6.42629	6.22501	6.58752	6.84004	6.50436	6.44445	6.3827	6.08388	6.16882	6.25978	6.15612	6.2271	6.52131	6.41267	6.59306	6.28878	6.29743	6.40756	6.06936	5.84745	6.20943	6.04358	5.73894	6.22436	6.584	6.30652	6.30213	6.14873	6.11968
ARID1A	7.23059	6.92742	7.17289	7.05364	7.38633	7.32026	6.76698	7.34133	7.25748	6.75408	7.40816	7.28248	7.15204	7.24106	6.9934	7.15933	7.16431	7.38727	7.10514	7.29147	7.40398	7.41258	7.03747	7.51806	7.14403	7.29107	7.22581	7.2027	7.44655	7.28414	7.19825	7.22041	7.2674	7.23725	7.16516	7.3446	6.90453	7.26781	7.25063	7.15933	6.91124	7.07618	7.26302	6.97469	7.04981	7.12463	7.28972	7.24069	7.29107
ARID3A	4.81892	4.83518	4.79939	4.99206	4.76475	5.10568	4.59751	4.81472	5.04904	4.82791	4.9252	4.75836	4.90423	4.88315	4.7635	4.91946	4.74148	4.94215	4.65631	4.73121	4.86087	4.71052	4.95813	4.67557	4.75433	4.80189	4.87569	4.77261	4.66416	5.01209	4.88532	4.74059	4.79862	4.76824	4.55349	4.77568	4.79346	4.84169	4.73885	4.81851	5.00201	4.59845	4.93765	4.82656	4.83829	4.71052	4.75025	4.51299	4.7361
ARID3B	7.74896	7.79822	7.86307	7.81101	7.62363	8.33865	7.19031	7.36723	7.60629	7.53335	7.69531	7.72368	8.07137	7.72584	7.61997	7.58123	7.69299	7.79215	7.50278	7.73464	7.60198	7.5797	7.48425	7.35523	7.68337	7.53389	7.75866	7.58123	7.70099	7.60096	8.11016	7.73763	7.61997	8.1218	7.81645	7.61421	7.71896	7.73763	7.82369	7.56369	7.84338	7.40583	7.61742	7.59021	7.55443	7.76323	7.77848	7.69023	7.71057
ARID4A	4.41308	4.51754	4.85879	4.42453	4.64534	4.32922	4.16937	4.44543	4.81309	4.31168	4.44817	4.69156	4.66549	4.75479	4.71794	4.48426	4.59993	4.45434	5.1292	4.42935	4.76912	4.76865	4.59174	5.2901	4.66812	4.72016	4.46611	4.82748	4.37898	4.62715	4.3572	4.33345	4.80545	4.57274	4.54433	4.73795	4.46611	4.61852	4.51697	4.55245	4.66093	4.57823	4.81892	4.18577	4.81309	4.30292	4.61262	4.54959	4.4087
ARID4B	6.01961	5.73335	5.6297	5.74734	5.668	5.4584	5.98333	5.89669	5.8054	5.59537	5.5491	5.89253	5.85334	5.96731	5.9562	5.77726	5.97781	5.85877	5.88583	5.76455	6.02487	5.94687	6.12984	6.34785	5.96474	5.95729	6.04012	5.93842	6.1982	5.88369	5.85399	5.97654	6.1049	6.00639	6.02515	5.81656	5.81239	5.93842	5.88788	6.02017	5.98153	6.03184	6.2531	5.76866	5.84473	5.97744	6.04802	6.02222	5.83775
ARID5A	6.98159	7.17679	7.22581	7.20504	7.56502	7.19411	6.74982	6.94388	6.82605	7.74511	7.34753	7.43126	7.65673	7.21843	6.97579	7.35283	7.66349	7.19146	7.83234	7.17604	6.71728	6.87687	7.69134	6.72846	7.58863	6.92312	7.45858	6.62651	7.57054	7.12276	7.07878	6.82268	7.28717	6.86341	6.59806	6.88153	6.74094	7.16431	6.83905	7.06441	7.05784	6.93432	7.17331	7.14876	6.79635	7.18706	6.74755	7.25708	7.10815
ARID5B	7.51417	8.55992	7.82629	8.2488	8.15486	7.67687	7.77234	8.36873	7.72368	8.90449	7.56958	8.09192	8.48111	7.98101	7.55495	8.15849	8.46989	7.79325	9.82917	7.82161	8.48558	8.37115	9.05859	8.68409	7.90832	7.93213	8.67518	8.09605	8.40863	7.97351	7.36409	8.09113	9.16719	8.33766	8.37425	8.25418	8.1039	8.61791	7.78801	8.50775	7.87003	8.21824	8.28073	7.86548	7.86614	8.13708	8.01079	8.39329	7.70545
ARIH1	6.913	6.40339	6.5513	6.38534	6.35814	6.35224	6.92705	6.55046	7.11052	6.79762	6.43741	6.73713	6.50842	6.61254	6.71695	6.48111	6.73325	6.44623	6.54611	6.30437	7.08701	6.82149	6.68122	7.07959	6.72658	6.75661	6.69806	6.80276	6.17137	6.85021	6.59174	6.56761	6.89086	6.69543	6.78452	6.63477	6.63958	6.5615	6.41389	6.31662	6.58154	6.39616	6.36265	6.60046	6.99606	6.64495	6.77424	6.29718	6.36041
ARIH2	6.68398	6.64282	6.52183	6.57549	6.6597	6.81255	6.72277	6.7047	7.11939	6.90891	6.84493	7.08187	7.06676	7.08334	6.83941	6.75506	7.10973	6.74499	6.59897	6.83442	7.34938	6.92981	7.19222	7.47102	7.11127	6.93091	7.10815	7.25458	6.8305	7.26258	6.64874	6.73934	7.17643	6.85125	7.03245	6.95185	6.77114	6.70796	6.80276	6.62187	7.00292	6.63871	6.38002	6.84198	6.95795	6.53732	7.05246	6.62275	6.75982
ARL1	6.14735	5.91775	5.97781	5.8051	6.03756	5.66554	6.45365	6.11941	6.53343	6.23093	6.206	5.9724	6.11778	6.08903	6.13191	6.08964	5.9724	5.94015	5.89817	5.91266	6.13851	6.21255	6.26411	6.58811	6.32328	6.35904	6.31133	6.22589	5.75418	6.22858	5.99759	6.16498	6.21782	6.168	6.20971	6.25535	6.3511	6.04012	6.00795	6.09632	5.93758	6.20428	5.76689	6.09385	6.44302	6.21711	6.37612	6.13105	5.99465
ARL14	3.34032	3.3919	3.31675	3.46326	3.39731	3.51462	3.38287	3.31079	3.45884	3.31885	3.3919	3.34672	3.39323	3.4369	3.39455	3.3868	3.28555	3.39607	3.29217	3.4346	3.36434	3.3919	3.39062	3.36114	3.40359	3.3208	3.29415	3.31675	3.34032	3.50096	3.56315	3.37597	3.43919	3.35185	3.45101	3.43571	3.48215	3.28555	3.35502	3.43326	3.4346	3.31675	3.40226	3.37597	3.4346	3.37151	3.40749	3.2962	3.46652
ARL15	4.41082	4.10231	4.374	4.34596	4.43984	4.4873	4.27537	4.56556	4.35325	4.04604	4.27112	4.44817	4.05484	4.09132	4.27226	4.10966	4.48007	4.37297	4.31462	4.31403	4.30473	4.31939	4.18014	4.48058	4.03737	4.11631	4.33644	4.24686	4.172	4.43884	4.09329	4.31462	4.38721	4.18514	4.54814	4.47025	4.24686	4.09329	4.16097	4.34239	4.26043	4.08653	4.14457	4.16424	4.37838	4.13517	4.32753	4.49511	4.18577
ARL2	8.53556	8.4966	8.19703	8.51287	8.49804	8.92077	8.70011	8.9376	8.68741	8.17871	8.47999	8.55364	8.35547	8.57519	8.57519	8.42706	8.79124	8.7968	8.04705	8.59811	8.58561	8.689	8.90666	8.59127	8.81988	8.66314	8.71774	8.29875	8.69501	8.19893	8.67689	8.86976	8.49546	8.81275	8.67205	8.59271	8.66455	8.8945	8.77581	8.86412	8.85514	8.4661	8.52175	8.84339	8.46392	8.34608	8.41885	8.36991	8.88115
ARL2BP	8.24331	8.20416	8.93356	8.39665	8.22078	8.6394	8.70966	8.19613	8.47999	8.51145	8.34727	8.31366	8.2262	8.33124	8.30855	8.55228	8.10238	8.44984	8.134	8.40755	8.61229	8.56144	7.85875	8.2758	8.40008	8.16792	8.06662	8.2217	7.86614	8.37986	8.3535	7.93359	8.16635	8.31632	8.22342	8.45577	8.28567	8.31257	8.53808	8.38528	8.3753	8.56867	8.28567	8.4906	8.20505	8.32143	8.25048	8.25515	8.32143
ARL3	6.85467	6.5735	6.35307	6.68886	6.49585	6.3534	6.49643	6.48858	6.68678	6.55673	7.03998	6.41897	6.14624	6.66151	6.59271	6.36576	6.5615	6.53675	6.34648	6.63927	6.33927	6.20367	6.70504	6.32769	6.74346	6.75693	6.47081	6.25336	6.11291	6.77393	6.59806	6.61035	6.34586	6.28533	6.34705	6.5166	6.4747	6.30766	6.563	6.34558	6.53024	6.36433	6.19935	6.80607	6.60918	6.51448	6.41597	6.72658	6.52666
ARL4A	6.86243	6.59306	7.47202	6.52004	7.24976	6.36433	6.70088	6.87946	6.86472	7.1655	6.71764	6.57549	7.53279	6.3169	6.76012	7.13266	6.69361	6.55401	7.92591	6.73869	6.64012	6.4729	6.37697	6.84956	6.61821	6.67318	6.53824	6.84588	6.52098	6.71348	6.69141	6.49499	6.54611	6.74036	6.59897	6.8132	6.51767	6.64931	6.87578	6.9628	6.79956	6.8284	6.79217	6.42393	6.54514	6.61379	6.58844	6.89546	6.80776
ARL4C	5.93194	6.37779	5.98845	6.08097	6.08444	6.06062	5.8726	6.00023	5.90075	5.93373	5.93516	5.96054	6.10664	6.12026	5.95907	6.07463	6.21286	5.88369	6.0483	6.29366	5.92144	5.913	5.74405	5.68441	6.06971	5.99344	5.91807	6.1211	5.92811	5.83463	6.07914	5.93457	5.95729	5.89875	5.95208	5.86813	5.9812	6.07549	6.00253	6.25765	6.13791	6.79891	6.74721	5.79615	5.78334	5.79052	5.96672	5.82849	5.93955
ARL4D	5.89638	5.99436	5.90129	6.09516	5.77163	5.87145	5.5095	5.90614	5.82273	5.85271	6.05013	5.74706	5.94441	5.99379	5.68441	5.87054	5.70754	5.81117	5.59196	6.00732	5.7803	5.73434	5.80695	5.4253	5.9812	5.80483	5.78401	5.89817	5.78589	5.63037	6.07146	5.82849	5.81026	5.97505	6.1287	5.77659	5.88461	5.88221	5.97744	5.78712	6.02306	5.70598	5.77388	5.84898	5.65636	5.94833	5.88788	5.95648	5.72846
ARL6IP1	5.71556	6.00197	5.91238	5.82788	5.88398	5.58947	5.96538	5.95729	5.57767	5.73117	5.83807	5.84385	6.15838	6.21143	6.18644	6.29218	6.08639	5.94378	6.34785	5.957	6.28878	5.82726	5.43766	6.60382	6.21026	6.03692	6.23414	6.149	5.93139	6.44977	5.23536	6.24224	5.61291	5.41458	6.32536	6.11345	6.24426	6.27108	5.62912	6.03428	6.06696	7.07396	7.67465	5.51246	6.32598	5.50281	5.84182	5.59537	6.00703
ARL6IP4	7.61421	7.84896	7.68857	8.09268	8.20505	7.91165	7.62785	7.83639	7.79042	8.1039	8.51902	7.68229	7.79156	7.88989	7.84468	7.7146	7.83501	8.38643	7.68696	7.89657	7.65092	7.54971	7.98306	7.435	7.80588	7.73464	7.82431	7.73944	8.30469	8.1225	7.53279	7.8096	7.52404	7.3271	7.36546	7.62831	7.81411	7.8732	7.75678	7.80268	7.90332	7.86747	7.46718	7.80772	7.6557	7.25019	7.51523	7.24273	7.71619
ARL6IP5	9.35113	9.00061	8.55749	9.1298	9.29191	9.30116	9.62956	9.11167	9.62467	9.32649	8.68263	9.60465	8.60488	9.33552	9.38398	9.07284	9.16969	9.12723	9.28853	9.42584	9.55272	9.72699	9.53026	9.32983	9.60043	9.49291	9.65142	9.79549	8.60488	9.30408	9.43602	9.13498	9.31034	9.48539	9.29501	9.31698	9.31034	9.28576	9.45075	9.1431	9.46478	9.19201	9.27895	9.42584	9.45442	9.44253	9.57129	9.56032	9.26291
ARL8B	8.8679	8.30654	8.31632	8.40556	8.16441	8.2479	8.61791	8.6194	8.68563	8.60931	8.42799	8.49804	9.21471	8.91466	9.10923	9.15654	8.70336	8.45215	9.64681	8.26209	8.60931	8.89639	8.97181	8.97399	9.03999	8.83396	8.98308	8.77581	8.47752	8.66455	8.80392	8.73408	8.81807	8.81988	8.6783	8.44984	8.51537	8.5563	8.86602	8.41678	8.36092	8.57932	8.55228	8.86602	8.90064	8.8679	8.75549	8.95232	8.88684
ARMC1	6.48554	5.85079	5.90019	5.61028	6.22293	5.55756	6.71952	5.86571	6.7842	6.42783	5.59508	6.28068	5.96819	6.57236	6.78093	6.41212	6.05919	5.463	6.14195	5.78685	6.58969	6.49585	5.88641	7.2944	6.2644	6.50193	5.83775	6.00281	5.06476	6.20971	6.11236	5.98092	6.46037	6.22061	6.332	6.03982	6.14254	5.81365	5.88493	5.75087	5.52421	6.38903	6.03212	6.55673	6.74954	5.91957	6.59056	5.96175	5.4936
ARMC4	6.53764	6.56792	6.72077	6.70246	6.51828	6.93978	6.58811	6.71984	6.31863	6.65353	6.19702	6.55046	6.53886	6.36041	6.32094	6.36635	6.41152	6.36907	6.32917	6.60204	6.50047	6.58911	6.34677	6.49524	6.4802	6.51021	6.20687	6.36298	6.21921	6.32836	6.60077	6.62125	6.42127	6.60204	6.62555	6.62434	6.4187	6.63085	6.49407	6.66345	6.5072	6.3152	6.23843	6.31834	6.23873	6.64076	6.50407	6.61002	6.63563
ARMC6	6.79079	7.12635	6.98336	7.22977	6.7842	7.08416	6.20203	6.92577	6.91056	7.20737	7.28879	6.89985	7.14474	7.28496	6.6958	6.76144	6.66223	6.87018	6.67346	7.04465	6.5831	6.47728	7.04949	5.76629	7.28923	7.02039	7.04069	7.04105	7.08037	6.80981	7.07764	6.69425	6.86243	6.79048	6.74499	6.69516	6.94568	6.61701	7.28047	6.78976	7.30648	6.77493	6.70088	7.15039	6.54028	7.13681	6.74721	6.98402	6.99516
ARMC7	6.68986	6.71281	6.60263	7.06285	6.67407	6.82027	6.34442	6.64045	6.53078	6.86572	6.78025	6.67745	6.59806	6.53024	6.6673	6.32036	6.45632	6.8284	6.39783	6.67745	6.33384	6.61473	6.39701	6.05631	6.54852	6.56526	6.71313	6.61093	6.64225	6.67779	6.82313	6.49129	6.4187	6.74441	6.35431	6.45066	6.79861	6.73282	6.69516	6.50524	6.68707	6.7095	6.46562	6.84713	6.55103	6.71105	6.58339	6.51113	6.59744
ARMC8	5.2274	5.01127	5.52289	4.90585	5.03892	4.72659	5.42296	5.10897	5.08696	5.18738	5.37453	5.1156	5.463	5.26006	5.37697	5.60362	5.16725	5.17504	5.27378	4.97058	5.28543	5.24768	5.02632	5.3805	5.09922	5.15248	4.93765	5.08948	5.00074	5.09717	4.97179	5.07201	5.06974	5.02519	5.09132	5.10101	5.02335	5.01288	4.96359	4.82322	4.90179	4.90585	4.86803	5.12808	5.17136	5.20036	4.99402	5.24136	5.15147
ARMC9	4.24141	4.35209	4.20725	4.33535	4.20612	4.31645	4.15443	4.21585	4.22779	4.18703	4.40751	4.11777	4.28284	4.28398	4.21228	4.16097	4.17073	4.21985	4.24617	4.26524	4.17005	4.24076	4.26758	3.87167	4.27593	4.30766	4.20144	4.15505	4.25624	4.27112	4.14863	4.24195	4.15907	4.12601	4.04825	4.06849	4.13707	4.20974	4.21585	4.1828	4.33345	4.26348	4.32402	4.16291	4.24617	4.18345	4.14195	4.06618	4.18703
ARMCX1	6.68557	6.18582	5.69097	6.23291	6.01433	5.70357	5.96054	6.13708	6.64684	5.92412	5.64583	6.49407	5.74318	6.26159	6.51715	6.05661	6.52634	6.08297	5.58699	6.12508	6.2667	6.79605	6.31244	6.88356	6.4002	6.47903	6.40104	6.58939	5.49836	6.68619	6.70822	6.52724	6.67318	6.07227	6.25252	6.53792	6.02193	5.88597	6.16323	5.80812	5.94164	6.11854	5.8297	6.74528	6.79727	6.75375	6.58752	6.84781	6.52928
ARMCX2	7.76755	7.37284	6.65633	7.25884	7.29657	7.00216	7.65952	7.40355	7.94282	6.85905	7.22041	7.3211	6.52758	7.04949	7.14053	7.28172	7.23768	7.05092	6.6676	7.33868	6.97029	8.13871	7.4893	7.79764	7.88547	7.82431	7.80149	7.60736	6.60669	7.06285	7.7022	7.58183	7.88203	7.64523	7.50892	7.55495	7.40133	7.28634	7.50378	7.54109	7.39035	7.81101	7.37764	7.8336	7.9358	7.92328	7.9286	8.16094	7.45657
ARMCX3	5.64919	5.08512	4.89714	4.84245	5.21826	4.86509	5.53179	5.21584	5.59697	5.06702	5.15147	5.74462	5.31624	5.57943	5.62351	6.07973	5.199	5.12951	5.33458	5.05121	6.34648	6.63453	5.56102	6.61731	5.80187	6.10461	6.07604	5.45648	5.98901	5.50884	5.57309	5.52848	6.03247	5.57802	6.25451	5.61362	5.54777	5.50697	5.5095	5.48658	5.16763	5.93373	5.82423	5.43617	5.60362	5.64919	5.5704	5.01209	4.92116
ARMCX4	5.37546	5.26518	5.27173	5.32605	5.02556	5.31854	5.04151	5.31624	5.20998	5.16522	5.61575	5.1471	5.44841	5.22668	5.16233	5.4298	5.20822	5.31931	5.19351	5.28777	5.1471	5.05014	4.83644	5.11938	5.18271	5.07673	5.24627	5.16019	5.39367	5.39334	5.42062	5.32641	5.28846	5.20717	5.41813	5.24317	5.18344	5.19613	5.49391	5.15184	5.65524	5.24492	5.18704	5.33492	5.19499	5.36816	5.24592	5.28238	5.46243
ARMCX5	4.84378	4.82569	4.85021	4.70297	5.04481	4.65085	4.78739	5.04699	5.00201	4.63227	4.70035	4.64855	4.98517	4.99618	4.94669	4.42453	4.79735	4.65818	5.2093	4.81937	4.74235	4.78739	4.75025	5.48173	4.74669	4.70386	4.62339	4.71357	4.79346	4.74235	4.64855	5.02378	5.00312	4.56128	4.98246	5.13985	4.78526	4.80063	4.66288	4.86127	4.60765	5.07523	4.96283	4.76056	5.04219	5.01327	4.79052	5.06436	5.0988
ARMCX6	7.37367	7.41489	7.00779	7.12507	7.25498	7.15039	7.28414	7.52828	7.25498	6.79956	7.39713	7.32753	6.89297	7.04069	7.31775	7.49519	7.37242	7.31085	7.148	7.27736	6.97058	7.22538	7.49621	7.39713	7.23685	7.25146	7.4994	7.20348	7.79271	7.36892	7.54932	7.65952	7.40583	7.48987	7.22538	7.42121	7.24187	7.29785	7.54633	7.5206	7.22297	7.33281	7.63006	7.39353	7.46286	7.79822	7.46565	7.75802	7.49131
ARNT	5.28238	5.24317	5.29215	5.29753	5.41196	5.41007	5.21688	5.29583	5.44187	5.26243	5.39832	5.18851	5.29893	5.38567	5.19208	5.23078	5.21962	5.57336	5.21137	5.46427	5.57079	5.43998	5.21826	5.35884	5.44474	5.45779	5.23499	5.3514	5.33293	5.47778	5.20856	5.27897	5.14864	5.23831	5.16841	5.25008	5.32115	5.27513	5.22029	5.31364	5.23116	5.21688	5.47747	5.36362	5.35229	5.16124	5.34509	4.98907	5.25047
ARNT2	6.23323	6.21759	6.10401	6.05521	5.9599	5.98927	5.90582	6.06999	6.01433	6.4747	6.45547	5.94567	5.79873	5.99227	5.93457	5.97325	5.95533	6.1784	5.7564	6.10341	5.96316	5.95674	6.22799	5.86446	6.43102	6.06971	6.08851	5.93457	6.18392	6.13304	6.05772	5.70808	6.14597	5.93021	6.40076	6.03692	6.32716	6.02222	6.31217	6.21759	6.09023	6.01931	5.87054	6.35278	6.1784	6.2399	5.99609	6.31328	5.85399
ARNTL	5.97712	5.85174	6.04358	5.69265	5.5662	5.69759	6.16994	5.62654	5.4698	5.73921	5.78712	5.90704	5.80275	6.14988	6.1009	5.92025	5.84688	5.90049	5.79615	6.2579	6.44302	5.85641	5.38279	5.73056	5.44898	5.5475	5.85905	6.06034	5.53736	5.83681	6.10371	5.5534	5.49193	5.62566	5.88398	5.70001	5.58034	6.05717	5.62289	5.52096	5.74318	5.63766	5.6991	5.87529	5.36784	5.75734	5.46949	5.51112	5.67542
ARNTL2	4.79216	4.78175	4.98709	4.4006	4.7308	4.8002	4.56035	4.77906	4.42985	4.80727	4.81054	4.61032	4.68705	4.60938	4.55449	4.5946	4.48831	4.90944	4.75249	4.65766	4.81351	4.55405	4.6411	4.59365	4.43086	4.59944	4.5876	4.47749	4.59412	4.83041	4.68849	4.6477	4.56081	5.02261	4.5359	4.87327	4.60185	4.85313	4.72296	4.96859	4.66328	4.79559	4.89395	4.66093	4.4459	4.70169	4.60988	4.65952	4.9973
ARPC1A	8.64698	8.34608	7.95974	8.6221	8.60628	8.95442	8.22535	8.65138	9.05859	8.0863	8.24331	8.6422	8.01292	8.19977	8.30277	8.36873	8.38528	8.27678	8.22435	8.85111	8.61791	8.43994	8.44389	8.40008	8.63063	8.77236	8.41444	8.90852	7.86814	8.6353	8.39099	8.57791	8.62465	8.66179	8.58191	8.63196	8.55865	8.44279	8.65138	8.54187	8.27217	8.6588	8.45105	9.00276	8.83567	8.46513	8.7968	8.56867	8.46273
ARPC1B	6.60046	7.18432	7.08557	6.74755	8.1349	6.69291	6.70114	7.20348	6.64076	7.42213	7.80336	6.67599	6.29568	7.13143	7.34359	7.19222	6.56884	7.11168	8.23072	7.22496	7.04465	6.58464	6.88535	6.59402	6.80107	6.83574	7.00895	7.04725	7.02315	6.88461	6.54822	6.6409	6.54154	6.23787	6.65909	7.00069	6.57205	7.18163	6.67563	8.08714	6.71884	8.46158	8.88309	6.83478	6.3561	6.45576	6.54792	6.4471	6.78777
ARPC2	8.49546	8.37115	8.69367	8.35667	8.86045	8.15398	8.4384	8.41568	8.52301	8.47095	8.43478	8.54453	8.03312	8.46273	8.62921	8.73726	8.3429	8.43132	9.26291	8.41885	8.35894	8.38643	8.4966	8.79307	8.31366	8.57932	8.59665	8.25515	8.81275	8.40755	8.31055	8.51653	8.27033	7.97068	8.18902	8.57519	8.24331	8.3875	8.19067	8.82707	8.26209	8.92936	9.17532	8.54069	8.53199	8.46989	8.40326	8.50644	8.48111
ARPC3	7.29953	6.92238	7.33501	6.72557	7.37026	6.14043	7.27401	7.02767	6.97652	7.27002	7.33016	7.16919	7.82962	7.23261	7.84719	7.72703	7.20424	7.13608	8.3075	7.10241	7.17488	7.24684	7.1537	7.86747	7.25708	7.16101	7.30779	7.30557	7.1986	7.48382	7.2448	7.09909	6.97207	7.14474	7.43163	7.40398	7.12046	7.02806	6.89052	7.66968	6.81221	8.16792	8.43023	7.02842	7.38903	6.37977	7.15039	6.98542	6.97989
ARPC4	7.35569	7.32376	7.30215	7.09454	7.69706	7.41258	7.26915	7.59735	7.28372	7.36723	8.19253	7.27863	7.52103	6.99752	7.31042	7.51142	7.23596	7.3432	7.39948	7.51142	7.22616	7.29785	7.9027	7.02039	7.36723	7.37764	7.24722	7.17604	7.46815	7.28761	7.15126	7.22078	7.07651	7.25146	6.94912	7.45231	7.26609	7.31473	7.27441	7.69134	7.35613	7.66511	7.68968	7.16962	7.04537	7.21399	6.87614	7.15814	7.35748
ARPC5	8.28653	8.5052	9.32024	8.29563	8.99648	8.47362	8.69663	8.55364	8.32241	8.33124	8.76523	8.29049	8.35451	8.43943	8.55865	8.8289	8.45105	8.36206	9.3913	8.53436	8.47497	8.15849	8.59665	8.77908	8.18828	8.82162	8.33014	8.70336	8.3764	8.07137	8.13319	8.61791	8.65724	8.46989	8.74359	8.95027	8.29146	8.74058	8.6337	9.15117	8.46513	9.43952	10.4161	8.53808	8.32912	8.26119	8.53945	8.51902	8.49422
ARPC5L	8.1746	8.50154	9.01907	8.61667	8.5052	7.90832	8.73087	8.24149	8.16019	8.61381	8.98089	8.2262	8.81602	8.4384	8.70336	8.98308	8.15223	8.51287	9.07555	8.21256	8.17125	8.35242	8.31728	8.28378	8.10719	8.15136	8.51412	8.34839	8.36206	8.56867	8.23501	8.30277	8.10167	7.94282	7.92394	8.0987	8.17125	8.00039	8.20505	8.35022	8.0077	8.24331	8.27125	8.40755	8.2524	8.06347	7.96186	8.20333	8.40218
ARPIN	5.91238	6.16823	6.06815	6.30736	6.08792	6.31662	5.6739	5.90817	6.15081	6.10637	6.41597	6.08444	6.16484	6.14282	6.20861	5.78184	6.15335	5.88309	5.9184	6.0917	5.757	5.48173	6.25252	5.30254	6.08182	5.89546	6.24224	6.34895	6.21759	5.91597	5.88967	5.6467	5.83031	5.98272	5.71471	5.91928	6.13016	5.9535	6.26212	5.82995	5.93166	6.07797	6.23737	6.12734	6.14452	6.2405	5.82544	5.98599	6.02798
ARPP19	7.44607	7.16143	7.57552	7.32753	7.18122	7.12548	7.67565	7.25666	7.95322	7.5733	7.2452	7.43595	7.34715	7.68399	7.5391	7.74347	7.14136	7.19222	8.22888	7.50237	7.72368	7.40534	7.18825	7.77909	7.5053	7.67064	7.46199	7.74456	6.7479	7.64523	7.50278	7.36892	7.55593	7.37242	7.63599	7.54469	7.52773	7.26132	7.34133	7.01219	7.29147	7.06942	6.49613	7.41038	7.71784	7.67064	7.7779	7.49994	7.26394
ARPP21	4.07469	4.22291	4.30766	4.17724	4.16867	4.41829	4.04181	4.08118	4.04181	4.13121	4.16799	4.08467	4.17724	4.04748	3.95327	4.14588	4.17958	4.16424	4.1986	3.94108	4.07185	4.08186	4.16291	4.04325	4.027	3.92359	4.05405	4.17604	4.03819	4.0989	4.35605	4.06259	4.16736	4.26524	4.13056	4.17137	4.18014	4.20343	4.20612	4.15006	4.25001	4.11777	4.14796	4.1986	4.32118	4.14124	4.14124	4.11915	4.37237
ARR3	6.2699	6.59983	6.3141	6.30036	6.44244	6.78748	6.19995	6.23323	6.19222	6.32917	6.48948	6.4187	6.50015	6.28433	6.27871	6.3784	6.7047	6.3127	6.12392	6.1567	6.18043	6.19966	6.38932	6.22009	6.00575	6.40399	6.08826	6.2089	6.27551	6.22501	6.37461	6.39139	6.28931	6.3236	6.24935	6.15482	6.4717	6.40278	6.48383	6.28407	6.47611	6.25619	6.38698	6.37245	6.28764	6.31019	6.37524	6.24252	6.45576
ARRB1	6.82605	6.83344	6.99917	6.9652	6.84324	7.03245	6.62125	6.96954	6.99887	6.69938	6.7374	6.86408	6.69455	6.70338	6.72277	6.75949	6.71381	6.74281	6.93761	6.955	6.86705	6.75693	6.74317	6.56731	6.96703	6.95253	7.00855	6.75661	6.74591	6.8095	6.87505	6.74094	6.75506	6.87229	6.80848	6.87885	6.80677	6.86874	6.98371	7.04949	7.02878	7.05479	7.15292	6.93466	6.6815	6.86142	6.75013	6.63778	6.95722
ARRB2	7.25795	7.09423	6.96315	7.19825	7.32795	7.24722	6.87946	6.75242	6.99122	6.56238	7.19372	7.07249	6.85767	6.79922	7.08451	7.16431	6.83083	7.09204	7.88797	7.07464	6.91959	6.9628	6.86472	6.20971	7.19898	7.0743	7.06285	7.10698	6.60887	6.88947	7.26437	6.84682	6.77579	7.20141	7.09309	7.13066	6.96384	7.30734	7.07213	7.5259	7.37584	7.64198	8.25601	6.96805	6.7796	6.62275	6.8698	6.53886	6.96876
ARSA	7.20141	7.41445	7.15971	7.39449	7.21154	7.34546	6.94604	7.09983	6.96876	7.10933	7.62316	6.94849	7.15039	7.34182	7.01366	7.18953	7.02284	7.13225	6.97914	7.48987	7.12084	6.90115	7.39082	6.79048	7.34891	7.00702	7.43079	6.84619	7.5733	7.23805	7.05938	6.91812	7.19974	7.25627	6.79117	7.29696	7.26437	7.33184	7.4	7.39267	7.06719	7.11755	7.73577	7.19974	7.11127	7.21154	6.94677	6.7746	7.42487
ARSB	5.66221	5.36465	5.31434	5.24458	5.31464	5.42717	5.44841	5.43301	5.43736	5.06744	5.25698	5.56166	5.29958	5.30181	5.3622	5.34631	5.44279	5.18411	5.36427	5.31931	5.44412	5.60268	5.27797	5.92233	5.24317	5.24282	5.46145	5.38874	5.39114	5.24703	5.44991	5.52491	5.84324	5.76283	5.64431	5.53298	5.37517	5.42561	5.53077	5.68382	5.61146	5.55436	5.76283	5.23009	5.29215	5.40365	5.29041	5.2891	5.75358
ARSD	5.64852	5.88369	5.64344	5.88906	5.76866	6.09077	5.46814	5.80275	5.89669	5.87186	6.01989	5.73184	5.78837	5.72963	5.73025	5.83836	5.55308	5.84777	5.80756	5.72963	5.63519	5.72374	5.99518	5.63037	5.84507	5.70867	5.87382	5.90223	5.67784	5.69611	5.58094	5.54209	5.54627	5.6766	5.35658	5.63136	5.72192	5.72727	5.94833	5.60751	6.00425	5.55308	5.71381	5.81505	5.71528	5.87472	5.85114	5.78463	5.75149
ARSE	5.48882	5.94289	5.93842	5.70125	5.78214	5.95962	5.54537	5.50538	5.41424	5.61086	5.67905	5.69028	5.83619	5.59917	5.78776	5.73982	5.6766	5.78776	5.6796	5.85578	5.51465	5.58731	5.49836	5.35497	5.4584	5.40201	5.49039	5.57828	5.51805	6.11697	5.401	5.46774	5.52289	5.59508	5.44678	5.74946	5.80302	5.6495	5.94687	5.49577	5.79932	5.57109	5.28512	5.73308	5.63607	5.43337	5.61949	5.37167	5.90704
ARSF	7.20019	7.52548	7.15894	7.56152	6.92667	7.42618	7.39757	7.13644	7.35656	7.38163	7.03203	7.27091	7.44337	7.07878	7.03282	6.97245	7.18122	7.21609	6.84619	7.16962	7.08635	7.089	7.03678	6.47758	7.17172	7.07464	7.07878	6.95169	7.29529	7.25666	7.288	7.2157	7.06165	7.1891	6.84429	6.94257	7.10621	7.46515	7.38447	7.2635	7.48237	7.02284	7.01511	7.33912	6.9193	7.33016	7.11865	7.3754	7.2906
ARSJ	4.09268	3.92856	4.027	3.98995	4.07604	4.0324	4.36887	4.23082	3.95256	4.03587	3.87167	4.03737	4.08186	4.06618	4.02393	4.08118	4.11226	4.01386	4.05181	4.05405	4.05484	3.93655	4.03737	4.34181	3.93233	4.11843	4.10373	3.95612	4.01602	3.88008	4.0725	3.97291	4.0725	4.0768	4.14195	4.00947	3.98395	3.96922	3.98926	4.10712	3.99515	4.11991	4.12194	4.04111	4.05692	3.97145	3.96461	3.9149	4.09
ART1	6.87229	6.93938	7.17248	7.14219	6.88909	7.16755	6.97538	6.85467	6.76268	6.93432	6.42066	6.8667	7.06285	6.32536	6.55703	6.87467	6.76253	6.82502	6.58089	6.99012	6.68179	7.04577	6.96774	6.67875	6.62929	6.78777	6.65386	6.38386	6.77051	6.90215	6.8341	6.70275	6.86741	6.6032	6.74982	6.73429	7.06522	6.79605	6.85106	6.63958	6.74755	6.58877	7.05557	6.77114	6.75476	6.86276	6.95943	6.9244	6.74622
ART3	7.4966	8.42465	7.36099	8.01934	6.8002	7.24316	7.80772	7.3246	8.2191	7.55593	7.80205	7.7662	6.99853	7.74675	7.38324	7.24567	8.29976	7.55699	7.48771	7.58823	7.95974	7.31858	7.11017	7.59636	7.91027	7.86884	7.26915	8.02001	6.19618	7.99734	7.86683	7.70545	8.00329	7.89733	8.04324	7.04346	7.99963	7.17133	7.43877	6.08995	7.68176	6.477	6.13277	7.90686	7.7856	7.72534	7.71409	8.08227	7.41347
ART4	5.41617	5.73594	5.63136	5.80756	5.53459	5.57462	5.02378	5.54944	5.16268	5.49163	5.65105	5.58607	5.53962	5.49894	5.28972	5.45221	5.60596	5.713	5.401	5.44959	5.58887	5.24904	5.5913	5.48434	5.56454	5.43461	5.73463	5.50056	5.16451	5.19499	5.5688	5.49069	5.59983	5.81206	5.70627	5.88612	5.6425	5.70572	5.74377	5.24938	5.92477	5.38745	5.401	5.40431	5.45648	5.35914	5.78367	5.50661	5.71499
ARTN	5.51935	5.45221	5.34248	5.45551	5.46717	5.9235	5.52005	5.50118	5.5688	5.45254	5.55466	5.70691	5.63607	5.45221	5.48529	5.57494	5.68288	5.47747	5.38745	5.43232	5.21755	5.62104	5.31146	5.38408	5.40328	5.28374	5.43935	5.47625	5.48658	5.49577	5.68785	5.61172	5.49668	5.59254	5.58973	5.32834	5.69393	5.51771	5.48624	5.30053	5.43801	5.47852	5.40201	5.46084	5.40878	5.4046	5.60869	5.39367	5.45616
ARVCF	8.22707	8.67052	8.44045	8.75715	8.1118	8.88309	7.81907	8.12016	8.26485	8.4906	8.51287	8.40863	8.58836	8.35132	8.13319	8.36206	8.28191	8.42241	8.07521	8.32652	8.01934	8.01079	8.60931	7.60514	8.32338	8.20962	8.47227	8.35894	8.56381	8.2946	8.57791	8.33557	8.27678	8.6107	8.05185	8.14947	8.35775	8.48933	8.81807	8.32338	8.87175	8.09435	8.41885	8.4966	8.22078	8.57396	8.2758	8.41885	8.54187
ASAH1	8.60931	8.52238	8.37876	8.92278	8.38423	8.57654	8.61381	8.50644	8.34178	8.42241	7.68915	8.73571	8.41678	8.61791	8.56144	8.15223	8.53808	8.31728	7.85036	8.42241	8.4661	8.60488	8.72456	8.56867	8.40974	8.41222	8.75867	8.80031	8.19512	8.62465	8.78428	8.69367	8.81427	8.7876	9.02125	8.51145	8.54944	8.39429	8.63666	8.47362	8.47227	8.30369	8.54453	8.72123	8.74556	9.08484	8.73886	9.01678	8.6009
ASAP1	5.60204	5.29076	5.99759	5.34934	5.85825	5.50023	5.44991	6.05457	5.66523	5.07713	5.90343	5.82631	6.36546	6.10401	6.09385	6.36204	5.87561	5.68024	6.84261	5.66859	6.28931	6.38755	5.95533	6.37245	6.18759	6.06639	5.90223	5.95503	6.55967	5.34345	5.56713	5.77964	6.09077	5.89339	6.11726	6.07288	5.63519	5.91177	5.68716	6.0975	5.9697	5.83619	5.94889	5.66523	5.77755	5.82301	6.01313	5.77726	5.99609
ASAP1-IT1	5.4879	5.18602	5.48366	5.28478	5.39439	5.46681	6.07797	5.54209	5.44612	5.71143	5.08004	5.47274	5.33063	5.4422	5.52357	5.83528	5.7485	5.45193	5.43492	5.35429	5.66554	5.91056	5.3865	5.59634	5.346	5.15071	5.50632	5.32765	6.04679	5.59917	5.51308	5.77231	5.77418	5.61637	5.72073	5.55694	5.44187	5.61324	5.26549	5.70518	5.31624	5.346	5.80302	5.27828	5.30085	5.27797	5.46008	5.56653	5.42783
ASAP2	5.82664	5.57494	5.58607	5.15008	5.39144	5.00886	5.08295	6.34147	5.76219	4.84842	5.48234	5.73088	4.83252	6.17341	5.46427	5.61776	5.51177	5.42199	6.10719	5.39764	5.72875	5.07237	6.27814	6.64785	5.53578	5.97623	5.83651	6.03519	6.09835	5.37453	5.31891	6.14679	5.84898	5.63932	6.41267	6.20283	5.59885	5.237	6.03148	6.15305	5.68147	6.45693	5.75206	5.71958	6.14624	6.19526	6.41212	6.05159	5.89053
ASAP3	7.14136	7.32579	7.20424	7.16017	7.49519	7.58068	7.2136	7.22741	7.2285	6.90817	6.86044	7.17009	7.18746	7.12117	7.18589	7.20185	7.34715	7.3284	6.75506	7.15814	7.02173	7.67412	7.2127	7.07582	7.31253	6.96241	7.11668	7.17404	7.2157	6.9652	7.35748	7.2188	7.13143	7.33102	7.1907	7.18476	7.08258	7.36453	7.12233	7.21233	7.24069	7.10437	7.18556	7.19494	7.14766	7.13376	7.31429	7.23188	7.32579
ASB1	5.77291	5.84153	5.45877	5.84473	5.46084	5.46749	5.5835	5.57397	5.79999	5.85797	6.15612	5.56907	5.75386	5.96564	5.55941	5.52686	5.56681	5.55308	6.35167	5.76008	5.63829	5.58186	5.58792	5.68382	5.65636	5.72014	5.7564	6.02366	5.57639	5.75734	5.74946	5.76658	5.58158	5.64207	5.8297	5.53179	5.78712	5.52985	5.56585	5.44032	5.52916	5.64732	5.34279	5.66468	5.78214	5.64553	5.60013	5.47916	5.62566
ASB13	7.06205	7.04502	7.06983	6.73561	7.32026	7.15647	7.51043	7.3538	7.16516	6.83308	6.39903	6.97058	6.77672	6.89579	7.08635	7.19898	7.28972	7.27002	7.04184	7.1525	7.35523	7.3346	7.32618	6.92742	7.09423	7.28496	6.99917	7.15772	7.36369	6.80507	6.94677	7.40725	6.71409	6.97323	7.11284	7.05167	7.21025	7.40534	7.11939	7.69299	7.15853	6.90925	7.16919	7.14251	6.94217	7.12673	7.01437	7.12046	7.22616
ASB4	4.27771	4.40547	4.51075	4.34974	4.36418	4.37555	4.48373	4.37237	4.34068	4.22051	4.34532	4.30473	4.28874	4.22779	4.23512	4.3234	4.40547	4.39109	4.26936	4.29948	4.35497	4.4126	4.30118	4.48279	4.23034	4.24759	4.30818	4.40391	4.32231	4.18908	4.37297	4.35026	4.39776	4.46973	4.42559	4.26879	4.28054	4.38481	4.33091	4.23701	4.21773	4.23212	4.25998	4.31822	4.37453	4.3088	4.43984	4.27593	4.37349
ASB6	6.58723	6.93292	6.69612	6.88218	6.78638	6.62837	6.27579	6.59335	6.67843	6.74412	6.91777	6.64988	7.13225	6.52995	6.64619	6.85255	6.44332	6.42724	6.64198	6.77708	6.26093	6.0644	6.62462	6.35749	6.52697	6.58339	6.97286	6.339	6.52666	6.6676	6.50076	6.33143	6.50349	6.59271	6.53226	6.31945	6.60973	6.44567	6.72047	6.65325	6.50637	6.75242	6.79048	7.22814	6.61669	6.60535	6.44156	6.52183	6.5643
ASB7	4.55595	4.7588	4.65722	4.94447	4.59314	5.01552	4.63375	4.2924	4.55989	4.30118	4.49415	4.68705	4.74718	4.48979	4.69897	4.65045	4.74318	5.01251	4.86003	4.80817	4.55497	4.7822	4.55059	4.70473	5.1156	4.677	4.56221	4.75433	4.49672	4.5946	4.92598	4.72707	5.19974	4.91422	4.9456	4.80911	4.70079	4.95604	4.98479	4.61216	4.81592	4.65236	4.56368	4.7275	4.77697	4.94215	4.74798	4.66637	4.74926
ASB8	6.89985	6.37809	6.2948	6.28252	6.18644	6.42333	6.13047	6.22917	6.73429	5.88612	6.0277	6.3369	6.09516	6.46175	6.28848	6.13135	6.40222	5.9311	5.75502	6.20283	6.35046	6.55077	6.02942	6.38991	5.94015	6.22589	6.1787	6.00918	5.78057	6.32998	6.64684	6.50222	6.55433	6.78356	6.75922	6.29012	6.53518	6.1888	6.54275	5.86169	6.20656	5.64701	5.76746	6.31777	6.39616	6.31834	6.56671	6.44422	6.14131
ASB9	5.39439	5.31464	5.28512	5.32024	5.25116	5.15497	5.38533	5.10203	5.32412	5.23116	5.17305	5.10897	5.22063	5.48882	5.13341	5.06744	5.08225	5.16688	4.92438	5.1567	5.21659	5.14199	4.95101	5.43707	5.0988	5.03403	5.27661	5.08004	5.20145	5.33427	5.30665	5.16303	5.32149	5.514	5.46212	5.25455	5.08437	5.29753	5.47916	5.28002	5.27695	5.21551	5.34145	5.17233	5.11105	5.1471	5.21892	5.29076	5.25903
ASCC1	7.64254	7.66915	7.39543	7.51959	7.13305	7.06285	8.21824	7.25458	7.43457	7.91092	7.52828	7.64577	7.14517	7.9358	7.55907	7.73222	7.22893	7.53503	7.49323	7.19222	7.42213	7.4193	7.38989	7.96541	7.74293	7.59782	7.71839	7.57806	7.00181	7.52404	7.43787	7.41489	7.49283	7.51417	7.71002	7.57387	7.41303	7.45041	7.51325	7.38542	7.68123	7.23507	7.25104	7.94477	7.74456	7.76207	7.84896	7.7874	7.64751
ASCC2	6.21711	5.70357	6.33171	5.8805	6.1407	5.96592	5.73564	6.13762	6.06726	6.64988	7.60198	6.02222	6.98429	6.35167	6.47356	6.88705	6.11751	6.66824	6.8071	5.97505	5.83528	6.1861	6.62394	6.04386	6.54457	6.22034	6.36907	6.1043	6.49736	6.47053	5.93842	6.09985	5.95758	6.04921	6.05186	6.11915	6.04983	6.14482	5.95236	6.2271	5.90019	6.1798	6.14282	6.03398	5.90377	5.93812	6.054	5.99174	6.5615
ASCC3	6.05521	5.55114	5.39701	5.39405	5.62255	5.47341	5.6613	5.89222	5.50056	5.13232	5.78492	5.76509	5.60934	5.69967	5.88493	5.89638	5.79873	5.53769	6.149	5.52686	5.48596	5.71771	5.75611	6.50524	5.81176	5.79167	5.82604	5.74139	5.49962	5.78367	5.6336	5.74619	5.9266	5.661	5.83432	5.87022	5.62351	5.63668	5.28409	5.72636	5.11824	5.94889	5.84834	5.86414	5.97863	5.91266	5.75474	6.17606	5.80395
ASCL1	4.93601	5.14864	5.006	5.10966	5.00855	4.99443	5.13126	5.13308	4.84842	5.12951	5.00815	5.04802	4.81472	4.79862	4.88315	4.99094	4.99618	5.01363	4.9789	4.98983	4.89595	5.04802	4.96983	4.91814	5.0311	4.83866	5.00161	4.89961	5.03823	4.76565	5.09239	4.97685	4.81937	5.15357	4.95066	4.91582	5.02147	5.01621	4.93086	5.21034	4.97575	4.81851	4.69755	4.97492	4.92271	4.99911	4.97969	5.00522	4.94525
ASCL2	3.45441	3.21126	3.29415	3.29217	3.36434	3.22612	3.75387	3.36588	3.49288	3.58792	3.53008	3.39607	3.51991	3.38543	3.24944	3.23934	3.34526	3.41624	3.68564	3.3354	3.38543	3.34672	3.40226	3.25955	3.56028	3.78365	3.65693	3.44998	3.6753	3.35502	3.39607	3.32256	3.21126	3.38943	3.34672	3.35502	3.40095	3.52687	3.60459	3.32623	3.50516	3.43919	3.35008	3.358	3.37016	3.1848	3.3673	3.3919	3.55578
ASCL3	6.07227	6.31606	6.60887	6.50783	6.15081	6.49378	6.5649	6.31493	6.00608	6.20456	5.94791	6.38299	6.11468	6.05131	5.92203	6.17955	6.23444	6.24022	5.78561	6.56579	6.02017	6.3953	6.19618	6.02247	5.80571	6.026	6.10934	5.90049	5.9535	6.23503	6.72077	6.49672	6.09863	6.47142	6.36015	6.36849	6.34756	6.38872	6.46007	6.54701	6.2559	5.82087	6.11831	5.97268	5.94197	6.42572	6.30242	6.43431	5.99518
ASF1A	5.81206	5.49101	5.14895	5.28066	5.45648	5.28846	6.0647	5.63037	6.22349	5.07932	5.41069	5.59348	4.73564	6.14422	5.78367	5.50602	5.39664	5.45094	4.93679	5.60654	5.57858	5.74763	5.1222	6.5615	5.76832	5.74763	5.22523	5.96819	4.9592	5.93637	5.79615	5.45877	5.63164	5.51552	5.70001	5.6576	5.68353	5.27142	5.45877	5.15535	5.51496	5.58699	5.32765	5.54078	6.40556	6.01433	5.92477	5.83154	5.60298
ASF1B	6.99646	7.09529	7.16841	7.20545	6.96203	7.11206	7.09092	6.86341	6.57174	6.72718	6.7851	6.84713	6.93056	6.70856	6.75408	6.78976	6.78057	6.96917	6.56463	6.73282	6.90639	7.14839	6.61669	6.74188	6.70114	6.6644	6.50349	6.61557	6.65412	6.85053	7.08491	7.15452	6.91367	7.21399	7.00702	7.02213	6.8446	7.10973	6.98733	6.93021	6.93864	6.72905	7.25376	6.84143	6.67471	6.90676	6.98059	6.97134	6.9809
ASGR1	4.48474	4.69658	4.46519	4.71188	4.45324	4.56978	4.6798	4.50148	4.51904	5.12335	4.619	4.54913	4.39893	4.57636	4.32177	4.29409	4.25568	4.44991	4.51022	4.49201	4.31997	4.62667	4.71886	3.96175	4.70817	4.54485	4.58855	4.51403	4.54673	4.6495	4.52954	4.53494	4.15318	4.50045	4.24686	4.43623	4.36127	4.61313	4.45757	4.42342	4.45478	4.74549	4.32753	4.59039	4.52224	4.5374	4.53046	4.50564	4.71886
ASGR2	6.49826	6.77524	6.68271	6.84198	6.41099	7.03645	6.29769	6.33113	6.50524	6.70504	6.74471	6.6673	7.18006	6.53312	6.38149	6.46682	6.3784	6.59056	6.92948	6.64959	6.26186	6.01603	6.46454	6.15751	6.4483	6.30411	6.42333	6.54306	6.47758	6.8031	6.82874	6.63182	6.71884	6.93829	6.6381	6.69708	6.52789	6.68026	6.96805	6.22743	6.83542	6.25196	6.71438	6.68986	6.6958	6.37058	6.74954	6.74317	6.86542
ASH1L	6.76764	7.04949	7.04577	6.96664	6.66125	7.20348	6.58531	6.73325	6.69938	6.5499	6.68678	6.77869	6.564	6.7931	6.54244	6.66256	6.86805	6.69708	6.68955	6.80576	6.75982	6.81922	6.666	6.57386	6.21566	6.65848	6.71565	6.84004	6.53578	6.50101	6.99821	6.82149	6.79668	7.07995	6.77803	6.79419	6.83113	6.87614	6.79824	6.88735	7.05054	6.40836	6.6132	6.35046	6.76732	6.81255	6.88705	6.96664	7.08523
ASH2L	8.17783	8.16534	8.16345	8.09792	8.07675	8.49804	8.36991	8.23873	8.03861	8.18475	7.75741	8.1284	7.88412	7.913	7.91437	7.84962	8.09942	7.87766	7.75578	8.16094	8.07058	8.07602	7.95687	7.81645	8.31257	8.13871	7.98669	8.15486	7.74053	8.01292	8.17783	8.08227	8.11255	8.00261	8.05263	8.11757	8.10798	8.03861	8.146	8.15849	8.26826	8.02439	7.98889	8.31632	8.09792	8.20505	8.06186	8.26391	8.16635
ASIC1	6.0483	6.03897	6.11635	6.16152	6.1208	6.20203	5.96731	6.04324	6.05312	6.1674	6.06206	5.9623	6.08614	5.89189	5.88556	5.94628	5.87411	5.94499	5.86541	6.06121	6.03119	6.11915	5.76344	5.97623	5.89846	6.01163	5.87901	5.77163	5.88641	6.03464	6.206	5.92174	6.04234	6.03631	5.95335	6.04589	5.99404	5.9842	6.02829	5.97949	6.09493	5.8233	5.98927	6.07946	5.85399	5.93075	6.08826	5.97712	5.94197
ASIC2	6.00368	5.65793	5.79083	5.86141	5.58607	5.9851	5.65172	5.84385	5.86477	6.0712	5.96564	5.80604	5.72906	5.77511	5.76065	5.82759	5.62438	5.94805	5.62625	5.96592	6.01372	5.74167	5.81745	5.76314	5.80453	5.83807	5.81745	5.81538	5.93309	6.1407	5.97505	5.72073	5.94073	6.58626	6.12336	6.09985	5.80187	6.0486	5.87661	5.83372	5.97683	5.65016	5.81538	5.9599	5.84209	6.15423	5.84865	5.81867	5.91445
ASIC4	6.82283	7.08037	6.86741	7.03166	6.66473	7.13495	6.6692	6.78356	6.74381	6.83905	6.55046	6.84076	6.82216	6.94528	6.69777	6.7362	6.83113	6.97692	6.72688	6.70371	6.38817	6.52335	6.70728	6.2644	6.84851	6.65722	6.68461	6.73217	6.67377	6.60501	7.21233	6.81348	6.64225	6.99534	6.67222	6.97134	7.0211	6.96088	7.09276	6.78777	6.83145	6.69291	6.71348	6.87229	6.51884	6.64375	6.68857	6.85573	6.95832
ASIP	5.47341	5.46585	5.45681	5.57397	5.1857	5.70152	5.52227	5.63519	5.50756	5.65329	5.39114	5.46212	5.68908	5.53899	5.33829	5.35595	5.75418	5.61392	5.39701	5.37546	5.57275	5.40568	5.46915	5.28877	5.46585	5.41069	5.48079	5.41523	5.53271	5.94656	5.80453	5.4584	5.76796	5.79399	5.62714	5.42459	5.57494	5.49516	5.34733	5.47712	5.37731	5.38714	5.58034	5.39367	5.33795	5.66379	5.48624	5.65665	5.55727
ASL	6.01724	6.05159	5.98876	5.60778	6.38415	5.91538	6.08444	6.26899	6.41099	6.07463	6.5349	5.67991	6.10009	6.11854	6.32536	5.89518	5.94596	5.9638	6.34355	6.2184	5.9562	5.70487	6.54422	6.03303	6.02397	6.13047	6.01131	6.04983	6.00054	6.2514	5.67451	6.1052	5.97476	5.60688	5.89786	6.18011	6.28502	5.88338	6.11999	6.01224	5.85334	6.0486	6.26608	6.06971	6.23737	5.90525	6.01574	6.07718	6.06845
ASMT	4.65324	4.82057	4.79516	4.69109	4.66999	4.95813	4.70473	4.34532	4.6737	4.75836	5.07891	4.8688	4.8688	4.75348	4.73474	4.83518	4.72612	4.89714	4.75155	4.61128	4.56607	4.63781	4.7056	4.75249	4.68479	4.71537	4.7162	4.54097	4.73474	4.7361	4.84206	4.58905	4.69018	4.677	4.71971	4.81093	4.77608	4.71971	4.77218	4.52381	4.67048	4.51551	4.66905	4.71886	4.55349	4.63034	4.65766	4.65451	4.81351
ASMTL	7.13976	6.23117	6.83172	6.32457	6.27789	6.43374	6.66289	7.1496	7.17798	6.7349	6.64408	6.51624	6.88429	6.76481	6.63504	6.15049	6.92577	6.75144	6.60349	6.392	6.78748	6.32745	6.96628	7.56004	7.07838	7.14725	7.0211	6.89818	7.07724	7.0483	6.76357	7.06015	7.07959	6.96384	6.97878	7.18353	7.28838	6.90958	6.93938	6.52211	6.5467	6.85905	6.43975	7.07724	7.42392	6.87614	7.10662	6.87333	6.75855
ASMTL-AS1	4.75155	4.76684	4.854	4.83426	4.95775	4.71836	5.48658	4.58073	5.00447	5.02669	4.86171	4.90135	4.88406	4.77218	4.65766	5.01845	4.89551	4.70126	5.00559	4.63128	4.81093	4.7713	4.91946	4.33475	5.14235	4.56316	4.94249	4.93244	5.16488	4.7056	4.77348	4.83003	4.49782	4.66002	4.45757	4.63278	4.88817	4.57363	4.77261	4.6798	4.79819	4.74148	4.83602	4.92557	4.87005	4.85351	4.84968	4.72391	4.69198
ASNA1	7.87255	7.55396	7.64861	7.37201	7.86884	7.58123	7.61371	7.85217	7.77966	7.22581	7.94282	7.68015	7.7874	7.70275	7.79325	7.70158	7.69583	7.94547	7.52725	7.87766	7.53707	7.5646	7.6763	7.59843	7.435	7.50843	7.42392	7.71963	6.79452	7.91027	7.41075	7.27688	7.70775	7.64471	7.62208	7.61005	7.64358	7.78627	7.59843	7.62208	7.71896	7.58068	7.70941	6.7851	7.35523	6.9323	7.59021	6.62682	7.64254
ASNS	5.96877	5.65551	6.12305	5.27142	7.00666	6.01286	9.45777	5.72664	5.96087	6.53913	8.06982	5.50661	8.14202	5.52421	6.21782	6.60017	6.19386	6.46832	7.48874	5.69875	5.88998	7.61218	6.95086	6.12653	6.27165	6.62585	6.44623	5.60071	6.63986	5.98599	5.74377	5.72575	5.70357	5.69817	5.26349	5.61807	5.87807	5.47403	5.65206	6.313	5.72282	6.47418	5.91745	6.25535	5.9535	5.609	5.97476	6.17167	5.8805
ASNSD1	6.79013	6.34174	6.45547	6.12896	6.36519	6.72625	6.85872	6.62275	6.96241	7.02001	6.27991	6.67253	6.64527	7.11901	6.81287	6.95761	6.62187	6.58811	7.09132	6.57517	6.97323	6.65722	6.37336	7.10973	6.69612	6.65794	6.66634	6.84076	5.85241	6.99821	6.7505	6.68526	6.25978	6.23814	6.19467	6.74281	6.38094	6.10843	6.38415	6.38616	6.23291	6.60856	5.65016	6.77332	6.69999	6.72309	6.66316	6.90891	6.56268
ASPA	4.96135	5.14159	4.76776	5.02412	4.95297	5.03514	4.61801	5.02482	4.99584	4.79052	4.70866	4.70866	4.55595	4.58943	4.68344	4.68972	4.86171	4.8874	4.38662	4.94669	4.67557	4.7511	4.82879	4.93721	4.89319	4.77002	4.62389	4.77045	4.81592	4.69018	4.84467	4.58422	4.78691	4.6853	4.91064	5.3029	4.75249	4.85566	4.71575	5.15842	4.67325	4.99094	4.8172	5.01006	4.73752	4.92925	4.77995	5.08115	4.94601
ASPH	5.33721	5.53459	5.43367	5.53736	5.92513	5.37953	5.85114	5.57858	5.67125	5.4827	5.46882	5.48691	5.17985	5.47115	5.64613	5.63136	5.24833	5.47885	5.45746	5.73497	5.68785	5.52065	5.43707	5.83619	5.5441	5.82995	5.46774	5.83928	5.28238	5.6853	5.31931	5.19539	5.65585	5.20647	5.32214	5.5867	5.50508	5.41226	5.35565	5.50118	5.28647	5.72524	5.23466	5.54777	5.75444	5.75851	5.41134	5.69163	5.34279
ASPHD1	5.48466	5.62683	5.40037	5.56226	5.55534	5.77475	5.39969	5.2107	5.35884	5.52819	5.68353	5.32345	5.27555	5.0667	5.36784	5.19792	5.29076	5.41647	5.15284	5.59254	5.17233	5.19464	5.37167	5.00074	5.0105	5.17339	5.36088	4.88571	5.36597	5.36693	5.3394	5.43801	5.24458	5.34837	5.15464	5.43077	5.26483	5.67096	5.32182	5.25765	5.27039	5.30053	5.37195	5.40684	5.28066	5.24037	5.30397	5.09239	5.31146
ASPM	3.50943	3.57473	3.5859	3.40226	3.47995	3.5135	3.50196	3.45884	3.48847	3.34854	3.33192	3.46777	3.38943	3.40893	3.38816	3.61043	3.54878	3.57756	3.44039	3.48411	3.57365	3.47132	3.37151	3.5354	3.37874	3.68168	3.40479	3.4555	3.63292	3.36895	3.49389	3.70731	3.54878	3.46652	3.37151	3.54031	3.47896	3.54558	3.35345	3.88975	3.57576	3.70466	3.92941	3.57576	3.5135	3.57952	3.43796	3.46527	3.43086
ASPN	7.00292	6.05131	6.19557	5.82362	8.6276	8.12016	6.0635	8.75867	6.43292	6.06845	6.6132	6.89648	4.42453	6.48468	5.92896	6.28433	8.06102	5.1857	5.33029	5.99992	5.16592	6.66502	8.58561	9.16719	7.5215	7.7022	8.24691	7.73284	9.07797	8.12429	7.38989	8.81988	8.0863	8.1032	9.40126	9.93867	8.16345	8.05013	9.02609	10.5792	8.67974	10.5253	10.1107	8.44632	8.46273	9.03501	8.3429	8.81275	8.80936
ASPSCR1	5.74591	5.81684	5.46554	5.90343	5.77848	5.8051	5.94472	5.66554	5.9136	5.80332	6.29247	5.65793	5.85174	6.11468	6.10664	5.99436	5.72875	6.04474	6.08933	5.85461	5.67932	5.63198	5.94472	4.96673	5.98927	5.87929	6.02103	5.80905	5.9662	5.80247	5.57527	5.61864	5.74521	5.66414	5.13451	5.5485	5.75668	5.45973	5.58544	5.62043	5.75206	5.93584	5.70926	5.3514	5.52453	5.41358	5.52096	5.12299	5.55248
ASRGL1	7.44429	7.39125	7.87188	7.49891	7.34753	7.64861	7.25226	7.32287	7.22216	7.11832	7.0552	7.57599	7.72703	7.148	7.18783	7.31123	7.50943	7.2448	7.54524	7.55593	7.45858	7.37026	7.09454	7.16143	7.18311	7.18272	7.23994	6.99853	7.27562	7.3681	7.63977	7.4542	7.3246	7.60246	7.39353	7.18516	7.33549	7.49994	7.4095	7.48079	7.43595	7.20781	7.45657	7.12046	7.13936	7.38163	7.40493	7.44559	7.26132
ASS1	7.74347	8.28653	7.80395	8.37336	8.54315	7.8637	7.71675	7.96117	8.01079	7.4745	8.2262	8.31541	7.0339	7.41489	8.17046	7.47003	7.90199	7.81101	7.3821	8.48805	7.67903	8.03312	7.18589	7.25666	7.77234	7.56648	8.02148	7.65952	7.93862	7.50039	7.62106	7.29999	7.56502	7.40631	7.75578	7.84777	7.76149	7.83161	7.49083	8.23779	8.04848	8.41333	7.91929	7.5514	7.12548	7.33868	7.59892	7.70664	7.6194
ASTE1	5.96538	6.34355	6.15894	6.22146	6.10574	6.28502	5.88525	6.30884	6.02275	5.9676	5.52096	5.80187	5.8726	5.81538	5.95208	6.04203	6.04742	6.22589	5.62438	6.17282	5.92203	5.94532	5.94973	5.87747	5.71471	5.72282	5.84957	5.66414	5.89027	6.23355	6.29655	6.11468	5.88583	6.30127	5.95758	6.05631	6.08182	6.20203	6.41476	5.88079	5.98448	5.84265	5.88493	6.06611	6.02739	6.26526	5.91266	6.17429	6.07518
ASTN1	4.24686	4.37006	4.26173	4.35026	4.2641	4.36181	4.09	4.12122	4.25624	4.52172	4.172	4.19733	4.20343	4.24759	4.11028	4.04683	4.2339	4.43353	4.13387	4.1986	4.06405	4.22779	4.36241	4.13258	4.06109	4.09675	4.21917	4.07826	4.29471	4.30587	4.07538	4.34352	4.09609	4.34124	4.31348	4.28171	4.412	4.34817	4.48331	4.24937	4.45096	4.15907	4.32821	4.5773	4.30236	4.39166	4.32402	4.32177	4.09959
ASTN2	4.45263	4.42342	4.10511	4.26288	4.19733	4.35209	4.10579	4.32689	4.40599	4.50506	4.38541	4.24759	4.13888	4.33764	4.43679	4.33217	4.45478	4.42051	4.11631	4.53786	4.24759	4.36418	4.48279	4.27052	4.34239	4.34239	4.54767	4.29655	4.18634	4.51075	4.4251	4.33415	4.30349	4.29531	4.094	4.26102	4.30934	4.34293	4.26467	4.3328	4.37785	4.4	4.35439	4.30236	4.50612	4.38426	4.38885	4.22711	4.40547
ASUN	6.2247	5.38595	5.12551	5.51369	5.39405	5.28238	6.18193	5.78712	5.73497	6.06726	5.71471	5.68288	5.11898	5.83283	5.74405	6.10285	5.71235	5.61637	5.79585	5.61833	5.82451	5.81304	5.65049	6.61821	5.80996	5.67012	5.94104	5.64883	5.9136	5.88249	5.57213	5.70453	5.68965	5.49013	5.82696	6.14791	5.68817	5.28478	5.38595	5.55787	5.08981	5.85641	5.60934	5.63635	5.76901	5.86114	5.58412	6.05631	5.89875
ASXL1	6.56552	6.67779	6.91195	6.8165	6.92705	6.61669	6.57517	6.72658	6.77803	6.73869	6.62275	6.7123	6.96241	6.71536	6.84393	6.76764	6.86113	6.62777	6.94217	6.75144	6.94948	6.70058	6.63236	6.63024	6.52814	6.67687	6.76637	6.69843	6.70571	6.81853	6.56579	6.77237	6.70028	6.51262	6.56363	6.79048	6.61821	6.51536	6.67875	6.98302	6.62929	6.74528	6.74591	6.62064	6.64553	6.85224	6.49284	6.79048	6.71381
ASXL2	8.13959	8.01804	8.04251	8.27033	8.14762	8.07218	7.98101	7.80149	7.84719	7.47704	7.76561	7.68581	7.3446	7.69299	7.83234	7.46864	7.75802	7.75192	7.55443	7.53389	7.67064	7.86548	7.79764	7.85615	7.59988	7.51283	7.58283	7.7072	6.98498	8.13558	8.06025	8.26391	7.93651	7.48771	7.74053	7.98462	7.85686	7.57806	7.42531	8.09699	7.9372	7.87505	8.17046	8.06267	8.01869	7.94547	7.9923	8.31632	7.85036
ASXL3	4.70866	4.90624	4.87701	4.86332	4.76732	4.81975	4.96516	5.04439	4.94712	4.73885	4.87779	4.80684	4.72159	4.74275	4.70644	4.81093	4.67887	4.8396	4.82526	4.75561	4.83209	4.99284	4.88817	4.91616	4.8874	4.69658	4.68849	4.84245	5.10344	4.61262	4.89914	4.93086	4.93168	4.75433	4.66185	4.80063	4.79516	4.80588	4.7162	4.98207	5.36911	4.74842	4.75601	4.82361	4.80365	4.80545	4.59701	4.76824	5.06436
ATAD2	4.6668	4.49364	4.55245	4.49415	4.50612	4.6798	5.30466	4.42051	4.97454	4.34407	4.73261	4.98517	4.33415	4.92677	4.93244	4.49364	5.28478	4.60437	4.4713	4.78306	5.12404	5.33869	4.65045	5.01663	4.80454	5.17873	4.78653	4.82618	4.48176	4.46761	4.63685	4.47335	4.83129	4.71497	4.66768	4.65766	4.84714	4.48885	4.63641	4.5665	4.51904	4.61999	4.2569	4.71449	4.87327	4.34869	4.77478	4.48114	4.45478
ATAD2B	3.77155	3.97941	3.75633	3.92784	3.89315	4.00034	3.82962	4.34293	3.9309	3.94047	4.24076	3.76757	3.75787	3.91802	4.05111	3.93813	4.10511	3.9958	4.42223	3.8793	4.14195	3.77678	4.29717	4.37237	3.98487	3.89674	3.99361	3.88975	4.01311	3.85568	3.70549	4.23212	3.87013	3.81729	3.70379	3.95683	3.65217	3.82097	3.93508	3.87013	3.84095	4.10832	3.91187	4.1623	3.94402	3.71609	3.88753	3.92784	3.90255
ATAD5	5.97595	5.8051	5.84449	5.99675	5.78089	5.54112	5.58973	6.04531	5.51146	5.69265	5.68024	5.88493	5.74198	5.57858	5.59917	5.73335	5.61892	5.55498	5.57462	5.86541	5.54245	5.67542	5.64281	5.52881	5.44707	5.71327	5.64281	5.4926	5.5714	5.75117	5.857	5.78244	5.71616	5.63426	5.65947	5.49547	5.5352	5.71443	5.67045	5.94104	5.81451	5.54175	5.6464	5.75004	5.67991	5.43967	5.54597	5.73894	5.85434
ATAT1	6.61731	6.99234	6.8284	6.81524	6.75982	7.08294	6.05159	6.42956	6.47196	6.58339	6.59957	6.79891	6.82374	6.45576	6.59897	6.45693	6.69777	6.56463	6.26297	6.55517	6.3938	6.60501	6.33562	6.55771	6.30736	6.46534	6.56731	6.38847	6.51056	6.55551	6.81524	6.81154	6.8031	6.7979	6.85021	6.74381	6.59744	6.584	6.8446	6.54611	6.64076	6.51479	6.51596	6.62187	6.58657	6.65289	6.51505	6.73217	6.86142
ATF1	4.77858	4.28461	4.99171	4.70603	4.98672	4.49938	4.5946	5.10026	4.94447	4.80864	4.28758	4.92351	5.2179	5.05245	5.07971	5.00235	4.89513	4.54673	5.94805	4.57869	4.88188	4.39052	5.15071	5.83928	4.90548	5.00487	4.73261	5.14974	4.16097	4.68026	4.55698	4.93976	5.12625	4.09959	5.04872	4.86208	4.65631	4.36772	4.7813	4.51458	4.39052	4.75249	4.95688	4.88456	5.00074	4.97534	4.72478	5.11776	4.6934
ATF2	4.42453	4.25568	4.28579	4.374	4.3822	4.28233	4.60712	4.44877	4.62898	4.44543	4.35209	4.50867	4.56978	4.54231	4.61852	4.56978	4.4459	4.38662	4.50663	4.43623	4.65451	4.39943	4.33475	4.97377	4.63641	4.50895	4.51458	4.69429	4.46611	4.42766	4.24937	4.55449	4.59993	4.36063	4.54485	4.66002	4.42051	4.22113	4.36418	4.36597	4.32287	4.56514	4.3041	4.48831	4.6477	4.36127	4.6889	4.25502	4.3234
ATF3	6.25884	6.71728	8.19253	9.93867	6.95291	6.46655	6.19496	7.21652	6.2468	9.49291	7.06127	7.17722	8.98991	6.83574	6.81748	8.78944	7.11485	6.6958	9.79061	6.97504	6.50783	7.11168	6.81486	7.26049	7.08557	6.29012	6.37524	6.19327	6.08669	7.31648	6.37276	6.9543	7.65468	6.40134	7.24649	6.59659	6.6859	6.94497	6.1211	6.09547	5.89608	6.63621	6.48228	6.29828	6.2468	6.39961	6.28674	6.19845	6.43348
ATF4	9.09992	10.4345	10.3345	10.1335	10.1855	9.98273	9.9213	9.3913	9.6613	10.2609	10.0883	9.6613	10.826	9.83904	10.5454	10.3345	9.86337	9.9164	10.7324	9.786	9.41581	9.25417	9.39774	9.11446	9.47473	9.35768	9.47132	9.15654	9.85382	9.32983	9.10245	9.74315	9.21191	9.43602	9.34463	9.3913	9.33552	9.36426	9.49632	10.0438	9.80011	10.0659	9.76685	8.98991	9.04485	9.19201	9.21191	9.3705	9.37385
ATF5	5.82572	5.94944	5.7479	6.04937	5.69549	5.91445	5.79965	5.75502	5.80061	6.01313	6.14396	5.89456	6.13851	5.92264	5.6946	5.84898	5.63932	5.84209	5.89488	5.83528	5.78712	5.81597	6.06178	5.10966	6.05186	5.77418	5.85461	5.83221	6.2247	5.84295	5.85489	5.65824	5.56943	5.54656	5.32834	5.55368	5.79206	5.73149	5.82882	5.65585	5.88338	5.76344	5.94164	6.03464	5.74139	5.69549	5.74405	5.68322	5.78992
ATF6	6.40076	6.13821	6.46735	6.35076	6.49672	6.24766	6.93199	6.14707	6.56913	6.36635	6.36265	6.45514	6.5694	6.4002	6.84109	6.84956	6.6766	6.24312	6.74188	6.55485	6.46967	6.81088	6.48764	6.44445	6.51146	6.62491	6.54514	6.35658	6.75408	6.559	6.27789	6.45547	6.29828	6.44503	6.44859	6.27932	6.46682	6.65566	6.30678	6.72406	6.61528	6.41534	6.44473	6.2399	6.06148	6.28901	6.13821	6.13878	6.31863
ATF6B	5.93669	6.04262	6.06062	6.14338	5.79025	6.13625	5.93281	6.08585	5.85671	5.96731	5.91208	5.90253	5.92052	5.90676	5.80604	5.86169	5.94748	5.97446	5.7485	5.89111	5.96564	6.30911	6.01961	5.71895	6.1219	5.85271	5.96509	5.90253	6.03398	6.00167	6.00081	5.84629	5.94973	6.20025	5.8215	5.80695	5.90614	6.12761	6.23037	5.99732	6.14043	5.80905	5.82273	5.94628	5.85434	5.86873	5.91989	5.76008	6.10843
ATF7	4.92677	5.08004	4.95566	4.99094	4.73795	5.01288	4.62432	4.76015	4.83911	5.03628	4.89395	4.65451	4.72838	4.66905	4.82482	4.80142	4.8874	4.96398	4.77218	4.91616	4.84083	4.96398	4.42342	4.88653	4.73166	4.79262	4.79097	4.98828	4.63278	4.97454	4.75649	4.94869	4.8688	4.73307	4.99766	4.8002	4.75348	4.80313	5.19132	4.71101	4.93483	4.59314	4.68074	4.76776	4.60041	4.83518	4.76105	4.79819	4.66637
ATF7IP	5.83897	5.79235	5.54341	5.62533	5.61747	5.68441	5.80423	5.96564	6.03927	5.60071	5.73921	5.90525	5.63697	5.78334	5.77817	5.81422	5.84473	5.7553	6.21759	5.57309	5.8203	6.02712	6.12478	6.21398	6.05103	5.93929	5.98211	6.03058	5.9311	5.85271	5.84688	5.83401	6.08502	5.98876	5.85207	5.79499	5.97268	5.72467	5.89139	5.7039	5.82915	5.77755	5.9311	6.00761	5.9311	5.95878	5.92778	6.07436	5.97268
ATF7IP2	7.27091	7.46044	7.46718	7.59273	7.09763	7.13107	7.46769	7.37284	7.38989	7.21233	7.3543	7.20098	7.33692	7.22003	7.35698	7.12117	7.41683	7.26654	6.78638	7.05167	7.39309	7.19297	7.38117	7.07838	7.6763	7.21233	7.3346	7.46815	7.19334	7.21233	7.3895	7.3323	7.10319	7.07724	7.23546	7.23261	7.08076	7.25666	7.52773	7.51523	7.52005	7.11448	7.19186	7.71108	7.22255	7.49371	7.4031	7.96255	7.39713
ATG10	5.40398	5.72164	5.72936	5.64166	5.87291	5.58324	5.54278	5.43461	5.48691	5.68322	5.34802	5.4007	5.43967	5.58094	5.44187	5.46045	5.57369	5.46212	5.13053	5.60806	5.40844	5.72467	5.17908	5.29144	5.53834	5.38624	5.55279	5.56779	5.58324	5.61807	5.37926	5.49931	5.52819	5.68965	5.61542	5.50661	5.65049	5.4936	5.65423	5.78652	5.40974	5.29988	5.64312	5.48366	5.62351	5.67157	5.65423	5.62255	5.75034
ATG101	6.34471	6.55253	6.57236	6.26581	6.40836	6.70695	6.4581	6.06845	6.4641	6.71164	7.14919	6.30269	6.6874	6.32457	6.57485	7.00628	6.60382	6.27077	6.96163	6.53226	6.18759	6.20628	6.11751	6.54852	6.3572	6.08502	6.1595	6.19966	6.06999	6.49826	6.08097	6.45339	6.34895	6.07406	6.08444	6.33446	6.31777	6.15018	6.13423	6.16469	6.07436	6.75537	6.42927	5.97089	6.40891	6.09863	6.19386	5.776	6.15081
ATG12	4.66905	4.72478	4.75433	4.69018	4.82569	4.57636	4.90747	4.58314	4.95647	4.98207	4.93933	4.73752	5.13916	4.96244	5.03179	5.12118	4.82361	4.7127	5.14159	4.78086	4.93642	4.91021	5.04837	5.22911	5.05531	4.89754	5.00815	4.98207	5.07451	4.81765	4.68074	4.80234	4.84797	4.88899	5.22975	4.76222	4.87079	4.87079	4.8774	4.85804	4.80189	5.12653	4.98709	4.72612	4.74452	4.82791	4.85804	4.74754	4.77002
ATG13	7.47403	7.5074	7.7022	7.41117	7.55195	7.82696	7.67015	7.5391	7.31858	7.16017	7.55396	7.66117	7.66622	7.41258	7.54778	7.41347	7.71839	7.58659	7.22893	7.54971	7.56746	7.55804	7.43641	7.49891	7.31429	7.43966	7.43641	7.25146	7.30473	7.51371	7.65368	7.58395	7.3754	7.5646	7.55645	7.44201	7.61218	7.68229	7.44997	7.67903	7.54524	7.38817	7.44246	7.35968	7.34802	7.3799	7.49708	7.36194	7.50237
ATG14	6.7842	5.8769	5.9538	6.17282	5.85174	6.18449	6.5758	6.96088	6.86209	6.19356	5.96346	6.62651	6.01632	6.5166	6.50193	6.28407	6.99012	6.23931	7.73339	6.02366	6.90785	6.72246	6.85701	7.5969	6.87018	7.01787	6.96127	6.9316	7.14766	6.67745	6.53675	7.1776	6.70338	6.66473	6.96241	6.62362	6.81447	6.81287	6.72406	6.4073	6.54393	6.51086	6.01785	7.13792	7.25104	6.81853	7.06876	7.32246	6.8782
ATG16L1	5.49547	5.78118	5.38408	5.69788	5.3319	5.4936	5.60298	5.40656	5.48466	5.55436	5.62683	5.64493	5.4798	5.58512	5.58094	5.46427	5.59759	5.56748	5.46814	5.57828	5.75034	5.25903	5.45479	5.51496	5.74619	5.63734	5.65329	5.44742	5.64919	5.41037	5.77964	5.5352	5.51112	5.68817	5.54112	5.5607	5.55941	5.61118	5.87529	5.5518	5.77938	5.40267	5.52758	5.63297	5.47434	5.64221	5.57943	5.52819	5.60506
ATG2A	7.49422	7.63759	7.6216	7.58395	7.41778	7.5897	7.63706	7.72703	7.45858	7.69246	7.83161	7.41983	7.81591	7.49803	7.5215	7.78434	7.69362	7.84837	7.54778	7.31042	7.19411	7.50787	7.56958	7.01926	7.67356	7.35029	7.5215	7.42344	8.20505	7.69023	7.40493	7.8932	7.33184	7.34983	7.02249	7.34546	7.49994	7.49758	7.45559	7.65092	7.49708	7.36011	7.80205	7.68581	7.47253	7.81281	7.25708	7.5119	7.74456
ATG2B	4.46243	4.27346	4.26524	4.27991	4.35497	4.24686	4.46973	4.66863	4.49465	4.27593	4.35551	4.4863	4.36887	5.31854	4.65818	4.56175	4.42287	4.30525	4.56175	4.34974	4.6934	4.97415	4.50045	5.15071	4.62339	4.51754	4.43733	4.60712	4.69242	4.42453	4.28758	4.31519	4.6668	4.4999	4.64582	4.43035	4.37063	4.35497	4.36475	4.35082	4.45984	4.43832	4.38321	4.39717	4.5847	4.42051	4.50305	4.44651	4.41829
ATG3	5.434	5.16651	5.35497	5.18671	5.24458	4.8629	5.28777	5.40037	5.29546	5.37295	5.27039	5.28777	5.37665	5.45942	5.63101	5.5629	5.23154	5.349	5.64732	5.41523	5.15733	5.33758	5.36693	5.88669	5.3073	5.42126	5.30835	5.42	5.03027	5.69698	5.38595	5.32537	5.39405	5.05458	5.4288	5.44774	5.31302	5.08876	5.21865	5.16558	4.97179	5.3653	5.41936	5.47528	5.49013	5.62781	5.34216	5.60172	5.35688
ATG4A	7.82105	7.49083	7.62785	7.24106	7.45753	7.24106	7.81842	7.43405	7.55086	7.18197	7.43405	7.61325	7.4031	7.66067	7.69362	7.76323	7.50278	7.56648	7.47552	7.47501	7.48329	7.51087	7.41303	7.86614	7.6557	7.71517	7.6578	7.64751	7.55495	7.40725	7.72534	7.50429	7.4745	7.70099	7.78086	7.48237	7.61997	7.41303	7.68015	7.79764	7.42801	7.53389	7.51657	7.33822	7.6381	7.7072	7.72584	7.71675	7.81705
ATG4B	6.92545	6.98733	7.12117	6.91331	7.00895	6.82982	6.98575	6.97395	6.95832	6.79149	7.21154	7.05128	7.21154	6.95722	6.90453	7.05479	6.93829	7.00105	6.85467	6.98463	7.09607	7.13495	7.31561	7.00971	6.98542	7.0003	6.93829	6.93021	7.16714	6.98233	6.93535	7.0743	6.97538	7.12084	7.06556	7.01511	6.91195	7.05784	7.17366	6.92129	7.13266	6.99307	7.09983	6.78193	6.98302	6.77237	7.09423	6.76957	7.04537
ATG5	5.61693	5.36723	5.75206	5.4827	5.5913	5.41326	5.85932	5.61864	5.82451	5.79932	5.83154	5.64431	5.65172	5.70518	5.83928	5.70357	5.6847	5.52654	5.92233	5.70598	5.86114	5.61512	5.4149	6.03982	5.5485	5.85334	5.76153	5.75764	5.32442	5.82604	5.62193	5.56226	5.5491	5.51704	5.70244	5.74521	5.50602	5.42199	5.59537	5.54944	5.36362	5.61028	5.60506	5.52848	5.72756	5.59413	5.60596	5.6336	5.43016
ATG7	5.47016	6.11438	6.22349	5.97144	6.01931	6.02942	5.68995	5.81715	5.84988	5.88249	5.57462	5.58826	5.55149	5.57702	5.75034	5.6949	5.61693	5.81842	5.75004	6.15277	6.01488	6.12896	5.60172	5.71356	5.62875	5.63668	5.789	5.83372	5.83283	5.41261	5.65882	5.47815	5.90496	6.04618	6.00703	5.70518	5.63962	5.88249	5.783	6.14195	5.88135	6.17955	6.54514	5.71021	5.38874	5.55974	5.76658	5.35989	5.63281
ATG9A	7.68968	7.6942	7.43354	7.39948	7.61519	7.48567	7.43079	7.72937	7.43079	7.27651	7.78086	7.50429	7.60955	7.59941	7.45559	7.61371	7.47055	7.8197	7.05746	7.58659	7.79156	7.70377	7.31689	7.3538	7.47102	7.20941	7.33646	7.29273	7.90143	7.78318	7.71896	7.55018	7.29231	7.46769	7.52499	7.50087	7.61421	7.6015	7.5074	7.57806	7.36453	7.60401	7.28838	7.54932	7.48237	7.30734	7.42848	7.1776	7.64914
ATHL1	6.10781	6.08153	6.00054	6.08669	5.72043	6.47758	5.5582	5.90525	5.6635	6.31975	6.38504	5.9812	6.12625	6.313	5.94915	6.14791	5.99992	6.08266	5.93166	6.21595	5.95006	5.89312	6.24282	5.38779	6.01433	5.95039	5.9842	6.2579	6.14282	5.81568	6.38932	6.11376	5.85363	5.85549	5.69582	6.00979	6.09805	5.81335	6.04679	5.93516	6.0146	6.28794	6.01755	5.95674	6.10341	5.89638	5.87472	6.10749	6.09776
ATIC	7.69706	7.34225	7.12233	7.31429	7.50187	7.08187	7.55495	7.53801	7.42487	7.22977	7.39805	7.02578	7.32933	7.22538	7.45949	7.52773	6.99752	7.22297	8.02717	7.46383	7.53184	7.96255	7.39309	7.89657	7.18746	7.69988	7.13829	7.47152	6.68012	7.57908	7.4918	7.53133	7.30648	7.06522	7.09489	7.38298	7.49229	7.02422	6.97989	7.28972	7.11168	7.45282	7.36767	7.66349	7.70775	7.89853	7.58823	7.68399	7.33692
ATM	5.08839	5.26685	5.20536	5.25974	5.26616	5.21659	5.36397	5.39144	5.51704	5.08004	5.39596	5.36187	5.13599	5.42199	5.4168	5.23569	5.52386	5.26582	5.13737	5.18236	5.51496	5.31687	5.54537	5.35595	5.55974	5.62009	5.60476	5.66254	5.434	5.17908	5.11139	5.24386	5.42033	5.39535	5.42561	5.22029	5.28444	5.30529	5.42717	5.25116	5.41906	5.44841	5.5485	5.40844	5.66767	5.32051	5.50056	5.36974	5.11527
ATMIN	6.563	6.28068	6.57871	6.2465	6.47758	5.93955	6.50493	6.40614	6.66534	6.33562	6.30766	6.22232	6.43621	6.52419	6.45005	6.54701	6.62215	6.52419	6.64225	6.17167	6.43069	6.44473	6.38903	7.13305	6.40494	6.56268	6.34987	6.39673	6.57549	6.61879	6.45665	6.51624	6.69999	6.49247	6.66666	6.47522	6.38755	6.24766	6.23473	6.23093	6.13652	6.4201	6.36576	6.59744	6.89086	6.80107	6.68334	6.8691	6.62303
ATN1	6.70504	6.54932	6.56552	6.57841	6.91609	6.77393	6.16291	6.29072	6.17808	6.2184	6.97989	6.77208	6.80344	6.35046	6.15107	6.25451	6.40278	6.73247	6.29366	6.73801	6.65602	7.00147	6.30354	6.02306	6.37495	6.23066	6.42427	6.13105	6.80607	6.66223	6.59835	6.56552	6.53732	6.71823	6.59866	6.45576	6.47728	6.59306	6.30736	6.29685	6.26127	6.28124	6.33927	6.13571	6.12896	6.31548	6.52789	6.1641	6.32656
ATOH1	5.70808	5.7887	5.60172	5.69062	5.84718	5.84745	6.01543	5.88135	5.47815	5.69128	5.42361	5.3821	5.61512	5.52323	5.54142	5.60445	5.56973	5.68441	5.70001	5.62566	5.37763	6.1126	5.60627	4.90222	5.79348	5.33259	5.66254	5.71741	5.64553	5.59728	5.74229	5.52421	5.48204	5.6847	5.31687	5.4879	5.77755	5.63577	5.60965	5.65392	5.51738	5.4801	5.44446	5.60172	5.58947	5.78685	5.58447	5.86934	5.65524
ATOX1	8.51779	8.42896	8.22973	8.42357	8.14511	8.146	8.4966	8.40008	8.40008	8.25048	8.34937	8.17871	8.10639	8.21741	8.52036	8.36991	8.26293	8.38312	8.45215	8.33229	8.03389	8.22342	8.33658	8.46989	8.3535	8.3535	8.16959	8.39665	8.66314	8.29677	8.37221	8.04556	7.93428	8.19703	8.38202	8.53067	8.29243	8.14947	8.25907	8.6221	8.53677	8.68563	8.75378	8.4661	8.22342	8.30169	8.2217	8.35132	8.31148
ATP10A	6.68526	6.93614	6.72372	6.75273	6.65566	6.94148	6.75273	6.60501	6.60077	6.74919	6.77524	6.69543	6.8698	6.53373	6.64684	6.68767	6.76208	6.77086	6.71823	6.67065	6.52453	6.81554	6.85538	6.57236	6.8305	6.4471	6.68707	6.81957	6.86044	6.76865	6.64282	6.51945	6.50222	6.90215	6.8305	6.86209	6.83478	6.76637	6.74885	6.83874	6.9336	6.69361	6.85573	6.7374	6.48738	6.95795	6.79605	6.94047	6.67471
ATP10B	6.39644	6.39448	6.50665	6.52789	6.31104	6.49435	6.38872	6.3569	6.17398	6.08875	5.92233	6.32567	6.15049	6.14791	6.21627	6.33805	6.584	6.42812	6.07859	6.28823	6.28794	6.55018	6.20861	6.29335	6.02882	5.99313	6.15305	6.03428	6.28319	6.33721	6.75081	6.32424	6.36408	6.43797	6.37524	6.26064	6.46709	6.48858	6.37001	6.35814	6.39139	6.1049	6.06384	6.20283	6.1043	6.33171	6.41981	6.29798	6.48048
ATP10D	4.8219	5.14275	5.10645	4.85067	4.64629	4.728	5.75149	5.27448	4.80412	5.48529	5.05603	5.2814	4.96244	5.37891	5.10234	5.33126	5.22448	5.12375	5.19424	5.02147	5.43135	5.34968	5.25903	5.90704	5.26243	5.02947	5.50157	5.45221	5.80089	5.3844	4.95647	5.1747	5.53208	4.89513	5.90496	5.70091	5.11597	5.39205	5.04219	5.48366	5.09785	5.65461	5.74651	4.71971	5.18738	5.24703	5.08619	5.22836	5.41007
ATP11A	4.77478	4.78039	5.11004	4.77654	5.1107	4.72985	4.961	4.85879	5.17835	5.30904	5.27661	4.8774	5.2397	4.88406	4.86967	5.14343	4.87569	4.98983	5.24733	4.88147	5.23665	5.26977	4.7588	5.06039	4.9817	4.97773	4.97257	5.06517	4.73166	5.06702	4.81975	4.87285	5.02989	5.1222	4.83426	4.70961	4.97415	4.90464	5.02187	4.83911	4.87285	4.7848	4.78175	4.82057	4.84004	4.65631	4.9973	4.55405	4.82322
ATP11B	5.65665	5.33623	5.38179	5.36943	5.53801	5.15248	5.52952	5.60934	5.53996	5.68288	5.35229	5.52005	5.50661	5.73775	5.84777	5.72906	5.76455	5.6796	5.79383	5.70783	5.69788	5.80604	5.52593	6.48679	5.70213	5.5662	5.64793	5.65824	5.7165	5.69845	5.23796	5.75117	5.60419	5.34109	5.48759	5.60654	5.5518	5.57244	5.42783	5.47307	5.39535	5.91957	5.62843	5.60596	5.81479	5.6796	5.5457	5.82759	5.33224
ATP12A	5.66554	5.87839	5.63766	5.78992	5.6198	5.90704	5.7564	5.50756	5.64553	5.31302	5.52158	5.76455	5.55308	5.37576	5.6402	5.72346	5.94046	5.73308	5.25939	5.53801	5.70598	5.88338	5.66946	5.44612	5.5848	5.76509	5.41711	5.24667	5.5457	5.4698	5.90193	5.54504	5.62714	5.7887	5.40656	5.57736	5.73689	5.52788	5.86327	5.79414	5.63426	5.79903	5.69845	5.62654	5.60137	5.6349	5.58186	5.90286	5.79932
ATP13A1	6.12052	6.20687	6.3827	5.99609	6.77393	6.60973	6.21921	6.41152	6.26186	6.30437	6.45392	6.18136	6.3764	6.23093	6.48201	6.20971	6.43712	6.3953	6.68179	6.29718	6.43797	6.50349	6.09077	6.21734	6.34756	6.4124	6.13075	6.13016	6.19966	6.08903	6.04502	6.33384	6.19618	5.92778	6.08502	6.31354	6.53078	6.29277	6.04502	6.44184	6.14679	6.72718	6.71695	6.13277	6.09632	5.75558	6.1396	5.90193	5.866
ATP13A2	5.41967	5.68024	5.6613	5.62595	5.70185	5.36056	5.34109	5.55663	5.53077	5.35782	6.41125	5.29723	5.58062	5.70894	5.4538	5.90912	5.28173	5.6698	6.22009	5.47016	5.33391	5.51246	5.54627	4.9694	5.51738	5.55663	5.79903	4.93976	5.85852	5.45648	5.13951	5.37167	5.22063	4.90865	5.27342	5.43168	5.40003	5.35107	5.24282	5.66192	5.35754	6.31217	6.05717	5.30529	5.07451	4.95993	5.31529	5.4253	5.37098
ATP13A3	6.22173	6.36576	7.69531	5.99287	6.98768	6.03546	6.03119	5.99643	6.64553	7.75979	6.88356	5.99964	7.72191	6.37429	6.15393	6.61442	6.60973	6.16593	7.87896	6.05073	7.05784	6.51416	6.6692	6.92029	6.14766	6.00918	6.79922	6.1567	6.67222	6.25021	6.39729	6.21367	6.51384	5.75882	6.64253	7.06909	6.31384	6.47813	6.03601	6.74218	5.85993	7.32417	6.67288	6.16439	5.99465	6.61473	6.63747	6.63533	6.45365
ATP1A1	8.7876	9.24339	9.41251	8.50271	9.45442	9.1246	9.37385	8.57519	8.77406	9.69562	10.5253	8.93546	9.6613	9.43952	9.45442	10.1335	8.77406	9.4051	9.2349	9.2726	9.0494	9.15117	8.57396	8.49804	8.8888	8.38998	9.10452	8.35996	8.92936	9.07284	8.86231	8.72123	8.65584	8.57519	8.8289	8.94818	8.91873	8.82707	8.54579	8.85883	8.55992	8.77581	8.93981	8.15937	8.45215	8.11101	8.198	7.26915	8.80556
ATP1A2	9.70495	7.99878	7.06556	7.98889	8.23247	8.28653	8.49906	8.26654	8.78428	8.3753	7.40767	9.35113	7.51523	8.96961	9.33552	7.72584	9.13793	9.27895	5.83928	8.66314	8.84737	10.0057	8.57654	8.0887	8.79856	7.90686	8.63666	7.52298	8.83748	8.92278	8.66616	8.57519	8.87548	8.43257	7.97414	7.90143	8.24508	8.43605	8.25807	7.43827	8.32912	6.81554	6.70275	8.9461	8.6588	8.19337	8.39899	8.55865	8.64698
ATP1B1	10.3108	9.59252	9.68694	8.43257	9.50378	9.59252	10.9372	9.24916	10.365	10.6606	9.28246	10.6373	9.88369	10.0938	10.2036	10.3289	10.2314	9.76685	10.2862	9.00061	10.5454	10.7553	9.86337	10.1273	9.98273	9.5799	10.0281	9.16451	10.4283	10.0438	9.76685	9.75726	10.1214	10.5792	10.1504	9.64681	10.4225	10.0767	9.71858	9.50755	10.0281	9.57579	9.15654	9.03262	9.76685	10.0162	10.0826	8.85883	8.78261
ATP1B2	6.59866	6.54578	6.3821	6.65602	6.34813	6.62011	6.18905	6.59683	6.35017	6.23902	6.21312	6.72658	6.2764	6.34325	6.13542	6.35749	6.59371	6.6679	6.26899	6.57236	6.48291	6.48291	6.46735	6.1638	6.36576	6.498	6.75721	6.28046	6.83707	6.37119	6.51416	6.53286	6.49857	6.68398	6.4353	6.44473	6.48383	6.48798	6.96628	6.59744	6.50493	6.21734	6.2995	6.73838	6.40809	6.62011	6.36907	6.37894	6.59806
ATP1B3	8.26013	8.8289	11.0813	9.16719	9.35768	8.4966	8.58982	8.30169	8.27033	9.162	9.23775	9.24916	9.72699	8.85111	9.08726	9.34775	8.41885	8.43478	10.4791	9.17532	8.40556	8.05947	8.31366	8.35242	8.35996	8.10482	8.52036	8.1168	8.63788	8.2217	8.09699	8.11596	9.5005	8.1349	8.50271	8.8289	8.04556	8.55364	8.3753	8.92278	8.47497	9.57129	10.0108	7.99431	8.18974	8.44159	8.15849	8.47227	8.48676
ATP1B4	3.65693	3.9141	3.48847	4.04825	3.59093	3.85568	3.58373	3.70307	3.7979	3.74663	3.95118	3.73159	3.88537	3.80338	3.74433	3.57576	3.68564	3.57952	3.69665	3.74179	3.77238	3.91121	4.00794	3.48957	3.66162	3.77155	3.84095	3.91937	3.98849	3.62727	3.91937	3.79872	3.68367	3.80582	3.6356	3.75387	3.6874	3.77678	3.74801	3.66725	3.65409	3.55271	3.83115	3.88145	3.56626	3.5354	3.81808	3.66631	3.95256
ATP2A1	5.346	5.73396	5.51214	5.49069	5.36497	5.60654	5.42428	5.42561	5.40232	5.72756	5.65234	5.64701	5.60627	5.57336	5.5447	5.61146	5.62912	5.6198	5.44576	5.42748	5.35229	5.62625	5.72374	4.93128	5.46749	5.45094	5.51246	5.42817	5.58158	5.19061	5.62912	5.57213	5.25081	5.82362	5.5108	5.3726	5.59413	5.40535	5.49131	5.4581	5.5582	5.37763	5.29287	5.44313	5.29515	5.52033	5.39596	5.53672	5.60654
ATP2A2	8.22342	8.5282	8.87175	8.6107	8.57127	8.50391	9.09992	8.18475	8.55992	8.75549	8.47497	8.57654	8.85883	8.74881	8.40556	8.50909	8.20071	8.41099	8.50775	8.70966	9.38398	8.86602	8.2674	8.42896	8.43364	8.46392	8.58561	8.64529	8.13091	8.26654	7.98747	8.15036	8.39899	8.45215	8.59127	8.42799	8.47497	8.45459	8.24331	8.33014	8.44279	8.60247	8.42357	8.09032	8.39773	8.27771	8.44984	8.21256	8.26293
ATP2A3	6.01131	6.19526	5.85017	6.03982	5.92719	6.27498	5.87382	6.04648	5.87595	6.00167	5.96115	6.05341	5.91177	5.7553	5.83528	5.82631	5.80996	6.01253	5.81451	6.02247	5.92811	5.90877	5.95184	5.67726	6.08556	5.84629	6.02624	5.93251	5.92896	5.90075	5.97744	5.913	5.9136	6.10901	5.90676	5.96115	5.95006	6.07174	6.09276	5.84803	6.06756	6.01372	6.07345	5.94131	5.91989	5.92291	5.91149	5.82882	6.06266
ATP2B1	4.16424	3.96033	4.04181	3.81131	4.05181	3.93899	3.94695	4.11484	3.96776	4.15841	3.99798	3.97578	3.91574	4.13517	4.07538	4.21107	4.04748	4.09609	4.47904	4.02892	4.11484	4.0647	4.22592	4.23034	4.09132	3.98256	4.15006	3.95043	4.11167	3.93364	4.1065	4.05047	4.08467	3.87763	4.08186	4.09752	3.87679	3.9921	3.91121	4.06184	3.92713	4.34974	4.33217	3.98995	3.97791	3.87397	4.08525	3.95189	3.92294
ATP2B2	5.50473	5.64139	5.51465	5.61637	5.53208	5.78214	5.34767	5.50187	5.3904	5.49894	5.47367	5.4936	5.36974	5.33589	5.25486	5.39504	5.38905	5.69638	5.29382	5.46366	5.36566	5.35754	5.40496	5.32182	5.45877	5.32182	5.38504	5.27555	5.33359	5.40535	5.53427	5.40295	5.43644	5.6949	5.5213	5.56454	5.34007	5.38086	5.59759	5.32706	5.60778	5.27077	5.41647	5.3704	5.31624	5.58887	5.46524	5.53179	5.68238
ATP2B3	4.69018	4.8523	4.69561	4.94634	4.72838	4.80588	4.67839	4.7275	4.58022	4.77697	4.71836	4.59412	4.77261	4.76314	4.48525	4.62481	4.63781	4.79262	4.47437	4.69198	4.50148	4.59226	4.52587	4.39109	4.65766	4.46818	4.55104	4.55937	4.48885	4.68163	4.73925	4.53401	4.49415	4.65818	4.62389	4.47904	4.61075	4.75202	4.62094	4.60185	4.68121	4.51599	4.49565	4.67414	4.49723	4.69429	4.62667	4.69755	4.6821
ATP2B4	7.64144	7.65898	8.17213	7.17604	8.14202	7.78854	7.68807	7.50237	8.0987	8.08149	8.10798	7.51417	8.09113	7.40398	7.53503	8.01149	7.38633	7.46667	8.21644	7.61837	7.90399	8.24508	8.11337	7.68636	7.5897	7.7456	7.9469	7.64254	7.942	7.57005	7.30557	7.81779	8.06982	7.94982	7.67687	7.90011	7.53755	7.6578	7.88412	7.69023	7.68636	7.65035	7.44904	7.8409	7.92204	7.5834	7.91786	7.71727	7.68399
ATP2C1	5.661	5.15044	5.09132	5.19281	5.22132	4.9272	5.65824	5.55401	5.53492	5.25421	5.27622	5.60172	5.37859	5.63297	5.54627	5.55756	5.58289	5.24592	6.02455	5.29682	5.55368	5.64281	5.69732	6.40809	5.78807	5.60327	5.67125	5.66523	5.70001	5.71958	5.49516	5.5688	5.7105	5.46915	5.70894	5.54078	5.38471	5.30799	5.35462	5.29144	5.32765	5.42161	5.34109	5.60298	5.77938	5.94131	5.59568	5.94131	5.58125
ATP2C2	4.84507	4.95101	4.77436	4.8741	4.8181	4.90826	4.60285	4.79559	4.71575	4.84543	4.81975	4.73261	4.99094	4.83644	4.73885	4.80189	4.80497	4.86553	4.76056	4.82879	4.71575	4.75389	4.89241	4.48684	4.87701	4.71188	4.84083	4.86376	4.77654	4.97648	4.7635	4.81937	4.88941	4.93976	4.69473	4.7848	4.80103	4.73121	5.05014	4.84926	4.98006	4.64027	4.74926	4.72883	4.85273	4.94951	4.64909	4.79394	4.95882
ATP4A	5.95151	6.11236	6.14452	6.24312	5.98333	6.28533	5.84834	5.94973	6.00639	6.14309	5.96474	5.72995	6.18043	5.65793	5.58412	5.90193	5.88998	5.88612	5.62683	6.04234	5.39232	5.64852	5.75266	5.44157	5.79025	5.69393	5.74291	5.79138	5.82696	6.11999	5.82513	5.97595	5.85461	5.75299	5.69234	5.88221	6.0101	5.76796	5.90582	5.5488	5.90102	5.69875	6.1407	5.81896	5.77541	6.14545	5.82362	6.01099	6.12595
ATP4B	4.58213	4.70428	4.54043	4.55349	4.5812	4.61999	4.28702	4.2641	4.32056	4.52224	4.60938	4.50351	4.46876	4.33644	4.27291	4.54288	4.42453	4.47387	4.56465	4.43984	4.24617	4.31348	4.27481	4.34532	4.22592	4.32231	4.30236	4.28579	4.43245	4.46466	4.47287	4.46818	4.1519	4.4459	4.37898	4.28579	4.54339	4.43884	4.36827	4.39	4.6737	4.24491	4.48426	4.567	4.50564	4.41653	4.47335	4.44421	4.38003
ATP5A1	12.406	11.7234	11.458	12.1313	11.8376	11.9063	11.9733	12.0149	12.2055	11.9733	11.3181	11.8004	11.4853	12.1813	11.6902	11.5475	12.2338	11.9946	10.8908	11.7234	12.1087	11.9063	11.9284	11.7793	11.7596	12.2608	11.9946	12.2338	11.7065	11.9505	12.1571	12.086	12.1813	12.0149	11.9284	11.8593	12.1571	11.8376	11.9063	11.5354	11.9063	11.3418	10.7817	12.2055	12.1313	12.5135	12.1313	12.452	12.0149
ATP5B	12.3182	12.0149	11.8593	11.9946	12.0609	12.2055	11.9946	12.1087	12.1087	11.8216	11.6098	12.1313	11.5949	12.1571	11.7065	11.6566	12.0369	11.9733	11.0196	11.9063	12.3182	11.9733	11.9946	12.086	12.2055	11.9063	12.1571	11.9946	10.9823	11.9946	12.0369	12.0149	12.0609	12.1571	12.1087	11.9284	12.1313	11.8216	12.086	11.7065	11.9946	11.4345	10.8342	12.452	12.1087	12.086	12.086	12.0369	12.086
ATP5C1	10.0499	10.3899	10.3964	10.2609	10.033	10.3712	10.2154	10.2485	10.2369	10.2261	9.96067	9.97689	9.97689	10.0883	9.9164	10.0826	10.174	10.055	9.83412	9.97156	10.2096	9.82423	10.0057	10.221	9.80011	10.0767	9.88815	10.1504	10.0659	9.93273	10.4465	10.3108	10.2261	10.3223	10.2673	10.1391	10.1054	10.0499	10.2154	9.65654	10.2732	9.45777	9.20626	10.3289	10.3899	10.4406	10.3289	10.4099	10.1574
ATP5D	8.24691	8.34839	8.26927	8.86231	8.60247	8.26485	8.04481	8.44045	8.69861	8.29875	8.54944	8.46158	8.40863	8.47095	8.32552	8.23418	8.46513	8.81602	7.782	8.41099	8.55749	8.09699	8.44045	7.96782	8.52928	8.39329	8.37425	8.40654	9.18051	8.80556	8.13871	8.5282	8.4661	8.134	8.13091	8.35996	8.53945	8.27481	8.36092	8.06267	8.45105	8.01149	7.75066	8.6234	8.55228	8.19613	8.43364	7.89459	8.50391
ATP5E	10.341	10.5654	10.4283	10.8908	10.5654	10.5119	10.1107	10.174	10.3774	10.2485	9.71405	10.7636	10.3964	10.2609	10.6303	10.341	10.9275	10.4663	10.5321	10.4406	10.1335	9.70014	10.0883	10.3712	10.033	10.0883	10.5384	10.1914	10.5589	10.9002	10.5792	10.7162	10.5792	10.2673	10.7817	10.1335	10.3289	10.3108	10.293	10.243	10.3051	10.1691	10.1914	10.4283	10.459	10.8162	10.3169	11.0915	10.298
ATP5F1	11.2567	10.7728	11.1022	10.7636	10.8908	10.7817	10.799	10.8342	11.1783	10.973	10.3289	10.9173	10.8426	11.1022	10.5999	10.7553	11.0489	10.5999	10.3585	10.5589	11.0196	10.6757	10.9915	11.1666	10.9087	11.0602	11.0103	11.1783	10.0281	11.1783	11.4108	10.8616	11.1666	11.1998	11.21	10.9565	11.2809	10.668	11.0602	10.4283	10.7393	10.3712	9.78128	10.9565	11.3311	11.6902	11.2442	11.5354	11.1022
ATP5G1	9.60043	9.87409	9.78128	10.2485	10.1335	9.9447	10.2862	9.9044	10.1214	9.9447	9.68214	9.93273	9.75726	10.1974	9.88815	10.0281	9.82917	9.73231	9.20901	9.72699	9.93273	9.32983	9.71405	9.47473	10.055	10.0281	9.50378	10.0006	9.9164	10.0604	10.221	10.1504	9.93867	9.87409	10.0057	9.64238	9.97156	9.23775	10.0006	9.53759	10.0826	9.1431	8.6783	9.92723	10.1107	9.94963	10.0998	10.0006	9.86833
ATP5G2	7.36892	7.44246	7.3821	7.66067	7.7146	7.53857	7.77598	7.44807	7.74456	7.59223	7.51906	7.62627	7.58068	7.44807	7.43405	7.3835	7.66402	7.76094	7.30825	7.55299	7.62954	7.40332	7.75578	7.53184	7.60198	7.6147	7.46146	7.53755	7.35029	7.85405	7.31123	7.87896	7.47304	7.69531	7.4193	7.48425	7.74675	7.66806	7.55396	7.42898	7.67738	7.32753	7.37066	7.76494	7.73577	7.31775	7.64144	7.26569	7.60198
ATP5G3	10.7324	10.7904	10.9087	11.1339	10.8705	10.6831	10.8705	10.7162	10.8526	10.8526	10.293	10.7553	10.4858	10.8162	10.4921	10.7393	10.9173	10.7247	9.84835	10.5119	10.9002	10.5874	10.4465	10.7084	10.6449	10.8809	10.5589	10.7162	9.70014	11.1232	10.7904	10.8526	10.7393	11.0915	10.8705	10.5454	10.9641	10.5188	10.6914	10.3712	10.5528	10.0883	9.31698	10.8526	10.9173	10.9372	10.9002	10.9915	10.668
ATP5H	11.8376	11.458	11.3518	11.4233	11.5475	11.579	11.4345	11.4461	11.6902	11.2212	10.973	11.3518	11.2689	11.4345	11.1666	11.1022	11.6902	11.5083	10.9372	11.1022	11.5475	10.973	11.4345	11.4853	11.3311	11.3053	11.1902	11.3869	10.8908	11.4968	11.4345	11.458	11.4853	11.3748	11.4345	11.1783	11.5231	11.2567	11.2442	11.0196	11.4108	10.8083	10.4465	11.5949	11.6241	11.5949	11.4461	11.5628	11.5354
ATP5I	9.64238	9.81884	9.75247	10.4921	9.53759	9.60043	9.71405	9.89358	9.9889	10.3051	9.67793	9.86833	10.0006	10.174	10.1214	9.76174	10.3476	10.2369	9.32317	9.60043	9.70938	9.10923	10.3533	10.0438	10.1447	9.84399	10.0998	9.91126	10.8426	10.3964	9.82423	9.95568	9.80011	10.0108	10.0714	9.78128	10.0714	9.32317	9.89358	9.26291	10.2795	8.84135	8.45704	10.2485	10.293	10.4283	9.92723	10.3964	10.1691
ATP5J	11.3748	11.0103	10.9466	11.3311	10.6449	10.973	11.0813	11.1232	11.3869	11.2928	10.6999	11.3053	11.0103	11.3053	11.1022	10.8705	11.3181	11.0489	10.4526	10.9466	11.1783	10.8616	10.8908	11.1232	11.3869	11.4721	11.0709	11.5083	10.365	11.4108	11.5354	11.2442	11.1998	11.3518	11.5354	10.7728	11.3053	10.8908	10.9641	10.1691	10.9641	10.1855	9.58367	11.1232	11.4461	11.3985	11.2332	11.4108	10.973
ATP5L	10.033	10.1799	10.2673	10.4037	10.3834	10.2732	10.3476	10.3289	10.293	10.221	9.83904	10.1974	9.84399	10.1447	10.1799	9.74315	10.341	10.1574	9.5005	10.0383	10.2609	9.96067	10.1214	10.6228	10.2732	10.0162	10.0057	10.0383	10.2795	10.0938	10.0108	10.3533	10.2795	10.1391	10.2862	10.1447	10.0883	10.0604	10.1167	9.54448	10.1914	9.53026	9.1862	10.3108	10.4225	10.365	10.2096	10.5528	10.3169
ATP5O	9.23184	9.9164	9.79549	10.3138	9.92723	9.87409	9.786	9.62467	9.87903	9.88815	9.30408	9.74831	9.69118	9.9213	9.55272	9.5799	9.73231	9.66504	9.15654	9.47132	9.74315	9.30408	9.60043	9.52665	9.61298	9.86833	9.87409	9.97156	10.0383	9.93867	9.60465	9.78128	9.89358	9.88369	9.84399	9.5636	9.85814	9.3913	9.69562	9.32317	9.9044	8.97399	8.58306	9.81374	9.88369	10.2542	10.0281	10.293	9.72699
ATP5S	6.27498	5.85932	6.206	6.28433	5.87444	5.74347	6.15509	6.38241	6.52604	5.95562	6.04474	6.04921	5.99992	6.3932	6.332	6.13515	6.57994	6.14679	6.04042	5.95849	6.00197	5.86813	6.34355	6.48142	6.46381	6.16531	5.99843	6.46147	5.79414	6.58939	6.1287	6.13989	6.07029	6.35845	6.42393	6.17429	6.36433	5.92174	6.32894	5.64431	5.96672	5.91897	5.52881	6.2514	6.67346	6.56363	6.44946	6.22771	6.24515
ATP5SL	8.54069	8.15398	7.64086	8.01525	7.98959	7.8906	8.16019	8.1839	8.43257	7.94618	7.91998	8.33229	7.68073	8.37425	8.42121	8.14511	8.36092	8.20962	7.48826	8.2316	7.96052	8.29146	7.93862	7.86492	8.39099	8.36769	8.24508	8.32552	8.51032	8.31728	8.36552	8.40863	8.21256	8.57791	8.42799	7.84279	8.28653	8.16959	8.1251	7.65621	8.07675	7.51417	7.49994	8.44279	8.32241	8.40654	8.38078	8.43023	8.17046
ATP6AP1	8.89639	8.56998	8.30564	8.54579	8.60379	8.38872	8.30469	8.54944	8.69501	7.57387	8.47618	8.35996	8.2199	8.27771	8.3075	8.29563	8.36769	8.59127	8.1168	8.72761	8.58982	8.57396	8.43364	8.6221	8.2524	8.37221	8.26013	8.14287	8.01149	8.43257	8.44511	8.85883	8.59665	8.39549	8.30469	8.67689	8.36991	8.49804	8.42121	8.72123	8.38423	8.75867	9.29191	8.58445	8.43478	8.18475	8.39329	8.32143	8.51653
ATP6AP2	6.20743	6.0146	6.52666	6.03867	6.652	5.76717	6.48705	6.35224	6.20171	6.19156	6.22887	6.1638	6.09926	6.4353	6.4201	6.13277	6.10808	6.06936	6.6073	6.2399	6.36519	6.54701	6.02515	6.69141	6.17574	6.44156	6.25857	6.34926	5.99049	6.25884	5.87901	5.97028	6.22887	6.0297	6.36106	6.53108	6.17256	6.2465	6.14735	6.52896	6.2184	7.02505	6.92843	6.09023	6.36849	5.84803	6.34677	6.09547	6.09632
ATP6V0A1	7.19411	7.18953	7.36723	7.09572	7.32069	7.2584	7.4	7.25921	7.12117	7.01189	7.35157	7.11901	7.05865	7.05865	7.11522	7.07691	7.27784	7.27651	7.21917	7.25226	7.50087	7.63165	7.04981	7.01437	7.06909	7.25184	7.27736	7.03963	7.09423	7.28538	7.37633	7.21766	7.07172	7.10815	6.95943	7.18122	7.14919	7.40268	7.15933	7.35968	7.25748	7.2609	7.33059	7.17966	6.93199	7.09607	7.1986	6.91124	7.31986
ATP6V0A2	4.59081	4.57684	4.76865	4.74798	4.88981	4.53046	4.80412	4.63128	4.7635	4.74104	4.74798	4.96283	4.98672	4.67887	4.84206	4.76865	4.8688	4.78653	4.89172	4.73795	4.87163	4.89798	4.87368	4.74235	4.73307	4.68344	4.94366	4.99094	4.83129	4.66416	4.73166	4.80545	4.73166	4.70079	4.76912	4.71449	4.82656	4.81681	4.57408	4.86967	4.78787	4.83735	4.73261	4.70779	4.85685	4.75067	4.79939	4.77951	4.82569
ATP6V0A4	4.3041	4.31997	4.25321	4.48228	4.34239	4.73344	4.48684	3.9958	4.48979	4.37116	4.64722	4.27481	4.3922	4.27934	4.16487	4.17137	4.15129	4.16867	4.53102	4.1828	4.23082	4.06259	4.35497	4.14935	4.19546	4.29063	4.18219	4.31822	4.17005	4.50305	4.41602	4.22972	4.09752	4.45381	4.31114	4.23451	4.31462	4.32458	4.50045	4.36827	4.51854	4.26102	4.63128	4.32627	4.46243	4.55647	4.37673	4.24259	4.49565
ATP6V0B	7.99585	8.2674	8.56381	8.2674	8.61527	7.91367	8.40974	8.35242	8.35132	8.19893	8.59543	8.33341	8.41222	8.4966	8.74209	8.70621	8.31055	8.48111	8.33865	8.5994	8.41444	8.44511	8.43023	8.61527	8.04174	8.29677	8.65724	8.32744	7.91165	8.43132	7.98306	8.39099	8.14373	7.93359	8.07675	8.56144	8.17871	8.22262	7.99027	8.65288	8.16019	8.72456	9.13498	8.1251	8.01445	7.95687	8.11101	7.64632	8.57932
ATP6V0C	9.42584	9.31344	9.17257	9.3671	9.2175	9.3913	9.01242	9.34175	8.95643	8.83082	9.45777	9.26963	9.30731	9.15117	9.28853	9.63378	9.28246	9.33552	9.39774	9.32649	9.24641	9.47823	9.02125	9.09188	9.27566	9.19482	9.354	9.22869	8.87175	9.17532	9.26003	9.57579	9.26613	9.42912	9.32317	9.28246	9.24339	9.46839	9.41888	9.31034	9.35113	9.5565	10.2609	8.88684	8.89639	8.78428	9.16451	8.83936	9.31698
ATP6V0D1	8.5282	7.98523	8.1235	7.59074	8.67364	8.17125	8.49804	8.6009	8.48933	7.87766	8.27481	8.46392	8.48676	8.25325	8.51902	8.17957	8.50644	8.42896	8.29345	8.42896	8.55228	8.79307	8.6394	8.69501	8.49906	8.65288	8.74556	8.64086	8.03555	8.29243	8.16094	8.22262	8.7876	8.65138	8.66314	8.66035	8.48558	8.51145	8.67974	8.67364	8.71612	9.02125	9.50755	7.93076	8.31728	7.782	8.74556	7.23596	8.57791
ATP6V0E1	6.98542	6.85701	6.79956	6.54002	6.78057	6.42869	6.79383	6.7702	6.66316	6.91403	6.74125	6.76298	6.71013	6.96349	7.09723	6.98837	6.84294	6.74622	6.76547	6.82468	6.69876	7.00408	6.82468	6.77332	6.97955	6.89516	6.78878	6.86044	7.13976	6.93728	6.83378	6.79922	6.68398	6.75753	6.86705	6.72591	6.71764	6.69171	6.7521	6.84713	6.65233	6.85833	7.16592	6.64467	6.70028	6.81447	6.70371	6.95761	6.89818
ATP6V0E2	9.03262	8.22078	7.82369	8.22707	8.48442	8.06423	7.96624	8.36552	9.22001	7.35748	7.43259	8.36654	8.15849	7.88918	7.85547	6.91777	8.80212	8.27311	6.44332	8.80392	8.77743	7.71409	8.73249	8.06025	7.75511	7.9027	8.2479	8.10167	9.00276	8.67518	8.47618	8.56629	8.62921	8.1856	8.44632	8.3535	8.89248	8.81427	8.04705	7.13533	8.41099	7.44246	7.13533	8.02001	9.01678	8.70163	8.73408	8.11517	8.57396
ATP6V1A	6.06324	5.74763	5.79903	5.57736	6.10608	5.78148	6.00883	5.85765	6.08037	5.32799	5.81365	6.03546	5.86873	5.77848	6.0917	6.1595	5.93309	5.72698	6.40278	5.75764	6.12568	6.02193	5.5704	6.37672	6.07859	5.9623	5.72135	6.21143	5.70754	6.03398	5.89817	5.79615	6.23679	5.84898	6.42869	5.93516	5.91089	5.92541	5.87595	6.12366	6.14545	6.69485	6.61557	5.55279	5.89339	5.98448	6.03398	5.85174	5.96054
ATP6V1B1	4.57178	4.77348	4.53992	4.73261	4.47025	5.03628	4.61552	4.80497	4.65236	5.01736	5.06396	4.72345	4.53834	4.36418	4.37617	4.46519	4.40704	4.7162	4.43572	4.62991	4.51904	4.50351	4.50305	4.36539	4.49782	4.33475	4.58073	4.30997	4.48114	4.51134	4.73752	4.75249	4.30178	4.53102	4.35664	4.44709	4.45324	4.66235	4.60897	4.5354	4.42164	4.57497	4.45047	4.6934	4.67936	4.42826	4.72838	4.45984	4.72933
ATP6V1B2	8.51902	7.85036	8.345	7.6163	7.99963	7.61837	8.10167	8.14854	8.11517	8.19337	8.35547	8.22535	8.63666	8.29345	8.25694	8.38078	8.1118	8.0887	8.54187	8.10556	8.36873	8.68121	8.14854	8.6107	8.11517	8.50154	8.32442	8.27771	7.91786	8.32241	8.34075	8.2674	8.40008	8.22435	8.31632	8.25325	7.913	8.50644	8.00261	8.46158	8.1856	8.79461	9.3705	8.20873	8.11428	7.83423	8.3075	7.99878	8.32826
ATP6V1C1	6.5758	6.3172	6.37894	6.30098	6.39229	6.13396	6.27699	6.33751	6.71984	6.44422	6.26728	6.39448	6.53226	6.58782	6.74755	6.35046	6.3152	6.29072	6.28901	6.27287	6.60535	6.44742	6.38725	6.86408	6.38061	6.56761	6.45894	6.50637	5.86873	6.4747	6.44538	6.15335	6.58339	6.47508	6.50464	6.49888	6.44422	6.22173	6.5072	6.22887	6.23444	6.29277	6.44595	6.53226	6.67407	6.51596	6.62333	6.39084	6.34174
ATP6V1D	8.1839	7.80772	7.96981	7.85875	7.74946	7.95105	8.07363	7.94002	8.20153	8.08301	7.79764	7.88148	7.91712	8.06423	7.97557	7.98462	8.0649	7.98306	7.40355	7.7456	8.01869	8.04931	8.2876	8.10933	7.9476	8.03244	8.16254	8.03633	7.45615	8.1235	8.20505	7.85098	8.09268	8.20873	8.12605	7.91165	8.03167	7.91573	8.02583	7.68807	7.80149	7.74293	7.54168	8.12678	8.14511	8.4476	8.10238	8.21448	8.12933
ATP6V1E1	9.58787	9.68214	9.3913	9.60043	9.11167	9.37698	9.49291	9.54448	9.40866	9.39416	10.033	9.57129	9.19201	9.70495	9.60465	9.59252	9.60885	9.73819	8.77908	9.71858	9.47473	9.60885	9.81374	9.31344	9.723	9.5636	9.41251	9.49291	10.0826	9.5636	9.6385	9.34775	9.42244	9.56735	9.27895	9.3705	9.45777	9.45777	9.47473	9.39273	9.49291	9.11446	9.14044	9.62956	9.45075	9.63378	9.36426	9.4051	9.81884
ATP6V1G1	7.99734	8.14762	8.82707	8.03555	8.54944	8.31541	8.88508	8.42	8.5994	8.92489	8.2479	8.75378	8.9461	8.47752	9.03057	9.1431	8.88115	8.44389	9.06345	8.55228	8.65138	8.62921	8.86602	8.52301	9.12723	8.68121	8.93144	8.96278	8.57396	8.54187	8.24065	8.32042	8.87175	8.31456	8.49173	8.60778	8.75048	8.70966	8.47752	8.51412	8.38998	8.69058	8.70463	8.28191	8.72913	8.41678	8.54579	8.31936	8.36552
ATP6V1G2	4.73386	5.27378	5.22879	5.08404	5.20571	4.86003	4.97685	5.16801	5.06782	4.70961	4.84121	5.10568	5.12767	5.15603	4.90261	5.03628	5.30598	5.19645	4.62854	4.86682	4.92438	5.19097	5.24424	5.0782	4.90179	5.10136	4.82961	4.90089	4.91539	5.05786	5.06249	5.18271	5.22946	5.07237	5.01405	5.06396	5.30085	4.89513	5.23466	5.04078	4.90004	4.74798	5.21584	4.97934	4.90624	6.04589	5.21659	5.03667	4.9682
ATP6V1H	7.71896	7.38494	7.09388	7.37764	7.64254	7.13792	7.29739	7.57109	7.39585	6.98233	7.8336	7.3401	6.97098	7.76755	7.55086	7.29657	7.53279	7.57446	7.01593	7.58283	7.57552	7.74511	7.63977	7.92394	7.76755	7.83234	7.33371	7.85036	7.09529	7.55954	7.23146	7.6403	7.60299	7.49037	7.47102	7.55699	7.54524	7.22776	7.4091	7.27358	7.23146	7.47501	7.45808	7.86747	7.82301	7.92525	7.45901	7.88412	7.77359
ATP7A	4.8741	5.02823	4.82748	4.84842	4.91735	4.87163	5.09567	5.14672	4.91379	4.86003	5.01769	4.92271	4.87864	4.89798	4.80965	5.00522	4.99549	4.7713	4.97022	4.74409	4.94483	4.84083	4.97022	5.20467	5.21755	5.08437	5.02299	4.88859	5.17764	4.99402	4.6798	4.91858	5.20893	5.14343	4.8511	4.86967	4.85603	4.79605	4.97415	4.99798	4.9552	5.08696	4.97454	4.89206	4.98828	4.89754	4.8664	4.83735	4.78306
ATP7B	5.47434	5.41134	5.40568	5.41134	5.35397	5.13808	5.56517	5.47916	5.46427	5.39303	5.25521	5.4926	5.22879	5.39473	5.49193	5.54341	5.50249	5.55632	5.42783	5.44707	5.62321	5.5629	5.72496	5.83251	5.27513	5.66317	5.39933	5.35462	5.44062	5.54112	5.67816	5.69967	5.86299	5.32641	5.54053	5.4801	5.52985	5.58639	5.45124	5.71471	5.24317	5.41458	5.42	5.67157	5.6057	5.49101	5.5688	5.68593	5.49069
ATP8A1	5.01165	4.93006	4.73752	4.78435	4.85273	5.10606	4.88899	5.19388	5.46243	5.00377	4.6295	4.93483	4.86171	5.0597	4.88817	4.95026	5.10062	4.64487	4.84245	4.83682	5.49962	5.20611	4.98281	5.63519	5.00788	5.40656	5.30362	5.75058	5.25595	5.14275	5.01405	5.47593	5.13882	5.3675	5.44612	5.47016	5.23796	4.96901	4.98947	5.08948	5.15319	5.18344	5.11938	5.0557	5.36187	5.72374	5.32442	5.3707	5.06702
ATP8A2	5.06436	5.41358	5.26006	5.33972	5.20998	5.52523	5.30561	5.27342	5.1086	5.37098	4.8584	5.11357	5.24006	4.94989	5.08696	5.05496	5.18913	5.22668	4.86596	5.23569	5.07713	5.07971	5.01989	4.89798	5.0075	5.1511	5.20571	4.98868	5.06212	5.27039	5.23434	5.14159	5.21348	5.40167	5.2274	5.22523	5.22333	5.36878	5.09922	5.20998	5.17201	4.90826	4.99878	5.10531	5.04252	5.18953	5.17946	5.22371	5.2277
ATP8B1	4.00378	5.13882	5.18374	5.14015	5.64919	5.22207	4.57823	4.43937	5.34109	5.31011	5.37731	5.19168	5.82544	5.58324	6.1787	5.3231	5.83589	5.34569	5.4007	4.47489	5.03221	5.00855	6.08502	5.1483	5.24492	5.26449	5.99049	5.08042	6.43322	4.84245	4.24617	5.11527	5.00713	4.92074	5.23327	4.94012	5.23569	5.09785	4.77906	5.32765	5.47815	5.51146	5.64852	5.41782	6.05661	4.73029	5.15979	5.24317	4.61456
ATP8B2	6.52482	6.63563	6.56333	6.79048	6.33171	6.92545	6.37697	6.23355	6.27437	6.67438	6.5694	6.48679	6.34839	6.56177	6.62992	6.45453	6.42724	6.60204	6.21734	6.54002	6.4483	6.9429	6.41296	6.27932	6.57644	6.558	6.44184	6.38872	6.85224	6.36688	6.5513	6.70028	6.48948	6.63052	6.50783	6.57422	6.53792	6.59983	6.65848	7.14919	6.87578	6.60826	6.91331	6.70149	6.51916	6.42629	6.76238	6.55046	6.41981
ATP8B3	5.02104	4.86509	4.87079	4.71886	4.6695	5.27173	4.68574	4.84759	4.8874	4.87079	5.14635	5.05087	5.27273	5.03667	4.89129	5.15878	5.06974	5.15008	5.04078	4.89019	4.76603	4.72159	5.0855	4.92639	4.85021	5.03593	5.09492	4.84043	4.75389	5.11036	4.75561	5.13951	5.04329	5.03707	4.89129	4.83426	5.00312	4.8584	4.97613	4.72985	4.9537	4.76957	4.87949	4.86087	4.91981	5.21621	4.94634	5.18602	5.00447
ATP8B4	4.13888	4.11167	4.29304	3.98103	4.21228	4.03449	4.29409	4.16291	4.06038	3.91641	3.83781	3.93813	4.10832	3.98926	4.04181	4.06109	4.17604	4.09468	3.92155	4.11353	4.05111	4.25321	4.08053	4.2641	3.99723	3.97717	3.98326	4.27175	4.21585	3.94179	4.13387	4.0633	3.87851	4.22779	4.14389	4.22838	3.97501	4.17269	4.09132	4.40166	4.3041	4.81512	4.96027	3.79391	4.05759	3.91264	3.95189	4.02104	3.99874
ATP9A	6.53024	6.53078	6.53135	6.73682	6.65233	6.44332	6.63689	6.70149	6.33805	6.84109	6.86603	6.33927	6.43975	6.82216	6.8002	6.69171	6.45721	6.81415	6.28931	6.98874	6.67687	6.89579	7.07249	6.62333	6.94745	6.71823	6.90052	6.67687	7.07284	6.64225	6.5489	6.40399	6.71199	6.55551	6.64931	6.72625	6.62362	6.6606	6.57321	6.71313	6.63504	6.55865	6.47674	6.72846	6.62899	6.8165	6.43741	6.886	6.40986
ATP9B	5.65296	5.66414	5.63548	5.70213	5.56355	5.64583	5.76008	5.60806	5.49459	5.49668	5.48366	5.60869	5.47625	5.61229	5.58699	5.5491	5.60965	5.66221	5.71471	5.58792	5.50351	5.72014	5.79262	5.87595	5.661	5.783	5.54024	5.73368	5.64375	5.49806	5.59067	5.60995	5.776	5.70545	5.81422	5.80905	5.66317	5.64431	5.72524	5.56585	5.69549	5.51177	5.76717	5.7757	5.66523	5.83897	5.661	5.87595	5.77326
ATPAF2	6.04921	5.83186	5.80332	5.94289	5.77326	5.96877	5.99904	5.89339	5.99936	6.10546	5.77326	5.86753	5.94229	5.92025	5.69293	5.78807	5.857	5.69293	5.5158	6.11726	5.68024	5.81813	6.06266	5.56198	5.69638	6.13191	6.03783	5.93758	6.05952	5.84718	6.09926	5.97476	5.88079	5.79705	5.73719	5.85271	6.02739	5.76008	5.69393	5.63461	5.86327	5.57943	5.64375	6.06815	6.07146	5.94805	6.17542	6.05186	6.00425
ATPIF1	8.79307	7.5728	8.41794	9.22001	8.29791	8.22535	8.52699	8.91663	9.02125	8.79856	8.69367	8.86976	8.5282	8.96076	8.78261	8.08149	8.83748	8.84135	8.44511	8.6394	8.50391	8.50271	9.41581	9.20378	9.35113	8.93356	9.21471	9.40866	9.50378	9.46839	8.97616	9.21191	9.00061	8.69663	8.4906	8.74359	9.07284	8.65584	9.21191	8.66616	8.84339	8.27125	8.07602	9.60043	9.43602	9.56735	9.0562	9.14826	9.1246
ATR	4.42397	4.16161	4.39893	4.48474	4.5354	4.2924	4.62573	4.56794	4.4666	4.47287	4.71664	4.4515	4.4515	4.59701	4.58314	4.55155	4.4666	4.41364	4.67095	4.44243	4.59174	4.48279	4.6934	5.0985	4.66185	4.56081	4.65141	4.24759	4.88981	4.73925	4.39717	4.8027	4.59226	4.37453	4.66499	4.86003	4.36946	4.47749	4.37006	4.44141	4.32627	4.85685	4.67557	4.7773	4.89472	4.93559	4.48684	4.82437	4.38111
ATRAID	8.93356	9.30408	8.88115	9.28246	9.17532	9.13225	9.32024	9.24339	9.44253	8.95232	8.65724	9.12723	8.45932	9.01017	9.162	8.82707	9.34463	8.96961	8.28073	9.13793	9.07797	9.17793	9.66927	9.45442	9.24641	9.46118	9.67793	9.1431	9.15398	9.17793	8.81602	9.14826	9.05158	8.93144	9.15398	9.45075	9.30731	9.10452	9.24916	9.10245	9.5565	9.09739	8.81427	9.43602	9.65654	9.33552	9.38044	9.36426	9.47823
ATRN	6.94912	7.07502	7.04502	7.04725	6.89613	6.94778	6.68557	6.84429	7.1002	6.98302	6.62156	7.08635	6.73359	7.064	6.85975	6.69675	7.02578	6.90925	6.8095	6.96451	6.93978	6.95086	6.74919	6.99821	6.666	6.91959	6.90347	7.04612	6.55703	7.04869	7.19264	7.09276	7.01966	7.2127	7.15933	7.05364	7.06676	6.89985	6.91023	6.85358	7.11485	6.94497	6.93396	7.1496	7.13338	6.9652	7.25019	6.93432	6.95571
ATRNL1	4.33345	4.4149	4.32689	4.32177	4.38375	4.49782	4.4863	4.13321	4.09468	4.29655	4.22711	4.26758	4.14796	4.10162	4.19611	4.21169	4.33415	4.38885	4.1828	4.32118	4.25568	4.35325	4.18219	4.42453	4.16097	4.17337	4.12401	3.93579	4.23451	4.412	4.36475	4.32576	4.27991	4.27705	4.23512	4.19986	4.21228	4.33885	4.20725	4.16937	4.32517	4.10896	4.04181	4.34649	4.15777	4.22972	4.21405	4.49257	4.28812
ATRX	5.64109	5.13599	5.03745	5.23434	5.5213	5.18057	5.8999	5.44032	5.71327	5.39007	5.0516	5.67307	5.11864	5.46915	5.52289	5.39566	5.51805	5.38244	5.21447	5.38905	5.75587	5.88849	5.7482	6.04174	5.60654	5.59759	5.63164	5.52357	5.55149	5.65105	5.52985	5.54024	5.90647	5.81745	5.74591	5.75034	5.52686	5.51874	5.40944	5.40656	5.31146	5.50157	5.34509	5.53492	5.77876	5.60137	5.68024	5.67509	5.46774
ATXN1	6.32973	5.34145	4.98791	5.81867	5.89084	5.59067	5.87117	5.71741	6.74281	6.1322	6.10068	6.09385	4.66235	5.68938	5.86629	6.1867	6.23383	5.86873	6.70305	5.44313	6.0769	6.30098	6.39961	6.64553	6.12446	6.25508	6.28046	6.08614	6.49705	5.82245	6.01632	5.88933	6.3953	5.94164	6.26699	6.71794	5.87957	6.06206	5.51771	6.72277	6.05341	6.19966	6.71013	6.05043	6.23202	5.73056	5.77511	6.05371	5.81365
ATXN10	7.92941	7.51959	7.81347	7.82369	7.6242	7.39585	7.79385	7.77724	7.89798	7.69531	7.92461	7.7874	7.60096	7.71619	7.72021	7.90963	7.83297	7.79099	7.80455	7.78854	7.7538	7.91573	8.1839	8.00112	8.13172	7.9286	8.09435	7.95463	7.5631	7.9476	7.8637	7.8732	7.89853	7.80588	7.95609	7.85405	7.90462	7.68807	7.72368	7.61218	8.00184	7.70489	7.61794	8.12102	8.0229	8.1235	8.08065	8.18135	8.1118
ATXN2	7.25184	6.56207	6.72688	7.27521	7.19655	7.00147	7.51236	7.32417	7.23379	7.05865	6.93292	7.31001	6.76605	7.22977	7.49758	7.19264	7.51043	7.29388	7.02467	7.11594	7.5391	7.66014	7.58235	7.3754	7.33735	7.71409	7.70158	7.22078	7.6147	7.04981	7.34594	7.14876	7.15084	7.12463	7.10514	7.28584	7.25063	7.13305	7.0483	7.36146	6.86603	6.83172	6.75693	7.69761	7.31689	7.40441	7.19146	7.61889	7.11557
ATXN2L	5.63002	5.86354	5.74946	5.96206	5.66946	5.82664	5.27695	5.69937	5.64883	5.74591	5.77964	5.64553	5.86299	5.80483	5.40131	5.64375	5.39405	5.71928	5.68622	5.81239	5.61833	5.60038	5.64583	4.88981	5.91329	5.48498	5.75004	5.74167	5.82631	5.79025	5.69582	5.5979	5.73149	5.83283	5.43899	5.63101	5.65731	5.83746	5.91266	5.47683	5.86385	5.44313	5.6402	5.6336	5.4726	5.84265	5.50351	5.74651	5.69028
ATXN3	3.86806	3.84234	3.91641	3.84595	3.95683	3.85113	3.84815	3.90113	3.84815	3.97717	4.09824	3.87534	3.84234	3.94533	3.91937	3.84371	3.87397	3.96999	3.96175	3.79237	3.91641	3.91049	3.99874	3.98173	3.92856	3.92713	3.93508	3.88687	4.10096	3.85417	3.84162	3.85568	3.86806	3.8526	3.81511	3.85921	3.84234	3.83946	3.85713	3.92425	3.82324	3.93975	3.82481	3.89595	3.82097	3.93438	3.90113	3.9141	3.88617
ATXN3L	4.7091	4.83561	4.77045	4.97648	4.65588	4.91252	4.91182	4.7861	4.40751	4.68574	4.52484	4.94056	4.70386	4.62389	4.63034	4.93812	4.44932	4.88071	4.46303	4.71357	4.61075	4.84245	4.74015	4.73752	4.34181	4.53401	4.42109	4.62187	4.81472	4.6853	4.8219	4.56128	4.78874	5.00377	4.77858	4.82482	4.85925	4.77303	4.75479	4.60988	4.80911	4.32517	4.52587	4.58943	4.79346	4.68574	4.81681	4.68849	4.62094
ATXN7	5.62321	5.84097	6.39478	5.96877	6.35658	5.93399	5.90733	5.7637	6.06786	6.21595	5.81842	6.05772	6.32007	6.54212	6.02487	5.94776	6.1287	6.07771	6.85538	5.89253	6.03839	5.92571	6.06148	6.30994	5.92513	5.84295	6.11468	5.94776	6.42783	5.74619	5.70894	6.18043	6.27498	5.76314	5.83928	6.00224	5.94499	5.89702	5.92719	6.02427	6.12336	6.07029	6.10285	5.82631	5.88669	5.71143	5.97949	5.86327	5.61719
ATXN7L1	4.78568	4.92438	4.93168	5.00201	4.77858	5.06856	4.86463	5.00345	4.89754	4.94447	4.82103	4.85149	4.86417	4.81635	4.76056	4.88232	4.79981	4.93812	4.61507	4.86762	4.82961	4.89094	4.8511	4.50148	4.88188	4.88071	4.92925	4.87005	4.86127	4.90464	5.08914	4.82361	4.6821	4.86044	4.91981	4.67798	4.92313	4.97575	4.93365	5.1093	4.84245	4.74275	4.70961	4.87491	4.7635	4.85188	4.79437	4.89961	4.89395
ATXN7L3B	7.30167	7.42666	7.53857	7.32579	7.45083	7.39404	7.6763	7.43787	7.61273	7.31123	7.25627	7.47102	7.43405	7.28584	7.38542	7.40268	7.55804	7.45231	7.23419	7.32069	7.66806	7.55195	7.48614	7.18272	7.49519	7.6194	7.46474	7.61371	7.37026	7.50087	7.54681	7.69477	7.45615	7.82105	7.41117	7.54168	7.53079	7.46286	7.68337	7.3799	7.68463	7.38072	7.42898	7.51709	7.46242	7.40355	7.57806	7.37678	7.4475
ATXN8OS	6.93794	7.16632	7.10437	7.05205	6.8782	7.11127	6.98617	6.79117	6.7346	6.52453	6.54963	6.92275	6.78777	6.81088	6.67346	6.71952	6.87192	6.87852	6.75537	7.00779	6.75888	6.83542	6.71565	6.76481	6.54514	6.56333	6.47903	6.73391	6.70058	6.82673	6.98024	6.83842	6.89408	7.12355	7.02878	6.92981	7.02249	7.10399	6.76389	6.90639	6.95086	6.58464	6.78025	6.7123	6.76144	6.74062	6.92843	6.85255	7.05092
AUH	7.31902	6.80443	7.37853	7.19186	7.09681	6.79988	7.23507	7.44055	7.87387	7.35569	6.28589	7.3694	6.68922	7.7532	7.39217	6.89849	7.91573	7.16017	7.97557	7.02387	7.71619	7.36194	7.42299	8.20071	7.98599	8.12678	7.58708	8.0649	6.74528	7.47102	7.43354	7.56417	7.72825	7.88148	7.79822	7.39713	7.75066	7.21609	7.53707	6.584	7.22776	6.6763	6.46594	7.79822	8.1225	8.47865	7.69023	8.2524	7.53553
AUNIP	5.79083	6.03723	5.99701	5.9538	5.65731	5.94748	6.00312	5.84507	5.63766	5.3653	5.59413	5.69293	5.61637	5.47747	5.70518	5.65461	5.89424	5.6949	5.3208	6.00761	5.98573	6.22061	5.20431	5.88017	5.55879	5.37517	5.62228	5.4253	5.62131	5.65016	5.96538	6.11345	5.76402	5.83494	6.03867	5.69028	5.7564	5.79705	5.80029	5.8334	5.80029	5.75882	5.54175	5.77997	5.47341	5.81684	5.77755	5.8726	5.76008
AUP1	7.62954	7.98101	8.16882	7.75192	7.87631	7.77848	7.79271	7.88148	7.72703	7.99431	8.52036	7.66294	8.42241	8.07521	8.31728	8.42	7.93428	8.13871	8.4605	8.13319	7.48771	7.65621	7.94547	7.59074	7.57166	7.60629	8.11428	7.96255	8.33766	7.68807	7.66014	7.76094	7.56901	7.30912	7.77598	7.82369	7.84029	8.05263	7.67015	8.18475	7.61519	8.13558	8.58445	7.71675	7.8197	7.25543	7.60793	7.49574	7.78854
AURKA	5.1156	5.16763	5.07713	5.13882	4.94249	5.05422	5.16197	5.16054	5.20145	5.18168	5.16019	5.10459	4.92116	5.14381	5.11864	5.25081	5.23634	5.0516	4.84507	4.9537	5.27173	5.10606	5.03969	5.02784	4.95184	5.06702	5.00038	4.98983	5.37984	5.22668	5.11214	5.18444	5.01441	5.0452	4.9664	5.16915	5.03969	4.9913	4.95566	5.06324	4.94989	5.0667	5.08512	5.09239	4.91379	5.49391	5.0148	5.13669	5.16451
AURKAIP1	9.81374	9.62956	9.26613	9.69562	9.61671	10.0108	9.58367	9.71405	9.60043	9.80455	9.87409	9.44708	9.46839	9.49291	9.48155	9.47132	9.45777	9.70938	9.07797	9.74315	9.43246	9.43602	9.5565	9.14044	9.41581	9.42584	9.22289	9.5565	10.0998	9.96067	9.58787	9.53399	9.51546	9.76685	9.58787	9.49632	9.68694	9.19482	9.64681	9.49291	9.73819	9.21471	8.80212	9.49291	9.49291	9.32649	9.53026	9.03262	9.54148
AURKB	5.14974	5.60934	5.35229	5.76038	5.31718	5.38378	5.16688	5.17797	5.03628	5.41424	5.45254	5.0988	5.3121	5.36816	5.1857	5.06702	5.12767	5.38905	5.15535	5.0516	4.9832	5.15535	5.28972	4.85641	4.88653	5.05603	5.10966	5.3108	5.22132	5.13126	5.26211	5.10897	4.99798	5.37485	5.12625	5.10304	5.38244	5.23894	5.24938	5.1071	5.49806	5.26077	5.46617	5.33224	5.27208	5.36693	5.15357	4.98746	5.14275
AURKC	5.68688	5.68209	5.86169	6.00542	5.8787	6.15534	6.43561	6.07288	5.88107	5.757	5.59917	5.94833	5.5607	5.5629	5.59728	5.68653	5.79441	5.87747	5.51369	5.92719	5.776	6.21982	5.5488	6.16182	5.4285	5.5607	5.91089	5.85114	5.82664	6.02193	6.01404	5.92778	5.89702	5.96703	5.90912	5.96647	5.80395	5.81813	6.03783	5.71081	5.69198	5.24136	5.76901	6.05159	5.6725	6.10341	6.02676	6.10934	5.85852
AUTS2	5.29287	5.18953	5.90733	5.47367	5.80604	5.05087	5.52916	6.02649	5.40782	5.17504	4.9475	5.84777	6.26159	5.7096	5.88135	5.97891	5.95236	5.52985	7.08381	5.16992	5.85461	5.67157	6.32836	6.81348	6.23008	5.81842	6.2565	5.95937	6.11635	6.00197	5.65206	6.19222	6.2012	5.72346	6.13135	6.88947	5.69265	5.59165	5.9812	6.91403	6.00761	6.95795	6.30127	6.10201	6.29685	5.94628	5.97505	6.23444	6.00979
AVEN	6.97843	7.02213	6.69425	6.82673	7.39854	6.51355	6.59335	6.56822	7.06676	6.91574	7.22216	6.69326	6.58154	7.16714	7.30779	7.01593	6.86077	6.7796	7.059	6.88085	6.70796	6.6809	6.55485	6.87018	6.8912	6.80677	6.7979	6.92129	6.49888	6.67038	6.50637	6.05631	6.85975	6.65538	6.65602	6.7611	6.65049	6.33624	6.3827	6.78387	6.44094	6.85188	6.68649	6.87946	6.74982	6.50551	6.77524	6.84393	6.57145
AVIL	4.58664	4.83387	4.9734	5.09717	4.6477	4.77303	4.48831	4.7635	4.68163	4.73707	5.00271	4.64027	4.76732	5.07523	4.72478	4.69109	4.55745	4.67454	4.63174	4.79605	4.66863	4.99016	4.6166	4.55202	4.74754	4.6934	4.68074	4.91422	4.85804	4.58664	4.82018	4.49723	4.59556	4.59081	4.67601	4.64998	4.72478	4.79559	4.72345	4.68344	4.6961	4.76865	4.86967	4.71836	4.66093	4.53694	4.6495	4.64629	4.7635
AVL9	5.10606	5.23536	5.20182	5.17582	5.19499	5.05351	4.99652	5.09959	5.1983	5.21348	5.4285	5.04219	5.39456	5.35723	5.27039	5.28308	5.18271	5.16592	5.44742	5.30697	5.24249	5.16558	5.4422	5.20998	5.29144	5.35565	5.26077	5.45283	5.31011	5.22836	5.0985	5.01769	5.13017	5.13526	5.17946	5.18444	5.07673	5.2274	5.20893	5.26616	5.21755	5.22063	5.40782	5.26753	5.14381	5.11972	5.26483	5.2918	5.24424
AVP	6.95645	7.19411	6.96994	7.288	6.87687	7.18516	6.77672	6.87049	6.80078	7.2234	6.89017	6.94677	7.11244	6.9934	6.73217	6.73523	6.74954	6.7482	6.83344	7.0003	6.77929	6.67971	6.81853	6.42812	6.92029	6.913	7.19695	6.96876	6.52238	6.86775	6.77178	6.80138	6.75721	7.06127	6.65509	6.74528	6.90052	6.83905	6.90146	6.85325	7.01743	6.7303	6.89262	7.24763	6.71952	7.35523	6.71794	6.93578	6.73969
AVPI1	7.21803	7.48237	7.30295	7.48425	7.18476	7.3681	7.22003	7.17882	7.15605	7.18516	7.26915	7.39125	6.77208	7.4475	7.09204	7.13718	7.56259	7.23805	7.17722	7.31473	6.97765	7.12906	6.95291	7.34891	6.89479	6.99682	7.06089	6.90676	6.99455	7.00559	7.45706	7.53237	7.21487	7.26172	7.16632	7.00702	7.15647	7.3821	7.14366	7.18624	7.148	6.82535	7.20859	7.04033	7.16017	7.33142	7.39585	7.6751	7.36409
AVPR1A	4.69942	4.75927	4.85313	4.75695	4.88035	4.90585	4.80142	4.81557	4.77608	4.84378	4.8511	4.76517	4.74015	4.69993	4.64254	4.75025	4.64678	4.75601	4.65283	4.84206	4.74193	4.76732	4.82703	4.52797	4.83085	4.63882	4.74972	4.84378	4.6934	4.78086	4.80497	4.76684	4.70126	4.57222	4.63598	4.85762	4.71755	4.7861	4.82569	4.81093	4.79981	4.71188	4.79216	4.82437	4.72296	4.61128	4.73795	4.73261	4.78739
AVPR1B	7.70324	7.53707	7.58451	7.54524	7.28923	8.02717	7.60629	7.38542	7.44109	7.44201	6.98402	7.49708	7.35656	6.85734	7.10858	7.39805	7.70545	7.54778	7.15894	7.56107	7.33594	7.48382	7.31123	7.24567	7.1553	7.33912	7.35241	6.91331	7.1496	7.45041	7.69362	7.51806	7.14094	7.3694	7.09423	7.46667	7.49758	7.6557	7.35872	7.90963	7.51762	7.30825	7.49621	7.44337	7.28448	7.49283	7.32618	7.48237	7.3284
AVPR2	5.6349	5.50538	5.46243	5.48978	5.44643	5.7637	5.56907	5.61086	5.75821	5.63231	5.78431	5.72164	5.47467	5.32706	5.40815	5.75004	5.64583	5.72496	5.61172	5.74229	5.53672	5.42459	5.78401	5.15248	5.69845	5.73434	5.58034	5.51496	5.90995	5.50314	5.52357	5.46084	5.43935	5.45973	5.43301	5.5213	5.6853	5.48204	5.5848	5.40815	5.66739	5.51246	5.69028	5.69128	5.60204	5.41585	5.68238	5.36152	5.58887
AXIN1	7.36409	7.43641	7.68581	7.58554	7.16017	7.48079	7.80336	7.2584	7.30473	7.17526	7.08113	7.31085	7.4662	7.16017	7.23846	7.36243	7.42758	7.30255	7.35283	7.32579	7.24899	7.71784	7.17009	6.95152	7.19372	7.10973	7.24803	7.15292	7.39171	7.30519	7.74113	7.48182	7.61578	7.85875	7.2066	7.3754	7.21729	7.62477	7.33059	7.50133	7.46864	7.23685	7.43877	7.12586	7.12276	7.48237	7.14015	7.25063	7.42435
AXL	6.95086	6.8324	7.19612	6.56552	6.98691	6.95116	6.54822	6.96163	6.62777	7.12906	7.00744	6.75922	6.48679	7.08416	6.92781	7.3543	6.77708	7.03747	7.81167	7.07838	7.13022	7.06556	6.61219	6.89052	6.56703	6.89716	7.17526	6.78605	6.89017	6.9809	6.70891	7.02173	6.92545	6.79149	6.95152	7.37503	6.76481	6.79187	6.68767	7.22496	6.69543	7.08381	7.12833	6.558	6.7702	6.60046	6.71075	6.7796	7.01511
AZGP1	5.29988	6.78477	5.43673	6.10371	6.61502	6.0917	6.35224	6.16853	7.51709	6.4581	6.06121	5.64793	5.53865	6.21083	6.08732	6.22201	6.71348	6.58121	6.11524	6.56792	5.81176	6.01785	7.46146	5.81715	6.69967	6.29769	6.1043	4.41364	5.80964	5.5848	5.34472	5.72524	5.88163	5.77848	5.04802	5.24073	5.37295	6.43621	5.31047	4.87821	5.74975	5.3908	4.87045	5.85578	5.91712	5.65423	5.79206	5.91029	5.171
AZGP1P1	3.96535	4.27415	4.34352	4.33475	4.39553	4.35026	4.23887	4.0633	4.08186	4.08589	4.26936	4.07905	4.07974	3.86806	4.044	4.10096	4.22172	4.04249	4.18848	4.04537	4.10096	4.27291	3.9736	3.91049	4.02832	4.11559	4.05181	3.94179	4.0768	4.04825	3.86131	4.07905	3.94317	4.19611	3.93012	3.8793	4.25815	4.13641	4.08525	4.24381	4.12601	4.00947	4.3382	4.03587	3.87397	4.0633	3.92571	4.0633	3.98173
AZI2	3.96033	3.66162	3.81876	3.79715	3.85848	3.75633	3.91049	3.72502	3.59399	3.26574	3.52469	3.72061	3.91049	3.85713	3.94473	3.75633	3.80022	3.86131	4.23636	3.76525	3.75711	3.74663	3.70549	4.25568	3.59504	3.63473	3.58884	3.4241	3.49746	3.78992	3.94108	3.85713	3.84595	3.65896	4.03587	4.04748	3.74179	3.82481	3.70466	3.74345	3.58373	3.74273	3.77539	3.66345	3.86575	3.88617	3.77403	4.02393	3.64547
AZIN1	7.22174	6.55551	7.08037	6.43292	7.27002	6.61502	7.11865	7.03963	6.92843	7.7874	6.85734	6.88947	7.88203	6.9865	7.24032	7.11939	6.85255	7.13022	7.3401	6.96488	6.82807	7.46428	7.07916	8.26927	7.08783	7.34594	7.29657	7.02193	6.51146	7.3432	7.45808	7.15292	7.85934	6.72209	7.40036	7.68073	6.97878	6.68179	7.11522	7.37503	6.66029	7.41683	7.02915	7.11594	7.23059	7.20624	7.30295	7.76755	7.39633
AZU1	4.52694	5.08115	4.84169	5.06559	4.79007	5.16197	4.42826	4.63552	4.64855	4.72933	4.88406	4.54142	5.02449	4.58664	4.49201	4.64348	4.4796	4.66185	4.69755	4.6477	4.28284	4.4581	4.57591	4.0217	4.78653	4.52119	4.66288	4.79262	4.59799	4.46519	4.34124	4.54532	4.75155	4.74549	4.40704	4.6477	4.67414	4.75601	5.0203	4.38426	4.79305	5.04736	4.8741	4.73344	4.41082	4.41882	4.54576	4.677	4.76824
B2M	11.3985	11.8004	11.8376	11.5354	12.452	12.2338	11.4461	11.7793	11.8004	11.5354	11.2689	11.9733	11.2928	11.7234	12.1571	12.1571	11.8216	11.579	11.8376	11.4461	11.7065	11.6566	11.5949	11.8004	11.6742	11.9284	11.4968	11.9284	11.579	11.458	11.5628	11.6241	12.0149	11.9946	12.1571	11.7429	11.8376	12.2055	12.0609	11.7596	12.0369	12.1313	12.5733	11.5231	11.7234	11.3637	12.0369	11.4721	11.7234
B3GALNT1	5.72374	5.16233	4.45757	4.753	5.76572	4.90663	5.92111	4.89675	6.15253	5.0557	4.73752	5.4223	4.22414	5.81597	5.3503	4.49889	4.9475	5.05087	4.23082	4.76603	6.04293	5.56419	5.11251	6.10843	5.1747	5.56585	4.97022	5.33492	4.44817	4.92481	4.84926	4.84043	5.48434	5.23191	5.23043	5.41876	5.52625	4.98635	4.83129	4.94483	5.14864	5.37295	4.18772	5.42428	6.04559	4.71794	5.44742	5.10136	4.81937
B3GALT1	4.66045	4.77303	4.71409	4.74015	4.6637	5.11139	4.532	4.26936	4.47075	4.8172	5.24073	4.65412	4.85762	4.67141	4.70779	4.55245	4.85067	4.81892	4.71755	4.80545	4.50867	4.49723	4.35883	4.42826	4.74549	4.58563	4.82879	4.53641	4.74718	4.76603	4.97534	4.78435	4.79559	4.8219	4.72564	4.88817	4.57918	4.72564	5.12081	4.66999	4.79516	4.66722	4.40391	4.69292	4.2623	4.4459	4.92557	4.52327	4.6586
B3GALT2	5.90223	4.14258	3.12028	4.79135	4.70735	4.84083	4.74798	4.43623	5.85207	3.80968	4.30292	5.0855	3.55271	5.52289	4.68751	4.22348	4.00947	4.33345	3.45441	3.77749	4.79346	4.98791	4.0225	5.19682	4.47538	4.65367	4.45757	4.92925	4.27291	4.72259	4.06542	4.47387	4.68344	4.86924	4.93326	4.40924	4.79216	4.18848	4.39717	4.39893	4.6411	3.99798	3.38543	5.19281	5.20893	4.45589	4.55497	4.76603	4.23822
B3GALT4	5.72313	5.94472	5.66221	5.90075	5.88309	6.01899	5.57971	5.90075	5.83283	5.6297	5.89576	5.91683	5.7929	5.73368	5.67071	5.7141	5.6698	5.8163	5.6725	5.78742	5.66494	5.6885	5.68817	5.40749	5.92111	5.84898	5.72434	5.82726	5.88612	5.70001	5.72103	5.76901	5.72818	5.77291	5.61922	5.64852	5.73863	5.81782	5.74139	5.77231	5.77848	5.83869	5.72575	5.7911	5.70244	6.01899	5.65358	5.97623	5.94776
B3GALT5	4.62615	5.02519	4.91064	4.6985	4.65494	4.86332	4.64855	4.92351	4.5254	4.55843	4.53292	4.93721	4.91182	4.7275	4.61216	4.59081	4.72707	4.53345	4.46611	4.76565	4.88532	4.78526	4.73386	4.38164	4.61999	4.56888	4.82482	4.57088	4.57918	4.83426	4.92833	4.64027	4.63598	4.94249	4.48007	4.67048	4.59897	5.01405	4.60136	4.68074	4.57034	4.6695	4.71537	4.76641	4.47847	4.87243	4.47797	4.66593	4.90548
B3GAT1	6.13396	6.06815	6.36234	6.4641	6.17606	6.20148	6.41125	6.1867	6.08614	6.44244	6.0146	6.14195	6.0766	5.85017	6.149	6.1268	6.3326	6.26869	5.92571	6.17542	6.06696	6.15194	6.30127	6.07604	6.06034	5.77817	5.89576	6.07174	6.40339	6.32484	6.41843	6.28097	6.06121	6.30823	6.13365	6.0807	6.30652	6.06266	5.857	6.40369	6.09547	5.72906	5.84661	6.12336	5.94229	6.26637	6.08037	6.51536	6.22771
B3GAT3	6.29072	6.4686	6.27287	6.40836	6.2989	6.74982	6.07345	6.11091	6.25252	6.27437	6.6815	6.19764	6.33995	6.36015	6.26093	6.3827	6.1017	6.56333	6.37336	6.32917	6.27407	6.27165	6.1711	5.89488	6.33113	6.1674	6.19845	6.22743	6.58277	6.27256	6.40556	6.22501	6.09547	6.06555	5.81684	6.33751	6.16092	6.34471	6.25451	6.33415	6.3369	6.47813	6.57841	6.12478	6.14282	6.02044	5.9911	6.12305	6.39961
B3GNT1	8.16176	7.71675	7.00255	8.09349	7.73339	7.55195	7.62208	7.71963	8.09192	7.36767	7.51283	7.85615	7.03059	8.21156	7.73763	7.50683	7.99653	8.1235	6.28319	7.98822	7.69186	8.02217	7.79575	7.60462	8.03016	7.77421	7.95974	7.6216	8.31257	7.92787	7.782	7.85686	7.99027	8.01525	7.93862	7.68463	7.95041	7.81842	7.66566	7.53279	7.88918	7.40036	7.15491	8.23873	8.04931	7.88088	7.98747	8.08556	7.90832
B3GNT2	6.80981	6.9071	7.20504	6.97098	6.87436	7.16516	6.66983	6.84523	6.88947	6.54244	6.56463	6.9316	6.52098	6.77992	6.72591	6.91959	6.90383	6.82605	6.58562	6.84747	6.76957	6.76389	6.37119	7.21729	6.6569	6.78452	6.62804	6.77086	6.17023	6.79605	6.79217	6.53373	7.04306	6.81088	6.90491	6.93535	6.72995	6.65412	7.0354	6.71075	6.44538	6.95609	7.25921	7.36243	7.11797	6.34558	7.08701	6.89017	6.89052
B3GNT3	7.70664	7.88272	7.85615	8.05708	7.55593	8.18828	7.62106	7.67064	7.79271	8.05708	7.49758	7.79455	7.8336	7.52969	7.48874	7.65262	7.76494	7.7022	7.19264	7.85811	7.71176	7.89733	7.77598	7.2609	7.74232	7.66349	7.90199	7.47501	7.5514	7.68696	8.13959	7.80149	7.78086	8.10482	7.78801	7.5586	7.85405	7.81645	7.87957	7.78627	7.90462	7.48329	7.36284	7.67855	7.47202	7.94982	7.8197	7.8383	7.72647
B3GNT4	7.15039	7.49229	7.42344	7.51523	7.05593	7.61742	7.26481	7.4023	7.13574	7.02806	7.01823	7.1496	7.04033	7.09204	6.96703	6.96163	7.31473	7.28248	6.72406	7.34133	7.02651	7.28496	6.98302	6.58723	7.21729	7.1631	7.03022	6.98837	7.09168	6.93126	7.53133	7.25297	7.08187	7.48522	7.35794	6.9628	7.35201	7.24763	7.34802	7.3835	7.55954	7.07464	6.99917	7.17052	7.17488	7.39805	7.27824	7.37026	7.42758
B3GNTL1	5.26814	5.33224	5.29856	5.3704	5.42717	5.66468	5.08225	5.16915	5.30869	5.47653	5.75791	5.27555	5.25247	5.15842	5.09088	5.35853	5.05531	5.37546	5.25247	5.32504	5.15842	5.13951	5.40684	4.95142	5.01363	5.26977	5.23569	4.8467	5.31592	5.29483	5.19316	5.13485	4.9552	5.05825	4.95441	5.04699	5.34076	5.02519	5.22668	5.0819	5.00522	5.34042	5.10825	5.41458	5.16952	5.05284	5.01519	5.09088	5.09641
B4GALNT1	6.47843	6.51202	6.64225	6.56463	6.43975	6.53286	6.07718	6.33353	6.3856	6.30823	6.25421	6.69999	6.76012	6.05952	6.41503	6.43497	6.62651	6.57422	6.31921	6.36486	6.2913	6.15586	6.47961	6.22322	6.20971	6.06528	6.15534	6.5558	6.29247	6.43069	6.57774	6.50127	6.29743	6.58189	6.30152	6.38725	6.58723	6.55967	6.41326	6.4755	6.69111	6.392	6.49247	6.54244	6.37087	6.41212	6.3856	6.71381	6.47445
B4GALT1	5.82182	5.96206	5.78431	6.01574	5.69363	6.00197	5.75851	5.65698	5.72786	6.06178	5.99143	5.87595	6.34615	5.99049	5.66523	5.78652	5.85143	5.88163	5.89189	5.81867	5.64221	5.74198	5.80395	5.54627	5.91238	6.06786	5.84182	5.84629	5.96412	5.98696	5.6885	5.85399	5.7564	6.14224	5.71021	5.81304	5.89759	5.80483	5.80996	5.91897	5.9562	5.74079	5.84507	5.90733	5.89222	5.75206	5.81422	5.74167	5.86233
B4GALT2	7.8383	7.8096	7.7157	8.1218	7.75578	8.07827	7.52349	7.93076	7.77909	8.02367	8.41333	7.93147	8.29049	7.94908	7.76441	7.99297	7.72301	8.02717	7.95041	7.86884	7.68518	7.7538	8.42465	7.40493	8.37336	7.90078	8.21156	8.04705	8.39429	7.77966	7.99159	7.87445	7.88412	8.02513	7.68399	7.78975	7.93076	7.84896	8.23603	8.16959	8.39773	8.00112	8.03711	8.06186	7.85615	8.14202	7.84029	8.16441	8.13959
B4GALT3	7.207	7.16592	7.22741	7.27441	6.88187	7.42299	6.8667	7.24316	7.28172	7.29107	7.58395	7.22893	7.65418	7.30955	7.19935	7.54731	6.98498	7.21652	7.48614	7.29953	7.20424	7.08113	7.5728	6.96488	7.20583	7.27902	7.22174	7.16017	7.06485	7.12715	6.92347	7.17604	7.18163	7.06366	6.97134	7.20348	7.05205	7.11404	6.95943	7.03815	7.13865	7.19734	7.32933	6.89193	7.13495	7.04797	6.92409	7.10437	7.28333
B4GALT4	5.44412	5.34871	5.51018	5.65049	5.54979	5.56585	5.56848	5.4253	5.42783	5.71266	5.66192	5.44187	5.50727	5.5979	5.61807	5.67847	5.46427	5.69028	5.4487	5.46243	5.41101	5.32214	5.55466	5.34666	5.46524	5.47215	5.46116	5.55787	5.59822	5.59381	5.48204	5.34145	5.49962	5.44279	5.41424	5.46524	5.48849	5.3904	5.36497	5.47048	5.52194	5.53364	5.48722	5.56517	5.50538	5.43552	5.42817	5.43433	5.44032
B4GALT5	7.31561	6.70665	7.26609	6.83083	7.29529	6.72718	6.90604	6.83113	7.03678	7.28448	6.71918	7.09092	7.97068	6.99307	7.3446	7.15084	7.03131	7.07995	8.22342	7.15605	7.32977	7.31512	6.99788	7.47304	7.33646	7.0483	7.01823	6.90604	6.93978	6.94388	6.65289	6.8165	7.2494	6.91748	7.10241	6.9123	6.86741	6.99752	6.72591	6.84988	6.69361	7.10204	7.08783	6.81187	7.035	6.88461	6.72935	6.94217	6.70665
B4GALT6	4.26467	4.30473	4.30997	4.41026	4.40599	4.41026	4.31754	4.14588	4.61262	4.00106	4.07185	4.29471	4.19426	4.19611	4.40391	4.42985	4.3527	4.22172	4.53046	4.32458	4.49364	4.33644	4.28345	4.49619	4.34532	4.40653	4.0989	4.33154	4.02763	4.29825	4.29655	4.30934	4.52999	4.44141	4.16032	4.36356	4.33764	4.40391	4.24259	4.20343	4.47749	4.00237	4.34769	4.39	4.64722	4.44421	4.51802	4.15582	4.13707
B4GALT7	5.90817	5.99404	5.91266	5.8203	6.06034	5.94104	5.68147	5.69759	5.79025	6.14515	6.59927	5.88583	6.08097	6.25225	5.96998	6.28016	5.8735	6.02222	6.11751	5.99701	5.80395	5.76832	6.13047	5.67847	6.17511	6.05602	6.11494	6.00224	6.30152	5.90377	5.74591	5.75734	5.70274	5.82915	5.56386	5.85765	5.95818	5.78184	5.92111	5.94748	5.96346	5.99287	6.11494	5.99609	5.73746	5.68593	5.91089	5.64375	5.92571
B9D1	5.50413	5.70658	5.59822	5.79999	5.67364	5.85363	5.53899	5.58324	5.68877	5.68995	5.66649	5.69732	5.78184	5.63607	5.43492	5.58639	5.65266	5.58289	5.53398	5.59348	5.41585	5.50727	5.81239	5.47945	5.66917	5.53834	5.68024	5.55941	5.54686	5.64613	5.56322	5.60836	5.51648	5.58919	5.41523	5.60506	5.59697	5.72073	5.69582	5.53398	5.68118	5.5761	5.61637	5.67784	5.71895	5.42588	5.55632	5.36056	5.70808
B9D2	7.07213	7.54469	7.20306	7.55299	6.98059	7.41875	7.03575	6.6381	7.1891	7.43877	7.54168	6.955	7.47501	7.42487	6.88085	7.21917	6.87687	7.14334	7.03059	6.9865	6.78093	6.77869	7.28674	6.09332	7.29953	6.73934	7.21192	7.16755	7.08076	7.26609	7.2674	6.93794	6.86775	7.29273	7.14839	6.88187	7.09983	6.93466	7.24722	6.7871	7.29486	6.92705	7.06243	7.40088	7.00895	7.16962	6.96163	6.93199	7.2234
BAALC	4.52587	4.6141	4.71711	4.53447	4.56556	4.55545	3.94317	4.86682	4.4266	4.43469	4.5946	4.56841	4.61262	4.62234	4.48373	4.36827	4.57457	4.59845	4.77303	4.64077	4.48831	4.31462	4.11559	4.8664	4.30178	4.50199	4.46761	4.70035	4.36356	4.49257	4.76183	4.86509	4.62615	4.9969	4.91217	4.64582	4.45096	4.52279	4.62432	4.51022	4.74589	4.33949	4.7056	4.29655	4.71928	4.71409	4.62898	4.58855	4.8523
BAAT	6.2951	6.72748	6.50317	6.76076	6.32656	6.46562	6.1861	6.46655	6.28533	6.51146	6.4483	6.44007	6.59306	6.48826	6.24572	6.27758	6.28407	6.36234	6.23931	6.48583	6.44007	6.41897	6.11176	6.16092	6.67222	6.13396	6.38477	6.41212	6.39111	6.36408	6.79383	6.41565	6.62964	6.71504	6.58969	6.1595	6.34383	6.2326	6.51767	6.49218	6.49771	6.08614	6.3326	6.37697	6.28407	6.81922	6.48111	6.84851	6.50222
BABAM1	7.86941	7.78374	7.64806	8.01726	7.80205	7.60462	7.86307	7.97838	8.345	7.9286	8.02513	7.90832	7.63272	8.02867	8.02513	7.82161	7.99878	7.75066	7.49574	7.76379	7.79385	7.97706	8.09435	7.97772	7.89593	7.97772	7.95105	8.03244	8.06186	8.10719	7.43259	7.81534	7.73284	7.56502	7.77176	7.80647	7.9476	7.56259	7.65621	7.83423	7.78497	8.01726	7.79701	8.06805	7.98523	7.68015	7.79957	7.57649	7.81101
BACE1	6.71105	7.04869	6.8305	6.77303	6.63504	6.47674	6.64467	6.82435	6.77114	6.652	6.92981	6.48383	6.73801	6.86603	6.92063	6.97323	6.87297	6.65169	6.5643	6.5473	6.74954	6.26035	6.59775	6.913	6.5758	6.6815	6.49826	6.95645	7.07794	6.84076	6.69111	6.71854	6.6692	6.73902	6.60017	7.05479	6.57118	6.43464	6.61473	7.11363	6.74656	7.06285	7.27521	6.99821	6.45693	6.81587	6.52841	6.8291	6.38725
BACE2	5.94805	6.42393	6.57386	6.50842	6.78673	6.37308	6.09361	6.30098	5.95266	6.16911	6.40309	5.99732	6.40399	5.93399	6.11805	6.07088	5.68088	6.00081	6.77493	6.41476	6.30941	6.15455	6.4626	6.02546	6.05073	6.10934	6.32183	5.92866	6.58689	6.00883	5.87929	5.91208	6.18361	6.05103	6.42956	6.90347	6.09222	6.3953	6.26811	6.53824	6.11581	6.98302	7.21487	6.11468	6.14043	6.08266	6.10314	6.15049	6.40642
BACH1	4.17539	4.34239	4.26936	4.27934	4.44421	3.7144	4.38885	4.52224	4.38111	4.54433	4.42608	4.16291	4.3795	4.28523	4.27882	4.4409	4.59845	4.05827	6.36723	3.9309	4.32517	4.6416	4.48784	5.10234	4.50456	4.44421	4.48114	4.41882	4.39943	4.57457	3.86427	4.4409	4.34596	4.09202	4.23212	4.44932	4.06618	4.25624	4.26578	4.71755	4.31939	4.97377	4.85641	4.41933	4.19306	4.3822	4.25815	4.56794	4.25747
BACH2	4.29772	4.22238	4.19488	4.14322	4.28398	4.15443	3.96391	4.38541	4.25001	3.79237	4.41653	4.2936	4.26467	4.38003	4.28939	4.22532	4.60339	4.33586	4.18404	4.11028	4.43572	4.25061	4.46876	4.99954	4.46707	4.41364	4.45862	4.40217	4.32979	4.0324	4.2936	4.49565	4.59127	4.27052	4.412	4.58997	4.29409	4.36181	4.35883	4.6853	4.25321	4.46924	4.32458	4.07185	4.52855	4.65367	4.34239	4.31059	4.43832
BAD	6.26242	6.18074	6.07345	6.41625	6.27962	6.45159	6.57811	6.44215	6.99534	6.48262	6.85053	6.67346	6.38698	6.5473	6.652	6.17606	6.56463	6.60108	6.13365	6.69291	6.56731	6.46469	6.70246	6.62011	6.61064	6.76357	6.45514	6.70761	6.76418	6.39413	6.24132	6.31777	6.38903	6.33289	6.3326	6.44802	6.4755	6.32245	6.40809	6.78294	6.34926	6.67154	6.28016	6.25112	6.27346	6.13878	6.31662	5.85363	6.44332
BAG1	8.30369	8.60488	8.48805	8.65724	8.58191	8.58073	8.39222	8.4605	8.80031	8.61527	8.40447	8.71774	8.81988	8.58561	8.75048	8.21156	8.98762	8.65584	8.45577	8.51653	8.84135	7.88203	8.56629	8.92936	8.36326	8.62921	8.72456	8.66314	8.47497	8.58073	8.04481	8.2191	8.36206	8.27771	8.16441	8.32042	8.70463	8.23873	8.45336	8.36991	8.56998	8.15223	7.59941	8.59404	8.689	8.42592	8.4906	8.32241	8.67974
BAG2	6.35167	5.96564	5.91957	5.64613	6.50991	5.3553	6.48885	5.9184	6.83605	6.5072	6.03574	6.46802	6.559	6.78477	6.64225	6.22173	5.43199	5.78992	6.35046	5.83928	6.42927	6.60292	6.15226	6.84143	5.98448	6.1982	6.12538	6.05717	4.4006	5.75947	5.54438	5.50118	6.2764	5.49701	5.59605	6.04921	5.44707	5.28943	5.56779	5.97535	5.35658	6.10371	4.69897	5.76796	6.60826	5.97781	5.70329	5.72607	5.96672
BAG3	9.80455	9.83904	9.81884	9.25677	9.70938	9.51951	9.9889	9.31698	9.57129	10.7636	10.4526	9.53399	11.6409	9.61671	9.86833	10.8526	9.49632	9.64238	11.9063	9.10669	9.5565	10.5048	9.93273	9.69562	9.86833	9.66504	9.93273	9.5636	9.30116	9.62467	10.0222	9.66927	9.82423	9.53026	9.67793	9.66927	9.42244	9.33867	9.5636	8.97859	9.53399	9.30116	8.90852	9.41888	9.6385	9.51546	9.50755	9.58787	9.70495
BAG4	3.74801	3.84665	3.67886	3.66979	3.66805	3.67183	3.75865	3.77991	3.64133	3.60459	3.48847	3.71966	3.64943	3.59935	3.60037	3.86206	3.49288	3.75787	3.60241	3.66258	3.72839	3.63002	3.59093	3.87604	3.62199	3.57952	3.5859	3.6753	3.86279	3.65693	3.6113	3.75787	3.82247	3.97578	3.74591	3.69127	3.63473	3.71069	3.89449	3.62199	3.72593	3.56828	3.57842	3.74663	3.64598	3.71884	3.92941	3.76604	3.60459
BAG5	5.62683	5.35595	5.58158	5.34802	5.6294	5.39405	5.67045	5.63198	5.47367	5.42062	5.53834	5.58857	5.56419	5.63002	5.66584	5.61575	5.42361	5.52952	5.7929	5.78966	5.64431	5.55941	5.62781	5.93955	5.71114	5.57079	5.48299	5.6467	5.62467	5.45746	5.41261	5.68322	5.72192	5.53492	5.76153	5.73025	5.58324	5.46493	5.34631	5.44249	5.27378	5.79383	5.38504	5.44092	5.63519	5.70244	5.3865	5.52625	5.52421
BAG6	8.94818	8.90268	8.97399	8.84339	8.86231	9.14044	8.8289	9.36062	9.162	8.79307	9.12723	8.8905	8.8905	8.85312	8.87175	8.96516	8.95027	9.26613	8.84737	8.91663	9.09992	9.14044	9.29501	9.08484	9.03262	8.8679	9.05859	8.96516	9.47132	8.97399	8.52175	8.9461	8.95643	8.88508	8.70011	8.83229	9.04222	8.78261	9.23775	8.66759	9.10669	8.77908	8.68121	9.01678	9.08726	8.59811	9.10452	8.56263	9.23775
BAGE	3.64782	3.77463	3.62727	3.56214	3.63654	3.53941	3.52189	3.79951	3.62313	3.5258	3.59201	3.53108	3.6384	3.67611	3.6263	3.57952	3.71884	3.63473	3.82404	3.66064	3.71699	3.71069	3.60551	3.60551	3.64393	3.7144	3.66805	3.45441	3.88306	3.96851	3.60947	3.63002	3.69572	3.53108	3.63737	3.61498	3.5859	3.59093	3.59399	3.64598	3.75133	3.69572	3.66725	3.76604	3.64782	3.53661	3.56423	3.65896	3.5983
BAHCC1	6.39814	5.97325	6.34732	6.58723	6.4483	6.51793	5.98845	6.34442	6.41625	6.58121	6.57871	6.29568	6.38299	6.31975	6.33965	6.53552	6.42812	6.66001	6.2951	6.39673	6.27138	6.06845	6.74471	6.14873	6.42158	6.60349	6.38991	6.37921	6.38477	6.30098	6.62037	6.43322	6.22264	6.32894	6.13791	6.34615	6.67875	6.32769	6.52666	6.47871	6.57871	6.55077	6.40076	6.52724	6.5593	6.01313	6.3127	6.56092	6.49464
BAHD1	6.72466	6.80776	6.59202	6.73838	6.4436	6.74317	6.42629	6.65289	6.44124	6.54275	7.03166	6.49705	6.55077	6.62964	6.40673	6.49705	6.69455	6.96488	6.64375	6.55459	6.54275	6.49613	6.75753	5.84777	6.58599	6.51505	6.60411	6.43292	6.39261	6.65325	6.80107	6.68649	6.43041	6.37308	6.30539	6.41774	6.57294	6.51086	6.49672	6.67222	6.5649	6.64198	6.56761	6.48885	6.65169	6.44567	6.5831	6.42691	6.54701
BAI1	6.25679	6.26553	6.0769	6.35515	6.00513	6.58056	6.07549	6.26869	6.00224	6.58844	6.55517	6.17371	6.70539	6.4392	6.2184	6.11438	6.29335	6.45693	6.30354	6.33476	5.90582	6.22408	6.47813	5.63231	6.37179	6.27018	6.59084	6.14624	6.22034	6.18219	6.52366	6.3827	6.21053	6.30007	5.93609	6.12786	6.26093	6.21398	6.34615	6.02306	6.14254	6.28157	6.21894	6.38872	6.07202	6.23565	5.98333	6.24075	6.38359
BAI2	6.45514	6.27789	5.83807	6.12218	6.58599	6.38586	5.89846	6.1888	6.17371	6.17057	6.12984	6.41952	6.168	6.19467	6.14735	6.08005	6.57927	6.42127	5.63266	6.4471	6.29158	6.57118	6.0712	6.18281	6.32625	5.81896	6.16625	5.94532	6.0769	6.27287	6.22887	6.38785	6.13484	6.5473	5.98542	6.20768	6.48858	6.14338	5.89904	6.1708	6.19073	6.25735	5.89282	6.18281	5.95126	6.07518	6.34325	5.83432	6.09724
BAI3	3.61043	3.72995	3.65217	3.6753	3.84162	3.74888	3.69952	3.66162	3.60136	3.68367	3.70379	3.5135	3.54443	3.5354	3.73159	3.58884	3.60459	3.66345	3.42633	3.71884	3.61043	3.70209	3.56028	3.57155	3.5135	3.60851	3.62827	3.60241	3.6263	3.61043	3.49746	3.67183	3.61222	3.54234	3.50516	3.63737	3.5704	3.64943	3.73159	3.67691	3.57676	3.60037	3.72995	3.59614	3.54443	3.70209	3.66345	3.65122	3.53215
BAIAP2	6.02017	6.206	5.97922	6.17398	5.95729	6.20628	5.81538	5.94776	5.88249	6.09835	6.37245	6.06413	6.13791	6.18043	5.94164	6.02455	5.99789	6.01899	5.83775	6.16994	5.83869	6.04293	5.99581	5.75004	6.07771	5.89518	5.90554	5.94197	6.13542	6.17542	5.9842	5.96261	5.83897	5.93609	6.13105	5.9184	6.09863	5.97863	6.07375	5.8769	6.08444	5.77326	5.91387	5.94567	5.91266	5.89165	5.85048	5.91387	6.02247
BAIAP2L2	4.05047	4.41364	4.46876	4.45381	4.28874	4.06184	4.1662	4.34124	4.19167	3.98021	3.98256	4.443	4.3883	4.3088	4.39	4.34181	4.22113	4.3234	4.00653	4.25194	4.16546	4.40653	4.11843	4.52855	4.2028	4.27825	4.12867	4.3041	4.14258	4.09329	4.27934	4.07469	4.33475	4.47797	4.22649	4.34649	4.27415	4.46707	4.41712	4.39717	4.27771	4.35082	4.22779	4.22051	4.21169	4.39553	4.37297	4.18703	4.09061
BAIAP3	6.13304	6.18934	6.10201	6.08761	6.03428	6.29418	6.2326	6.09632	6.02798	5.81117	6.15081	5.91989	6.15866	6.01131	5.97325	5.992	5.90193	6.08792	5.82788	6.14482	6.10341	5.99518	5.91089	5.68176	6.01899	5.9949	6.01931	6.30884	6.03493	5.9949	5.98845	6.08614	5.95321	6.04648	5.9559	5.87502	6.09602	6.06999	6.18392	6.16209	6.16911	5.95266	6.01099	5.92233	6.08297	5.89846	5.96474	6.02366	5.98876
BAK1	6.35845	6.0569	6.16593	6.02915	6.22649	5.97837	6.00368	6.00639	6.31945	5.89189	6.25508	6.31384	6.16531	6.14846	6.30213	6.52037	6.31975	6.34053	6.17955	6.24793	6.19618	6.49524	6.43322	6.28466	6.18558	6.14422	6.22379	6.206	6.13423	6.45665	6.11999	6.46534	6.22009	6.30242	6.30678	6.33502	6.21424	6.30823	6.35252	6.2528	6.19246	6.50901	6.60887	6.16771	5.9638	6.12508	6.35484	5.82273	6.13105
BAMBI	7.3799	7.68463	7.55747	7.71002	7.71238	7.76323	7.93799	7.85615	7.32977	8.12605	8.32744	7.30255	7.64751	7.48033	7.41075	7.6578	7.33184	7.50583	7.3323	7.24148	7.47704	7.52773	7.86747	7.77002	7.28372	7.29353	7.66117	7.69988	7.38587	7.22383	7.28879	6.78294	7.71727	7.14175	7.46242	7.63446	7.19783	7.16632	7.31295	7.88412	6.78946	7.61578	7.39217	7.60793	6.98768	7.79325	7.47993	7.66117	7.53079
BANF1	8.78944	8.42799	8.66455	8.76861	8.92936	8.88115	8.92936	9.05422	8.94192	8.38643	9.73231	9.27895	9.43246	9.04706	9.17257	9.00537	8.74881	9.32024	9.07284	9.07555	8.71127	9.81884	9.11167	9.08029	9.2175	9.12723	9.16719	9.32983	9.64681	9.11706	8.48226	9.02363	9.03501	9.06083	8.95643	9.01678	9.14044	9.00061	9.05859	8.8945	9.1223	8.86602	8.76861	8.58836	8.76523	8.27395	8.7618	7.87255	9.00061
BANK1	4.46416	4.34974	4.25001	4.19674	4.00794	4.11698	4.1623	4.26578	4.07538	4.1065	4.54231	4.21107	4.36709	4.27705	4.27825	4.30001	4.21522	4.30587	4.24076	4.37838	4.06775	4.06775	4.17073	4.49364	4.24259	3.97145	4.17667	4.31225	4.08186	4.16736	4.28523	4.26758	4.34352	4.56465	4.2028	4.21706	4.23758	4.42711	4.52797	4.06775	4.50351	4.0317	4.08396	3.97219	4.01746	4.22838	4.38541	4.31705	4.45047
BANP	6.44244	6.92509	6.90676	7.03678	6.75311	6.97617	6.74412	6.42901	6.7234	7.15126	7.14517	6.49499	6.74656	6.75594	6.75821	6.57264	6.68207	6.60669	6.79575	6.44332	6.79383	6.64931	6.9316	6.58877	6.66824	6.42601	6.77803	6.26728	7.09983	6.47356	6.04953	6.57	6.36041	6.25167	6.22799	6.28046	6.33171	6.44473	6.56579	6.4142	6.73247	6.69141	6.75821	6.86209	6.80776	6.44422	6.35783	6.58499	6.63621
BAP1	8.06347	7.5897	7.79822	7.46242	7.87572	7.98747	7.68229	7.5053	7.68463	7.44476	8.01525	7.97557	7.77234	7.41445	7.70099	7.7662	7.68015	7.83501	7.63497	7.75628	7.72191	8.02069	7.79822	7.68518	7.4893	7.46286	7.69531	7.35201	7.73284	7.6068	7.36146	7.73165	7.55907	7.79455	7.64914	7.78627	7.56799	7.85036	7.73464	7.78264	7.80205	7.64254	7.81705	7.27736	7.5631	7.32579	7.47653	6.97323	7.73165
BARD1	5.19388	5.03143	4.98517	5.44612	5.61776	5.15878	5.02449	5.13882	5.25486	5.16651	6.06384	5.06974	5.12883	5.4487	5.35107	5.23294	5.1456	5.39405	5.74377	5.09167	4.68297	4.97849	4.8334	5.35202	4.95958	5.17371	5.24351	5.40782	5.49865	5.25939	4.46707	5.74229	5.20252	5.13308	4.94601	5.04329	4.9844	4.76475	4.9288	5.28943	5.11175	5.50917	5.32472	5.56713	5.64823	4.83209	4.80142	5.32051	4.87949
BARX1	5.59036	5.96024	5.72374	6.16092	5.48048	5.76832	5.74435	5.64701	5.83031	6.15509	6.16561	5.61807	5.52005	5.61864	5.51704	5.59508	5.31786	5.76602	5.43107	5.86571	5.31754	5.25215	5.63231	4.87327	5.96206	5.28101	5.89139	5.5352	5.82002	5.6949	5.74405	5.57079	5.54209	5.62625	5.3783	5.48234	5.56102	5.48722	5.77938	5.39473	5.85671	5.51771	5.42648	6.08005	5.46366	5.69519	5.60419	5.53553	5.83432
BARX2	6.32123	6.47988	6.25679	6.41565	6.33837	6.55253	5.90406	6.24132	6.18281	6.40248	6.21083	6.14452	6.87578	6.41534	6.31019	6.10843	6.39139	6.46735	6.14545	6.2565	5.99732	5.96474	6.25225	5.67477	6.40369	6.34705	6.03212	6.14014	6.49771	6.1115	6.19441	6.26093	6.15049	6.25735	6.22009	6.10872	6.19099	5.96592	6.41808	6.1671	6.26526	6.15612	6.1787	6.37429	5.98361	6.07549	6.39588	6.16439	6.08037
BASP1	7.44701	7.93862	7.3211	7.24567	8.52439	7.68176	6.40494	7.53022	6.78777	6.61557	7.4023	7.22127	7.22462	6.86243	7.31337	7.41832	7.17289	6.98024	8.146	6.58782	7.08113	6.98803	7.02315	6.9261	6.67318	6.72963	6.85224	6.9071	6.96127	7.15971	7.63921	7.16431	7.60246	7.18863	7.24069	7.49891	7.07764	7.57446	7.30295	8.19428	7.54469	9.08484	10.1799	6.37977	6.66857	7.01743	7.17009	7.52725	7.14599
BATF	7.11557	7.72021	7.39854	7.5897	7.30779	7.68968	7.55954	7.09723	7.1907	7.53279	7.30082	7.16065	7.41683	7.15039	7.10094	7.20819	7.08976	7.29875	7.63006	7.34638	6.95325	7.06441	7.28172	6.90639	6.94077	6.9429	6.93432	7.22581	7.13681	7.21399	7.33281	7.17882	7.14053	7.33418	7.05979	7.08381	7.39585	7.28208	7.40088	7.4031	7.2023	6.94811	7.24273	7.12394	7.15491	7.38403	7.15684	7.16755	7.13792
BATF3	6.54422	6.77579	7.05826	6.65659	6.73282	7.06983	6.68302	6.64495	6.50101	7.46242	6.65909	6.46233	7.35872	6.46147	6.71348	6.99788	6.49099	6.55193	7.2906	6.80107	6.63206	6.5513	6.57644	6.14482	6.31104	6.81154	6.44007	6.62462	6.77708	6.6032	6.91959	6.72372	6.76238	6.38903	6.60887	6.61123	6.70728	6.54306	6.61254	6.68239	6.48201	6.58844	6.68831	6.49949	6.47112	6.73682	6.27318	6.7702	6.38991
BAX	4.61552	4.49565	4.72985	4.85762	4.70779	4.72217	4.42766	4.77436	4.59944	5.00855	5.25595	4.77084	4.82748	4.79175	4.7308	4.89094	4.46131	4.6961	5.23894	4.73261	4.41767	4.33764	4.90585	3.96851	5.00447	4.80103	5.06892	4.88532	5.08735	4.64678	4.69804	4.55698	4.63227	4.67557	4.62991	4.62046	4.70213	4.77697	4.76865	4.60484	4.63882	5.3503	5.4149	4.75744	4.52279	4.57591	4.50045	4.59039	4.75067
BAZ1A	3.95754	3.87763	4.22972	3.90317	4.23512	4.0217	4.21169	4.0833	4.09202	4.37898	4.14863	4.23636	5.00413	4.22905	4.30059	4.51551	4.20612	4.094	5.28577	4.02541	4.18345	4.1986	4.20098	4.55104	4.34713	4.22414	4.26102	4.10511	4.32689	4.17667	4.08653	4.0833	4.25001	4.044	4.22711	4.23887	4.1405	4.15907	4.094	4.10896	3.99874	4.40924	5.07932	3.99437	3.9736	3.91049	4.01311	4.11353	4.01176
[truncated: 11,524 more rows]
[truncated: 91 more columns]
