# Supplementary material for: m6A regulator-mediated RNA methylation modification patterns are involved in the regulation of the immune microenvironment in ischaemic cardiomyopathy
Source: Sci Rep. 2023 Apr 11;13:5904. doi: 10.1038/s41598-023-32919-4 (PMC10090050; doi:10.1038/s41598-023-32919-4)
Supplement: Supplementary file 4 — Supplementary Information 4. [file 41598_2023_32919_MOESM4_ESM.xlsx]

## Sheet: Supplementary Table2A
Supplementary Table2A: Gene expression profile of 10000 different gene symbols in the GSE57338 dataset.
ID	GSM1379830	GSM1379831	GSM1379832	GSM1379833	GSM1379834	GSM1379835	GSM1379836	GSM1379837	GSM1379838	GSM1379839	GSM1379840	GSM1379841	GSM1379842	GSM1379843	GSM1379844	GSM1379845	GSM1379846	GSM1379847	GSM1379848	GSM1379849	GSM1379850	GSM1379851	GSM1379852	GSM1379853	GSM1379854	GSM1379855	GSM1379856	GSM1379857	GSM1379858	GSM1379859	GSM1379860	GSM1379861	GSM1379862	GSM1379863	GSM1379864	GSM1379865	GSM1379866	GSM1379867	GSM1379868	GSM1379869	GSM1379870	GSM1379871	GSM1379872	GSM1379873	GSM1379874	GSM1379875	GSM1379876	GSM1379877	GSM1379878
A1CF	3.16771	3.08133	3.09063	2.99248	3.27731	2.9866	3.16388	3.14373	3.02954	3.1237	3.0141	3.19466	2.99248	3.04859	3.14472	3.109	3.13337	3.072	3.09426	3.23885	3.1781	3.13566	3.07099	2.92066	3.30846	3.14639	3.09355	3.13432	3.30047	3.39744	3.24346	3.27319	3.17217	3.06506	3.15572	3.08343	3.04538	3.12602	3.10203	3.05779	3.13847	3.035	3.13082	3.27285	3.06162	3.19534	3.16196	3.22029	3.20745
A2M	10.4071	11.046	10.5474	10.8666	10.5606	10.6287	10.9402	10.6329	11.1007	10.7778	10.7234	10.5538	10.7056	11.2088	10.61	10.5947	10.8111	10.4847	10.7446	11.0143	10.7015	10.1855	10.8666	10.6976	10.6521	10.5988	10.5226	10.3579	10.7541	10.5573	10.1804	10.5538	10.6936	10.6605	10.7868	10.7915	10.9282	10.2746	10.3971	10.4882	10.8934	10.7056	10.7819	10.6689	10.5012	10.801	10.7631	10.7819	10.1488
A2ML1	3.54232	3.23918	3.35156	3.22155	3.62017	3.37919	3.43604	3.18954	3.36215	3.39335	3.10766	3.20394	3.42873	3.38147	3.33941	3.43855	3.41603	3.38432	3.41371	3.5414	3.45911	3.36087	3.39936	3.38944	3.33816	3.65534	3.3901	3.54047	3.2161	3.15639	3.14572	3.46133	3.64463	3.57535	3.06838	3.4176	3.36534	3.4115	3.71646	3.33594	3.35893	3.26102	3.66052	3.67735	3.35345	3.24801	3.5933	3.22406	3.25879
A3GALT2	4.24242	3.91075	3.41889	3.8225	3.51277	3.60105	3.70617	4.07358	3.8763	3.86021	4.07358	3.55082	3.60069	3.97952	3.95703	3.58882	3.86214	3.64396	3.77759	3.94257	3.67197	3.91301	3.6433	3.96386	3.76553	3.49043	3.82628	3.90693	3.46864	3.57286	3.95769	3.55625	3.76583	3.68705	3.84247	3.79092	3.80238	3.74594	3.6478	3.64719	3.76831	3.93311	3.87596	3.43409	3.89101	3.80333	3.7388	3.53882	3.43855
A4GALT	6.49959	6.41308	6.51414	6.6753	7.10729	6.52474	6.43597	6.88299	6.17367	6.36619	7.12792	6.70925	6.70445	6.62448	7.04014	6.91612	7.14914	6.81428	6.96357	6.44827	6.00876	6.0957	6.4938	6.85816	6.77098	6.01327	6.96357	6.88666	6.55699	6.80951	6.73502	6.63443	7.39586	6.27465	6.6354	6.75643	6.71292	6.61721	6.54157	6.77836	6.92399	6.69761	6.29341	6.78428	7.84847	6.44423	6.83256	6.4429	6.26045
A4GNT	3.2457	3.16612	3.22029	3.26289	3.14274	3.50115	3.40288	2.91748	3.14639	3.2256	3.16898	3.12018	3.32861	3.10505	3.11888	2.93285	3.22246	3.05281	3.00253	3.07039	3.10633	3.27822	3.21422	3.36022	3.16226	2.94939	3.06908	3.10867	3.04233	3.10766	3.03764	3.07773	2.98869	3.16	3.03934	3.28229	3.11665	3.12212	2.89747	3.10633	3.1305	3.4198	3.13109	3.17248	3.14179	3.31669	3.09226	3.14114	2.98484
AAAS	7.65854	7.24833	7.73763	7.59154	7.5267	7.41879	7.49988	7.82604	7.32387	7.76409	7.82562	7.57902	7.73109	7.51252	7.74576	7.65502	7.76622	7.5616	7.86844	8.02288	7.56998	7.63185	7.8341	7.74267	7.66776	7.61137	7.68583	7.80245	7.43137	7.17584	7.53697	7.50413	7.14472	7.6439	7.39358	7.3917	7.31672	7.43026	7.59073	7.76756	7.48453	7.52829	7.56363	7.87266	7.50139	7.49555	7.62691	7.69535	7.59113
AACS	6.34886	6.61525	6.51215	5.87177	6.29817	6.40525	7.02022	6.14602	6.57574	6.35483	6.10761	6.47207	6.7744	6.17648	6.60485	6.34108	6.5105	6.25631	6.32125	6.03178	6.20929	6.5333	6.27595	6.51516	6.72652	6.20741	6.19621	6.36457	6.3452	6.55425	6.25571	6.08806	6.29751	6.28395	6.05938	6.26273	6.24844	6.87454	6.17276	6.49331	6.4157	6.40525	5.98936	6.14169	6.45422	6.66467	6.41538	6.26241	6.39969
AADAC	2.45536	2.44285	2.58316	2.50377	2.24622	2.67407	2.05134	2.32013	2.38943	2.43401	2.41834	2.51606	2.40362	2.47792	2.42974	2.32532	2.38199	2.42145	2.44668	2.50467	2.50211	2.4525	2.41378	2.46678	2.45644	2.32013	2.33021	2.35144	2.44188	2.38586	2.43401	2.3807	2.32013	2.29632	2.31815	2.44668	2.38586	2.43995	2.44861	2.40143	2.50291	2.35458	2.25506	2.26826	2.61946	2.61346	2.47534	2.67618	2.48393
AADACL2	2.6366	2.60999	2.55447	2.73372	2.71095	2.6572	2.75874	2.7332	2.65072	2.53577	2.78443	2.8621	2.85691	2.72001	2.83733	2.78001	2.62058	2.69324	2.83186	2.7414	2.91088	2.64315	2.61475	2.79516	2.6572	2.64478	2.84538	2.72047	2.70038	2.63715	2.66461	2.90362	2.66145	2.78564	2.68925	2.83901	2.73049	2.76612	2.84227	2.72001	2.72672	2.86857	3.3052	2.66932	2.70814	2.62654	2.69932	2.77136	2.78143
AADACL3	3.51342	3.48748	3.47216	3.59076	3.60448	3.35028	3.62336	3.38623	3.36877	3.68895	3.61634	3.30425	3.44758	3.64911	3.70001	3.88144	3.50794	3.37319	3.49523	3.61697	3.75266	3.72068	3.54612	3.69721	3.32861	3.45306	4.07524	3.78148	3.58822	4.07524	3.58628	3.32601	3.59847	3.96133	3.80041	3.3461	4.01151	4.065	3.48748	4.24925	3.06908	3.74011	3.70226	3.86541	3.57223	3.89474	3.56877	4.17387	3.47245
AADACL4	2.6796	2.95757	2.85927	2.48393	3.00526	2.7999	2.64315	2.85731	2.9714	2.89017	2.52842	3.10633	2.92701	3.06908	3.02954	2.80324	2.76785	2.84426	2.81889	2.79516	2.72618	2.57251	2.60593	3.12472	2.91414	2.74324	2.6593	2.84499	2.53064	2.67509	2.46403	2.69842	2.47108	2.8128	3.02693	2.72333	2.48308	2.85141	2.78564	2.69842	2.76918	2.81806	3.19078	2.8743	2.74324	2.57554	2.81204	2.65454	2.4594
AADAT	6.24658	5.78818	5.95826	6.09976	5.99762	6.19055	6.01203	5.84996	6.20215	5.57302	6.36914	6.22175	6.10546	5.96357	5.64817	6.37618	5.95105	5.5397	5.81293	5.99065	6.25791	6.17457	5.86239	5.90024	6.15872	6.10607	5.86302	5.85731	5.51572	5.84614	5.73137	6.21022	5.72004	5.95077	5.8368	6.10761	5.30852	5.62252	5.96829	6.22616	5.67287	6.19959	5.58044	5.86959	6.431	5.78661	5.68575	6.00847	6.06257
AAGAB	5.90331	5.93747	6.20772	6.28198	6.19959	6.05187	5.58745	5.65219	5.75301	6.41377	6.15597	5.71195	5.55976	5.50501	5.86302	5.83922	5.39864	6.38726	5.44856	5.48789	6.03519	5.79686	5.98281	5.61911	5.67346	5.73109	5.55783	5.95796	6.24309	6.32094	6.01618	6.02861	6.25478	5.67721	6.06222	6.00696	6.13768	5.60926	6.22081	5.95204	6.09256	6.03454	5.73645	5.8643	6.76657	5.69326	6.14169	5.71316	6.5422
AAK1	9.64294	8.76091	8.73091	8.94138	9.23976	9.11609	8.85442	8.85442	9.17198	9.01422	9.08912	9.18195	9.30469	8.89767	9.26689	9.22242	8.66737	8.85929	9.15999	9.26109	9.61284	9.17651	9.24442	9.28213	8.85687	9.71843	9.30469	8.92895	8.92215	9.44274	9.19318	8.93263	8.74089	9.28967	8.82008	9.17412	9.33085	9.15684	9.49125	8.55788	9.04748	9.0513	9.41706	9.23637	9.11609	9.01327	9.13152	8.74089	8.57664
AAMDC	7.79775	7.55151	7.65087	7.82646	7.54921	7.68068	7.71159	8.00272	7.64634	7.82873	7.19692	6.95088	8.03329	7.73846	7.7164	7.70414	7.46273	6.9874	7.71071	7.81755	7.5291	8.00228	7.31449	8.07221	7.82339	7.9405	7.44703	7.47825	7.2367	7.2526	7.90469	7.74699	7.41127	7.74094	7.26854	8.19638	7.43479	7.33011	7.79549	7.91578	7.41879	7.775	7.57123	8.0198	6.94456	7.75045	7.58498	7.87491	7.90939
AAMP	8.00174	8.03477	7.74137	7.96086	7.93121	8.28738	7.6924	8.17818	8.23793	8.3013	7.99144	8.40482	7.88506	7.86892	7.77675	8.09763	7.99144	8.07787	8.08952	7.88601	7.92979	8.03477	8.44659	7.84172	7.60977	7.99595	7.5773	7.72298	7.84172	8.15938	7.83142	7.8341	7.88788	7.98374	8.12208	8.12426	7.74181	8.22989	8.34731	7.91039	7.9378	8.20487	8.07928	7.99543	7.62119	8.09917	8.08238	7.79814	7.7333
AANAT	4.23251	4.43382	4.13241	4.35152	3.72538	3.81091	3.79183	4.10423	4.17481	4.21859	3.86445	4.36033	4.03506	4.29424	4.12605	4.16817	3.89507	3.90566	3.89958	3.94807	3.70327	4.11284	4.26958	4.24925	3.72538	4.25613	4.18503	3.83444	3.74883	4.12635	4.23507	4.36138	4.33963	4.08973	3.96162	3.73332	4.11572	3.74883	4.44113	4.43552	4.29016	3.96868	3.93342	4.04385	4.08567	3.91692	4.02906	3.96931	3.93576
AAR2	7.06962	7.04234	6.95695	7.09741	6.77372	6.99578	7.0834	6.96582	6.81284	6.9046	6.8146	6.98982	6.77702	6.85677	6.95898	6.8776	6.95765	6.98703	7.02124	6.84115	6.99288	6.9263	7.2158	6.88533	6.86524	7.05017	6.80701	6.88204	7.11076	7.13746	6.88701	6.94592	7.04704	7.05814	6.92906	6.83089	7.18988	6.95931	7.02868	7.05642	6.86045	6.8659	6.97426	6.94242	7.20344	6.48364	6.91582	6.91612	7.03634
AARD	3.97985	4.32981	4.06726	4.06824	3.96036	3.96353	3.83767	4.154	4.40226	4.10224	3.79284	4.08883	4.20748	3.84879	3.7292	3.9328	4.15304	4.00173	4.22869	3.96868	4.26403	4.35842	4.13998	4.394	4.35152	4.18435	4.11834	3.95068	4.16176	4.15947	4.21985	4.07996	4.30531	4.43167	3.93937	3.99118	4.14187	4.08883	4.41079	4.17107	4.16492	3.94839	3.97598	4.04548	4.17669	4.22769	4.36173	4.63006	4.42027
AARS1	8.9935	9.24214	8.75168	8.838	8.65477	8.75701	8.49392	8.75404	8.69387	8.6502	9.01033	9.46245	8.75168	8.80848	8.74407	8.63974	9.41706	8.89675	8.74164	8.67107	8.61746	8.51912	9.16643	8.43969	8.7254	8.50034	8.54845	8.81759	8.78648	8.3829	8.56207	9.1709	9.46098	8.73541	8.95502	8.67342	8.89243	8.93955	8.67784	9.0768	9.33437	8.96585	8.92131	8.62819	9.80797	8.94428	8.62891	8.57315	8.31096
AARS2	5.54632	5.61117	5.37706	5.44925	5.42894	5.3527	5.21323	5.41369	5.06041	5.35464	5.58335	5.35464	5.44113	5.25193	5.56438	5.47901	5.69514	5.39924	5.26246	5.319	5.68823	5.42404	5.36535	5.55436	5.37412	5.20575	5.24442	5.28177	5.37182	4.96289	5.14998	5.18588	4.84382	5.36467	5.37835	5.34643	5.08466	5.54001	5.51371	5.62693	5.29003	5.66974	5.63047	5.64634	5.79066	5.39422	4.97921	5.39544	5.13629
AASDH	5.69736	5.85886	6.20893	5.96862	5.8665	5.91489	6.14293	5.7717	5.80703	6.02799	5.74867	5.60652	6.01036	5.30237	5.75926	5.82555	5.56698	5.88746	5.80487	5.64445	6.04082	6.0671	5.90179	6.07589	5.72278	5.86898	5.8668	5.65423	5.56663	5.35304	5.98501	6.01553	4.99431	5.84079	5.75212	6.10361	5.77755	5.94026	5.90392	6.22779	5.44794	5.96829	5.65094	5.91519	5.44925	5.77542	6.34621	6.13983	6.09632
AASDHPPT	7.46047	7.45463	7.45902	7.51091	7.09593	7.52034	7.27627	7.3009	7.17027	7.40675	7.21474	7.46273	7.47331	7.27699	7.1549	7.51631	7.26965	7.39325	7.43714	7.53774	7.58063	7.68402	7.38263	7.51369	7.41351	7.40902	7.62691	7.63185	7.33747	7.16529	7.54247	7.68988	7.23203	7.62857	7.42184	7.51252	7.32715	7.15089	7.5842	7.29649	6.76827	7.29463	7.14299	7.46861	7.3674	7.30322	7.52226	7.7881	7.43137
AASS	9.10027	9.67675	9.07581	8.9935	8.87921	9.54721	8.3818	8.50644	9.37446	8.16606	8.88533	8.09412	8.87325	8.74699	8.62245	8.29467	8.77771	8.16606	8.45163	8.27191	8.86537	8.46127	8.56482	8.63532	8.70144	8.67342	8.36236	8.43708	8.62748	8.58547	9.16103	8.86968	8.55522	8.78885	8.60383	8.67182	8.99998	8.91378	8.30919	7.92789	8.10912	8.25116	8.47298	8.69071	8.85273	8.2983	8.95672	9.08079	8.56207
AATBC	3.83348	3.76039	3.84596	3.8763	3.70805	3.7292	4.08436	3.91104	3.77925	3.6308	4.14686	4.02626	3.88435	3.67826	3.79437	3.64747	4.02815	3.97857	4.00695	3.60133	4.04088	3.61149	3.93874	3.75843	3.74624	3.74594	3.8027	3.94453	4.08342	4.1103	3.8866	4.04158	3.91725	3.90663	3.81454	3.73789	3.69181	3.84565	3.8907	3.66537	4.18868	3.77759	3.88913	3.80809	4.18965	4.01212	3.83632	3.94774	3.08764
AATF	7.89624	7.40864	7.56009	7.83452	7.72087	7.55233	7.24833	7.52627	7.63146	7.62691	7.73201	7.59825	7.21933	7.08794	7.09521	7.42029	6.85816	8.03036	7.14884	7.18883	7.67115	7.17978	7.66868	7.07131	7.16067	7.84352	6.92799	7.45785	7.775	7.82604	7.41583	7.37475	8.04397	7.29349	7.60644	7.34919	7.85256	7.42225	7.88788	7.2183	7.78417	7.20896	7.51401	7.18113	8.14226	7.06696	7.41768	7.15236	7.32823
AATK	4.82619	4.24373	4.4689	4.08126	4.56972	4.72156	4.6405	4.2921	4.86474	4.337	4.50775	4.78991	4.38728	4.51162	4.76606	4.55538	4.67848	4.55048	4.94402	4.90203	4.60929	4.59495	4.47729	4.75777	4.86246	4.46953	4.84032	4.40453	4.31429	4.53132	4.72999	4.76674	4.47247	4.38271	4.57191	4.45829	4.87717	4.40095	4.62571	4.6237	4.57615	4.60695	4.59085	4.72195	4.59743	4.45242	4.63592	4.60196	4.34024
ABAT	7.00268	7.01921	6.8622	7.12041	7.05434	7.23282	6.26875	6.54255	6.91179	6.64816	6.73569	6.67334	7.64634	6.56575	6.46824	6.64912	6.70817	5.99373	6.70445	7.26408	7.46745	7.06059	6.81182	6.7272	6.87996	6.52213	6.5188	5.95105	6.14637	6.46041	7.2443	6.5218	6.4202	7.7346	5.91367	6.34368	7.05434	7.43322	7.67866	6.30268	6.76413	6.79659	6.75441	7.45862	6.47207	6.35971	7.33747	6.71453	6.60485
ABCA1	6.91075	6.55	7.09556	7.50338	6.68892	6.79	7.09311	7.85525	6.34651	6.97943	7.20344	7.8661	7.89489	7.04913	7.11864	6.75996	6.8629	6.1448	7.13538	6.39507	6.8391	7.2367	6.94456	7.50686	7.34306	6.97172	7.30825	6.89232	6.62349	6.30858	6.73403	7.03565	6.78074	7.08475	6.53621	6.61619	6.2972	7.36703	7.70027	6.5584	6.87454	6.21925	7.45103	6.88633	6.64291	6.11067	6.91951	6.88167	7.21756
ABCA10	6.32031	6.69423	6.36363	6.15443	5.6349	6.0299	7.2891	7.59626	7.03359	6.06988	6.53526	6.7833	7.02704	6.24368	6.17155	6.76761	6.95261	5.73712	5.79849	7.09204	5.97586	6.53783	6.75772	6.79897	7.16492	6.3007	5.27824	6.14759	5.41022	6.3817	5.63235	6.80398	4.37448	6.89753	6.77235	6.835	6.49159	6.33504	6.25253	6.91513	5.93363	7.32161	6.93285	6.96113	5.21	4.88959	6.79489	6.16936	6.48498
ABCA11P	3.75809	4.52999	4.21156	4.26589	3.64561	3.95195	4.1685	4.34556	3.82058	3.77179	3.95642	3.67354	4.05657	4.15726	3.82663	3.77569	3.99308	3.88755	4.13273	4.11768	3.75943	4.41608	3.91267	4.30221	3.76166	4.55175	3.59105	3.55023	3.77629	3.70164	3.56415	3.87565	3.51277	4.33014	4.29837	4.25148	4.07235	3.73014	3.9779	4.50447	3.99508	4.52999	4.02199	4.72328	3.99541	4.26245	4.54396	4.12854	3.84945
ABCA12	3.02893	2.87847	2.90749	3.02924	3.0141	2.69078	2.99139	2.92594	2.88302	2.82852	2.96497	2.96255	2.76869	2.77098	2.96817	2.83459	2.84027	2.8868	2.92138	2.96497	2.79053	2.98698	2.85018	3.22406	3.12797	2.97484	2.8045	2.84184	2.79138	3.00594	2.87809	2.87503	2.82776	3.02458	2.91272	2.93322	2.9752	3.02954	2.89055	2.91858	2.8338	2.93984	2.92416	2.98968	2.92416	3.02859	3.0124	2.83774	2.86927
ABCA13	3.08864	3.23547	3.24699	3.1237	3.15933	3.12018	3.36688	3.17187	3.17058	3.30047	3.32087	3.23012	3.40614	3.20333	3.45494	3.25656	3.30143	3.35409	3.1454	3.33533	3.28575	3.20813	3.20042	3.41571	3.2909	3.18859	3.49687	3.34314	3.38464	3.2779	3.48113	3.17124	3.37732	3.15443	3.29473	3.25082	3.3694	3.365	3.35991	3.3723	3.31863	3.15251	3.39556	3.15509	3.26163	3.43507	3.29729	3.39841	3.49172
ABCA2	6.25697	6.30921	6.46756	6.11568	6.52744	6.57876	6.54524	6.64751	6.34045	6.36201	6.47769	6.68492	6.84889	6.35551	6.87996	6.53122	6.4633	5.93146	6.61365	6.72689	6.57135	6.57504	6.48166	6.51414	6.72508	6.5942	6.74623	6.39311	6.08027	6.17	6.5042	6.44757	5.99848	6.73332	5.89837	6.44423	6.69627	6.613	6.63608	6.59943	6.16095	6.38953	6.62717	6.31242	5.63204	6.66368	6.06222	6.30007	5.9616
ABCA3	5.22104	5.21257	5.56698	5.6565	5.19675	5.17828	5.26825	5.73685	5.20248	5.53324	5.89399	5.52949	5.55783	5.38171	5.59465	5.56529	5.45916	5.52883	5.60986	5.34902	5.625	5.65032	5.52299	5.3595	5.37445	5.95522	5.19052	5.71663	5.16663	5.24536	5.46656	5.2808	5.05582	5.44856	5.54318	5.4821	5.75364	5.633	5.40899	5.38499	5.45114	5.66404	5.68948	5.31209	5.13758	5.53651	5.13328	5.03774	5.41369
ABCA4	3.4265	3.47589	3.42943	3.26993	3.37732	3.2253	3.44513	3.34699	3.24217	3.37538	3.33846	3.33846	3.35862	3.29919	3.39556	3.39144	3.53656	3.47398	3.52363	3.57729	3.49765	3.29695	3.54047	3.43475	3.37069	3.34641	3.40742	3.36283	3.35281	3.2253	3.35991	3.40683	3.42909	3.38814	3.36056	3.44451	3.43921	3.51629	3.34003	3.40161	3.69563	3.53786	3.442	3.35732	3.29222	3.38402	3.24537	3.32149	3.45179
ABCA5	7.00026	7.01816	6.69997	7.00851	6.59978	7.24506	7.04052	7.20384	7.05678	6.57607	7.05948	6.65015	7.08828	6.89512	6.51689	6.76203	7.04403	6.42478	6.46393	6.96759	7.03359	7.16277	6.88467	6.93597	7.12755	7.32161	6.56181	6.64912	6.23964	6.79385	6.9084	7.14018	6.73981	7.03739	7.13119	7.16167	6.74092	6.89645	6.76096	6.60011	6.70445	7.05569	7.03291	7.06224	7.20712	6.80267	7.11218	7.0139	7.01288
ABCA6	8.363	8.43767	8.65321	9.15364	7.97984	8.91056	9.02501	9.09729	9.3602	8.79748	8.84675	9.21202	9.07883	8.6517	8.20205	8.43642	9.20286	7.70027	7.74536	8.95234	8.60874	8.36974	8.99625	8.99076	9.10227	9.14628	7.90939	8.13686	7.67447	8.44659	8.5022	8.41939	6.38464	9.09403	9.02501	8.61671	9.05617	9.16871	9.0465	8.65909	8.6502	8.49777	8.89858	9.2074	8.30919	7.46782	8.78176	8.48619	8.57097
ABCA7	4.65944	4.72019	4.81942	4.50481	5.0326	4.75517	4.96165	5.24795	4.73036	4.61058	4.82387	4.65753	4.65719	4.57453	4.6685	4.6778	4.56585	4.35121	4.8722	4.98736	4.7873	4.51229	4.71178	4.67008	4.87617	4.83838	4.75809	4.90782	4.55538	4.81487	4.98317	4.72526	4.49917	4.64519	4.68244	4.59968	5.086	5.00909	4.83516	4.87949	4.76025	4.78399	4.72428	4.44045	4.49245	4.87717	4.60929	4.74404	4.3899
ABCA8	7.65128	8.30628	8.40422	8.10546	7.44703	7.94142	8.80138	8.52101	8.69462	7.96284	8.19917	8.28082	8.81414	7.88935	7.82292	8.50034	8.24187	7.35919	7.90563	8.64354	8.05209	8.39557	8.57388	8.65767	8.52621	8.31564	8.0274	7.82873	7.25745	7.77456	8.30803	8.3252	6.35452	8.59251	8.34862	8.84593	8.43838	8.55654	8.30309	8.22315	7.55559	8.70858	8.00793	8.66429	7.35533	7.5543	7.84352	8.3362	8.71376
ABCA9	7.94978	8.23397	8.17929	8.76014	7.31522	8.60246	8.97954	9.50845	8.85606	8.69303	9.2647	9.82089	9.00192	8.46526	8.47491	8.43907	9.45399	7.3674	7.91578	9.05617	8.24418	8.29652	8.83561	9.03786	9.39001	8.48083	8.11015	8.06702	7.31785	8.10912	8.46974	7.83903	5.66061	8.79192	9.2008	8.70217	8.37035	9.14326	8.49392	8.64722	8.66057	8.67638	8.88363	8.378	7.10938	7.15054	8.29157	8.2038	8.10802
ABCB1	5.77979	5.04144	5.74241	5.58173	5.85058	6.27659	6.02635	5.18554	5.56601	5.77139	5.50089	5.36897	5.59882	6.43166	5.80763	4.80518	4.20232	5.28177	5.20248	5.07299	5.63363	5.14374	5.40799	5.55246	5.05249	5.32551	6.25631	4.51748	5.17206	4.48287	4.46751	5.30983	4.61802	6.13334	5.3657	5.33697	5.73265	4.84952	5.53455	5.36734	5.10318	4.69761	5.08499	5.45527	4.89886	5.26994	5.45272	6.16129	4.86375
ABCB10	6.63351	7.04371	6.80033	6.80532	6.92763	6.60922	6.47145	6.76827	6.80232	6.92536	7.02672	6.70066	6.61787	6.65242	6.94008	6.56609	6.61787	6.93322	6.68011	6.5962	6.48032	6.87073	6.60111	6.91369	6.74054	6.574	6.70754	6.63248	6.78757	6.80135	6.70787	6.85943	6.67632	6.68527	6.58609	6.6412	6.60077	6.96456	6.60555	6.8391	6.97834	6.68011	6.56006	6.72544	6.37491	6.79694	6.71744	6.86723	6.44423
ABCB11	2.98731	3.14995	3.11217	3.50729	3.06231	3.08509	3.28014	3.60167	3.13463	3.28545	2.91526	4.19812	3.09588	3.18309	3.10933	3.58257	3.15443	3.29886	3.32668	3.2385	3.18625	3.08133	3.31703	3.19981	3.32059	3.30209	3.06371	3.33533	2.87578	2.98968	3.29631	2.96012	3.04266	3.04469	3.25299	3.13916	2.85771	3.06838	3.05518	3.07935	3.07372	3.10268	3.39744	3.14932	3.15509	3.13788	3.21806	3.38178	2.8338
ABCB4	5.74522	6.14108	5.79621	5.34741	6.08308	6.54459	4.98317	6.15718	5.58305	5.90302	5.36272	5.04871	6.0244	5.43729	5.68102	5.95105	6.13861	5.00909	6.38984	5.76241	5.67498	6.18514	5.79818	6.25286	5.63985	5.83211	6.10607	5.44699	4.84952	5.26958	5.67721	6.03241	5.61503	5.9482	5.22174	5.97651	5.27787	5.66061	5.99034	5.50312	4.95769	5.74994	5.42762	5.87374	5.12745	5.73831	6.16295	5.10699	5.40499
ABCB5	2.66035	2.83459	3.01138	2.7401	2.76569	2.62706	2.81564	2.75851	3.02628	2.62654	2.76396	2.85175	3.10533	2.92883	2.66817	2.68819	2.66145	2.68506	2.72432	2.82584	2.80825	2.92628	2.57618	2.67817	2.71527	2.81166	2.73463	2.69477	2.91231	2.89641	2.71232	2.49973	2.75724	3.02226	2.92449	2.9985	2.72093	2.91304	2.65012	2.83542	2.92173	3.00046	3.01579	3.08542	2.68819	2.892	2.89782	2.86354	2.87045
ABCB6	5.81729	5.62189	5.86208	5.51339	5.88939	5.6349	5.73803	5.31837	5.54288	5.34741	6.20275	6.05752	5.34384	5.80672	5.72214	5.59401	5.82929	5.52789	5.30752	6.00448	6.56351	5.24635	5.5953	5.55181	5.48756	5.8182	5.65999	5.74047	5.53324	5.53203	5.58649	5.48724	4.78467	5.28639	5.69047	5.79379	5.15908	5.69355	6.27562	6.13519	5.59657	5.50825	5.61822	5.6115	5.73922	5.95919	5.91082	5.66155	5.01135
ABCB7	8.26203	8.21792	8.3403	8.22989	8.06311	8.07422	7.94891	8.14492	7.97108	8.14226	8.03135	7.98473	8.34794	8.21114	8.26712	8.10278	8.02888	7.81393	8.18202	8.36236	8.42891	8.30378	8.34731	8.27775	8.48745	8.30187	8.25849	8.14004	8.00842	7.75749	8.13737	8.27191	7.84717	8.32697	7.81707	8.08386	7.92609	8.14277	8.34404	8.28862	7.87358	8.03679	8.10018	8.39609	8.09461	8.39144	8.06504	8.13588	8.06702
ABCB9	4.26465	4.09422	4.57486	4.37959	4.6073	4.64911	4.24242	4.664	4.33311	4.44793	4.75082	4.31365	4.45211	4.52268	4.46922	4.62228	4.49053	4.21828	4.99271	4.57226	4.43552	4.46719	4.6598	4.16627	4.58899	4.20547	4.63883	4.55201	4.47572	4.51065	4.64549	4.3127	4.44762	4.44341	4.66044	4.64519	4.71082	4.77103	4.6637	4.69887	4.70986	4.2552	4.48058	4.48378	3.87333	4.64489	4.30469	4.69691	4.71763
ABCC1	7.72339	6.94985	7.53697	7.30361	8.25965	7.86114	7.79499	7.35611	7.20312	7.65172	7.63978	7.85077	7.38153	7.70686	7.97359	7.70979	7.16098	7.65934	7.81846	7.54127	7.39244	7.68478	7.50686	7.46308	7.706	7.49835	7.90798	7.63806	7.64021	7.96675	7.33747	7.69284	7.35649	7.34762	7.67326	7.37667	7.80507	7.22383	7.58342	7.56956	7.63603	7.24693	7.78937	7.5437	7.29573	8.0567	7.6069	7.47746	7.13779
ABCC10	6.05218	5.76685	5.94882	5.56218	6.07618	5.82457	5.9953	5.65968	5.95363	6.02831	6.16936	6.06257	5.87506	5.87374	6.12068	5.85188	6.04145	6.06034	6.02635	5.98251	5.71564	5.81005	5.82299	5.73803	5.86398	5.23228	5.80046	6.02276	6.27372	6.12812	5.67163	6.14169	5.76399	5.71596	5.85121	5.87537	5.84646	5.91274	5.72787	6.19831	6.03454	6.0665	5.87999	5.88717	6.55974	6.01136	5.73455	5.74867	5.5887
ABCC11	3.49911	3.3225	3.52655	3.70964	3.76799	3.80872	3.49523	3.34961	3.36087	3.67292	3.57059	3.40931	3.43314	3.52945	3.7868	3.73561	3.53509	3.58786	3.7138	3.69689	3.46404	3.68705	3.70964	3.41371	3.57696	3.56093	3.41027	3.47276	3.59425	3.48338	3.51791	3.50794	3.42492	3.61315	3.63946	3.78779	3.46133	3.86991	3.56382	3.60954	3.72601	3.58508	3.84409	3.40552	3.86541	3.70129	3.58257	3.48433	3.27951
ABCC12	3.01917	3.08605	3.07006	3.17777	3.02422	2.9558	3.0056	2.89641	2.92701	2.89747	3.1237	3.20273	2.96433	3.20208	3.07305	2.99107	3.09617	3.0896	2.80409	3.05317	2.92029	3.17154	3.13754	2.90711	3.2438	3.00183	3.12662	3.05812	2.94801	3.0056	3.01917	3.23451	2.8128	3.01306	3.16741	2.94168	3.09747	2.92273	3.12018	3.14932	2.94841	3.05548	3.23547	3.035	3.18059	3.09326	3.05779	3.25879	2.92029
ABCC13	2.80568	2.77737	2.86354	2.84899	2.892	2.91272	2.67669	2.63102	2.85175	2.80113	2.73602	2.63442	2.72432	2.63715	2.77268	2.80113	2.78651	2.72955	2.79646	2.85612	2.75591	2.76303	2.83733	2.69426	2.85731	2.78143	2.73372	2.90533	2.87773	2.8362	2.68455	2.79007	2.78914	2.7442	2.73649	2.86702	2.78354	2.79556	2.77003	3.01479	2.73136	2.61586	2.67301	2.79138	2.71184	2.87738	2.79309	2.78482	2.79177
ABCC2	3.50405	3.55234	3.86797	3.8599	3.81614	3.71519	3.7837	3.96671	3.77114	3.62949	3.92019	3.97631	3.38591	3.67164	3.64496	3.46759	3.35567	3.79437	3.65987	3.58065	3.81519	3.55935	3.76197	3.58377	3.77958	3.34157	3.61179	3.40487	4.11322	4.01117	3.5866	4.26465	4.14821	3.5933	3.61821	3.88249	3.62984	3.35028	3.75359	3.78996	3.85255	4.1103	3.6195	3.60006	4.09036	3.75907	3.50668	3.63946	3.79503
ABCC3	3.96478	4.43717	4.33573	4.50775	4.36001	4.07932	4.97413	4.356	3.88249	4.52336	4.27938	4.82353	4.29618	4.18204	4.13429	4.09291	4.53132	4.92563	3.71221	4.23	4.47055	3.9674	4.3238	3.87205	4.61586	4.23958	4.13998	4.5662	5.14858	4.30657	4.28269	4.362	4.45765	3.97308	4.74499	4.2668	4.13583	4.02199	4.06693	4.40032	5.28607	4.45278	4.35771	3.75554	5.01735	4.08883	4.21385	4.21922	3.89235
ABCC4	5.89745	6.19651	6.05842	6.61985	5.82584	6.41899	5.97685	5.99585	5.65423	5.95766	6.60625	5.38799	6.32704	5.90147	5.73712	6.08678	6.04496	6.59586	6.24721	5.38598	6.34459	5.85058	5.74581	5.60079	5.8646	5.65582	6.24469	6.10266	6.384	6.13678	5.82555	6.04808	6.94888	6.09912	6.75476	6.49364	6.5042	6.23457	6.51149	6.23168	5.86112	5.88315	6.60011	5.74109	6.33409	6.02115	6.10666	5.92921	6.20244
ABCC5	6.70817	7.51252	8.27898	7.28439	8.02888	7.06927	7.00401	7.08545	7.64674	7.03905	7.67489	6.98217	7.87124	7.33456	7.60196	7.25573	7.67824	6.82108	7.91995	7.49277	7.20712	7.61712	7.13152	7.19617	7.59348	7.2826	7.36923	7.4105	6.80431	6.8669	7.67236	7.59666	7.1118	7.52788	7.33859	8.42823	7.57284	7.6907	6.91369	7.38787	7.06894	8.2322	7.49988	7.43791	7.09848	7.55475	6.66368	7.73153	6.89084
ABCC6	4.2532	4.40095	4.20996	4.16456	4.2542	4.40578	4.76777	4.21653	4.52728	4.5247	4.35314	4.3962	4.31811	4.4118	4.20582	4.27588	4.41015	4.09995	4.28085	4.30377	4.58989	4.42092	4.30221	4.27081	4.08248	4.31878	4.17481	3.95006	4.11154	4.23763	4.40095	4.07587	4.74788	4.52965	4.3985	4.30595	4.31208	4.14123	4.42153	4.49182	4.25905	4.58899	4.14686	4.4295	4.11154	4.28852	4.61552	4.28725	3.72382
ABCC8	5.93683	4.77977	5.06632	5.50179	5.72882	4.58989	4.67503	4.82988	4.87286	4.57877	4.54554	4.4326	4.82163	5.20704	4.70221	5.50151	4.95357	4.94182	4.80746	5.6358	5.42439	5.4784	4.89149	4.60623	5.22647	5.35433	4.53714	4.7528	5.37479	5.97207	5.93555	5.56438	5.04245	5.80609	5.84418	5.05843	5.39957	4.96096	5.18748	5.19313	5.07867	4.84506	5.01669	5.23616	4.86632	4.5918	5.52883	4.5162	5.69959
ABCC9	9.08912	9.46691	9.43596	9.14828	9.13259	9.48692	9.26109	9.45802	9.46833	9.3146	9.53363	8.92985	9.9627	9.39383	9.52163	9.34968	9.5743	8.63831	9.90989	9.48274	9.49996	9.61284	9.59033	9.45399	9.63508	9.63833	9.46098	9.32703	8.74164	8.96959	9.35221	9.26801	8.58966	9.68657	9.34968	9.62267	9.59619	9.19521	9.15684	9.37966	8.72076	9.30833	9.78168	9.49844	8.18485	9.58039	9.19751	9.7889	9.114
ABCD1	6.29751	6.54794	6.78967	6.95832	6.84759	6.5975	6.71909	6.6412	6.09632	6.46657	7.09848	6.94073	7.0924	7.10547	7.16641	6.84115	7.04052	6.44253	6.93114	6.73269	6.80199	6.71878	6.73708	6.9263	7.25225	6.80063	6.85403	7.24544	6.70407	6.20494	6.72923	6.8279	6.08711	6.68049	7.0367	6.75964	6.41212	6.64019	6.58577	6.95665	6.91777	6.53427	6.8958	6.69864	5.71067	7.00992	6.77769	6.87454	6.72473
ABCD2	7.83142	6.93802	7.63557	7.53503	6.14602	7.41731	7.77187	7.15344	7.10161	7.68818	7.3108	7.68861	7.97496	6.88701	8.0274	7.69864	4.59054	6.662	8.00582	8.19255	6.85133	8.3013	7.29097	8.59528	7.40599	8.20995	8.61812	8.37172	6.82757	7.53737	7.79814	7.63646	4.73693	7.50528	7.57688	7.79287	7.43863	5.89745	7.30789	7.50413	6.79212	7.39512	8.14879	8.12582	6.00605	7.95509	7.39586	7.57817	8.73933
ABCD3	8.02888	8.12062	8.51784	8.2402	8.21395	7.93258	7.83318	8.45998	7.87722	8.54845	9.13365	7.63063	8.56625	8.00536	8.01047	8.29348	8.12426	8.3362	7.97984	8.33789	7.95026	8.12532	8.14226	8.45998	8.17317	8.14879	8.22483	8.69462	8.53221	7.90045	8.13057	8.49837	8.39493	8.00842	8.27314	8.35877	7.94891	8.42576	8.34919	8.57037	7.96284	7.79066	8.44286	8.543	8.27603	8.10018	8.06457	8.3612	8.65321
ABCD4	5.61409	5.48181	5.47359	5.30035	5.45367	5.69483	5.52174	5.70018	5.99645	5.50565	5.54632	5.73044	5.70911	5.49007	5.87024	5.73774	5.86112	5.46533	5.41082	5.43985	5.43695	5.49129	5.59057	5.57847	5.48814	5.40608	5.5336	5.49713	5.67008	5.89368	5.541	5.63204	5.51177	5.60454	5.64634	5.72307	6.14013	5.71379	5.71844	5.76912	5.68102	5.5788	5.51273	5.46684	5.62887	5.5628	5.29933	5.66343	5.39451
ABCE1	6.98009	7.55769	7.00268	7.12071	7.49555	7.2526	7.68906	6.49758	6.9639	6.97667	6.8912	6.85477	6.74968	6.8132	6.6099	7.00646	6.98217	7.63304	6.72048	6.8622	7.41839	6.74162	6.71324	7.55475	6.56609	7.2002	7.27516	7.14437	8.04296	7.36141	7.15452	7.2711	8.00946	6.82757	7.0876	7.08475	6.29243	6.88433	6.48032	7.30169	6.65206	7.37139	6.45621	7.05708	7.86018	6.75804	7.38947	6.93212	7.16417
ABCF1	7.91039	7.70027	7.65217	7.62442	7.88091	7.67281	7.76409	7.88554	7.59869	7.90707	7.98567	7.70414	7.5979	7.83718	7.79636	7.83098	7.71725	8.07371	7.85758	7.70771	7.48961	7.52871	7.72852	7.439	7.8341	7.24248	7.78677	8.00536	8.23571	7.94934	7.78333	7.66692	7.7999	7.64712	7.68478	7.77675	7.64142	8.13945	7.86114	8.04513	7.80593	7.61389	8.00068	7.67236	8.15259	7.70067	7.82292	7.67945	7.66187
ABCF3	7.48845	7.54839	7.28985	7.51709	7.42789	7.56084	7.21792	7.27849	7.29535	7.57557	7.10272	7.39096	7.27148	7.36626	7.38561	7.50413	6.97597	7.30753	7.10049	7.44202	7.17271	7.47484	7.39325	7.47137	7.58786	7.40102	7.37593	7.35494	7.58102	7.29245	7.40184	7.59267	7.16641	7.35494	7.29171	7.37249	7.11864	7.34878	7.52949	7.60196	6.95358	7.1538	7.14233	7.45666	7.28224	7.67619	7.40372	7.42347	7.27811
ABCG1	5.52597	6.19931	5.89248	5.43539	5.75643	5.81451	5.57632	6.36489	6.07558	5.42762	5.91895	6.02407	6.18288	6.36556	6.14759	5.02309	5.55752	5.65778	6.56972	4.98501	5.7885	5.82677	5.94852	6.04115	5.56978	5.71379	6.02766	5.60897	5.56064	5.75803	5.70018	6.00008	7.51439	5.44405	5.5336	4.88695	5.51831	5.98251	5.98251	5.08436	5.79066	4.79351	5.70503	4.98317	6.10696	5.21692	6.18288	5.38799	5.66218
ABCG2	4.71632	4.92136	4.81356	5.14374	4.47958	4.96888	4.60929	4.76447	4.81685	4.58989	4.3985	3.85097	4.77076	5.04644	4.4647	5.83211	4.79737	4.4682	4.30531	4.42245	4.05949	5.40307	4.44697	4.62192	4.08097	4.71928	4.82451	3.85482	4.39685	4.7873	4.02747	4.57907	5.02082	5.15158	4.83999	4.53779	4.38632	4.29395	5.03039	4.46054	4.17832	5.46468	4.9921	4.51904	4.48287	4.12541	5.53745	4.48439	4.99918
ABCG4	5.4774	4.70314	5.07867	4.68014	5.30617	5.15195	4.7873	5.19608	5.05714	4.90017	4.90403	5.45749	5.25969	4.9515	5.19017	5.05481	5.17624	4.64016	4.85799	5.25386	5.37412	5.34121	5.07233	5.06873	4.90403	4.77042	5.28273	5.16334	4.57746	4.93499	5.1803	5.07069	4.51518	4.96956	5.29255	4.83807	5.14998	5.56004	5.00015	4.97281	5.03006	5.03685	5.09504	4.78534	5.22935	5.05056	5.02119	5.09666	5.0739
ABCG5	3.03019	2.97413	3.09355	3.08239	3.05812	3.05812	3.10703	3.35537	3.08927	3.45143	3.24987	3.16771	3.08605	3.10735	3.37069	3.195	3.06162	3.07773	3.05779	3.15734	3.21195	3.1626	3.15967	3.22307	2.89348	2.94308	3.27319	3.04748	3.13082	3.14243	3.38051	3.05812	3.26859	3.18828	3.14639	3.10139	3.10933	2.97861	3.04233	3.17248	3.2779	2.91342	3.35629	3.14048	3.45597	3.25527	3.2314	3.04732	2.80527
ABCG8	3.71	3.20273	3.62693	3.84139	3.74164	3.43346	3.58097	3.4115	3.88311	3.53042	3.29568	3.86925	3.61573	3.46829	3.83315	3.53265	3.64811	3.46633	4.07487	3.78904	3.54201	3.64396	3.73789	3.58537	3.66894	3.50886	3.66537	4.10832	3.67951	3.99573	3.94162	4.0223	3.8683	3.90152	3.50438	3.6792	3.88469	3.53979	3.65567	3.69811	3.42492	3.48433	3.86184	3.59784	3.58409	3.81769	3.5533	3.925	3.873
ABHD1	6.09912	5.5881	5.43985	5.83088	4.73292	5.70597	5.22337	5.25026	5.20283	5.41463	5.45367	5.85502	5.82112	5.54255	5.92853	6.03643	5.00543	5.44925	5.95919	5.81196	5.97615	5.83862	5.95675	5.68637	5.06233	5.83491	6.07743	5.4844	5.00311	5.54566	5.32488	5.198	5.20575	6.20494	5.80392	5.53294	5.03226	6.1832	6.01839	5.37311	5.47869	5.84964	6.011	5.64787	5.65094	5.72409	6.00905	5.50565	5.49327
ABHD10	7.51793	7.16384	7.45862	7.45063	6.8063	7.19163	6.92601	6.92229	6.60111	7.08545	6.58747	6.59148	7.39785	7.16098	6.93426	7.00057	6.67105	6.43597	7.43637	7.36992	7.42184	7.47746	7.32934	7.63851	6.91311	7.33646	7.28804	6.97355	6.06587	5.90489	7.17237	6.65378	5.48632	7.42489	6.84384	7.1111	6.8159	6.84857	7.43863	7.32786	6.63283	7.51017	6.96321	7.74786	5.77042	7.27849	7.41395	6.99962	7.11501
ABHD11	6.35102	6.53783	6.39277	6.45358	6.15629	6.50684	6.40593	6.79862	6.5925	6.54794	6.42812	6.14571	6.56078	6.55168	6.45687	6.98843	6.61525	6.25663	6.8517	7.19126	6.6613	7.04913	6.72473	6.56575	6.55974	6.30953	6.78794	6.5125	6.10099	6.60761	6.68822	6.20893	6.40593	6.79279	6.28361	6.17872	6.55032	6.42478	7.11936	6.55425	6.43797	6.42646	6.10099	6.4856	6.08954	6.38823	6.61554	6.50879	6.68626
ABHD12	6.65672	7.17237	6.94073	7.22155	7.20968	6.96856	6.74968	7.21933	7.04502	6.99613	7.17873	7.55769	6.9604	7.1578	7.17511	6.80777	7.26051	6.73165	6.87245	7.14506	7.0346	7.23282	7.18851	6.69123	7.04704	6.87856	6.9891	7.10868	6.88068	6.84492	7.05228	6.69353	6.7659	6.86723	7.35878	7.20238	7.11146	7.47707	6.92463	7.19726	7.06858	6.93802	6.91007	6.86723	6.91278	7.10902	6.82108	7.11829	6.64816
ABHD12B	2.96048	2.56738	2.82062	2.81729	2.86286	2.69791	2.73828	3.16836	2.83063	2.87469	2.80067	2.73557	2.74648	2.89017	2.8132	2.68355	3.03669	2.89568	2.7332	2.90749	2.74872	2.80568	2.92307	2.63988	2.77919	2.61115	2.96888	2.72093	2.90569	3.0063	2.88342	2.81124	3.02261	2.71184	2.77136	2.72385	2.92239	3.04696	2.82811	2.96219	2.79476	2.88864	2.68308	2.85573	3.04665	2.65504	2.79516	2.77958	3.07066
ABHD13	8.25678	8.09511	8.16821	8.41305	8.3884	8.57598	8.26144	8.12011	8.21618	7.858	8.15938	8.34277	8.08748	8.41244	8.3252	8.15145	8.36061	8.39317	8.16821	7.95898	8.22192	8.1165	7.88788	8.15677	8.35392	8.28738	8.27666	7.90045	8.24987	8.31096	8.01391	8.11231	8.3013	8.14823	8.38239	8.37421	8.09105	8.19478	8.31863	7.88136	8.05616	8.31564	8.01929	8.19094	8.60519	8.27133	8.14329	8.17595	8.23683
ABHD14B	5.49965	5.38666	5.28305	5.38428	5.15939	5.47166	5.77661	5.68794	5.46142	5.52983	5.31276	5.67945	5.51609	5.52077	5.66907	5.12613	5.60552	5.57758	5.51535	5.6068	5.46902	5.50565	5.56949	5.32358	5.79947	5.48337	5.30269	5.40929	5.4572	5.67225	5.35005	5.40608	5.19866	5.72097	5.19052	5.39609	5.53173	5.29574	5.27029	5.55721	5.56407	5.56438	5.6753	5.53324	5.56377	5.47901	5.38036	5.465	5.36604
ABHD15	5.65002	5.66527	5.75643	5.74109	6.26581	5.98725	6.41242	6.22482	5.82966	5.76179	6.14913	6.19959	5.67008	5.67781	5.96797	5.4774	5.78565	6.25697	5.81666	5.77453	5.81788	5.72155	6.06222	5.52077	5.52754	6.16065	5.84803	5.84015	5.98968	5.9953	5.82929	5.92666	5.48909	5.83711	5.80111	5.75713	5.87343	6.01898	6.12441	6.17	5.62066	5.8182	5.82737	5.99818	5.59185	6.11407	5.79621	5.63363	5.67498
ABHD16A	6.33309	6.36363	6.4046	6.19308	6.33028	6.37262	6.28231	6.20374	6.26045	6.34717	6.42216	6.33153	6.26903	6.37525	6.40066	6.52339	6.17396	6.5476	6.49331	6.52305	6.07841	6.15872	6.47801	6.26487	6.43629	6.22482	6.38362	6.58479	6.58011	6.61619	6.61095	6.8585	6.47473	6.28011	6.56874	6.49193	6.23393	6.3452	6.38266	6.64556	6.27691	6.61585	6.33153	6.26364	6.7679	6.2456	6.14944	6.73302	6.60555
ABHD16B	4.54205	4.51298	4.03535	4.26216	4.43103	3.87565	4.44376	4.7518	4.46218	4.42495	4.22199	4.33897	4.32287	3.79378	4.17542	4.04899	4.43685	4.26925	4.51782	4.64489	4.11542	4.11542	4.42978	3.97663	4.04996	4.12217	4.60795	4.26307	4.23099	4.04257	4.48472	4.43134	4.5918	4.22576	4.19586	4.43134	4.65654	4.3656	4.87983	4.16594	4.284	3.9899	4.30289	4.06176	4.10128	4.48287	4.23507	4.94211	4.40032
ABHD17A	7.20564	7.26266	7.04607	7.07885	7.33932	7.27964	6.97834	7.17169	7.46514	7.05053	7.48845	7.39021	7.32161	7.4729	7.27923	7.16029	7.30322	7.05986	7.53583	7.26266	7.18077	7.11611	7.19878	7.14813	7.48605	7.04982	7.47484	7.26854	7.02493	7.24395	7.34493	7.36029	7.1829	7.39325	7.35687	7.02164	7.16098	7.18012	7.08373	7.02239	7.53774	7.23498	7.16565	6.96286	7.11146	7.00683	7.12755	7.46346	7.20208
ABHD17B	5.82706	5.50058	5.74867	5.86928	5.8249	5.99315	5.71503	5.96925	5.76241	5.96255	5.72787	5.66747	5.76116	5.61595	5.80856	5.72004	5.64081	5.90363	5.56438	5.74367	6.19502	5.95428	5.42132	5.79469	6.19085	6.02309	5.89806	5.87145	6.04652	5.86302	6.14138	6.19184	5.50794	5.61439	5.91615	5.93683	5.87781	5.66343	5.93113	5.93459	5.50728	5.80331	5.64726	5.90053	6.29751	5.80171	5.93993	5.59721	6.08924
ABHD17C	6.07779	5.55372	5.46337	5.85444	5.73712	5.52016	5.42201	5.55943	5.99676	5.45626	5.65125	5.41721	5.57178	5.51371	5.96993	5.91707	5.65935	5.60741	5.26006	5.49683	5.72247	5.68764	5.64972	5.33528	5.68071	5.64115	6.02471	5.9922	5.77389	5.75988	5.91862	5.84933	5.80423	6.02241	5.62663	5.19152	6.10487	5.6068	5.77479	5.49427	5.70226	5.80549	5.58108	5.46752	5.82457	5.96896	5.7763	5.64571	5.57011
ABHD18	7.6803	8.60103	7.50974	8.73245	7.78899	8.06964	7.38528	8.38598	8.86451	6.8649	7.03565	6.87622	7.85122	7.87124	6.96488	7.71382	7.87491	7.61263	7.80593	8.40422	8.44846	8.45671	6.99081	7.93873	8.07787	6.77875	7.14126	6.42971	7.15885	7.33011	7.77285	7.34149	7.46124	8.64431	7.02456	7.79596	8.04626	7.56515	7.71912	7.60236	6.70787	9.3283	7.1012	7.46709	7.46164	6.97667	8.35877	7.85304	7.4558
ABHD2	9.19417	9.14425	8.9171	8.65477	8.74249	9.2305	8.37486	8.73933	9.63508	8.75327	8.95321	8.94618	8.14277	8.58271	8.81588	9.19521	7.8131	9.3642	8.38117	8.59327	8.57315	8.74089	8.87227	8.77771	8.62891	8.98048	8.88896	8.96667	9.83879	9.72545	8.80699	9.40891	9.83681	8.40482	9.10533	9.15903	8.8552	7.95078	8.85026	8.72785	9.15467	8.99538	8.69835	8.578	9.68172	8.58142	8.50343	8.91221	8.93955
ABHD3	5.02017	4.60959	4.92852	5.06739	4.9376	5.23777	5.13662	4.85272	4.9144	4.75082	4.70923	5.20218	4.80808	4.57358	4.63919	4.51652	4.72461	5.03066	3.88144	4.50578	5.12013	4.39272	4.94758	4.70736	4.83838	5.1214	4.58899	4.89719	4.63006	4.88861	4.62406	5.3252	5.00015	4.66882	4.78434	4.60228	4.89689	5.10444	5.03325	4.30691	4.81878	4.60959	4.3755	4.73196	5.48116	5.23551	5.07166	4.51782	4.88047
ABHD4	7.60275	6.73099	7.57557	7.09556	7.25501	7.15707	6.56251	7.17201	6.77769	7.17511	7.03084	7.83098	7.17657	7.12255	7.80416	7.66649	7.03769	6.96996	7.01987	7.85484	7.69985	7.29463	7.09167	7.59869	7.29425	7.54878	7.6577	7.54415	6.75408	7.61345	7.63895	7.37028	7.22308	7.32643	7.0981	7.35376	7.94462	7.63389	7.80676	7.40184	7.1995	7.13152	7.58498	7.14914	7.62775	7.17099	7.33456	7.14676	7.41993
ABHD5	9.17651	8.73541	8.91881	8.37102	9.67675	8.89767	8.61242	8.85356	8.64201	9.44147	8.81843	9.07381	8.22589	8.65697	8.52101	8.62748	8.41427	9.59619	8.63024	8.34216	8.66429	8.21961	8.91141	8.73245	8.408	8.3362	8.408	9.06106	10.0719	9.46098	8.58205	8.76339	9.80797	8.20027	9.25384	8.6815	8.91616	8.79667	8.60519	8.6494	9.36285	8.72309	8.81255	8.20995	10.6812	8.6427	8.93871	8.65321	9.04942
ABHD6	6.59117	5.43664	6.13889	6.19404	5.82333	6.21613	6.38529	6.14944	5.88746	6.6707	6.43697	6.69457	6.01003	6.238	6.46102	6.16968	5.90581	5.97055	6.28297	6.38362	6.34045	6.15842	6.57271	5.90517	6.33409	6.24689	6.04839	6.60383	6.17124	5.96797	6.26616	6.04082	5.30617	6.16328	6.48894	6.14792	6.34397	6.54057	6.86151	6.80398	6.22712	6.22616	6.71125	6.21521	6.36651	6.40593	5.80519	5.94116	6.24151
ABHD8	5.67781	4.94887	5.01404	5.01571	5.46435	4.99078	4.6439	5.30103	4.75413	5.29349	5.21098	5.29834	4.89986	5.22647	5.25323	5.05314	5.11261	5.06329	4.97186	5.31708	5.2604	5.15547	5.07004	4.93132	5.05215	4.93661	5.23486	5.39317	5.15939	5.29111	5.27581	5.30206	4.7873	5.27787	5.31708	4.86442	5.49327	5.14374	5.26246	5.36799	5.15748	5.28709	5.15319	5.21492	5.29574	4.95679	4.93889	5.19017	5.17272
ABI1	7.09914	7.11218	7.30974	7.17764	7.18363	7.60361	7.16718	7.08862	7.25976	7.50026	7.56638	7.3371	7.28698	7.19022	6.91443	7.74919	7.52871	7.5818	7.14609	7.17305	7.27811	7.3253	7.44703	7.3253	7.2826	7.25366	7.29723	7.21756	7.67658	7.53544	7.12108	7.49796	8.10802	7.16861	7.43249	7.39358	7.14299	7.18182	7.40636	7.28874	7.5476	7.40065	7.22155	7.42938	8.39256	7.16313	7.99395	7.18537	7.32494
ABI2	8.69613	8.67261	8.36236	8.54101	8.92572	8.85769	8.17877	8.69906	8.66203	8.65092	8.58271	8.45104	8.76894	8.73245	8.53889	8.62956	8.74407	8.38715	8.60656	8.69387	8.73389	8.93517	8.41619	8.45934	8.65477	8.63464	8.50154	8.23847	8.20538	8.41685	8.58074	8.29348	8.30378	8.87587	8.26894	8.49896	8.67261	8.90374	8.95593	8.37035	8.22315	8.69689	8.77363	8.61598	8.43461	8.63024	8.97131	8.41175	8.01828
ABI3	5.33333	5.73922	5.69047	5.55813	5.44143	5.6383	5.95522	6.41273	6.15381	5.40119	6.15692	5.68575	5.61053	5.73986	5.86334	5.48503	5.47005	6.04934	5.42731	5.41815	5.26143	5.06169	5.71942	5.47581	5.52268	4.84665	5.65745	5.55663	6.07087	5.99438	5.50631	5.81788	6.35616	5.31673	6.1349	5.59721	5.91425	5.3072	5.82801	5.44503	5.90581	6.25319	5.63671	5.67683	6.22779	5.51927	4.9124	5.52268	5.47424
ABI3BP	7.86983	8.52817	8.78333	8.43767	7.88229	8.78176	9.78711	8.14879	8.82748	7.79411	8.27723	8.6681	9.16103	8.62748	7.75268	8.54921	8.49777	9.11083	8.51307	9.10761	8.5269	8.90886	8.75249	9.13259	8.37102	8.60945	7.86983	8.56692	9.07581	9.06002	8.09056	9.41565	8.68997	8.81495	8.46974	8.26476	8.79119	8.61087	8.0859	8.48083	9.13365	8.87062	8.17986	8.44846	8.6823	8.66278	8.38715	8.59681	9.43459
ABITRAM	8.06457	7.18077	7.58257	7.96573	7.82339	7.64757	6.94352	7.37139	7.1368	7.43249	7.35227	7.46782	7.48067	7.06962	7.09593	7.45902	7.07885	7.21933	7.24024	7.53657	7.58102	7.43479	7.2443	7.34958	7.50686	7.51252	7.42225	7.6351	7.6439	7.73887	7.80549	7.33383	7.35801	7.46672	7.18784	7.57481	7.63469	7.2158	7.36992	7.21721	6.8659	7.40978	7.37249	7.64508	7.5461	7.29573	7.37743	7.55728	7.48802
ABL1	7.72422	7.78124	7.81707	7.87216	7.75749	7.84763	8.46386	8.11497	7.97408	8.01436	7.55929	7.99687	7.58702	7.74835	7.67945	7.74877	7.79411	7.68278	7.92654	7.77456	7.79112	7.93073	7.88229	7.63978	7.76185	7.55151	7.74396	7.67406	8.0153	8.23847	7.80464	7.8661	8.6815	7.56956	7.946	7.88644	8.19803	7.76096	7.93592	7.95127	8.34525	7.88136	8.25566	7.85027	7.97546	7.91715	7.78291	7.92609	7.82117
ABL2	6.36523	6.43988	6.08774	6.1928	6.10915	6.70889	6.64588	6.42478	6.50281	6.40715	6.57168	6.25663	6.18701	6.38726	6.20244	6.29817	6.44121	6.68727	5.85027	6.09349	6.35849	6.25378	6.10234	6.32606	6.15968	6.17457	6.41116	6.13365	6.71945	6.23994	6.05345	6.31606	6.99322	6.12682	6.49989	6.44021	6.29082	6.03762	6.52675	6.26336	6.91341	6.57504	6.14792	6.1358	7.11936	6.09411	6.3007	6.42216	6.04367
ABLIM1	11.6592	11.234	11.2954	11.4293	11.1157	11.5034	11.074	11.6751	11.2954	11.3247	11.2776	11.3654	11.5166	11.4293	11.4893	11.3156	11.376	10.9697	11.4893	11.3654	11.4765	11.376	11.344	11.6294	11.465	11.6924	11.1932	11.4293	10.7819	10.8983	11.225	11.1758	10.934	11.4893	11.3968	11.4405	11.6294	11.4181	11.1675	11.2863	11.0209	11.2009	11.5034	11.7781	10.7097	11.7781	11.234	11.2586	11.046
ABLIM2	6.45885	6.82822	6.72753	6.9652	6.75408	6.66531	5.9619	6.07906	6.57538	7.05882	7.27775	6.38854	7.06435	6.34337	6.8391	5.98848	6.88564	6.90805	6.88035	6.20088	6.83222	6.51447	6.8391	6.56705	5.63235	6.17905	6.14013	6.45848	7.39988	5.84452	6.73132	6.26045	7.36819	6.64053	6.16095	6.26875	6.59586	6.81284	6.65509	6.23994	7.82028	6.65477	6.50649	6.90873	8.83884	6.43036	6.67948	6.42478	6.25791
ABLIM3	9.41038	8.83314	9.33205	9.13043	9.44553	9.55171	9.0827	9.13574	9.11083	9.61959	8.94618	9.75336	9.44018	9.6305	9.55171	9.5948	9.39131	9.29725	9.53964	9.5145	9.33437	9.37183	9.3197	9.55477	9.26109	9.57716	9.69153	9.57572	9.14006	9.95284	9.67855	9.24564	9.22937	9.28344	9.82089	8.99076	9.06786	9.90772	9.59323	8.95234	9.69314	9.13043	9.5412	9.54888	8.7586	9.83085	9.43596	8.73091	9.10334
ABO	5.89715	6.01926	5.38236	5.56529	5.9844	6.00575	5.55538	5.5476	5.68575	6.0746	5.84353	5.66618	6.11283	5.69047	5.36176	6.21181	5.59852	5.5012	6.39049	6.03053	5.9947	5.67498	5.89869	6.12564	5.76752	5.75275	6.1122	6.1448	5.88688	5.48149	5.91458	5.91176	6.05345	6.10516	5.33128	5.76241	5.73712	5.71316	5.36044	5.11555	5.94537	5.40434	5.98216	5.67812	5.70473	6.02407	5.93936	6.15477	5.62471
ABR	8.55457	8.88102	8.67711	8.74552	8.92815	8.51173	8.84364	8.69535	8.78964	8.93165	8.81495	8.69387	9.17412	8.74935	9.04163	8.40163	8.72076	8.57867	9.25982	8.87325	8.66356	8.9541	8.73461	9.0083	9.07971	8.83561	8.93777	8.92043	8.28862	8.48283	8.7842	8.68619	8.08698	8.94792	8.57867	9.06786	8.90031	9.10435	8.9248	9.14425	8.61671	9.17865	8.76894	8.96585	7.51793	9.18195	8.7842	8.63532	8.0572
ABRA	6.79453	8.9097	7.42347	8.02492	8.43907	7.91578	6.40304	6.17336	7.60361	7.40029	6.13045	7.75705	6.32995	7.42489	6.65414	8.25449	7.45147	7.0054	6.77335	6.52849	6.81391	6.54827	6.67175	6.81864	6.53748	6.60592	7.5267	6.18638	7.38678	8.48619	7.22882	8.64049	9.75699	6.43889	7.24544	7.72809	6.5188	6.92833	6.33309	6.25162	6.90703	9.13259	6.13302	6.50352	8.26025	6.86622	8.07269	7.3864	6.2988
ABRACL	4.25454	4.35876	4.78336	4.78307	4.89407	3.74074	4.75997	4.07297	4.12379	4.57683	4.92397	5.12044	4.44665	4.8107	4.26528	4.53393	4.31587	5.36305	3.98468	4.18204	4.53849	4.53946	4.66044	4.67915	4.81324	4.03569	4.63557	5.18654	5.47487	5.25489	4.99271	5.21558	5.47614	4.18435	4.79924	4.74052	5.08302	5.00744	4.51262	4.90817	5.0883	4.50146	4.70894	4.29837	5.03942	5.25057	4.67141	4.62192	4.86664
ABRAXAS1	5.8643	6.1262	6.56575	6.70956	5.83711	6.12037	6.43988	6.53991	5.88381	6.09226	6.37555	6.32094	6.64259	6.05621	6.01776	6.00193	6.49793	6.43532	6.36332	6.21268	6.40748	6.5584	6.39865	6.34587	6.47801	7.12502	6.29179	6.19085	6.14882	5.94116	6.28718	6.10727	5.79282	6.63179	6.37038	6.29624	6.02799	6.26241	6.17679	6.05187	6.31636	6.48962	6.75996	6.18163	5.81729	6.17933	6.50178	6.51215	6.81017
ABRAXAS2	7.55517	7.47331	7.39397	7.44984	7.56795	7.47484	7.54492	7.37171	7.19373	7.47063	7.49237	7.44055	7.4275	7.57599	7.38226	7.55965	7.4849	7.6907	7.50811	7.46861	7.52589	7.5291	7.41546	7.54839	7.51473	7.45386	7.48882	7.31636	7.48298	7.43438	7.35919	7.35453	7.08997	7.4446	7.4655	7.50686	6.91879	7.34074	7.31488	7.66649	7.28439	7.29649	7.06714	7.46474	7.59958	7.66225	7.43438	7.64548	7.23097
ABT1	5.56064	5.70381	5.35655	5.70136	5.62189	5.34483	5.74016	5.57941	5.65032	5.8627	5.33864	5.46142	5.51239	5.72667	5.40991	5.42792	5.27612	5.82737	5.56407	5.44337	5.65809	5.8182	5.2897	5.49129	5.54226	5.34352	5.59784	5.671	5.87273	5.89121	5.69016	5.91742	6.04901	5.471	5.39893	5.69355	5.64972	5.87537	5.6845	5.33365	5.54442	5.2686	5.51798	5.53017	6.00544	5.37054	5.37027	5.83551	5.70351
ABTB1	5.85533	5.61439	5.55908	5.82832	5.75333	5.85886	5.65519	6.14882	6.06925	6.02147	5.92152	6.17809	5.90741	5.60521	5.9988	5.9806	5.66715	5.34839	5.52364	5.51572	5.55436	5.59565	6.02565	5.9321	5.85983	6.18383	5.62034	5.76148	5.5391	5.69016	6.02213	5.53294	5.60806	5.90179	5.85475	6.01233	6.56216	5.94503	5.96731	5.73109	5.82865	5.6958	6.0806	5.82584	5.53522	5.81005	5.51205	5.40151	5.66284
ABTB2	6.57941	6.50715	5.98756	6.49596	6.54092	6.53653	5.86175	5.97615	6.74127	6.76308	6.64525	6.4144	6.31177	6.29209	6.43197	6.30137	6.60592	6.32735	5.64314	6.0806	6.78828	6.50911	6.07338	6.21956	6.28169	5.92957	6.23266	6.21147	6.84889	6.60318	6.46724	6.49227	7.70112	6.41085	6.07618	6.12713	6.31574	6.9243	6.84115	6.21022	6.88701	6.30434	5.85693	6.86114	6.76271	6.88401	7.13119	6.0806	6.04808
ACAA1	5.08336	4.55141	4.82853	4.64082	4.4663	4.77679	4.57294	4.90203	4.68178	4.67173	5.00511	4.47699	4.74052	4.65169	4.68473	4.9768	4.67749	4.48604	4.8686	4.65753	5.14506	4.98501	4.85603	4.69856	4.95737	5.08499	5.12838	4.9376	4.63592	4.46502	4.68337	4.82484	4.65396	4.75683	4.62126	4.80422	4.41246	4.87552	5.26535	4.94985	4.79316	4.82038	4.86831	4.82484	4.53195	4.55599	4.65852	4.57094	5.39957
ACAA2	7.22087	7.3115	7.37517	7.71159	7.65001	7.58063	7.31903	7.49078	7.38263	7.14577	7.13255	7.22308	7.49796	7.48566	7.85077	7.71334	7.18182	6.98352	7.42184	7.97984	7.77238	7.67281	7.32276	7.43754	7.48148	7.82873	7.90707	7.30051	7.0657	7.26447	7.45937	7.36141	7.2851	7.41276	7.53814	7.48336	7.1958	7.31711	7.77547	7.61059	7.10833	7.43637	7.64882	7.68604	7.09033	7.775	7.45303	7.86295	7.60121
ACACA	6.04774	6.15097	5.95948	6.00816	5.83742	5.8346	6.55099	6.01745	5.95204	6.01423	6.15189	6.67599	5.90114	5.83118	5.96925	5.80298	6.11973	6.3452	6.06863	5.86738	6.1349	5.79282	5.81131	5.92603	5.74272	6.14138	5.81196	6.16359	6.03241	6.12441	5.82737	6.01327	6.13302	5.80917	6.14698	5.9619	5.96418	5.74047	6.09945	6.6613	5.78565	5.95706	5.81071	5.72572	6.14421	6.07023	5.92603	5.74016	5.6102
ACACB	9.25746	8.75327	8.96392	9.30593	9.22937	9.33085	10.057	9.61128	9.42391	9.42002	9.31082	9.71843	9.23976	9.12234	9.96036	9.13893	8.86451	8.04969	9.09511	9.69646	9.28091	9.17865	9.44702	9.08379	9.40065	9.87955	9.33798	9.02886	8.41619	9.13471	9.15903	8.90549	7.51709	9.22476	9.3283	9.61779	9.52756	9.39538	9.05518	10.0787	8.57097	9.03485	9.402	9.45399	7.33049	9.63221	9.15364	9.58211	8.43219
ACAD10	5.9844	6.00414	6.37747	6.21454	5.94726	5.93239	6.02861	6.53653	5.88219	6.29179	6.23199	6.33214	6.79524	6.2406	6.87961	6.64877	6.55974	5.75518	6.33059	6.84352	6.83808	6.73742	6.42937	6.49297	6.42313	6.66565	6.63413	6.12564	5.47901	5.3072	6.102	5.82832	5.6568	6.76413	6.16129	6.53588	6.12346	6.82885	6.52407	6.12912	6.25222	6.53621	5.80453	6.73668	5.58305	6.92568	6.08182	6.1324	5.72508
ACAD8	7.59511	7.30716	7.45785	7.55392	7.38787	7.72258	7.19092	7.80245	7.38906	7.66356	7.59113	7.44506	7.74536	7.84259	7.76885	7.80818	7.36029	7.1995	7.68363	8.05616	7.77815	7.83273	7.76498	7.8341	7.55193	7.47252	7.74699	7.52384	7.24618	7.37897	7.46434	7.39244	7.14018	7.91853	7.22011	7.39866	7.66273	7.40262	8.05159	7.5616	7.4534	7.55559	7.52226	7.90657	7.2223	7.72339	7.55517	7.72976	7.43322
ACAD9	7.94372	8.00946	8.0012	8.21792	7.76972	8.06356	8.09412	8.31445	7.8818	8.04724	8.21283	7.82339	8.26538	8.14823	8.19752	8.25566	8.04925	7.7999	8.14277	8.13635	8.20595	8.43155	8.12631	8.38406	8.02689	8.35632	8.33175	7.97156	7.66018	7.93832	7.92835	7.8703	7.70191	8.24534	7.94554	7.95803	7.79066	8.03183	8.35335	8.28377	7.90092	8.0134	8.39925	8.16873	7.76096	8.30187	7.95509	8.08489	7.80029
ACADL	3.77145	3.54297	3.73627	4.04125	2.95977	3.03326	4.97853	3.44451	2.98584	3.53979	3.5533	4.62059	3.35828	3.5866	3.24411	3.44543	3.62661	2.77737	2.87578	3.6417	3.80497	3.9253	3.32795	3.1224	4.30973	3.45179	3.13916	3.53537	3.01273	3.80432	3.85865	3.13819	3.45051	3.8609	3.53882	3.42719	3.47686	3.00111	2.98107	3.95164	3.28866	3.58377	4.40226	4.08817	3.05548	2.98386	3.05449	3.53232	3.96671
ACADM	10.519	10.934	10.6482	10.5573	10.6482	10.995	10.7363	10.7143	11.1308	10.9402	10.6402	10.3073	10.7276	10.4673	10.5867	11.0328	10.4163	10.374	10.934	11.0396	10.7402	11.2504	10.8613	11.2009	11.0525	11.2586	10.8507	10.3839	10.801	10.3514	10.7276	10.7541	10.5907	11.2088	10.519	10.9513	10.5947	10.6729	11.087	10.732	10.5719	10.5831	10.9635	10.7819	10.3105	10.8613	10.7965	11.074	10.7778
ACADS	6.6564	6.76694	6.96791	6.87589	6.75204	7.26673	6.70066	7.06927	6.82757	6.83155	6.97206	6.60415	6.92536	7.3068	7.3275	7.4105	6.27595	6.04681	6.78861	7.06858	7.12792	7.11289	7.15089	6.97564	7.14985	6.8769	7.86568	7.06367	6.52954	6.34587	7.19478	6.95729	6.56216	7.16456	6.65867	6.53819	6.58114	6.85543	6.97906	7.20132	6.57039	6.77539	6.84456	6.80335	6.05027	7.19163	6.43433	7.16788	7.0346
ACADSB	8.00992	7.91903	8.00488	7.6924	7.61059	8.05064	7.13508	7.46474	7.80117	7.74877	7.52949	6.84991	8.46386	7.77456	7.35533	7.72552	7.42635	7.1829	7.97738	7.81268	7.97932	8.30187	7.7333	8.24476	7.71116	8.07787	7.94934	7.51912	7.33932	7.14437	7.99346	7.91423	7.58384	8.21846	6.78074	7.54009	7.6423	7.53183	8.08029	7.4655	7.18784	7.96573	7.66437	8.24534	7.22953	7.72298	7.86482	8.00488	7.79195
ACADVL	10.0915	10.1751	10.1514	10.0595	10.4468	10.2135	10.1592	10.5155	10.2565	9.88374	10.2595	10.0255	10.1331	10.2927	10.377	10.4366	9.90989	9.3197	10.0056	10.2626	10.3803	10.0942	10.1435	10.1044	10.3906	10.5049	10.4039	10.107	9.93875	9.74468	9.94099	10.1701	9.75512	10.0332	10.3044	10.3297	10.0519	10.3545	10.1648	10.3297	9.86121	10.1701	10.4163	10.2025	9.89903	10.5719	9.96963	10.5867	9.94804
ACAN	4.57683	4.23381	4.50578	4.43167	4.30317	4.79671	4.20838	4.55843	4.30595	4.28759	4.22769	4.22388	4.42782	4.59743	4.30317	4.55599	4.33797	4.13113	4.36527	4.43788	4.0118	4.26621	4.38116	4.50839	4.30091	4.07358	4.27049	4.17326	4.04058	4.11187	4.34799	4.34333	4.58833	4.2418	4.38055	4.53487	4.19287	4.39246	4.11088	4.25353	4.11354	4.57424	3.91598	4.27588	4.66143	4.43167	4.29652	4.16397	4.30119
ACAP2	7.26854	7.15452	7.26892	6.85271	7.18784	7.35268	7.40822	6.73437	7.1995	7.03769	7.12003	7.3729	7.3534	7.29385	7.03769	7.07359	7.40029	7.42528	7.07924	6.94242	7.23024	7.13611	7.00851	7.178	7.09879	7.37705	7.11218	7.23771	7.46514	7.34074	7.11218	7.12541	6.9243	7.09593	7.29463	7.13714	6.92299	7.02312	7.12863	7.22192	7.16417	7.16718	7.09484	7.19337	7.00929	7.03327	7.10375	7.26854	7.16167
ACAP3	5.81758	5.75926	5.37217	5.66586	6.29532	6.07396	5.87597	6.10854	6.0136	5.59784	5.95077	5.73233	5.97814	5.78565	6.18701	5.72036	5.84173	5.76335	5.91112	6.06527	5.77694	5.62438	5.77197	5.69736	5.80977	5.87688	6.07968	5.86959	5.94179	5.856	6.044	5.92633	5.64697	5.66469	5.9479	5.89898	5.9321	6.19151	5.82268	6.08742	5.88875	5.99916	5.98635	5.98281	5.51439	6.01716	5.763	5.93052	5.43954
ACAT1	9.82675	9.886	9.88147	9.99105	9.72545	10.0228	9.47567	9.5728	9.68657	9.44274	9.24214	9.39001	9.97439	9.87134	9.66526	9.83681	10.0447	8.936	10.008	10.008	9.89241	10.0307	9.65924	10.0398	9.67015	10.0891	10.0129	9.55477	9.16412	9.28843	9.89471	9.86121	9.79077	10.0494	9.36154	9.69646	9.59902	9.69485	9.70812	9.60366	8.96117	9.76223	9.66229	10.0519	8.88193	9.82089	10.1407	9.89471	9.75336
ACAT2	4.8457	5.69109	4.99689	4.40192	4.85141	4.58502	5.11422	4.52569	4.50113	4.68542	4.96888	4.84792	4.6666	4.79642	4.78593	4.24307	5.02691	5.23777	4.72999	4.42782	4.57584	4.80972	4.74948	5.13629	4.79576	4.60623	4.24985	4.74435	4.75477	4.85046	4.72789	4.76703	4.10423	4.23251	5.2201	4.49375	4.88925	5.30949	5.29381	5.18848	4.35314	4.20453	4.44826	4.78272	4.66304	4.73657	5.07135	4.44045	4.64879
ACBD3	8.80618	8.83723	8.69535	8.67638	8.76091	8.8552	8.68619	8.62748	8.51978	8.78964	8.85026	8.46648	8.72076	8.59389	8.51978	8.90201	8.63327	9.08179	8.86887	8.60587	8.64865	8.7586	8.46386	8.72466	8.74626	8.543	8.74476	8.67261	8.87587	8.60246	8.75017	8.63399	8.49523	8.75935	8.55255	8.69303	8.71304	8.51445	8.82982	8.59327	8.51573	8.54705	8.49896	8.54363	8.79042	8.69613	8.64354	9.01422	8.42063
ACBD4	5.19507	5.12719	5.25813	4.82387	5.41053	5.53294	5.24696	5.76813	5.01958	5.57564	5.47227	5.26473	5.55845	5.27154	5.58778	5.30493	5.51371	5.15288	5.13396	5.52722	5.37644	5.5263	5.36108	5.58208	5.40671	5.44856	5.46935	5.29415	5.23359	5.26994	5.37542	5.20575	5.08631	5.41942	5.25026	5.16723	5.40929	5.19574	5.57564	5.55876	5.38765	5.19507	5.4637	5.05153	5.35812	5.37445	5.37054	5.37311	5.38666
ACBD5	8.01828	8.04092	7.8903	7.31903	7.73109	7.66018	7.45063	7.71551	7.10626	8.02936	7.6803	7.53657	8.15366	7.55929	7.95554	7.7583	7.15525	7.28331	8.36604	8.06457	7.77675	7.99395	8.03629	8.06702	7.7272	7.69741	8.31212	8.02588	7.34002	7.05434	7.844	7.90285	6.52305	8.00427	7.60196	7.93121	7.35765	7.78763	7.775	7.8444	6.93077	7.41241	7.72128	8.0378	6.58577	7.47025	7.83624	7.88738	7.72552
ACBD6	4.63847	4.80588	4.6439	4.9085	4.78861	4.52603	4.91745	4.51938	4.63919	4.95737	5.04245	4.75348	4.96854	4.5326	4.66882	4.61997	4.82719	4.75316	4.49883	4.52932	4.80907	4.86502	4.65299	5.03039	4.75683	4.93693	4.5781	5.04871	4.8181	4.71114	4.62265	4.78593	4.73753	4.64188	4.92136	5.00188	4.5959	4.86798	4.52401	4.97515	4.62738	4.60325	4.62673	4.74628	4.80687	4.85569	4.97053	4.9037	4.86632
ACCS	5.0438	4.94465	4.97347	5.08665	5.0568	5.32772	5.65063	5.42824	5.10763	5.22506	5.12776	5.82425	5.67287	5.11687	5.03619	5.49097	4.87251	4.75444	5.25519	5.7782	5.13947	5.48909	5.51643	5.44635	5.13728	5.35884	5.00086	4.98909	5.27951	5.33495	5.31605	4.95679	4.58174	5.35369	5.09731	5.18126	5.10472	5.27316	5.17795	5.40608	5.21659	5.16397	5.40769	5.23259	4.4206	5.41976	5.2129	5.27824	5.12838
ACCSL	3.23885	3.82438	3.39936	3.47622	3.73173	3.10038	3.25049	3.41468	3.52655	3.6237	3.32795	3.58945	3.51856	3.13173	3.61411	3.66286	3.33533	3.2342	3.77145	3.50825	3.5933	3.47528	3.59942	3.38019	3.31733	3.4195	3.60856	3.548	3.56415	3.44632	3.38273	3.87538	3.38178	3.55364	3.49043	3.45753	3.70388	3.31158	3.38748	3.35409	3.51467	3.5345	3.67448	3.66286	3.48338	3.35862	3.45368	3.56606	3.8612
ACD	5.09765	5.1139	4.83683	4.8722	5.11623	5.03096	4.99757	5.2077	5.11821	4.8628	5.13528	5.19117	4.8712	4.9437	4.87781	5.02278	5.05714	5.15095	4.63687	4.95287	4.98669	4.8686	5.03427	4.81748	4.90626	4.96787	4.6837	5.10634	5.09085	5.04994	5.11028	5.0028	4.99369	5.13947	5.00879	5.35557	5.06669	5.21949	4.96227	5.24285	5.08369	5.12451	4.8831	4.78893	5.48272	4.82988	4.81685	5.17305	5.19251
ACE	4.6465	5.0568	4.62836	4.56905	5.09186	4.81748	4.56684	4.61319	4.84538	4.90817	4.87486	4.87454	5.14144	4.81291	4.93467	4.95287	4.87424	5.11914	5.27476	5.00476	4.65236	4.87325	4.79103	4.97548	4.65525	4.82008	4.72689	4.7518	5.23392	4.64683	4.75838	4.49469	4.54303	4.87286	4.6778	4.7945	4.42313	5.07166	4.57615	4.81685	4.79055	4.90081	4.50447	4.59998	4.46375	4.76025	4.52862	4.7064	4.56813
ACE2	8.43642	8.58818	7.74661	9.06308	7.61953	8.52949	8.88625	8.4435	8.10327	8.27368	6.96856	7.93165	7.64757	8.66429	8.15991	8.60656	9.50845	6.91075	7.48961	8.53427	8.73461	8.543	7.35071	7.85974	8.86709	7.65087	7.71912	7.40223	6.11696	7.49001	7.55193	6.99786	7.15202	8.3415	8.96585	8.43708	8.82582	9.01327	7.71159	7.82917	7.87077	7.59073	7.74443	8.06411	5.79469	8.19752	8.61242	7.22456	7.84847
ACER1	3.94193	4.14591	4.08973	3.85224	4.03094	3.61634	3.77759	3.57865	4.05529	3.84156	3.99884	3.64139	3.99055	3.86347	4.15304	3.95133	3.95899	3.9199	3.97308	4.3165	4.09962	3.96965	4.09036	3.57093	4.065	4.03925	4.14374	3.86214	3.98434	4.02528	4.26403	4.06662	3.89407	4.09743	4.20713	4.20547	3.90908	3.82088	4.12574	4.20453	4.17107	3.75943	4.16077	4.25642	4.21442	3.91627	3.89798	4.11187	4.43653
ACER2	5.80392	5.94373	5.71564	5.76148	5.52661	5.8806	5.7869	5.89806	5.69202	5.91147	5.37379	5.80733	5.87718	6.23168	5.55813	5.66618	5.50089	5.13856	6.09474	5.83491	5.86768	6.03584	6.19959	5.83088	5.67721	5.7512	5.41529	5.35369	5.18622	5.77453	5.78818	5.51736	5.70725	6.16878	5.17365	5.94026	6.02377	5.62887	6.49694	5.38565	5.8324	5.96797	6.62516	5.89683	5.64847	5.80142	5.8195	5.62663	5.76494
ACER3	6.66067	6.91987	6.92799	6.59217	7.471	7.18671	7.12399	6.19119	6.92125	6.97534	7.19617	7.02201	6.58379	6.81794	6.6784	6.6378	6.8115	7.07959	6.48062	6.53748	6.92299	6.89012	6.95426	6.80815	6.62649	6.6687	7.21649	7.37822	7.13051	7.51369	6.80738	7.26158	7.18671	6.53024	7.40065	6.79968	6.96582	7.25824	6.73195	6.83089	6.64323	6.32351	6.35551	6.52244	6.81051	6.35071	6.79453	7.23097	7.34762
ACHE	3.37414	3.45784	3.62527	3.3337	3.65281	3.25082	3.36056	3.54516	3.42751	3.51051	3.43574	3.44141	3.41314	3.33561	3.38623	3.48842	3.47499	3.38814	3.56445	3.51886	3.36688	3.6195	3.13691	3.24217	3.50922	3.50271	3.44234	3.39744	3.49143	3.45753	3.46069	3.68106	3.93576	3.3125	3.49781	3.2256	3.50729	3.40552	3.42456	3.41468	3.55396	3.20912	3.82344	3.82313	3.66153	3.74658	3.40802	3.67826	3.7103
ACIN1	8.09661	7.75402	7.80029	7.77906	8.09205	7.96873	8.03036	7.92274	7.91762	7.98567	8.10018	7.98661	7.76842	7.94934	8.1248	7.99045	7.97686	7.87538	7.78981	7.90469	7.79155	7.8296	7.81614	7.86701	7.82079	7.91578	7.96231	7.62359	7.98567	7.93501	7.69454	7.63146	7.75181	7.79775	7.92835	7.86386	7.88738	7.76756	7.69028	8.02393	7.98661	7.62442	8.12893	7.9919	7.9919	8.02936	7.8589	7.6351	7.36779
ACKR1	5.92666	6.16328	6.24874	6.10426	5.06498	6.15538	7.2158	6.01485	6.54092	5.86866	5.59216	6.36236	5.25781	6.64417	5.5647	5.50957	5.15908	5.76784	5.58305	5.13885	5.62066	5.21	5.79947	5.93273	5.56312	5.57632	6.10133	5.25519	5.52883	6.43467	5.91147	5.69202	6.45227	6.55599	5.27095	5.59689	6.28854	5.31936	5.63431	5.86112	5.82737	6.80914	6.28231	6.06587	6.12377	5.25969	5.56601	6.32965	5.68163
ACKR2	4.57779	4.80518	4.7528	4.60421	4.3656	4.57746	5.38136	4.82822	4.42092	4.88661	4.51812	4.67208	4.55175	4.17447	4.05851	4.42153	4.53164	4.81102	4.57683	4.62938	4.38762	4.13998	4.52603	4.37836	4.46922	4.63984	4.29522	4.85015	4.29684	4.48439	4.24985	4.6405	4.42495	4.60959	4.37711	4.35672	4.78828	4.76416	4.44793	4.47446	4.40159	4.67208	5.05314	4.15694	4.88827	4.21502	4.77812	4.8863	4.74404
ACKR3	4.52231	4.3149	4.87091	5.02822	4.46719	4.50177	4.81621	4.94084	4.16973	4.68575	4.49784	4.46595	5.06975	4.50644	4.62506	4.46565	4.53457	4.21088	4.69138	4.6685	4.59998	4.91271	4.34616	4.64845	4.69068	4.06564	4.19354	4.33377	4.13047	4.32443	4.43072	4.6103	4.43134	4.68674	4.64117	4.79829	4.85892	4.60095	4.4013	4.75477	4.65944	4.75809	4.61966	4.87518	4.58038	4.57294	4.79893	4.72526	5.0899
ACKR4	3.94839	3.89601	5.31342	4.3483	4.64224	4.18054	4.57907	4.02328	4.50385	4.59558	4.16456	3.86991	5.27755	3.99756	4.28298	4.2007	4.51588	4.47827	5.01404	4.72859	4.41705	4.798	4.59464	4.83807	4.29177	4.10519	4.48121	4.02009	4.11121	4.35249	4.00305	4.54523	3.81454	4.36597	4.23284	4.36001	4.0569	5.12515	4.17924	4.6073	4.13777	4.75316	3.67511	4.13906	3.81355	4.48222	4.56368	4.53518	4.72962
ACLY	7.36552	7.7999	7.76317	7.44778	7.89762	7.39207	8.52357	7.43863	7.81178	7.69821	8.13945	7.72509	7.1368	7.66692	7.76535	7.34191	7.90236	8.25965	7.28475	7.35111	7.50215	7.25081	7.51912	7.02527	7.60856	7.03327	7.30051	7.47447	7.97309	8.25904	7.48529	7.68107	7.85662	7.22525	8.03082	7.58657	7.95026	7.56755	7.46709	8.56276	8.37617	7.65045	7.73289	7.28547	8.09866	7.96231	7.45785	7.53814	7.26892
ACMSD	2.96961	3.04665	2.95977	2.98968	2.86663	2.96961	2.88759	2.73695	3.06972	2.91342	2.87773	3.05384	3.22692	2.95942	3.03019	3.07711	3.05384	3.05873	2.989	2.98698	2.97895	2.94272	2.99679	3.45597	2.98451	3.07233	2.88224	3.23668	3.23608	2.9358	2.98416	3.1856	2.84267	2.87539	2.99745	2.86663	2.94939	2.99642	2.82461	2.86892	3.02791	3.13819	3.17626	2.84743	3.13432	3.02893	2.94241	3.32059	3.11094
ACO1	9.80222	9.42002	9.52019	9.52601	9.291	9.74629	9.7674	9.87955	9.37183	9.51299	9.62584	9.67015	10.0255	9.56246	9.77628	9.66526	9.39934	9.2008	9.60366	9.75336	9.73573	9.59185	9.7889	9.68172	9.70306	9.62267	9.67675	9.67855	9.23513	9.50554	9.28843	9.5069	9.19417	9.82449	9.46098	9.39131	9.63508	9.67015	9.92468	9.86121	9.62584	9.47993	9.73573	9.58685	9.22018	9.67675	9.72708	9.70486	9.48838
ACO2	10.8353	10.6437	10.4807	10.5947	10.6936	10.6936	10.7541	10.8111	10.7677	10.8507	10.61	10.7276	10.8402	10.7819	11.2504	10.9155	10.5405	10.0447	10.904	10.9759	10.9458	10.9225	10.9821	10.9225	10.6287	10.6562	10.83	10.5719	10.1253	10.333	10.5226	10.6771	10.4132	10.8885	10.3388	10.6482	10.9402	10.6976	11.344	11.1597	10.4807	11.074	10.8557	11.0396	10.526	11.1236	11.0806	10.5643	10.3514
ACOD1	2.98107	2.99883	2.95796	2.90428	3.17217	3.01375	3.08067	3.14274	3.0946	2.64906	2.76785	3.21842	2.90787	2.87238	2.84779	2.99783	2.93252	2.9086	3.03903	2.82543	3.01884	2.96012	3.06036	2.95088	3.07473	2.89419	3.06602	3.12731	3.04202	3.11727	2.89533	2.95088	3.12275	2.89533	3.14504	2.93984	3.08833	3.22819	2.95509	2.99387	2.9189	2.84306	2.73277	2.89419	2.89676	3.01205	2.78188	3.00217	3.28388
ACOT1	6.04049	6.34682	6.17033	5.91773	5.763	6.24597	5.85631	6.06257	6.0957	5.88625	6.02502	6.47081	6.09786	6.09539	6.28854	5.54034	6.20835	5.63985	6.384	6.38236	6.0572	6.11407	6.06122	5.75988	5.79976	5.96797	6.36425	5.73986	5.51205	6.16753	6.14698	6.08182	5.89898	6.47671	5.60836	6.51179	6.11003	6.12037	6.40982	6.57574	5.52205	6.37938	6.121	5.67844	5.89776	6.35939	6.02736	5.92412	6.42149
ACOT11	7.09627	7.31565	7.69371	7.47252	7.83718	7.39664	7.06894	8.11231	8.04239	7.9251	7.87124	6.89271	7.85304	7.858	8.45934	7.43714	8.11753	7.26051	7.9345	7.83579	7.19234	7.63646	7.89673	7.66396	8.11706	7.07996	7.43026	8.03183	7.26485	6.41273	7.62937	7.50491	6.75736	8.25171	7.66602	6.91278	7.87358	7.20208	7.18182	7.83318	7.32276	7.20344	7.3457	8.49459	6.99962	8.16381	8.00021	7.47899	6.91369
ACOT12	2.662	2.99494	2.94094	2.89017	2.95161	2.94203	2.64163	2.72904	2.68978	2.72528	2.72955	2.94374	2.9953	3.09492	3.06002	2.83501	2.82661	2.84227	2.73557	2.76869	2.79948	2.95125	2.86129	2.84227	3.06908	2.78564	2.98313	2.79388	2.84743	2.83301	2.89165	3.01917	2.88793	2.8061	3.00183	2.91748	2.99949	2.70477	2.78697	2.68207	2.92416	2.91563	2.82227	2.892	3.03934	2.76439	2.74828	2.84267	2.91526
ACOT13	9.60678	9.24913	9.60506	9.29853	9.17412	9.16643	9.13471	9.15047	9.16975	8.68382	9.17198	9.28587	9.56246	9.36555	9.80222	9.60059	9.39383	9.00647	9.41706	9.55477	9.48274	9.54721	9.34837	9.39001	9.32703	9.35094	9.76588	9.99105	9.21899	9.11083	9.77808	9.84926	9.44018	9.30108	9.19417	9.36804	8.86111	9.27267	9.35881	9.5743	8.86789	9.08179	9.68842	9.37966	8.77936	9.46098	9.13043	9.71843	10.1648
ACOT2	7.58657	7.8818	7.78677	7.36958	7.45184	7.67783	7.41165	7.51996	7.82292	8.01145	7.78291	7.80464	7.66868	7.92835	7.61543	7.0367	7.09948	6.9442	7.81393	8.05159	7.80245	7.75749	7.82079	7.95026	7.42489	7.4056	8.05772	7.21402	6.96825	7.65128	7.73413	7.78333	7.37554	8.13686	7.13919	7.89906	7.42308	7.74224	8.04458	8.06256	7.21178	8.14879	7.63895	7.15742	7.38413	8.18701	7.73973	7.89221	7.58867
ACOT4	2.92594	2.87809	3.14964	2.81977	3.03732	3.02325	2.80997	3.195	3.03831	3.25979	3.05581	3.28108	2.94579	2.97246	2.86892	2.94132	3.11631	3.17371	3.09523	3.02161	2.89782	3.18282	3.02458	2.93032	3.08605	3.09747	2.68819	2.83301	2.81404	2.9533	2.89999	3.04732	2.84463	3.22721	3.36596	2.83146	3.00492	3.32028	2.74698	3.08927	3.06303	3.36973	2.82584	3.06267	3.22628	2.99458	3.10599	3.11566	3.07647
ACOT6	3.24122	2.9921	3.47653	2.97826	3.06438	3.30876	3.21005	3.39144	2.9804	3.12539	3.13631	3.10002	3.25202	2.99107	3.22155	3.18923	3.10002	3.28447	3.1728	3.09617	3.12893	3.07442	2.99248	3.13691	2.87086	3.04233	3.19372	3.29533	3.36283	3.16	3.14741	3.16711	3.03669	3.04763	3.34003	3.40995	3.44693	3.19173	3.2457	3.45978	3.10735	3.29056	3.30614	3.00696	3.24924	2.99679	3.31634	2.92521	3.29886
ACOT7	5.24728	4.85702	5.15874	5.00579	5.12613	5.098	4.93499	5.40434	4.99886	5.03978	5.41494	5.18685	4.89243	4.71632	5.22967	4.92628	4.86442	5.27063	5.06431	4.89115	5.10024	5.09378	5.23195	4.40845	5.03226	4.8583	5.17997	5.098	4.92563	5.20413	5.28339	5.49491	5.4965	5.02822	5.10963	5.22611	4.97985	5.22574	5.10191	5.49097	5.23162	4.96619	4.91077	5.09961	5.3343	5.15972	5.10865	5.10536	5.40184
ACOT8	6.54622	6.18288	6.22482	6.59688	6.11283	6.39177	6.26487	6.61649	5.96101	6.53427	6.20682	6.73742	6.43334	6.41116	6.8622	6.71809	6.2722	6.18383	6.41929	6.45094	6.3131	6.42937	6.43501	6.48429	6.57739	6.37421	6.59943	6.76096	6.06527	6.11757	6.56479	6.39576	5.97457	6.60452	6.29016	6.33828	6.25822	6.84456	6.97733	6.80284	6.18831	6.47573	6.17777	6.35649	6.57039	5.90899	6.50384	6.46165	6.62946
ACOT9	8.7761	8.95234	9.10533	9.08582	9.20962	9.14115	8.98512	9.31591	9.00563	9.18978	9.03691	9.39383	8.97585	9.12943	8.65092	9.37446	9.41565	9.22476	8.97665	8.89858	9.19751	9.08079	9.3146	8.95944	9.03097	8.75249	9.0523	9.43891	9.43748	9.46245	9.07581	9.46098	9.63361	9.06212	9.4132	9.08079	8.83561	9.43459	8.90549	9.04457	8.96297	8.90201	9.15791	9.02686	9.28405	8.91881	9.45951	9.58373	9.21665
ACOX1	8.29348	8.38715	8.46249	8.45671	7.77456	8.42188	8.46915	8.30685	8.22875	8.36917	8.32027	8.06504	8.43515	8.09564	8.60587	8.50976	7.89949	7.94507	8.67558	8.53633	8.59603	8.59251	8.29226	8.68541	8.36236	8.98512	8.69228	8.41745	7.81846	7.88461	8.06149	8.22192	7.77018	8.52031	7.99144	8.70784	8.61165	8.14492	8.27543	8.75701	8.01728	8.28434	8.66057	8.57867	7.77906	8.70858	8.32641	8.48481	8.36974
ACOX2	7.3534	6.8265	6.85573	6.93833	6.44723	6.64385	6.91612	7.56595	6.40885	6.62782	6.81355	7.28547	7.53382	6.87279	7.68776	7.26408	6.79524	6.09509	6.95665	7.3629	7.51912	7.26051	6.98252	7.1012	6.68011	6.8649	7.37554	7.05193	5.97426	6.07618	7.21933	6.90533	6.12473	7.36589	6.61028	6.83538	7.0037	6.93975	7.42142	7.0516	6.06122	7.08029	6.89858	6.93285	5.93273	6.81083	7.21507	6.97733	6.98529
ACOX3	7.1048	7.38561	6.76556	6.73742	7.29245	7.03045	7.13015	7.05986	7.10445	7.6439	7.16277	7.27442	6.93495	7.07996	7.29349	7.52627	7.42489	7.61426	7.32643	7.22953	6.92262	7.2158	6.85543	7.3763	6.95462	7.05882	7.22155	7.01255	6.93114	7.50066	7.13331	7.56677	7.15668	7.08373	7.16029	7.0139	7.43098	7.13508	7.49512	7.73586	6.93802	7.29208	7.1502	7.29759	7.18046	7.06746	7.48642	7.30504	6.65867
ACOXL	2.94579	3.1728	3.20455	2.82227	3.28357	3.12046	3.06303	3.21575	3.195	3.17593	3.13303	2.92449	3.09294	2.92382	3.06778	3.19981	2.92307	3.05089	2.91055	2.99175	2.97651	2.81242	3.05905	3.05089	2.90603	2.97651	3.04306	2.90175	3.00867	3.134	2.92738	2.93546	3.00492	2.98584	2.921	3.07612	3.04606	3.20846	2.70335	3.08239	3.00424	3.05449	3.05518	3.072	2.94477	3.11094	3.11373	3.00149	3.037
ACOXL-AS1	3.69563	3.38081	3.20878	3.23952	3.17187	3.21674	3.23109	3.12862	3.49204	3.18218	3.59359	3.16226	3.24634	3.2457	3.49362	3.06267	3.22029	3.51399	3.303	3.08571	3.03467	3.38877	3.48244	3.48527	3.57729	3.41795	3.4376	3.21514	3.40384	3.1503	3.35473	3.11727	3.40259	3.43442	3.17969	3.10002	3.23636	3.25593	3.54328	3.55459	3.30329	3.12662	3.37887	3.00901	3.34188	3.2298	3.52719	3.66443	3.47303
ACP1	8.63831	8.64722	8.68919	8.63752	8.99446	8.80848	8.35213	8.83399	8.32697	8.97405	8.5641	8.55718	8.55326	8.85273	8.60103	8.76752	8.46784	8.87921	8.66203	8.30309	8.43279	8.60035	8.74699	8.96297	8.80138	9.00735	8.73245	8.82982	8.78505	8.47039	8.82982	8.33676	8.30508	8.57598	8.70456	8.43577	8.48872	8.62612	8.8519	8.80776	8.23278	8.26953	8.64722	9.01033	8.19364	8.41875	8.56143	8.6494	8.64201
ACP2	7.37517	7.05017	7.06962	7.34644	7.37211	7.17271	7.43286	7.37554	7.16029	7.30643	7.32934	7.83359	7.12649	7.44164	7.36363	7.0264	7.37822	7.20564	7.22848	7.43358	6.78967	6.99714	7.52871	7.1549	7.24248	7.08373	7.00268	7.34609	7.28112	7.72633	7.10729	7.3047	7.04234	7.14813	7.21474	7.67151	7.19337	7.36479	7.10339	7.81895	7.53503	7.3086	7.11901	7.32494	7.43026	7.56515	7.30361	6.70099	7.36479
ACP3	3.423	3.67354	3.84977	3.76166	3.74316	3.18059	3.9814	4.1368	3.50854	3.85255	4.45083	4.13303	3.62304	3.8866	3.82026	3.53656	3.72287	3.94421	3.78651	3.67072	3.66086	3.57319	3.77017	3.53073	3.65855	3.63017	3.7235	4.03413	4.37774	4.35539	3.70679	3.99573	3.96931	3.56221	4.23994	3.74284	3.80175	3.91854	3.31863	3.56032	4.20009	4.04708	3.78555	3.83378	3.65502	3.90271	3.82947	3.76983	4.30595
ACP4	5.40571	5.03427	5.44956	5.35236	5.2808	5.47457	5.04144	5.74674	5.03522	5.43347	5.37311	4.83935	5.37027	5.16723	5.00511	5.3046	5.18357	4.99141	5.37739	5.53203	5.22304	5.24568	5.41242	5.19866	5.08956	4.98282	5.34547	5.36963	5.26439	5.52108	5.38598	5.18717	5.11059	5.35845	5.20575	5.18458	5.29094	5.18425	5.5909	5.37679	5.52364	5.15418	5.40022	5.45084	5.06772	5.25159	5.18288	5.29933	5.08165
ACP5	3.75456	3.23075	4.2364	3.71846	3.66878	3.40353	4.58804	3.29729	3.31539	3.88691	3.88376	4.34799	4.47446	4.12948	4.22738	3.40581	4.44762	3.89541	3.81127	3.60295	3.75392	3.74103	3.72793	4.53034	3.78779	4.23926	3.83315	4.03314	3.442	3.53509	3.50082	3.47061	3.27631	3.51596	4.03447	3.57159	3.20173	4.2637	3.84503	3.76422	3.73498	3.37637	3.22341	3.85255	3.3052	3.80963	3.423	3.64811	3.15098
ACP6	5.68545	5.7869	5.90454	6.07997	5.7389	6.30434	5.36077	6.42248	6.33153	5.84614	5.4546	5.46902	6.12255	6.37295	6.42216	5.82966	6.23934	5.52497	6.14138	6.25445	6.36941	6.18255	6.11102	6.20929	6.14731	6.49262	6.11036	5.95077	5.39799	5.41276	5.8136	5.62126	5.08665	6.31702	6.11757	5.96958	6.14602	5.4546	6.46592	6.35357	5.6102	5.8627	6.19566	5.633	5.95979	5.97781	5.71316	5.91367	5.67812
ACP7	3.24088	3.40321	2.83225	2.90569	2.83901	2.95473	3.00424	3.12472	3.20677	3.09063	2.97069	2.66766	3.29351	2.86702	3.24957	3.03903	3.03903	3.01071	2.86169	3.2107	3.00734	2.72093	3.14114	3.04989	3.14438	3.14212	3.23579	3.04469	3.05181	3.11854	3.0896	3.16741	2.938	3.16132	2.93138	2.82103	2.70625	2.89853	3.15219	2.79476	3.06438	2.89165	3.38402	2.83021	2.65122	3.00289	2.86471	2.80742	3.25463
ACR	5.10699	4.56015	4.8583	4.61282	5.4363	5.88381	4.6778	5.1545	5.50659	5.0733	4.71763	4.94824	5.02399	4.95391	5.03128	4.95117	4.90176	4.94341	5.06596	5.16975	4.95866	5.23094	4.95519	5.03161	5.25936	5.19997	5.48535	4.86925	5.05215	5.42132	5.38171	5.11821	5.07936	4.9844	5.03193	5.31145	4.7587	5.2686	5.32265	5.46235	4.99338	4.96227	5.084	4.61418	4.72122	5.29449	5.0883	5.07267	4.50385
ACRBP	4.68404	4.19682	4.42978	4.59116	4.20422	4.15947	4.60695	4.33342	4.43167	4.45178	4.31744	4.79515	4.45924	4.30156	4.50049	4.53487	4.64188	4.3344	4.32799	4.36463	4.76286	4.41015	4.78697	4.17513	4.6992	4.71147	4.62158	4.32002	4.455	4.70314	4.5959	4.48472	4.48317	4.21725	4.60959	4.44731	4.62228	4.71019	4.26307	4.7083	4.80098	4.35771	4.73135	4.10485	4.1799	4.68178	4.50546	4.31713	4.29112
ACRV1	3.1856	3.15674	3.23987	2.95723	3.08408	2.97314	3.12084	2.9804	3.26318	2.92346	3.12812	3.26542	3.14146	3.035	3.07679	3.15509	3.12662	3.08764	3.28767	3.14114	3.34511	3.22882	3.06638	3.23885	3.17904	3.13847	3.08833	3.35924	3.12149	3.29919	2.98802	3.10599	3.15128	2.88943	3.09523	3.15251	3.05089	3.11761	3.17969	3.27505	3.23482	3.12306	2.76961	3.12797	3.23579	3.04637	3.11155	3.25202	3.02492
ACSBG1	3.74196	3.91502	3.80497	3.7868	3.81801	3.74883	4.02593	3.35796	3.70388	3.64076	3.84438	3.35567	3.52298	3.9995	3.80809	3.90152	4.12635	3.82696	3.98569	3.95486	3.71616	3.92979	3.83863	3.98018	4.16333	3.61249	3.94034	3.76071	3.58572	3.66349	3.94578	3.8276	3.69749	3.90749	3.82026	3.82438	3.63788	4.03894	3.82469	3.82123	3.74822	3.81161	3.85767	4.08694	3.83227	4.13113	3.97663	3.86248	3.67544
ACSBG2	3.18954	2.91711	2.9441	3.06711	3.15606	3.07711	3.05181	2.86702	2.93839	3.268	3.0063	2.98107	3.14504	3.30272	2.97587	2.87996	3.29383	3.1192	3.14179	3.14868	3.07268	3.12306	3.05934	3.13981	2.95546	3.07407	3.04637	3.05841	2.99283	3.24801	3.12084	3.32375	3.17187	3.15933	3.01273	3.14741	3.16898	3.18059	3.23264	3.09558	3.21874	3.12046	3.14308	3.20644	3.16552	2.9921	3.27475	3.11346	3.21485
ACSF2	5.19741	4.91873	4.76909	5.24161	4.80621	5.12328	6.47968	5.70696	5.31209	4.83322	5.19343	5.68133	6.15747	5.86708	6.59217	5.92021	5.95234	4.69068	6.03948	5.54442	6.16161	6.22426	5.18258	5.25906	6.19684	5.79379	6.03178	5.76977	5.4204	5.69266	5.13396	5.65159	5.10057	5.60113	4.92463	5.13728	5.38732	5.45781	5.57242	6.50483	4.40192	5.69648	6.42282	5.87999	5.49554	5.76685	5.34059	5.3657	6.32735
ACSF3	6.15538	5.84173	5.80076	5.81758	6.18831	6.10036	6.01036	5.72946	6.03362	5.94055	5.80609	5.64081	6.07779	5.84353	5.97903	5.59945	5.72882	5.80889	6.29784	5.90989	5.59247	5.97302	5.95363	5.64146	5.87208	5.5931	5.82425	5.63173	5.70473	5.60926	5.62376	5.78075	5.76528	6.04592	5.9238	5.76021	5.88282	5.80011	5.48756	5.97055	6.04774	5.86552	5.7659	5.96222	5.81005	5.93085	6.27372	5.98158	5.23807
ACSL1	9.89709	9.69978	9.85498	10.146	9.65924	9.92468	10.4468	10.3448	9.72877	10.1435	9.90989	10.2871	9.47418	9.84926	10.5049	10.0891	9.74114	9.24101	9.38093	10.4333	10.3612	9.7724	10.2538	9.72182	9.58211	10.2899	10.6562	10.2165	9.94804	9.96036	9.53204	9.48274	9.30703	9.76908	10.205	9.96734	10.2455	10.2135	10.0281	10.6211	9.61465	9.84716	10.2985	9.78711	9.66078	10.1936	10.0646	10.0742	9.68332
ACSL3	7.74877	7.94416	8.07221	7.79596	7.95127	7.99395	7.91853	7.83903	7.80075	7.61914	8.14004	7.58102	7.57406	7.90892	8.01728	7.90939	8.02492	7.78763	8.06814	7.94235	7.85304	8.04141	7.59705	8.05877	8.11902	8.09661	8.17877	7.9745	8.19695	7.5291	8.0274	8.06964	8.27071	7.96231	8.07473	8.09816	7.68363	7.71159	7.89131	7.78981	7.79331	7.92274	7.6423	7.73374	8.00992	7.77589	7.89221	7.78124	8.00021
ACSL4	6.75134	7.322	7.06059	7.02704	7.67366	7.22848	6.89084	6.92906	6.94242	7.26121	6.78723	6.93698	6.8537	7.20968	6.87279	7.40902	7.16788	7.82917	6.91443	6.8958	7.16098	7.1012	7.075	7.0834	7.06021	7.14268	6.98669	7.46823	7.93832	7.97738	7.09593	7.41768	7.85167	6.92463	8.00228	7.1748	7.21862	7.43829	6.94242	6.91311	7.52053	7.38678	6.79035	6.93736	8.16978	6.69492	7.5476	7.19022	7.20644
ACSL5	7.08932	6.95866	7.20459	6.94277	6.67564	6.80499	7.17728	7.00573	6.8958	6.90601	7.00683	7.34268	6.49927	6.99928	7.32715	6.59656	6.41273	7.16788	6.77671	6.73099	6.88564	6.8961	6.98496	7.13435	6.83256	6.59688	6.89682	6.73948	7.04014	7.82776	6.69257	6.96321	7.88984	6.60144	7.21292	6.80499	6.87622	6.96996	6.41835	6.78626	7.06606	6.88533	6.55492	6.77671	7.22492	7.1748	6.64655	6.9046	6.88533
ACSM1	3.62336	3.56187	3.45275	3.64844	3.80903	3.7273	3.36372	3.66443	3.44264	3.89301	3.38367	3.58191	3.45018	3.63655	3.53594	3.53849	3.60419	3.607	3.46498	3.7103	3.46893	3.62143	3.50701	3.75202	3.71283	3.37473	3.45784	3.56253	3.48113	3.59715	3.37504	3.55234	3.43855	3.53882	3.46927	3.73692	3.64592	3.66153	4.04673	3.63496	3.47462	3.56538	3.55396	3.64431	3.37069	3.6667	3.54833	3.51596	3.21101
ACSM2A	3.62179	3.74982	4.09519	4.01815	3.67978	3.57564	3.21134	3.69181	3.9137	3.33403	3.46271	3.49978	3.35442	3.66924	3.57059	3.59138	3.65596	3.54961	3.64561	3.99243	3.5533	3.74532	3.92053	4.13429	3.64362	3.91337	3.52265	3.53509	3.68705	3.89863	3.8301	3.67013	3.54047	3.54612	3.17593	3.55999	3.69404	3.72571	3.484	3.62017	3.41729	3.30548	3.31095	3.92313	3.67417	3.63369	3.79284	3.7052	3.86445
ACSM3	5.93331	4.67625	5.75831	7.0054	5.41976	5.93085	4.97379	6.66565	4.95707	5.91615	6.18288	6.64781	6.37361	5.91582	5.78114	5.37379	6.29374	4.60764	4.66434	6.02601	6.47738	5.98756	5.57911	4.92688	6.31207	6.07906	5.11947	5.80111	4.45829	5.32742	6.08806	5.72727	3.67794	5.93177	7.19301	6.00385	6.16389	6.79589	6.986	5.58524	5.03459	4.58741	5.91338	7.0346	4.12287	4.34497	5.64667	6.25096	5.89463
ACSM5	4.26216	3.93815	3.86635	3.9921	3.8301	3.75809	4.82163	3.72538	4.55364	5.24067	4.09929	4.99042	4.51874	4.74914	3.92403	4.12917	3.80238	3.5635	3.61573	4.22545	3.94355	3.9137	4.40422	4.43444	4.04838	3.90908	4.03894	5.87055	4.03894	4.13429	3.89235	3.9727	3.95866	3.96575	3.94643	3.9995	3.8609	3.84471	4.74052	4.08817	3.97598	4.00436	4.11514	5.15748	3.75266	4.70864	3.81995	3.76456	3.8357
ACSM6	2.77353	2.80866	3.75554	2.72385	2.81844	2.91088	2.8989	2.88186	2.99001	2.6801	3.11279	2.95433	2.75408	2.88076	2.71527	2.97555	2.71283	2.96433	2.87738	2.81844	2.80282	2.78745	2.67557	2.82697	3.02986	2.83501	2.85338	2.8868	2.85495	2.63163	3.08275	3.20423	2.92208	2.84538	2.88943	2.85216	3.26229	2.85018	2.80324	3.1626	3.0063	2.77737	2.65662	3.04859	2.86045	3.10105	2.97861	2.56801	2.88037
ACSS1	8.14598	7.33821	7.37139	7.6248	7.4446	7.36703	6.72048	8.12259	7.44778	6.9318	6.99257	7.56795	7.6302	7.39436	7.89906	7.85304	7.41731	6.26112	6.9891	7.13051	7.8958	7.65894	7.62691	7.29535	7.50491	6.75102	7.52269	7.07227	6.71263	6.41538	7.66945	6.77471	6.98423	7.80029	6.58577	6.3037	7.9405	7.96086	8.25731	6.90352	7.38787	7.14506	7.17621	7.68686	7.02273	7.79454	7.03769	6.99081	7.19546
ACSS2	8.6815	8.2971	8.62748	8.39735	8.1644	8.32455	8.48807	8.80061	8.09511	8.23333	8.35451	8.77363	8.50644	8.26953	8.76091	8.58333	8.30248	7.8381	8.46249	8.72702	8.70217	8.45104	8.72785	8.6196	8.47553	8.63607	8.45412	8.69153	8.27133	8.27368	8.35155	8.45481	8.22192	8.31806	8.4529	7.92043	8.60246	8.33973	8.51848	8.69228	8.54986	8.17484	8.89498	8.31328	8.01627	8.55391	8.06964	8.16926	8.67784
ACSS3	9.14828	8.79042	8.3057	8.93955	8.70784	8.80924	8.25171	9.0465	8.72868	8.77771	8.18753	8.75549	8.26894	8.24821	8.11596	8.53356	8.56625	8.33403	8.23161	8.66959	8.83723	8.53633	8.8315	8.70936	8.71304	9.19207	8.40226	8.66959	8.23793	8.49777	8.74552	8.53014	8.86887	8.86451	8.50283	8.15784	8.60103	8.95502	9.02398	8.28253	8.69535	8.17649	8.5383	8.81336	8.73091	8.39493	9.0172	8.71461	8.69758
ACTA1	12.6839	12.6839	12.5095	12.7316	12.8415	12.6407	12.3711	12.6839	12.7316	12.9182	12.7855	12.8415	12.106	12.7316	11.6751	12.5501	12.8415	12.8415	12.5905	12.5501	12.6407	12.5095	12.6407	11.982	12.7316	9.86504	11.8745	12.6839	12.7855	12.9182	12.7316	12.5095	12.9182	12.7855	12.7316	12.6407	12.7855	12.9182	12.7316	11.7979	12.7855	12.6839	12.5095	12.2049	12.7316	11.7438	12.6839	12.7316	12.4054
ACTA2	9.15467	9.32225	9.91402	9.23513	9.73573	10.3138	11.4529	9.65407	10.0764	9.96734	10.5295	10.8402	9.71843	10.1563	10.2194	9.58535	10.2985	9.91198	9.61465	10.41	10.1882	9.56523	9.76588	9.40891	10.4433	9.14723	8.67107	8.55654	9.32578	10.394	8.87587	9.04555	9.39267	8.77451	9.96503	10.0471	9.07883	9.53964	9.39538	10.1908	9.76588	10.0519	10.0891	9.55026	8.98048	9.39267	9.18078	9.06002	9.53662
ACTA2-AS1	4.5586	4.25287	4.97888	4.44439	5.05907	4.67243	4.69691	4.4751	4.17354	4.17803	4.71865	4.63204	4.356	4.66304	4.85171	4.73529	4.41768	4.56015	4.44665	4.76151	4.71958	4.62406	4.41608	4.52569	4.73816	4.3758	4.29742	4.08126	4.6059	4.43788	4.58566	4.49987	4.35314	4.18204	4.7733	4.77238	4.99431	4.53097	4.14561	4.47637	4.21156	4.97647	4.63334	4.54722	4.66272	4.47478	4.67173	4.20038	4.83224
ACTB	11.465	11.8161	11.8354	11.6592	11.9355	11.6924	12.5905	11.7979	12.106	11.8745	12.2049	11.982	11.3968	11.9152	11.8745	11.7107	11.7634	12.4054	11.6134	11.6592	11.5307	11.5166	11.5849	11.7107	11.8745	11.5996	11.9152	12.2754	12.5095	12.7855	12.106	12.0489	12.3097	11.543	12.1404	11.8745	11.958	11.4893	11.046	12.0273	12.5501	11.958	11.8745	11.7438	12.1404	11.854	11.5571	11.7979	12.1404
ACTBL2	2.98584	3.07711	3.14179	2.892	2.98698	3.1728	2.88824	3.00183	3.07166	2.90141	2.85849	2.77439	3.13268	2.94801	2.94059	2.84703	3.07066	2.89533	3.17187	2.91455	2.88759	3.16771	3.02628	2.93839	2.81889	2.7935	2.95867	3.10403	3.27376	2.93725	3.32087	3.05934	3.66412	2.93215	2.76658	2.81124	2.92809	2.9189	3.16965	2.7935	3.07505	2.95977	3.335	3.02893	2.90498	2.86588	3.03326	2.92066	3.04402
ACTC1	12.3711	12.4749	12.5905	12.3097	12.5501	12.4749	12.6407	12.5501	12.5905	12.4054	12.4749	12.4054	12.5501	12.6839	12.6839	12.3097	12.6407	12.3388	12.5095	12.3388	12.2754	12.5905	12.2754	12.5905	12.5501	12.2754	12.4399	11.958	12.2408	12.4749	12.4054	12.4054	12.3388	12.5501	12.4054	12.1732	12.1732	12.5905	12.2049	12.3711	12.1404	12.5905	12.2049	12.5095	12.0761	12.6407	12.3097	12.4054	12.1732
ACTE1P	3.91692	3.74011	3.71646	3.43442	3.86797	3.51791	3.67385	3.7903	3.73365	3.55364	3.73397	3.82438	3.57661	3.54547	3.74133	3.57628	3.60295	3.81832	3.93815	3.60357	3.62433	3.74791	3.71076	4.16492	3.93715	3.96543	3.53537	3.77341	3.54991	3.48875	3.51149	3.69155	3.46994	3.59617	3.76357	3.70902	3.75425	3.40896	3.76769	3.55969	3.78843	4.09169	4.04158	3.31929	3.90879	3.76678	3.925	3.57126	3.68136
ACTG1	10.0697	10.3044	10.5831	10.2626	10.4197	10.3448	11.6134	10.6771	11.0085	10.5719	11.0085	10.8722	10.2455	10.6812	10.6142	10.3906	10.9225	11.3247	10.333	10.2595	10.5365	10.0891	10.3014	10.1831	10.7965	10.4264	10.1618	10.9635	11.1446	11.2088	10.6936	10.41	11.1236	10.3708	11.0806	10.526	10.7056	10.2807	10.0228	10.7363	11.5034	10.9697	10.719	10.4505	11.2088	10.6689	10.3803	10.3514	10.5474
ACTG1P17	4.73626	4.50447	5.22506	4.5662	4.54948	4.8181	4.9124	4.47478	4.75213	4.93132	4.56173	4.7674	4.41608	4.98532	4.7651	4.70152	4.83516	4.85436	4.97647	4.69301	5.14826	4.76447	4.89533	4.57358	4.57325	4.39305	4.63658	4.31104	4.52034	4.94824	4.8628	4.39052	4.5162	4.66304	4.91271	4.34955	4.56305	4.86044	4.44665	4.773	4.78991	4.90533	4.41376	4.5918	5.08499	4.67078	4.88211	4.64621	4.50481
ACTG2	5.30396	6.67741	6.885	6.45848	6.41639	6.90873	9.69809	6.13953	7.40336	6.18863	8.43085	9.93875	6.70204	7.32971	6.70851	6.48863	7.21474	6.71292	5.85824	6.56216	8.18701	5.95858	7.10201	5.69828	9.11292	5.70226	6.03643	4.93728	5.65713	7.90424	5.77571	6.28887	6.0173	5.17764	6.20494	6.91951	5.9479	6.483	5.8315	7.29313	6.56216	7.50893	7.17836	6.34916	6.18933	5.52819	5.68418	5.36703	5.97207
ACTL10	4.69068	4.4682	4.34242	4.77268	4.91873	4.76909	4.27969	4.45987	4.58206	4.59998	4.66338	4.74657	4.35025	4.66075	4.69138	4.52664	4.82887	4.42525	4.75413	4.63592	4.57938	4.44113	4.61216	4.67567	4.13554	4.45924	4.67848	4.60129	4.41898	4.33832	4.52898	4.37187	4.65463	4.78434	4.39753	4.80388	4.35025	4.80192	4.52098	4.66501	4.27049	4.274	4.6059	4.73464	4.29016	4.23607	4.39462	4.5959	4.16944
ACTL6A	5.99501	5.87407	6.47573	5.93522	6.11884	5.55876	6.11914	6.11973	5.97365	5.94726	6.0957	5.82555	6.11884	5.90648	5.85631	6.06893	6.09695	6.60922	5.89898	6.04997	5.97556	5.96763	5.71006	5.80487	6.00665	5.91209	6.11853	6.09632	6.61397	6.34976	6.22016	6.26999	6.26616	6.00758	5.95891	6.25253	5.89745	5.92348	6.16626	6.12068	6.06681	6.16032	5.95948	5.86708	6.53588	6.10635	6.04463	6.31146	6.36425
ACTL6B	4.24307	3.95671	4.17293	4.23607	4.32125	4.07714	4.24339	4.26528	4.09486	3.92053	4.1504	4.11738	4.08097	3.92753	4.00505	4.08156	3.8866	3.97339	4.47446	4.19646	4.15368	4.18204	4.18902	3.99508	4.24656	3.84945	4.10455	4.07774	4.15916	3.89507	4.25287	4.22328	4.22484	4.39021	4.08187	4.33994	4.08436	4.21955	4.55599	4.10641	4.06912	4.20166	3.9215	4.25387	4.12574	4.08468	4.37287	3.92053	4.12443
ACTL7A	3.80809	3.6789	3.73819	3.71814	3.53265	3.53786	3.50635	3.64911	3.7469	3.86701	3.43111	3.52851	3.61212	3.87894	3.69721	3.51016	3.77405	3.67103	3.65149	3.59815	3.66052	3.78712	3.78148	3.96771	3.40416	3.43145	3.78619	3.48564	3.62824	3.7903	3.43073	3.85607	3.65822	3.78555	3.65957	3.79316	3.8907	3.55969	3.63691	3.58349	3.50115	3.64431	3.6478	3.67576	3.71554	3.50635	3.71782	3.55999	3.40037
ACTL7B	5.01669	5.40608	4.73593	4.82288	5.10157	4.7873	4.67208	4.99689	4.85238	4.97448	5.08129	4.95488	4.87535	5.19186	4.94532	4.93367	5.33298	4.92883	5.21692	5.36931	5.06362	4.79767	4.93531	4.97019	4.81521	4.523	5.35918	5.00579	4.81259	4.83516	5.45593	4.88566	5.03392	5.32102	4.80422	5.22337	4.62059	5.03552	4.54984	4.71503	4.64549	4.77398	4.64712	5.28878	4.59369	5.31772	4.95707	5.16975	4.85504
ACTL8	4.15368	3.80107	4.02686	3.88249	3.79092	3.90879	3.85833	4.29016	4.08597	3.6789	3.93845	3.67417	3.71221	3.77533	3.8357	3.8888	3.80587	3.88913	3.73819	4.02593	3.86508	3.86414	3.9397	3.94485	4.05402	3.94421	3.79437	3.69689	3.50082	3.60825	3.94973	3.70327	3.6308	3.64561	3.8596	3.46498	3.7881	4.01622	3.94034	3.85865	3.57535	3.57661	3.99633	4.00505	3.90056	3.77245	4.06564	4.08063	4.036
ACTL9	4.76703	4.57746	4.78861	4.92594	5.24224	5.09666	4.86375	4.88531	5.25159	4.88925	4.97316	5.32327	4.86925	4.78239	4.84601	5.06975	5.31479	4.85046	5.27612	5.08762	4.66014	5.02248	4.8934	5.2201	4.93563	4.7199	5.39086	5.09504	5.09218	5.27215	5.25159	5.21917	5.17795	5.13629	4.72363	4.96196	5.04077	5.00015	5.04211	5.14573	4.80061	5.26699	5.11422	4.93826	4.69138	4.92268	5.12013	5.51927	4.85892
ACTN1	8.58074	9.54546	9.41038	9.13152	9.50554	9.46556	9.99327	9.20851	9.90772	9.76908	9.90123	9.81532	9.08912	9.52311	9.40335	9.48125	9.75336	10.5012	9.5948	9.19318	9.36285	9.29725	9.49697	8.90635	9.66857	9.27385	9.5948	9.87749	10.0255	10.0519	9.00563	9.74951	10.0228	9.4132	9.93629	9.22018	9.99561	9.54721	8.96959	9.47567	10.2927	9.6305	9.80613	9.01128	9.81152	8.89767	9.34329	9.81331	8.93437
ACTN2	11.8161	12.0761	12.0489	12.2754	12.0761	12.1732	11.4765	11.9152	12.0273	11.958	12.106	12.0054	11.854	12.106	11.5307	12.106	12.3711	11.4405	11.958	11.982	11.8354	12.2049	11.958	11.6924	11.8354	11.3862	11.6445	11.8354	11.8161	12.0054	11.8745	12.0054	12.0054	12.0054	12.3097	12.2408	11.982	11.9152	11.7107	11.6751	11.6294	12.2408	11.6445	11.6445	11.8161	11.4893	11.9152	12.0761	11.7979
ACTN3	3.82855	4.03832	4.22264	3.75843	4.29583	3.95642	4.14249	4.12541	3.88345	3.67072	3.83039	4.02686	3.68705	3.94319	3.8747	4.41149	3.96133	4.02076	3.91692	4.08436	4.50775	3.98894	3.69084	4.25642	3.7868	3.92373	4.15496	4.08404	4.1714	4.12917	3.96931	4.34676	4.53097	4.1103	3.86991	3.99789	3.71877	3.93374	3.85767	4.10703	4.23828	4.26896	3.69689	4.32833	3.94453	3.95769	3.99087	4.01622	4.14404
ACTN4	9.53051	10.081	9.87749	9.88147	10.2337	10.0891	10.5474	10.0255	10.2103	10.0968	10.2956	10.3265	9.89241	10.1831	10.2309	10.2595	10.5831	10.5437	9.99327	9.82449	9.86309	9.97932	9.93875	9.60366	10.2165	9.37446	10.0595	9.95051	10.2776	10.6247	9.88147	10.1407	10.3234	9.72708	10.2103	10.1592	10.3073	9.9627	9.87517	9.95284	10.2807	10.0105	10.0471	9.95502	10.2871	10.0447	9.79442	10.1514	9.78357
ACTR10	8.22077	8.67784	8.48685	8.55457	8.40293	8.43015	8.1552	8.33973	8.0971	8.23904	8.06553	8.3013	8.54921	8.3818	8.27603	8.33916	8.37035	8.51307	7.96378	8.44471	8.54029	8.60175	8.26594	8.47103	8.4581	8.67107	8.6681	8.54624	8.24131	8.04875	8.65981	8.44286	8.02081	8.32641	8.58966	8.51502	8.00427	8.72785	8.35939	8.35276	8.23904	8.40226	8.12368	8.60656	8.04092	8.06604	8.55391	8.24821	8.44903
ACTR1A	8.71085	8.65833	8.86111	8.76588	8.76504	8.46712	8.61386	8.76669	8.70456	8.95321	8.90292	8.97859	8.77363	8.77692	8.78573	8.75785	8.35515	8.93871	8.77692	8.89767	9.04748	8.65981	8.83884	8.63173	8.58611	8.67784	8.87755	9.3197	8.94708	8.97665	9.00466	8.8266	8.3252	8.68305	8.86709	8.86709	8.89323	8.86017	9.08483	9.08912	8.68766	8.63672	8.58472	8.81177	8.48481	8.91297	8.63024	8.88625	9.01327
ACTR1B	6.88977	7.37139	7.63389	7.57861	7.30244	7.43714	7.28661	7.75917	7.16384	7.10696	7.33747	7.16492	7.25783	7.39512	7.33646	7.37667	7.98998	7.22492	7.15525	6.91369	7.27887	7.30607	7.39512	7.09451	7.40636	7.04607	7.2443	7.53032	7.04814	6.87524	7.26636	7.07394	6.86723	7.60442	7.6431	7.22308	7.05739	7.40299	7.52829	7.11683	7.27627	7.10339	7.09204	7.06678	6.88942	7.38008	7.09702	6.98778	7.08828
ACTR2	9.81331	10.1279	10.394	9.95766	10.3873	10.0356	10.0056	9.83288	10.1488	10.0837	10.3073	9.81331	10.1172	10.0787	10.0154	10.0494	10.0398	10.4807	10.0622	9.84926	10.0332	9.90578	10.3202	10.081	9.84513	9.94321	10.0494	10.3265	10.3675	10.1936	9.98664	10.2512	10.2899	10.0787	10.1751	10.0543	10.0865	10.0201	10.1537	10.0742	10.2135	10.1831	9.84926	10.0646	10.1119	10.0942	9.80427	10.0543	10.1563
ACTR3	8.84278	9.06503	9.44147	8.95759	9.21437	9.0513	9.38222	8.65243	8.66356	9.09017	9.06884	8.61242	8.80848	9.04066	8.92648	8.86789	9.25982	9.49568	8.83234	8.90716	8.90201	8.81676	8.92387	8.94983	8.91141	9.28843	9.05036	9.43459	9.67675	9.33317	9.11194	9.28587	9.96734	8.67784	9.32578	9.05617	8.78505	8.81495	8.92043	8.93165	9.38479	9.10645	8.60587	9.21548	10.0177	8.65621	9.06884	9.04844	9.402
ACTR3B	6.66333	6.71125	6.48695	6.76308	6.70648	7.13714	6.1358	6.85747	6.85403	6.96725	6.46657	6.06988	6.48663	6.75643	6.80199	6.86185	6.39969	6.93833	6.73269	6.50021	6.58883	6.66834	6.73437	6.93495	6.58147	6.57672	6.83636	6.17809	7.02565	6.96076	6.60346	7.05986	7.58906	6.44222	6.20654	6.70547	6.36201	6.35939	6.80167	6.46197	6.74905	6.76063	6.12195	6.6412	7.12294	6.20622	6.92196	6.5905	6.52849
ACTR3C	4.69691	4.21689	4.59431	4.93826	5.66779	4.24437	4.5643	4.88566	4.17893	4.57843	4.89083	4.29553	4.81037	4.87617	5.084	4.63526	4.79154	4.83748	4.83868	5.0326	5.12901	4.9098	5.13379	4.46438	4.49954	4.78112	4.0474	4.2532	4.68801	4.45178	4.69761	5.1323	5.09698	5.02946	4.86044	4.69761	4.40422	4.67503	4.81356	4.78893	4.03768	5.02852	4.78562	5.00188	5.17272	4.70251	5.55048	4.52898	5.16491
ACTR5	5.65968	5.3046	5.50925	5.37971	5.69047	5.52883	5.48724	5.68288	5.17624	5.93655	5.58141	5.97876	5.50466	5.58272	5.6071	5.23061	5.48662	5.86522	5.3624	5.58524	5.51273	5.36637	5.64349	5.06262	5.08499	5.67038	5.21098	5.47293	6.03552	5.74109	5.46169	5.48632	5.4363	5.19378	5.42601	5.74494	5.3657	5.56632	5.4405	5.89185	5.80423	5.87305	5.49554	5.52916	6.25759	5.73803	5.69514	5.6358	5.47774
ACTR6	4.46534	4.58927	4.63658	4.45533	3.79408	4.15663	4.61617	4.18054	3.83348	4.4326	4.41674	4.18268	4.36824	4.2552	4.41217	3.98204	4.44731	4.68144	4.13148	4.20009	4.96129	4.32192	3.90595	3.59973	4.56274	4.93985	4.03157	4.23348	4.31208	3.64362	3.93044	3.93374	3.58882	4.33475	4.42556	4.3815	4.12698	4.36033	4.17169	4.42819	4.03314	4.22388	3.75296	4.57062	4.0461	4.19206	4.09869	3.90693	4.26006
ACTR8	7.38342	7.51793	7.51439	7.40412	6.89194	6.77702	7.09033	7.28294	7.17943	7.05434	7.18363	7.01987	7.50491	7.06021	7.16529	7.43595	7.27662	7.07394	7.44778	7.51369	7.439	7.50566	7.18784	7.22456	7.36214	7.28294	7.29942	7.42982	7.34799	7.01123	7.34191	7.33898	5.8744	7.40412	7.21507	7.40481	7.14403	7.16205	7.53069	7.31565	6.80984	7.26711	6.94242	7.28874	6.778	7.21067	7.60361	7.30789	7.22989
ACTRT1	2.84743	2.92997	2.66145	2.87127	2.90533	3.01722	2.86927	3.01917	2.79438	2.83901	2.91675	2.64805	3.06638	2.91414	2.93104	2.69324	3.04958	2.93215	3.06471	2.8458	2.80785	2.88381	2.68207	2.7935	2.83582	2.80785	2.96535	2.81729	2.83542	2.75896	2.75984	2.88149	3.03019	2.95546	2.87773	2.78272	2.98937	2.81166	3.02924	2.63278	2.88529	2.79219	2.79948	3.10963	3.10833	2.98884	2.82502	2.8362	2.64423
ACTRT2	4.3165	4.30531	4.34526	4.46691	4.50775	4.50097	4.1197	4.46248	4.67439	4.35569	4.38566	4.56336	4.06211	4.40845	4.5247	4.46719	4.46375	4.33573	4.44889	4.33377	4.1685	4.17107	4.10455	4.48833	4.386	4.4689	4.34799	4.31002	4.22837	4.48571	4.27143	4.3899	4.52064	4.26958	4.36496	4.27905	4.33509	4.36389	4.4348	4.03698	4.39973	4.21088	4.28147	4.28693	4.15432	4.17954	4.3815	4.52569	4.66175
ACTRT3	3.83444	3.83069	3.92433	3.72665	3.75016	3.54899	3.7947	4.16366	3.46433	4.07866	3.70837	3.80175	3.51371	3.55202	3.5047	3.56673	3.64396	3.91104	3.82887	3.62919	3.71416	3.40995	3.60105	3.28931	3.64561	3.62051	3.64747	3.68955	3.92784	3.70421	3.53913	3.74011	3.99087	3.66954	3.62559	4.01437	3.92403	3.36313	4.00992	3.71519	3.55493	3.67164	3.65183	3.61179	4.0217	4.02844	3.93684	3.54833	3.87703
ACVR1	7.10445	6.8146	7.2183	6.92332	7.27734	6.62282	6.64492	6.8391	6.79761	6.95124	7.01955	6.89545	6.92155	6.90738	6.9728	7.01744	7.03045	6.95866	6.64492	6.86966	6.773	6.61267	6.8958	6.73742	7.0178	6.83941	7.00613	7.10375	7.15919	7.25081	6.93426	7.20564	7.65634	6.7155	6.93148	6.86829	7.12792	6.67302	7.0412	7.01123	7.03874	6.62749	7.07885	7.01462	7.31449	7.14331	6.90495	6.84011	7.06501
ACVR1B	6.011	6.19085	5.89618	5.95077	6.10067	6.13045	6.0809	6.17188	6.04868	5.7723	6.16539	5.96222	5.69989	5.95459	6.01485	5.83584	5.94213	5.99732	6.06343	5.6033	6.22049	5.8525	5.9645	5.86077	5.71752	6.08249	5.28376	5.66497	5.98158	5.82584	5.45055	5.67655	7.00435	5.79129	6.16813	6.25511	6.26581	5.99762	6.41507	5.97995	6.13709	6.09226	6.2697	5.9616	7.05267	5.95459	5.91274	5.93085	5.74367
ACVR1C	4.53393	4.82684	5.0528	4.58534	4.19718	4.39944	6.54255	6.05125	5.35521	4.32252	4.28559	6.58044	4.73952	4.09585	5.49932	5.57663	4.18598	4.46922	4.10577	5.0733	5.37542	4.31429	4.821	4.59369	5.13596	4.62805	4.61648	4.87393	4.79961	5.51439	4.69333	4.87586	4.64911	4.44762	4.18268	4.30289	4.80263	4.27588	4.92268	5.41208	4.28852	5.05249	4.55201	4.62867	4.67243	4.6363	4.00205	4.74087	5.14761
ACVR2A	6.31242	6.21863	6.46041	6.29112	6.52442	6.61787	6.44121	6.44191	6.28011	6.42616	6.38041	6.02054	6.38922	6.49159	6.25222	6.33731	6.73099	6.16845	6.5791	6.42616	6.56639	6.59456	6.13736	6.5389	6.45621	6.58915	6.41308	6.13796	6.32704	6.15315	6.18734	6.17033	6.02533	6.50911	6.29112	6.5333	6.18355	6.61917	6.31442	6.55765	6.19502	6.47274	6.31343	6.57168	6.67036	6.5584	6.47641	6.58216	6.47081
ACVR2B	5.086	4.64781	4.36918	4.67503	4.7684	4.92594	4.35707	4.91933	4.65818	4.78697	4.68207	4.77878	5.02436	4.52034	4.52231	5.00476	4.74374	4.362	4.56399	4.55501	4.73229	4.81005	4.60929	4.56081	4.33897	4.84032	4.22264	4.36463	4.1949	4.40609	4.77431	4.41831	4.69823	4.85141	4.73657	4.5807	5.26568	4.93367	5.20346	4.69301	4.77076	4.83286	4.98147	4.97123	4.99757	4.65559	4.79671	4.56114	4.03995
ACVRL1	6.65736	7.51167	7.27997	7.40943	6.98843	7.46942	7.61223	7.89081	7.76535	7.23428	7.46164	7.61755	7.30573	8.02185	7.72462	7.36327	7.25397	7.38947	7.2306	6.77269	7.06894	7.28804	7.46588	7.11252	7.59958	7.15992	7.30974	7.57941	7.79155	7.92143	7.39021	7.44817	8.06149	7.20238	7.60086	7.26892	7.32091	7.6261	7.34419	7.39131	7.84938	7.07292	7.81135	7.50066	7.80245	7.73109	7.17134	7.64712	7.52627
ACY3	4.21985	3.95068	3.99118	3.90496	4.14187	3.83507	3.80903	4.06973	4.28919	3.83227	3.84726	3.91758	4.08597	4.1949	4.2879	3.60856	3.85894	4.14851	4.28333	4.21249	4.08126	4.07171	4.23828	4.41408	4.02358	3.73977	4.21859	3.76858	4.04996	4.08404	3.86184	4.06333	4.14561	4.06693	3.9104	3.76678	3.81769	4.17387	4.67981	3.82372	4.16524	4.0803	4.22637	3.96771	4.30189	4.12	4.05819	4.25184	3.85639
ACYP1	5.89032	5.62285	5.6102	5.67225	5.9953	5.96993	5.7863	5.34191	5.59598	5.43985	5.73455	5.95675	6.21298	5.77042	5.96896	5.56004	5.71163	5.56825	5.47901	5.80203	5.8665	5.75489	5.45688	5.6756	5.72696	5.79686	5.72278	5.81578	5.6958	5.21755	5.50089	5.74961	5.90179	5.73986	5.58491	5.59154	5.5076	5.95734	5.71439	6.16688	5.54318	5.78599	5.58554	6.07207	5.46142	6.01003	6.18669	5.83922	5.33398
ACYP2	6.9325	7.10445	6.87073	6.85977	7.18113	6.99613	6.8961	7.00165	7.43595	7.13295	6.70099	7.08932	7.2274	7.02834	7.16098	7.36819	6.6202	6.40916	7.21474	7.22155	7.78039	7.31296	7.16313	7.46273	7.04052	7.43249	7.1748	7.14506	6.71618	6.84723	7.16384	7.2526	6.94821	7.40444	6.7198	7.129	6.98009	7.24897	7.26711	7.18182	6.69761	7.13811	7.01679	7.32715	6.65899	6.93698	7.40864	7.13221	7.49196
ADA	6.01898	5.9482	6.70817	6.77671	5.79914	5.51371	6.45586	6.53059	5.49129	6.33214	6.64385	6.35717	6.41706	6.74392	6.33059	6.27595	6.08027	6.35264	6.23233	5.94852	6.65311	5.92253	5.93146	5.77355	6.33632	6.11696	6.16813	6.54827	6.43399	6.73948	6.19959	6.43166	6.58915	5.46624	6.48199	5.93239	6.21147	5.78368	5.90547	6.25952	6.51083	5.72341	6.46526	6.4255	6.37004	7.1218	5.63204	6.52849	7.02312
ADA2	5.64571	5.60048	5.24927	5.60986	4.93433	5.38102	4.94633	5.67498	5.33799	4.77583	5.51704	6.02502	6.38696	5.92442	4.77679	5.97995	6.11036	5.11457	6.04681	5.9479	5.93052	5.81451	5.41877	6.00072	5.46012	5.93085	6.12411	5.62315	5.42667	6.06988	5.83366	6.01649	5.28243	6.01456	6.0443	5.65159	5.33298	6.41377	5.33663	5.50825	6.21181	6.37525	5.1179	5.42268	5.23359	5.89463	5.88594	5.74241	5.25422
ADAD1	2.4649	2.40479	2.53208	2.70237	2.356	2.93513	2.44771	2.64163	2.39524	2.46841	2.60287	2.42866	2.39415	2.55909	2.38586	2.5153	2.57064	2.4797	2.40711	2.61889	2.4506	2.61712	2.48469	2.71755	2.39299	2.40026	2.37558	2.44383	2.28495	2.5737	2.48066	2.37133	2.52294	2.38586	2.44481	2.55317	2.56602	2.34015	2.83774	2.42561	2.39299	2.42866	2.4898	2.54211	2.62597	2.54211	2.45536	2.38326	2.26057
ADAD2	5.00377	4.77583	4.9479	4.90947	5.20157	5.07483	4.8628	4.87518	5.27247	5.04964	5.10504	5.22995	5.16593	5.17695	4.90468	5.11658	5.08236	5.00052	5.31049	5.1691	4.87091	4.90403	4.9921	4.85171	5.12235	4.65885	5.42471	5.18156	4.87151	5.26792	5.23293	5.39186	5.33559	5.077	4.84382	4.94665	4.90434	5.13362	5.31175	5.05349	5.11914	4.90176	5.04144	4.88176	5.13129	5.15095	5.02822	5.21917	5.02788
ADAL	7.62403	7.48605	7.98374	7.64463	7.36589	7.34111	6.93388	7.93685	7.24897	7.41276	6.73948	7.75446	8.14329	7.60775	7.75962	8.05309	7.68442	7.23353	7.71159	8.16048	7.89532	8.05985	7.60935	7.72002	7.68402	7.7147	8.29954	7.74576	7.07292	6.70547	7.68278	7.60977	6.87961	8.01828	7.35533	7.58298	7.08511	7.81799	7.95026	7.67074	7.01605	7.51331	7.52747	7.73678	6.53925	7.61097	7.66906	7.86339	7.73153
ADAM10	9.55626	9.3172	9.52601	9.41849	9.46556	9.68657	9.31331	9.16762	9.48692	9.46245	9.40753	9.04163	9.42532	9.37568	9.15047	9.24325	9.38615	9.48125	9.34198	9.25982	9.44839	9.37966	9.26109	9.27267	9.34007	9.62584	9.23277	9.27036	9.68172	9.54407	9.36154	9.56246	9.5728	9.27728	9.44414	9.48692	9.66526	9.24798	9.42258	9.16103	9.38864	9.29371	9.08179	9.65741	9.50128	9.5145	9.54721	9.39131	9.52311
ADAM11	6.75003	5.84677	5.49067	5.8195	6.02377	5.8646	5.95105	6.27401	6.48062	6.08678	6.13459	6.49989	5.93273	6.0809	6.76518	6.76888	6.04743	5.37479	7.06962	6.17648	5.87305	6.73403	6.27979	6.87556	6.68049	6.33214	7.55965	6.19404	5.9463	6.80033	6.73915	7.13152	6.31052	6.02736	5.65249	6.55063	5.59753	5.79849	5.60868	6.6784	5.39832	6.33731	7.16861	6.21298	5.39219	6.78428	5.34773	6.47901	6.60383
ADAM12	3.61888	3.7549	3.46433	3.6792	4.40095	3.56707	5.29032	4.41376	4.08097	3.79655	3.60037	4.33377	3.71	3.64981	4.37187	4.18632	4.65592	5.34643	3.83101	3.66349	4.24212	3.51886	3.73173	3.47462	3.9824	3.92847	3.93311	4.62439	5.7339	4.97251	3.61542	4.1714	5.565	3.66052	4.68404	3.80619	3.37319	3.59815	3.58473	4.11542	5.01502	4.57159	3.86508	3.20614	3.80994	3.32701	3.59174	3.68733	3.81226
ADAM15	7.32934	7.32091	7.1984	7.22813	7.47899	7.52226	7.74877	7.89949	7.78244	7.27262	7.95366	7.57557	7.42225	7.86523	7.59348	7.1454	7.38263	7.78459	7.22813	7.21178	7.29245	7.27923	7.56476	7.09664	7.6803	6.70445	7.42489	7.36923	7.75003	8.36659	7.43637	7.52423	7.93735	7.11611	8.11902	7.63146	7.39397	7.52384	7.15564	7.39988	8.07682	7.31744	7.30504	7.15127	7.74963	7.6163	7.18883	7.71071	7.73887
ADAM17	7.05537	6.82721	7.089	6.76888	6.95729	6.84588	6.88102	6.78757	6.88533	7.21862	6.96151	6.57973	6.677	6.69457	6.58778	7.05303	6.9077	7.11004	6.92054	6.66399	7.09415	6.66098	6.67912	6.79489	7.05127	6.86622	6.83843	7.03634	7.13187	7.2906	6.66531	7.02934	7.54649	6.65414	6.64417	6.65414	6.90703	6.87622	6.99645	6.74392	6.92763	6.93864	6.45556	6.64877	7.19373	6.80914	6.84352	6.95393	6.62483
ADAM18	3.17124	3.16226	3.12439	3.21934	2.79476	3.14406	2.90787	2.78098	2.96961	2.9752	2.97969	2.96328	2.93513	3.29445	2.97826	2.91377	3.10173	3.21038	2.91231	3.1454	3.1454	3.1503	2.91858	3.01917	3.05518	3.06132	2.98141	2.96328	2.70625	2.91377	3.035	3.11094	2.83501	2.92273	2.80203	3.32087	3.02194	3.06198	3.11598	2.88076	3.04958	3.03866	3.28637	3.09969	2.99745	2.96219	2.9501	2.99139	3.08206
ADAM19	6.36363	7.23988	6.58989	6.44925	7.77948	6.93802	5.856	5.68193	6.90738	6.65445	6.9091	6.18225	6.51083	6.81391	6.76203	7.36958	8.53221	8.02185	7.13295	6.27721	6.41179	6.61985	6.21391	5.81325	6.10574	5.71163	6.65278	6.67175	8.71085	8.00272	6.32539	7.0616	9.74287	6.51349	7.37822	6.397	6.22939	6.88133	5.98216	5.68703	7.47252	7.35307	5.98785	5.58554	8.39025	5.70351	7.43026	6.27124	6.47509
ADAM2	2.44966	2.66817	2.74276	2.65821	2.75851	2.46581	2.51976	2.43591	2.67669	2.51759	2.49715	2.47625	2.61233	2.58627	2.60945	2.59678	2.58377	2.50619	2.75319	2.41734	2.52294	2.37822	2.68819	2.58255	2.61769	2.63882	2.40583	2.71572	2.37004	2.50057	2.48232	2.4594	2.43492	2.55704	2.65283	2.55704	2.85457	2.6469	2.80911	2.50211	2.54902	2.41378	2.81685	2.43401	2.52595	2.42672	2.41042	2.48637	2.54833
ADAM20	4.93953	4.43103	4.96063	4.81228	4.75683	5.68794	4.71958	5.19997	5.27123	5.05249	5.05215	5.03161	5.26502	5.38332	5.15158	4.7587	5.09488	4.75246	4.94434	5.03846	4.9645	5.05944	4.65885	4.97186	4.72428	5.2808	4.64293	4.3818	4.68178	4.28208	4.79186	5.1656	4.71243	5.44178	4.73753	5.31175	5.02017	4.71367	5.1139	4.84253	4.65753	5.17105	4.81196	5.2529	5.48662	5.01603	5.06329	4.96196	4.22264
ADAM20P1	3.62143	4.43753	4.47605	3.95324	3.73461	4.38502	3.85068	4.57877	4.15462	4.36824	4.53457	4.15564	4.08567	4.01272	4.13712	4.14059	3.97176	4.11284	4.11322	3.8596	4.34737	4.13148	3.99541	3.88214	4.00794	4.85207	3.63825	3.63691	3.87143	3.84214	3.85007	3.99821	3.70164	4.38406	3.68011	4.1381	4.64355	4.14497	4.0714	3.9182	3.79688	3.97407	4.27203	4.13998	3.93311	3.42555	4.34799	4.04385	3.94319
ADAM21	3.00359	3.49781	3.88784	3.47499	2.91993	3.19338	3.68011	3.13723	3.30047	3.36249	3.52397	3.07473	3.47155	3.26928	2.9942	3.24057	3.15476	3.62949	2.49973	3.94839	2.87617	3.12275	3.01138	3.40581	3.46893	4.41831	3.2976	3.10633	3.36344	3.15703	3.10703	2.99985	2.94132	3.32184	3.24411	3.28962	3.50601	3.423	3.52492	3.7235	3.46464	3.61757	2.82502	2.92138	3.6625	4.22046	3.58158	2.9762	2.94094
ADAM22	3.83665	4.22199	4.10423	4.07423	3.75977	3.54078	3.73498	3.91433	3.70679	3.79092	3.87143	3.64811	3.73397	3.66984	3.83039	4.10865	3.92914	4.01978	4.08063	4.18054	3.85068	3.9873	3.88179	3.7947	3.98798	4.16817	3.58691	3.55493	3.68262	3.70358	3.56445	3.45845	3.48047	4.19256	3.98434	3.90462	3.84282	4.11604	4.07358	4.01815	3.78178	4.22298	3.65567	3.85927	3.39585	4.17803	4.57159	3.9899	3.7881
ADAM23	8.77524	8.84198	8.99167	8.78097	9.06691	8.72309	8.68919	8.50466	8.75549	8.94042	9.07481	9.03097	9.39267	9.00563	9.37075	9.25982	9.45546	7.79195	9.46985	9.38479	9.82089	9.44553	8.9935	9.48983	9.33317	9.53519	9.18978	8.76983	8.45412	8.46386	9.11502	8.91378	8.37234	9.14828	8.95065	9.3562	8.61812	8.75624	9.2961	9.28091	8.11951	9.11083	9.41181	9.18416	7.39244	8.90031	8.84364	9.14519	8.87227
ADAM28	4.38339	4.93433	4.98013	5.08796	4.35152	5.1149	4.82132	4.71114	4.9844	4.48671	4.49148	4.34273	5.60079	5.09698	4.91712	4.39753	4.69268	5.02471	4.64117	4.36954	4.56015	4.80873	4.56239	4.88243	5.87084	5.51987	4.43753	4.92268	4.60421	4.25726	4.68996	4.28056	4.40192	5.0739	4.72926	4.45894	5.12515	5.10411	4.86474	4.1714	4.97818	5.94663	4.91933	5.40151	4.20453	4.69268	5.31673	4.87393	4.64519
ADAM29	3.11249	3.17563	3.17058	3.36404	3.7388	2.95905	3.29056	3.19466	3.06602	3.36568	3.35924	3.16484	3.20042	3.01138	3.3068	3.38178	3.19205	3.15476	3.24865	3.43855	3.19727	3.26959	3.36022	3.26474	3.12181	3.22375	3.38337	3.24801	3.3331	3.23075	3.2385	3.23264	3.23172	3.3337	3.19173	3.21547	3.17312	3.10933	3.54737	3.27155	3.28767	3.24505	3.19727	3.33246	3.34699	3.52818	3.37261	3.37669	3.48013
ADAM30	2.85415	3.19302	2.97246	2.92665	3.04763	3.18156	2.85927	3.1781	2.90822	3.08797	3.07006	2.76658	2.88224	2.89853	2.84979	2.87503	2.91455	2.92773	2.95125	2.95691	2.90749	2.9953	2.83186	2.9292	2.90465	2.85175	3.03732	2.9985	2.92029	2.91599	2.90291	2.70335	2.96608	3.0063	3.05616	3.03184	3.07166	3.04859	3.30777	3.14741	2.96467	2.98731	3.00662	2.8792	2.78227	3.15606	3.01917	2.87884	3.17841
ADAM32	5.33594	6.30736	6.37618	6.26999	5.99342	6.47145	5.93555	6.17276	5.52597	6.27435	6.06557	6.00513	6.3452	5.97523	6.6714	6.00575	6.00758	5.90613	6.41899	6.0321	5.73743	6.91075	5.8182	6.61197	6.24938	7.37102	6.59289	5.51146	5.74494	5.71534	6.37555	6.15189	6.16359	6.31606	6.50209	6.54188	5.99676	6.33918	5.95301	6.79245	5.5253	5.90053	6.77604	6.58216	6.05439	6.80984	5.81005	5.64508	6.6561
ADAM33	5.68886	5.53717	5.08631	5.38635	5.94852	5.67655	6.22584	5.53779	5.8579	5.62949	5.94085	6.2047	5.74141	6.17838	5.94852	5.84047	5.65745	5.51927	4.98249	6.14882	5.76082	5.79947	5.59689	5.30302	5.5931	5.65551	5.92572	5.54924	5.72184	5.75398	5.7723	5.77851	5.57335	5.70819	5.60652	5.80549	5.63798	5.63985	5.625	6.03615	5.80519	5.37121	6.07242	5.58649	5.37706	5.32936	5.28339	5.72374	5.19574
ADAM3A	3.0141	3.03362	2.91824	3.13204	2.94514	3.27538	2.91824	2.97895	3.0831	3.34127	3.02458	2.89747	2.84463	2.83901	2.99352	3.02161	2.98141	2.98073	2.89454	3.18341	2.88224	2.88943	3.01446	3.02226	3.06438	3.05449	2.97651	3.05649	2.86389	2.81844	3.32218	2.8924	2.80245	2.8989	3.10633	2.86927	3.07268	2.98937	3.19078	3.12149	3.07407	3.05121	3.46168	2.88793	2.88076	2.90939	3.17777	3.08099	2.87847
ADAM5	2.78651	2.74055	2.61889	2.94477	2.73695	2.78312	2.60287	2.74324	2.66035	2.6593	2.67143	2.62822	2.56668	3.15128	2.65662	2.62363	2.6593	2.7277	2.68355	2.75499	2.62654	2.72287	2.58627	2.83021	2.88759	2.72195	2.57925	2.70861	2.59618	2.68111	2.69791	2.74739	2.47704	2.77353	2.72145	2.75591	2.59985	2.65122	2.77737	2.82982	2.4788	2.72571	2.86389	2.784	2.64636	2.6719	2.84939	2.95225	2.68506
ADAM6	3.06602	3.3337	3.16867	3.00111	3.10235	3.22593	3.31669	3.40802	3.07773	3.36973	3.21195	3.11435	2.96575	3.38402	3.08067	3.17999	3.16711	3.21547	3.16	3.30272	3.09809	3.14504	3.41246	3.16357	3.14048	3.05969	3.12893	3.3068	3.10963	3.02018	3.20522	3.21038	3.45415	3.16898	3.17712	3.22692	3.21643	3.1781	3.33027	3.18859	3.32635	3.29729	3.17969	3.12181	3.3247	3.07647	3.25463	3.32028	3.29919
ADAM7	2.79685	2.49308	2.56466	2.72145	2.76785	2.36856	2.62236	2.58885	2.77353	2.51606	2.66145	2.39524	2.47014	2.59985	2.44481	2.60654	2.784	2.4788	2.53502	2.71426	2.55317	2.4939	2.68978	2.66366	2.76303	2.51606	2.56052	2.46841	2.41834	2.52755	2.59068	2.45836	2.51308	2.54902	2.49637	2.51976	2.6796	2.67618	2.59926	2.47274	2.42456	2.49065	2.56864	2.4506	2.64423	2.58123	2.37432	2.4574	2.50694
ADAM8	5.06329	5.03552	4.79417	5.23359	4.83901	4.74343	5.02436	4.65559	5.18156	4.90566	5.13694	5.06008	4.93098	5.39482	5.18654	5.02759	5.29544	5.1346	5.48568	5.06546	5.23486	5.00219	5.28442	5.04711	5.12901	4.88471	5.03522	5.41782	5.27581	5.14283	5.06465	5.11261	5.64634	5.19707	4.98282	5.10994	5.12578	4.94887	5.35135	4.81037	5.52722	4.97781	5.499	5.56188	5.30949	5.34839	4.82887	5.15482	4.9037
ADAM9	9.36154	9.70306	9.44702	9.7151	9.65407	9.09017	9.39809	9.53964	9.32099	9.53051	9.77628	9.32578	9.34837	9.44839	9.62118	9.44984	9.35347	9.85723	9.53519	9.41038	9.50845	9.31206	9.55626	9.55945	9.65574	9.73058	9.62267	9.95284	9.74114	9.37183	9.7151	9.62729	9.62584	9.15256	9.80797	9.67191	9.75699	9.07883	9.51142	9.62888	9.48838	9.62729	9.76908	9.56091	9.46098	9.37568	9.73378	9.63508	9.68502
ADAMDEC1	3.06198	2.7414	2.76961	2.96924	2.74186	2.82389	2.88417	2.97651	2.79177	3.01722	2.99949	2.96855	3.13018	2.55579	2.82062	2.66311	2.89961	3.0946	2.47192	2.69275	2.79776	2.6141	2.74186	2.8857	3.40961	3.37669	2.84148	2.82308	2.84227	2.71	2.75499	2.7052	2.71713	2.91231	3.0515	2.77226	2.55645	2.62761	3.02693	2.42051	2.88113	2.89853	2.84703	3.65281	2.8235	2.78914	3.04859	2.88302	2.7133
ADAMTS1	7.60977	7.72298	8.05616	7.57123	6.80984	7.41619	8.9935	7.4947	7.97546	8.18202	7.31785	7.42789	6.64353	7.39988	6.59389	7.03359	7.12399	8.31265	7.59999	6.98045	7.63646	7.26121	7.94235	7.19163	7.56436	7.13331	7.31415	7.83098	8.11596	7.88788	8.12582	7.67115	8.61465	6.95161	7.88506	7.22269	8.64646	7.66187	7.66945	6.98636	8.89243	8.66588	8.36728	8.07371	8.30248	7.19657	6.92906	7.58384	7.49639
ADAMTS10	5.22473	4.98345	5.22746	5.32618	5.96896	5.61696	5.64244	6.04496	5.85377	5.85314	5.96101	6.29624	5.9916	5.99189	5.77197	5.61911	5.85091	5.97523	5.36467	5.86959	5.5076	5.46902	5.66218	5.44794	6.00575	5.78241	5.67976	5.86617	6.07743	5.72634	5.46624	5.89586	5.47133	5.61347	5.9093	5.51273	5.68731	5.80672	5.69326	5.4847	5.90648	5.58964	5.79469	5.71195	5.54504	5.39186	5.44503	5.78208	5.69202
ADAMTS12	4.54948	5.36044	4.99338	4.46188	5.43153	5.09868	5.63142	4.46719	5.40279	5.50279	5.35433	5.51177	4.96926	5.08369	5.45626	5.2201	5.51146	5.86617	4.81653	4.96683	5.15062	4.90115	5.20497	4.70923	5.18622	4.61552	5.10899	4.98215	6.06739	5.83648	4.87781	5.25257	5.12838	4.73851	5.72787	5.17175	4.79417	5.43922	4.81908	5.57564	5.38732	5.35103	5.13795	5.12044	5.05907	5.27063	4.90234	5.46403	4.80388
ADAMTS13	4.64621	4.29803	4.66786	4.77553	4.78534	4.57938	4.53883	4.7223	4.61617	4.43619	4.72656	4.97019	4.90176	4.80192	4.89657	4.70314	5.07135	4.58989	4.91271	4.82754	4.82008	4.90885	4.74087	4.77747	4.70766	4.71896	4.74116	4.64188	4.55629	4.71401	4.70221	4.43685	4.63954	4.84728	4.51391	4.59464	4.94497	4.52168	4.61519	4.77913	4.81588	4.46314	4.81456	4.75777	4.77365	4.54722	4.61682	4.84982	4.42123
ADAMTS14	4.91306	4.45211	4.30815	4.20516	4.67276	4.44341	4.23442	4.37154	4.45242	4.33635	4.37774	4.24373	4.17197	4.59776	3.97566	4.55664	4.33766	4.6056	4.3815	4.43914	4.26528	4.22171	4.49592	4.10738	4.24985	4.30289	4.51391	4.39337	4.69396	4.356	4.63592	4.62636	4.52633	4.20166	4.32799	4.30721	4.5404	4.08498	4.455	4.19221	4.54984	4.32833	4.56462	4.04024	4.28529	4.21758	4.28056	4.6237	4.40609
ADAMTS15	5.77389	5.92921	6.39771	6.5476	6.49227	5.96287	6.93114	5.97876	6.09382	6.39834	6.84011	5.81165	6.30858	6.37421	5.98601	6.0299	6.75996	5.83922	6.22712	6.52509	6.13709	6.37325	6.35102	5.8525	6.37938	5.2129	6.30465	6.16161	7.11464	6.46463	6.23298	6.70445	6.00385	5.89306	6.23769	5.90581	6.48498	6.19566	5.23807	6.59456	6.79175	6.15999	6.06285	6.62782	7.87077	7.68729	5.72155	6.55492	6.48466
ADAMTS16	4.58334	4.78765	4.37484	4.47312	4.48571	4.13458	4.41116	4.44697	4.47478	4.37448	4.40908	4.62836	4.66468	4.33573	4.48439	4.21058	4.31303	4.54755	4.63458	4.54692	4.52435	4.51298	4.42525	4.44536	4.30499	4.30531	4.52199	4.67208	4.50936	4.5586	4.54587	4.50875	4.52435	4.56081	4.49308	4.83616	4.84792	4.63398	4.39555	4.57262	4.35569	4.37836	4.61899	4.45211	4.52831	4.47446	4.74087	4.39651	4.40226
ADAMTS17	4.37805	4.69985	3.99541	4.4776	4.51748	4.2418	4.40321	4.49345	4.69103	4.72195	4.37644	4.51904	4.64458	4.68178	4.59116	4.70703	4.39148	4.42782	4.22738	4.46922	4.23542	4.31002	4.14754	4.66468	4.63984	4.11904	4.23	4.6778	4.49182	4.71433	4.77463	4.79642	4.42153	4.20485	4.75082	4.64458	4.42374	4.78991	4.32221	4.71208	4.25774	4.62571	4.21315	4.43072	5.16106	4.37927	4.09675	4.64519	4.16077
ADAMTS18	3.37704	3.60508	3.33561	3.46368	3.74376	3.59011	3.63048	3.51533	3.57029	3.55904	3.65471	3.73759	3.80139	3.50886	3.54612	3.67511	3.61382	3.51533	3.74594	3.47557	3.56969	3.52851	3.76388	3.58473	3.53849	3.72446	3.60387	3.50335	3.58158	3.76769	3.54676	3.41501	3.59425	3.33816	3.42811	3.62304	3.59552	3.634	3.70036	3.49391	3.74252	3.77051	3.61053	3.59105	3.48978	3.58572	3.62592	3.7695	3.49391
ADAMTS19	3.40833	3.56877	3.88249	3.79939	3.45018	3.68106	3.99605	3.3375	3.74564	3.37104	3.32149	3.33339	3.27538	3.44572	3.61542	3.82058	4.24925	3.80238	3.47846	3.61282	3.37004	3.24057	3.7837	3.61179	3.34699	3.57473	3.39648	3.60856	3.7385	3.91535	3.52975	4.33408	3.36534	3.54266	3.78651	3.58722	3.44758	3.77629	3.7565	4.05438	3.24217	3.50601	3.57029	3.11761	3.42524	3.5166	3.24217	3.75773	3.83256
ADAMTS2	6.32443	5.88908	6.60485	6.54524	6.32606	5.91552	7.33126	6.33246	6.27156	6.42777	6.7282	7.4413	6.47671	6.74623	6.80882	6.28621	7.87627	6.97135	5.54226	6.29977	6.99962	5.84996	6.2892	5.88092	6.9808	6.18419	6.21238	6.99362	6.86389	7.24726	6.39208	6.33344	5.6908	5.84551	7.20712	6.31052	6.46756	6.87925	6.23964	6.80849	7.28698	5.97814	6.62082	6.00788	6.21896	6.29977	6.07558	6.53719	6.34459
ADAMTS20	3.11984	2.9907	3.01818	2.98802	3.05317	3.02261	3.0063	3.00046	2.89818	3.07773	2.81204	2.92138	3.09809	2.8872	2.9907	2.9558	2.94579	2.89454	2.98484	2.96535	2.93839	2.8678	3.01306	3.04106	2.94514	2.85457	2.98451	2.9752	2.93399	3.23357	2.85338	2.99571	3.01512	2.96535	2.97246	3.008	2.95509	3.19018	3.16646	3.09026	3.03255	2.95296	2.94841	3.07473	3.06371	2.92416	3.01172	2.95757	2.85495
ADAMTS3	4.21347	4.35344	4.45924	3.74011	4.48604	4.09169	4.65463	4.28984	4.8628	4.17293	3.99243	3.6237	4.051	4.03221	3.90944	4.0537	4.43982	4.34955	3.6308	3.95006	4.3152	3.85224	4.30909	3.93612	4.06628	4.53328	3.925	4.46314	4.76909	3.96607	3.90023	4.04966	4.74152	3.94871	4.54428	4.19028	3.87988	4.73068	4.08631	4.48153	3.98335	4.23926	3.96478	4.36824	5.17695	3.82663	4.57486	3.86958	4.06941
ADAMTS4	6.2655	5.78013	6.52407	6.69997	5.77197	6.00351	8.28377	6.63047	6.49959	8.36236	6.09976	6.70302	4.64519	6.47274	6.62782	5.93177	6.4744	7.07227	6.4813	5.59978	6.88236	5.91209	6.79035	6.01745	6.89545	5.54504	6.05877	7.10514	6.59289	6.82338	6.53819	6.38888	8.25222	4.79483	7.39785	6.46913	8.45607	6.50584	6.62282	6.16936	8.51043	6.78227	7.80549	7.42712	7.26015	6.44827	5.53425	7.21721	6.28526
ADAMTS5	6.60346	6.778	7.26485	6.9181	6.2833	6.95197	6.51784	7.59267	7.50026	7.11004	7.34878	6.02893	7.16753	6.7587	6.02181	6.32381	5.8277	5.93683	5.80011	6.39735	6.32902	6.59117	7.5267	6.93114	7.0277	6.09315	6.2709	6.27028	6.55765	7.27516	7.42712	7.51793	6.01169	7.29463	7.07708	6.69159	7.25294	7.70901	7.089	6.10727	7.51591	6.39374	6.94073	7.23988	6.97355	5.81451	6.93388	7.41395	8.06918
ADAMTS6	4.45597	4.37644	4.86664	3.96103	4.64712	4.29618	4.5739	4.71537	3.91921	4.36138	3.64265	4.12605	4.36068	4.44077	4.00305	4.03995	5.0777	5.20446	4.58899	4.05499	4.26216	4.42716	4.19812	3.8357	4.10455	4.4326	4.09644	4.18402	4.4682	3.79908	4.30499	4.0047	3.80366	4.32864	4.60895	4.59369	4.19354	4.43552	4.29652	4.32704	4.45987	5.29704	3.79437	3.93874	3.7235	4.15947	4.65493	4.23	4.04058
ADAMTS7	6.18163	6.24151	6.22877	6.20187	6.55873	6.05687	6.34108	6.21613	6.37361	6.58915	6.50715	6.28821	6.21986	6.70851	6.76271	6.55134	6.58445	6.06465	6.67741	6.89753	5.66779	6.46557	6.27852	6.5422	6.45522	6.0244	6.76923	6.70337	5.98848	6.37971	6.60922	6.84588	6.39969	6.40203	6.22175	6.22844	6.10696	6.16566	5.7621	6.52113	6.22811	6.52339	6.27916	6.71809	5.98346	6.95494	6.2988	6.58989	5.98123
ADAMTS8	4.07171	4.36001	4.20644	4.41344	4.35876	4.39788	4.21792	4.53977	4.44536	4.16661	4.45178	4.27938	4.05499	4.28951	4.35842	4.30815	4.6637	4.32348	4.26868	4.19127	4.13303	4.05201	4.3676	4.33832	4.08663	4.0704	4.34526	4.22804	4.49624	4.5162	4.27745	4.54428	5.31708	4.13745	4.62059	4.26339	4.25184	4.18632	3.9918	4.57907	4.20422	5.08858	4.54755	4.18998	4.85272	3.84819	3.96805	4.34497	4.26742
ADAMTS9	8.06256	8.63974	8.68619	8.6196	8.00992	8.82748	9.6305	8.21509	9.2305	9.30833	9.50554	8.34919	7.12863	8.65243	7.99395	8.378	8.53764	9.02012	7.85077	7.55392	9.09216	7.56281	8.41427	7.99045	8.65321	6.9502	8.26775	8.42953	9.04942	9.28587	8.63831	8.76822	10.8722	7.13152	9.78711	8.82103	10.7143	8.51643	8.18701	8.45039	10.0154	9.15903	9.25859	8.838	10.6689	8.39977	7.9919	9.07581	8.46974
ADAMTSL1	4.22077	4.18767	4.53422	4.54554	4.42782	4.44762	4.32318	4.01622	4.61997	4.30657	4.48121	4.30253	4.55629	4.2637	4.00829	4.06402	5.20704	4.7183	4.40032	4.6056	4.53683	4.25114	4.23099	4.03378	4.00173	4.24656	4.38339	3.86701	4.06079	4.27498	4.03345	4.31811	4.15008	4.39788	4.20516	4.01946	3.88081	4.96654	4.21058	4.04966	4.63398	4.61836	3.87863	4.29618	4.57877	4.18081	4.22837	4.19062	3.92979
ADAMTSL2	5.21392	5.5311	5.18717	5.26924	5.42991	5.02151	5.78241	5.7596	5.69648	5.57911	5.18622	5.70381	5.36371	5.05714	5.50371	5.6908	5.93964	5.56856	5.75988	5.59341	5.25587	5.05714	5.54255	5.32295	5.45491	5.20218	5.88282	5.25057	5.7298	5.6185	5.39703	5.56312	5.63924	5.67225	5.65277	5.82014	5.25193	5.36799	5.41494	5.78075	5.3939	5.41242	5.93146	5.44305	5.14044	5.70226	5.6383	5.52722	5.1083
ADAMTSL3	6.32965	7.05228	6.76993	6.97564	6.75541	7.05708	6.26616	6.63918	7.0869	6.48429	6.76308	6.4049	7.32934	6.9652	6.95426	6.85337	7.59026	6.73502	7.11323	6.801	6.95796	7.03084	6.49429	6.74293	7.12614	6.29374	6.21772	6.40916	6.33059	6.31736	6.23994	6.49728	6.1144	7.17549	7.08724	6.92799	6.17427	7.29171	6.79897	6.90805	6.77269	7.00199	6.29846	6.44959	6.10487	6.819	6.68352	6.76694	5.82333
ADAMTSL4	5.88688	6.83361	6.36169	6.67271	5.67751	5.7944	6.13678	6.09047	5.93052	5.63671	6.43297	6.01839	6.05057	6.48663	5.72341	6.37295	6.04334	5.50988	6.21677	6.64556	6.28752	5.79066	5.83584	5.93239	6.22649	5.67256	5.55467	5.70978	5.91645	5.95301	6.53393	6.23361	6.64781	5.65935	6.21489	6.28952	6.42478	5.01404	5.62438	5.79528	6.85337	6.19802	6.38922	6.37104	6.79245	6.05877	5.34839	6.06122	6.48364
ADAMTSL4-AS1	5.20575	4.6056	5.22808	4.18902	4.65431	5.53393	5.2271	5.56698	4.68704	4.69268	5.24314	5.33298	4.67338	4.64293	4.79576	4.75348	4.6056	4.8598	5.30103	4.75997	4.97781	5.23453	4.82887	4.32002	4.65786	5.52077	4.41311	4.71243	5.24285	5.00511	4.93826	4.8583	5.12451	4.52268	5.10799	5.06362	4.98013	4.94633	5.22611	4.82754	5.18095	5.11457	4.60623	4.86697	5.08029	4.50745	5.01374	4.86109	4.33666
ADAMTSL5	7.02738	7.0412	6.93698	7.22774	7.47982	7.40864	6.19931	7.48067	7.29313	7.10514	6.92054	7.65894	7.31296	6.84956	6.75102	7.59551	8.03427	6.76488	6.80951	6.94785	6.87349	7.38378	7.12823	6.46102	6.65172	6.58609	6.99186	6.38136	6.68594	7.43754	6.66098	6.88666	7.44897	7.10547	7.53657	6.95832	7.11936	7.37897	7.1136	6.20562	7.30018	7.12977	6.64225	6.92089	7.14126	6.73915	7.32857	7.11683	6.58747
ADAP1	5.5214	5.18685	5.23162	5.71879	5.1179	5.17461	4.88895	5.2628	5.25127	4.80486	4.91964	5.1944	5.0568	5.27547	4.85664	5.12838	5.06137	4.84253	4.87251	4.79576	4.99242	5.22439	5.27247	5.05382	5.02278	5.33697	4.97647	4.99719	5.18357	4.98843	5.46082	4.65134	5.08369	4.6598	5.06008	5.04346	5.66252	5.28442	5.6438	5.07867	5.04902	5.37182	5.02975	4.97853	4.71304	5.32551	5.26762	5.086	5.31512
ADAP2	5.99618	5.95428	6.62218	6.3277	6.86454	6.09444	6.70547	6.59688	6.45263	6.59557	6.54591	7.17338	6.23521	7.03706	6.59781	6.32156	6.96759	6.67741	6.53223	6.26393	6.23331	6.03488	6.41017	6.16597	6.35071	5.86368	6.36201	6.28428	6.9947	6.95634	6.11629	6.22049	6.5271	5.95891	6.90495	6.47801	6.14293	6.74162	6.11853	6.65801	7.03905	6.71776	6.4082	6.14358	6.28621	6.55394	6.29846	6.46041	6.57607
ADAR	7.43754	7.37705	7.44897	7.59869	7.62522	7.73109	7.72462	7.67658	7.3917	7.49277	7.64591	7.43176	7.54567	7.67697	7.87315	7.39742	7.59387	7.64463	7.84891	7.43977	7.5472	7.67236	7.5846	7.66063	7.58984	7.41879	7.4446	7.374	7.42903	7.56476	7.17338	7.2443	7.44545	7.53737	7.75355	7.54085	7.60275	7.60977	7.14642	7.71862	7.55686	7.85438	7.50893	7.59267	7.85933	7.74699	7.38678	7.29208	7.19766
ADARB1	6.26306	5.93622	6.74228	6.2833	6.51447	6.62946	7.14642	6.38888	6.82139	6.69928	6.78528	6.66665	6.6687	6.65378	6.57844	6.47868	7.05882	6.91951	6.58513	6.41179	6.61951	6.61458	6.31835	6.6202	6.88167	6.34337	6.73777	6.37038	6.78657	7.01816	6.45817	6.52954	7.19301	6.33214	6.86389	6.71453	6.677	6.52744	6.59904	6.44888	6.42084	6.59812	6.79829	6.79792	6.57338	6.93077	6.42616	6.69523	6.24597
ADARB2	5.0081	4.78627	4.75379	4.82684	4.5643	5.27247	4.27876	4.7925	4.71503	4.54818	4.63883	4.81942	4.85107	4.60623	4.60994	4.74693	4.5136	4.51262	4.66691	4.89499	4.54136	4.63847	4.76606	4.75413	4.49214	4.45829	4.83549	4.44568	4.44341	4.49214	4.90782	4.72122	4.74657	4.76606	4.62192	4.58566	4.83155	4.82387	4.80388	4.74308	5.0438	4.53518	4.90081	4.55109	4.80746	4.9144	4.62805	4.82754	4.38305
ADAT1	6.66298	6.77635	6.93148	6.93358	6.84281	6.34205	6.67878	6.06863	6.47641	6.801	6.51286	6.87039	6.65477	6.38136	6.37587	6.41377	6.45948	6.92698	6.98318	6.47573	6.58679	6.6018	6.39177	6.1262	6.21268	6.12037	6.47901	6.69793	6.97701	6.67003	6.24093	6.49793	6.50315	6.19404	6.89753	6.33059	6.27124	6.57739	6.42343	6.2053	6.10516	6.19151	6.45687	6.62249	6.86622	6.27059	6.94888	6.77702	6.63114
ADAT2	5.15843	4.99493	5.04245	5.21098	5.36734	5.51831	5.51609	4.91964	4.95391	5.6989	5.30302	4.76979	4.99562	5.17072	4.89374	4.94211	4.95422	5.72184	5.12297	4.65103	4.7333	4.95613	4.90533	5.16042	4.68082	4.64224	4.94309	5.09473	5.6519	5.19642	4.96031	5.27476	5.60392	4.93235	5.04964	4.68612	4.3918	4.77431	4.74725	5.10932	5.42471	5.19771	5.06596	5.16459	5.34773	5.37182	4.98669	5.56825	5.26825
ADAT3	5.30784	4.92852	4.77431	4.55201	5.20248	4.65621	4.61216	4.77553	5.19117	5.1803	4.92066	4.79023	4.95488	4.87949	4.88925	4.97448	5.24254	5.09151	4.71333	5.19017	5.18191	4.96063	4.95832	4.68046	4.96096	4.67338	5.05382	5.03685	5.03193	5.31545	5.16428	4.86831	5.27648	4.7912	5.00086	5.07267	5.28843	5.04039	4.79961	5.11979	5.25969	5.09085	4.81005	5.07516	5.03392	4.60196	4.78828	4.70571	4.50352
ADCK1	5.33232	5.63204	5.5931	5.18489	5.59216	5.26246	5.68545	5.65582	5.66436	5.65616	5.65935	5.28743	5.88875	5.70757	6.26364	5.45427	5.50501	5.27755	5.22903	5.96418	5.34577	5.61696	5.7298	5.73743	6.02181	5.66095	5.80672	5.87879	5.2897	5.41494	5.85027	5.69705	5.32197	5.7041	5.68948	5.80453	5.57941	5.55908	5.62126	5.79883	5.42824	5.98785	5.75893	5.78043	5.30525	5.97842	5.58078	5.81389	5.58335
ADCK2	5.10603	5.02217	4.9376	4.43619	4.68644	5.04514	4.84601	4.74404	4.38664	5.0555	5.02691	4.78272	4.84728	5.27513	5.01535	4.68612	5.40088	5.15843	4.95916	4.55955	5.32004	5.21098	4.71275	5.08236	5.13795	5.19408	4.86925	5.44989	4.97186	4.72999	4.71503	4.80907	4.44407	4.79515	5.40307	5.29449	4.93167	4.78697	5.17997	5.44082	5.24346	4.98147	4.64355	4.98044	4.98378	5.00708	4.72195	4.51454	5.26006
ADCK5	5.52047	5.37739	5.05751	5.18748	5.30525	5.17899	5.15482	5.32618	5.26825	5.39544	5.13494	5.39733	5.38003	5.31175	5.29964	5.19931	5.71813	5.41115	5.32233	5.33901	5.12173	5.25159	5.39924	5.38666	5.74867	5.24314	5.36305	5.22304	5.07734	5.11059	5.07576	4.94017	4.98669	5.3725	5.41494	5.25689	5.23195	5.37542	5.37806	5.31018	5.2686	5.50565	5.14283	5.42072	5.50596	5.52565	5.36305	5.14315	5.07135
ADCY1	5.57367	6.33828	5.15418	5.35073	5.64115	4.99757	5.29515	5.6383	6.0806	5.42537	5.89991	5.85952	5.58554	5.7596	5.60392	5.84833	5.5214	4.96818	5.70473	5.47064	5.27215	5.71942	5.94179	5.7643	5.92763	5.92084	5.69797	5.25844	5.22677	5.14474	5.41401	5.38266	5.33128	5.72472	5.18062	5.52497	5.60422	5.70381	5.58335	5.49837	5.39022	6.45488	5.8856	5.9645	5.78368	5.8064	5.27095	5.34089	5.62533
ADCY10	3.06536	3.04606	2.74739	3.06602	3.47528	3.22692	2.81124	2.96995	3.08003	3.008	3.08408	3.11695	3.25946	2.85653	3.10802	2.84345	3.14338	2.91545	3.18726	3.11249	2.91748	3.32635	3.0634	3.1853	3.23547	3.08275	3.14373	2.94168	2.85889	2.98173	3.10533	3.03289	3.00046	3.20677	2.97105	3.11888	3.14308	3.03052	3.59911	3.03605	3.00149	3.25402	2.92521	3.08699	3.09389	3.20745	3.33093	2.94546	3.14083
ADCY10P1	4.33014	4.77268	4.88661	5.37027	5.47227	4.80873	4.70051	4.45597	5.37739	3.76614	4.94434	5.21692	5.01337	4.70605	5.17365	4.82958	5.21593	4.40741	4.52569	4.73626	5.33365	4.56305	4.46788	3.0984	4.47827	5.55181	4.3124	4.84126	4.57938	4.10455	4.76385	4.95519	4.62093	5.32997	5.10932	5.05907	5.40338	4.75477	3.94643	3.89333	4.83935	4.49117	4.63425	5.45491	6.3267	4.86246	4.90501	4.19028	4.02906
ADCY2	5.07233	5.14998	4.98703	5.21852	4.85238	5.16365	5.15811	4.67567	5.08796	5.17006	5.02884	5.19152	5.18322	4.83683	4.81456	4.87586	4.93889	4.7674	5.37091	5.13947	5.03325	4.90597	5.12838	5.19017	5.12173	4.86535	4.77812	4.8712	4.64879	4.57584	5.04711	4.94211	4.64016	5.17461	4.87813	5.21593	5.38066	4.75213	4.88082	4.98804	4.89407	4.84857	4.87813	5.1323	5.00543	4.84921	5.2808	4.83484	4.82791
ADCY3	6.62185	7.47252	6.85747	6.86045	6.58952	7.25976	7.43595	7.30789	7.68278	7.07572	7.17169	7.16067	6.0202	6.86759	7.11792	7.11501	6.50879	7.08618	6.46626	6.41342	6.94624	6.63283	6.89893	6.8537	6.97206	6.39017	6.94313	6.92299	7.19692	7.39473	6.33858	7.05604	7.08134	6.80232	7.44055	6.77235	7.6302	6.8292	6.68152	7.50893	7.46199	6.88133	7.80161	6.68492	7.23097	7.05367	6.71945	7.00469	6.63572
ADCY4	7.11683	7.1995	7.12755	6.78227	7.68322	8.34659	7.84626	7.08166	7.79241	7.31189	7.99543	7.52627	7.6261	7.42982	8.0567	7.53503	7.87902	7.25861	7.94554	7.52547	7.19726	7.23881	7.30974	7.39866	7.53183	7.34456	7.7859	7.22308	7.55347	7.57164	7.11829	7.28804	7.87172	7.42184	7.9251	7.67903	7.59193	7.5818	7.3198	7.53104	7.90469	7.95554	7.37593	7.03706	7.55347	8.02689	7.04403	7.79331	6.90145
ADCY5	9.16412	8.92131	8.93263	8.95147	8.936	8.4724	9.1709	9.34837	9.19964	9.60678	9.24688	9.16307	9.83288	9.19521	9.47993	9.19318	9.56382	8.45412	9.97665	9.66857	9.59902	9.56091	9.44147	9.94562	9.74468	9.08079	9.20286	9.08483	8.27255	8.14436	9.06606	8.53151	8.00692	9.52442	8.87227	8.6502	9.32703	9.61128	9.7674	9.59902	9.00466	9.47266	9.54546	9.76411	7.7859	9.22124	9.09017	9.13687	8.59821
ADCY6	8.39256	8.36539	8.5249	8.43642	8.32269	8.53889	7.77547	8.50283	8.63399	7.6577	8.16606	7.79287	8.3884	8.45876	7.99921	8.59327	8.76983	7.39827	8.23508	8.32149	8.59103	8.57037	7.77413	7.4056	8.41998	7.81528	8.45934	7.8661	7.53853	8.09358	8.41046	8.39609	7.69621	8.46319	8.29652	8.6517	8.08844	8.21228	7.80962	7.96086	7.8341	8.42891	7.95752	7.88644	7.38188	8.43085	7.94554	8.60175	7.3864
ADCY7	4.8537	5.30269	5.79163	5.54001	5.56247	5.61503	5.80549	5.46235	5.57045	5.6681	5.44537	6.17427	5.53425	5.91367	5.87629	5.58429	5.84452	5.71663	5.44669	5.64877	5.37282	5.55976	5.44305	5.62315	5.60897	5.74335	5.62218	5.49097	5.75803	5.71564	5.27442	5.55436	5.81546	5.40608	5.6036	5.34676	5.37772	5.56793	5.41686	5.68133	6.07872	5.75181	5.36176	5.49554	5.50248	5.77571	5.39544	5.66252	5.63765
ADCY8	3.99541	3.53814	3.7103	3.39079	4.08342	3.64297	3.32668	3.70711	3.69721	3.75425	3.49043	3.64202	3.48814	3.88691	3.41371	3.69084	3.51467	3.67701	3.76553	3.52975	3.60295	3.58822	3.73014	3.51533	3.66412	3.45597	3.76388	3.62017	3.93937	3.59454	3.92342	3.39144	3.94387	3.84788	3.79718	3.64233	3.61665	3.55023	3.32441	3.38848	3.50271	3.63109	3.58601	3.80333	3.66443	3.88942	3.77179	3.80683	3.7106
ADCY9	7.88935	7.76756	7.8077	7.53624	7.91039	7.70901	7.71246	7.71116	7.55769	8.01577	7.87902	8.08952	8.0971	7.81755	8.32641	7.78291	7.71509	7.88601	8.26025	7.7999	8.01627	7.81268	7.82028	7.60121	7.73201	7.9662	7.844	8.02888	7.82873	7.65678	7.88043	7.84489	7.76273	7.68906	7.73721	8.19529	7.91475	7.96378	8.07013	7.99095	7.64548	7.71813	8.288	7.85077	7.56878	8.31863	7.82562	7.71725	7.47447
ADCYAP1	3.73599	3.91886	3.76678	3.92847	3.83196	3.81995	4.02391	3.92247	3.77854	3.76323	3.75325	4.05752	4.01088	3.76487	3.90721	3.88345	3.67072	4.06146	3.81324	3.96325	3.74501	3.86604	3.80809	3.82919	3.98079	3.88376	4.09002	4.15947	3.92247	4.01978	3.87205	3.76103	4.08694	4.08631	3.95608	3.68796	4.07554	3.91598	4.61184	3.92847	3.75876	4.28852	4.20166	4.04673	3.73014	3.70455	3.94133	3.8744	4.05949
ADCYAP1R1	4.91579	5.68223	5.00777	5.27029	5.70819	5.25057	6.15159	4.99305	5.74016	5.05843	5.44405	5.8182	5.53813	5.73076	5.89248	5.20314	5.59247	4.70736	5.48756	5.39252	5.69047	5.67683	5.50466	5.34902	6.02502	5.22139	5.69299	5.42537	5.31708	5.94565	5.13195	4.70347	5.7863	5.1398	5.09441	5.38598	4.79218	5.3899	5.43954	5.60961	4.78434	6.10426	5.64045	6.05311	4.58927	6.33918	4.82417	6.25131	5.03586
ADD1	8.21451	8.19422	8.3252	8.24297	8.30309	8.20995	8.21792	8.37234	8.3847	8.43969	8.51173	8.54845	8.41685	8.25116	8.46249	8.08288	8.24821	8.03183	8.15938	8.20647	8.08029	8.15424	8.27423	8.378	8.17036	8.2861	8.07371	8.26538	8.22704	8.09153	8.00068	8.23904	7.71334	8.14707	8.24131	8.28253	8.13376	8.29592	8.23333	8.55932	8.38898	8.02936	8.60803	8.43907	8.10327	8.41117	8.3074	8.15784	7.96086
ADD2	4.88113	4.80227	4.92628	5.27686	5.37706	4.60695	4.97582	4.48992	5.14826	4.66568	5.51863	4.87151	5.41529	5.37679	4.96096	5.06202	4.90434	4.65559	4.623	4.33635	5.00411	4.98044	4.87286	4.85337	4.85207	4.69301	4.53779	4.91077	5.23906	4.35344	4.41674	4.99271	5.49007	4.93002	4.80326	4.62571	4.8775	5.7763	4.664	5.00744	4.79351	4.85272	4.64748	5.00846	5.37806	5.08129	5.21098	5.3614	4.95051
ADD3	7.96675	7.96729	7.94098	8.17431	7.74618	7.86701	8.47298	8.30068	8.09816	8.04347	8.04239	8.11387	8.54231	8.42823	8.19255	8.32697	8.70059	7.87627	8.36183	8.56143	8.31445	8.52949	8.3612	8.46127	8.44787	8.65477	8.19695	8.19803	7.80593	7.82204	8.16497	8.13737	7.27225	8.54921	8.08192	8.09564	7.95994	8.49259	7.73501	8.161	7.81528	8.2971	8.1915	8.22589	7.02704	8.28318	8.06356	8.25793	8.32455
ADGB	2.77003	2.7442	2.68871	2.69174	2.82186	2.59741	2.66311	2.80952	2.82811	2.73828	2.76918	2.7442	2.85254	2.65283	2.59006	2.80365	2.63934	2.75319	2.74512	2.63442	2.76526	2.68207	2.84148	2.70721	3.01479	2.66609	2.86389	2.69324	2.70861	2.7026	2.82811	2.70625	2.93104	2.86045	2.67719	2.76701	2.7935	2.74607	2.58255	2.70429	2.93725	2.9762	2.71616	2.68558	2.76918	2.69932	2.55982	2.77611	2.88302
ADGRA1	4.59677	4.81005	4.48153	4.77947	4.55234	4.5807	4.17225	4.41926	4.47729	4.76876	4.40707	4.53748	4.71763	4.58741	4.63006	4.72721	4.41049	4.38959	4.61552	4.49117	4.40516	4.39685	4.85337	4.37741	4.54494	4.48222	4.78534	4.20485	4.58706	4.86567	4.73724	4.47542	4.7038	4.86178	4.66913	4.59212	4.79351	4.62706	5.04809	4.43228	4.54173	4.67848	4.26652	4.96519	4.51423	4.98501	4.79384	4.30531	4.90566
ADGRA2	6.07338	6.8258	6.39576	6.24093	6.79932	6.49665	7.07227	6.72014	7.03565	6.76029	6.88035	7.02312	7.03706	6.94562	7.12108	6.79279	7.42903	7.17338	6.99362	7.27849	6.43036	6.58812	6.96927	6.6707	6.90495	6.33795	6.71198	6.89715	6.87856	6.54321	6.26875	6.58883	6.33665	6.63316	7.16067	6.65445	6.06222	6.85914	6.48267	6.6956	7.10868	7.20384	6.41602	6.5584	6.2099	6.71518	6.35009	6.95665	6.75964
ADGRA3	7.39512	7.14052	6.90071	7.11289	7.16679	7.07708	6.76134	7.52226	7.27699	7.16529	7.57557	7.04269	6.96423	6.83055	6.99786	7.07323	7.49119	6.59389	7.19878	7.41654	7.44984	7.18851	7.31014	7.38712	7.46672	7.63347	7.15305	6.84384	6.80951	6.79897	7.16417	6.89929	6.33378	7.14197	6.98388	7.21649	7.32017	7.45223	6.9652	7.39546	6.5075	7.39289	7.12003	7.41312	7.16641	7.4466	7.03977	7.32237	7.23845
ADGRB1	4.8992	5.12901	4.76119	4.93399	5.0777	5.16042	5.04514	5.07202	5.07233	5.06074	4.7945	4.93167	4.92563	5.0336	4.89115	5.05781	5.06296	4.75213	5.37153	4.98407	5.02725	4.99109	5.07135	4.86178	4.86145	4.75444	5.30687	4.93399	4.8621	4.83421	4.91077	5.10057	4.99623	4.99788	4.96063	5.03161	5.13064	5.0568	4.57124	4.97952	4.8084	4.82754	4.73657	4.90434	4.82163	5.2201	4.99042	5.07233	4.78796
ADGRB2	5.06563	5.37511	5.31605	6.02926	5.66155	5.74335	5.12868	5.61083	4.96322	5.30913	6.05592	5.17105	5.87273	5.88381	5.86398	5.67163	5.62849	4.78176	5.76977	5.78208	5.60868	5.42991	5.37907	5.31639	5.34318	5.80856	5.50533	4.8963	4.82163	4.98282	5.18095	4.73952	4.8537	5.40151	5.94055	6.01776	5.64477	5.97781	5.57045	6.31999	5.09311	6.07648	5.73076	5.00511	5.07898	5.57663	5.95363	5.54952	5.47647
ADGRB3	4.85664	5.38698	5.06041	5.48371	4.89213	5.05314	5.06362	5.352	5.72946	4.86567	5.18425	5.53779	5.13362	5.22273	4.84158	4.52199	5.09311	5.08858	4.83901	5.03128	5.10381	5.29741	5.00015	5.63334	5.00644	4.78145	4.57584	4.68506	4.88439	5.59247	5.1083	5.2129	4.64549	5.1803	5.16694	5.09344	5.17461	5.24314	4.99369	5.32551	5.10729	4.86798	4.85141	4.82619	4.95644	5.12266	5.25094	4.84253	5.60012
ADGRD1	8.34659	8.3829	8.57664	8.58205	8.31916	8.31624	8.64506	8.25566	8.76091	8.45998	8.66126	7.79371	8.51377	8.56967	8.29652	7.91475	8.20927	6.47178	8.2814	8.10859	7.94098	8.35097	8.40611	8.30977	8.011	8.57097	8.49392	7.48724	7.04704	8.03936	8.01145	8.52753	7.60895	8.30248	8.38117	9.05518	8.66356	8.26594	8.31156	8.97489	7.97639	8.30508	8.73245	8.39493	8.32392	9.05617	8.20813	8.79436	8.59389
ADGRD2	4.59401	4.42618	4.69103	4.6073	4.63398	4.64082	4.5136	4.83389	4.76119	4.82484	4.55465	4.8537	4.7083	4.78828	4.89689	4.81324	5.00708	4.78627	4.79671	5.03619	4.36527	4.87286	4.69622	5.098	4.84538	4.64944	4.87552	4.89953	4.75997	4.82988	4.98703	4.80061	5.05976	4.84887	4.51096	4.2364	4.89243	4.78796	4.84538	4.51652	4.54948	4.57	5.06873	4.93068	4.87914	5.30558	4.68769	4.80388	4.54523
ADGRE1	3.46069	3.51277	3.47622	3.30582	3.48656	3.57384	3.19981	3.59391	3.02592	3.73076	3.56382	3.34792	3.49557	3.61282	3.42173	3.40683	3.48908	3.50794	3.92433	3.38877	3.54047	3.41858	3.35345	3.63592	3.42235	3.49687	3.3125	3.36753	3.3461	3.51051	3.37555	3.45213	3.96771	3.38496	3.39648	3.42145	3.53537	3.29024	3.84156	3.36344	3.33125	3.97725	3.62661	3.27346	3.69502	3.60731	3.39271	3.32668	3.70617
ADGRE2	4.09519	5.3699	4.0487	4.30909	4.16425	4.26156	4.84823	3.68073	4.75477	4.13554	4.77878	4.10933	4.27905	4.38085	4.16492	4.29652	4.3289	4.94465	4.60325	4.13939	4.35971	4.00173	4.60623	4.44407	5.36436	4.45987	4.14883	4.80162	5.6584	4.95117	4.62028	4.83224	6.57271	4.51748	4.56368	3.87054	4.86012	3.9137	3.63979	4.67749	6.18514	5.2284	4.67406	4.60387	4.45597	4.87653	4.80098	4.77169	4.32443
ADGRE3	3.63431	3.60167	3.47499	3.53421	3.5166	3.59174	3.54328	3.59521	3.37669	3.62111	3.45692	3.32829	3.68829	3.45179	3.52719	3.69309	3.47334	3.50568	3.58377	3.50794	3.52975	3.61315	3.40288	3.46532	3.60105	3.50144	3.50701	3.60387	3.58508	3.45143	3.55023	3.44297	3.76197	3.47462	3.2314	3.57223	3.35345	3.48978	3.55082	3.37473	4.12948	3.46893	3.40863	3.44887	3.68262	3.64109	3.58753	3.42269	3.6902
ADGRE4P	3.68324	3.76769	3.46271	3.30647	3.55202	3.53106	3.68829	3.51051	3.43246	3.74822	3.53478	3.69935	3.68073	3.68324	3.79316	3.16867	4.04125	3.49143	3.56187	3.46105	3.47589	3.37199	3.28733	3.66379	3.54737	3.55299	3.22155	3.39271	3.45845	3.51977	3.5569	3.70098	3.31929	3.61509	3.83829	3.43638	3.27056	3.27731	3.37538	3.75359	3.92247	3.83256	3.30908	3.69339	3.20582	3.31443	3.51533	3.17656	3.40226
ADGRE5	7.50139	7.10868	7.84674	7.10339	8.31688	7.09167	7.58657	7.48642	7.7147	8.07879	7.67579	7.74094	7.15885	7.36439	7.56009	7.69942	7.37593	7.55559	7.84805	7.58257	7.13474	7.19337	7.65341	7.22308	7.48412	6.94008	7.44425	7.54247	8.28489	7.91523	7.39785	7.78899	8.33403	7.05089	6.92229	7.60158	7.32425	7.30131	7.37593	8.08748	8.09153	7.34724	7.66602	7.22308	8.12011	7.77633	7.47862	7.36889	7.7015
ADGRF1	2.84068	3.23042	3.02592	3.2206	2.90749	3.15381	2.86169	3.41666	2.7935	3.30908	3.03796	3.29631	2.78482	2.8857	2.89712	3.13368	2.84386	2.95546	3.02295	2.97651	3.07807	3.02592	2.91824	3.21934	2.98698	3.10203	2.98208	3.02522	2.95296	2.83501	3.26928	3.136	2.79476	2.93546	2.93322	3.23042	3.01983	2.92628	3.04795	3.01949	3.05679	3.04826	2.76658	3.15703	3.25691	2.91563	3.01884	3.08699	3.06638
ADGRF2	3.96293	3.33061	3.32894	3.61411	3.81127	4.7259	4.04288	3.81863	3.70775	3.27851	3.21323	4.28693	3.73599	3.89567	3.64109	3.86635	3.37732	3.11824	3.42943	3.28767	3.60357	4.15204	3.82947	3.41058	3.80333	3.40896	3.75583	3.12306	3.44663	3.24924	3.60387	3.44601	3.50045	3.61853	3.56606	3.72068	3.32375	3.44824	3.76232	3.62497	3.60793	3.73076	4.21955	4.85302	3.70805	3.69827	3.78779	3.94289	3.6829
ADGRF3	3.9461	3.71678	4.18598	3.94069	4.05884	4.34892	3.95769	3.66349	4.01371	3.97054	4.19321	3.98107	3.99633	4.17107	4.19752	4.18868	4.17772	4.16425	3.88469	4.2879	4.12917	4.01882	4.15947	3.96417	3.94973	3.77821	4.29803	4.19062	4.06941	4.39685	4.21792	4.17864	4.08534	3.9308	4.11252	4.0217	3.78337	3.83163	4.26403	4.04514	3.9814	4.13524	4.21119	4.20644	4.41376	3.9529	4.14123	4.35707	4.11638
ADGRF5	9.60506	9.65924	9.40065	9.28466	9.41038	9.90123	9.2652	9.56382	9.67015	9.58211	9.66078	9.52601	9.25746	9.80797	9.7014	9.01033	9.52442	8.96762	9.16203	9.34968	9.40485	9.35094	9.48274	9.55626	9.51873	9.38093	9.4061	8.97046	9.34594	9.22723	8.92043	9.14628	9.10123	9.18078	9.33551	9.66229	9.30469	9.52904	9.32225	9.402	9.47993	8.92043	9.28344	9.35094	9.80031	9.886	9.42532	9.13152	8.61465
ADGRG1	7.25501	7.45902	6.94385	7.08062	7.24395	7.20058	7.2002	7.83452	7.57979	7.59387	7.69535	7.55193	6.82275	7.44354	7.55889	6.97172	7.15597	7.8341	7.14577	6.99613	7.13573	7.07394	7.54567	7.16753	7.19022	7.30322	7.06401	7.23353	7.78503	8.3104	7.07359	7.41015	8.27191	6.93426	7.95366	7.33497	7.59309	7.41351	7.58743	7.20459	8.45548	7.68322	8.04092	7.29535	8.41939	7.14162	7.02416	7.41993	7.1454
ADGRG2	4.72962	4.53034	4.96787	4.94698	4.74499	4.85046	4.85302	4.66468	4.24559	4.06079	4.50113	4.81878	4.33543	4.34556	4.11768	4.22236	4.22902	4.09136	4.34465	4.61519	4.46691	4.30377	4.19287	4.41149	3.92182	4.03535	4.11222	3.98537	4.51328	5.03653	4.14249	5.08631	4.8899	3.91104	4.06912	4.46248	4.52435	4.40546	4.43823	4.81422	4.23411	4.06333	3.96195	4.70703	4.88409	4.53683	4.74657	4.5404	4.8476
ADGRG3	4.70605	4.47212	4.17703	4.01748	4.2189	4.21563	4.82519	4.14754	4.40979	3.93999	4.79737	4.03995	4.12791	4.10423	4.26896	4.28592	4.29457	4.26497	4.67625	4.23507	4.15333	4.26186	4.23348	4.21725	3.98694	4.3699	4.57843	4.67112	4.27366	4.53064	4.61552	4.30289	5.72036	4.33408	4.3656	4.17169	4.69761	3.96575	3.85833	4.74628	4.91712	4.8232	4.3758	4.38696	4.09995	4.22264	4.45433	4.39052	4.42556
ADGRG4	3.06939	3.13238	2.80911	3.58572	2.97861	3.11124	3.02826	3.10334	3.08896	3.23202	2.96924	3.00183	3.14799	2.99283	2.8625	3.11792	3.07372	2.90711	3.15098	3.12405	2.99711	2.96888	2.95905	2.87313	3.10669	3.23816	3.08165	3.01884	3.05747	2.9558	3.06438	3.02226	2.70576	3.25627	3.03636	2.92738	2.80203	3.06036	3.00456	2.90901	3.27346	3.24411	3.13303	2.79556	3.02759	2.87656	2.87578	2.94059	3.14741
ADGRG5	4.58741	4.09136	4.3483	4.09362	4.15597	4.19976	4.23	4.19616	4.14529	4.21725	4.1837	4.20681	4.17007	3.91075	4.01946	4.41574	4.25353	4.13554	4.37352	4.56368	4.13078	4.15564	3.96447	4.08597	4.13366	4.00305	4.76703	4.18561	4.15141	4.21185	4.32002	4.44407	4.24925	4.19878	4.21592	4.19421	4.46534	4.10325	4.37741	4.03995	4.32953	4.23442	4.23862	4.09929	4.2418	4.34151	3.97115	4.26006	4.15947
ADGRG6	5.43664	5.63734	5.55976	5.97272	5.50957	5.52661	6.30666	5.33731	6.11821	5.54632	5.36799	5.92021	5.80889	5.94244	5.68545	5.21222	5.56037	5.47227	5.28775	5.38205	5.79282	5.3967	5.4424	5.70076	5.82081	6.12441	5.59154	5.47933	5.55695	5.15939	5.66436	5.30784	5.33163	5.29933	6.08924	5.22967	5.03489	5.71596	5.42961	5.36404	6.02663	5.50058	5.29318	5.8815	5.25587	5.91176	5.59945	5.32327	5.54226
ADGRG7	2.72721	2.57683	2.46841	2.48149	2.4574	2.64585	2.66091	2.5153	2.58751	5.92793	5.46935	2.88381	2.69375	2.55379	2.53279	2.88489	2.61058	2.80282	2.6366	2.48149	2.59926	3.05181	3.46695	2.95296	2.52755	2.63715	3.01071	3.13819	2.97105	3.02422	3.61573	3.48013	2.62654	2.89999	2.59371	2.56118	2.6572	2.83416	2.73602	2.62541	2.48393	2.78523	2.51078	2.66366	2.64104	2.88381	2.62119	2.94694	3.00014
ADGRL1	6.7244	6.50281	6.80267	6.41051	7.20459	6.37971	7.0264	6.98459	6.97065	6.84492	6.95898	7.10586	6.81794	6.97206	7.38082	7.09484	6.93975	6.46789	7.43137	7.08098	6.54658	7.04636	7.09774	7.11501	6.59148	6.9067	7.26193	6.79621	6.53925	6.88533	6.4598	7.04571	6.83089	6.39208	7.01288	7.25936	7.01057	6.85816	6.58989	7.4147	6.52849	6.85441	7.45303	6.77136	6.44353	7.6538	6.4633	6.69224	6.63918
ADGRL2	8.78505	8.64201	8.44286	8.67711	8.90803	8.50283	8.41493	8.48083	9.03193	8.58547	8.76504	8.49523	8.70456	8.6793	8.4685	8.25281	8.82347	8.60519	8.74626	8.88283	8.72234	8.66356	8.63399	8.6846	8.62956	8.76091	8.64201	8.53151	8.54029	8.33789	8.75549	8.39977	8.23049	8.56967	8.6823	8.81588	8.69906	8.81091	8.71621	8.50154	8.34731	8.79119	8.71621	8.90292	8.61598	9.07971	8.81009	8.44038	8.53081
ADGRL3	6.04681	6.22939	6.34141	6.37682	6.44925	6.45295	6.22239	5.38666	6.23073	6.75241	5.85631	6.33378	6.91179	5.87177	6.66772	5.79883	5.11457	6.91244	6.87856	7.18216	6.00318	7.15813	6.56078	7.27627	5.99585	6.82955	6.56775	6.24874	6.13076	5.91147	7.66649	6.69964	5.30035	7.68943	6.79621	5.94695	7.61995	7.69942	6.90352	7.16349	5.13362	6.78163	6.94954	6.6856	5.65063	6.63505	7.18784	6.09078	6.39115
ADGRL4	8.25222	7.94142	8.33175	8.14707	8.19638	8.32027	8.72939	7.94554	8.47819	8.06504	8.58818	7.92744	8.05457	8.58006	8.31445	7.86114	7.87216	8.67784	8.24534	7.89673	8.192	8.0404	8.06862	7.93025	7.23811	7.91273	8.50585	8.21395	8.51573	8.50527	8.25904	8.28082	8.85769	7.91668	8.54986	8.47358	8.21341	8.04092	7.82687	8.35691	8.52227	8.02842	8.07583	7.97359	8.43279	8.52357	7.84529	8.32762	8.35691
ADGRV1	2.91106	2.93839	2.8826	2.89782	2.88224	3.03605	2.82776	2.88646	2.82267	2.80489	2.8482	2.93911	3.01001	2.93252	2.82776	2.7442	2.74698	2.82227	2.84068	2.8651	2.85927	2.98869	2.76172	2.91675	2.86323	2.80067	2.87392	2.87469	2.86129	2.88457	2.96575	2.86129	3.00594	2.84345	2.91489	2.90787	2.76034	2.8458	2.92173	2.81977	2.89275	2.82892	2.86818	2.87086	3.02161	2.89853	2.90977	2.9441	2.79219
ADH1A	7.37475	6.45621	6.78428	7.374	6.78593	6.79729	7.84717	7.04851	7.52465	7.3729	7.39325	7.90892	7.06367	7.17134	6.77098	6.337	6.43132	6.00135	6.36782	7.37249	7.21034	6.57811	6.78528	7.36065	7.25397	6.8738	7.10902	6.82442	6.10727	6.66772	7.59626	6.93904	5.76335	7.64427	7.14052	6.77335	6.86897	7.53345	6.72244	7.35033	6.83222	6.28297	7.564	7.35033	6.44857	5.90836	6.76694	7.8247	8.12317
ADH1B	8.31624	7.79855	8.14707	8.9621	7.99144	7.61914	9.82875	9.23399	8.511	8.91141	8.86619	9.42671	8.64354	8.08793	8.13114	7.51252	7.75181	7.18605	5.98029	8.47298	8.86017	7.88412	7.97156	8.67558	8.63173	8.49837	8.28082	7.76231	7.06298	7.66732	8.69535	7.84131	4.13842	8.54845	8.41939	8.26144	7.55642	8.88444	8.71848	8.27666	8.27836	7.49678	8.91786	9.02012	7.57518	7.0054	8.22077	8.87411	9.2526
ADH1C	7.52506	6.73637	6.55599	7.4446	6.07997	6.81558	8.17986	8.00427	7.50139	7.32715	7.61914	7.29171	7.43791	7.27849	6.68857	6.36003	6.61884	5.86992	5.48116	7.28075	7.40636	7.15161	6.95931	7.54209	7.68146	7.68776	6.95566	6.83704	5.82584	6.46427	7.29612	6.74905	3.63979	7.49678	7.27662	6.4813	6.79453	7.69821	7.27148	7.61345	7.48336	6.59781	7.4947	8.01391	5.87879	6.35685	7.17271	7.52034	8.16766
ADH4	2.68558	2.69078	2.85965	2.96048	2.50997	2.55317	2.60231	2.72432	2.60231	2.54489	2.65177	2.56738	2.53718	2.53208	2.64636	2.50057	2.56668	2.50915	2.62173	2.49715	2.4594	3.01884	2.53436	2.60287	2.65283	2.56537	2.66817	2.54833	2.49146	2.76034	2.50377	2.50546	2.42051	2.8104	2.54556	2.34015	2.50133	2.74276	2.39644	2.41156	2.71713	2.49637	3.14835	2.71755	2.75364	2.88076	2.4594	3.11062	2.65233
ADH5	7.9919	7.9983	7.81568	8.16381	7.51631	7.86201	7.88229	8.5256	7.74267	8.06814	7.55151	7.60734	8.42125	8.13786	7.91273	8.02536	8.0567	7.87767	8.22704	8.10546	7.6924	8.09968	8.22589	8.61894	8.3074	8.10492	7.89357	7.99295	7.40902	7.20274	7.83098	7.47982	6.82617	8.53961	7.8703	7.82873	8.12687	7.74487	8.00021	8.23571	7.96573	7.86701	8.3001	8.17986	7.23282	7.88554	8.14381	8.36482	8.07787
ADH6	2.98208	2.84499	2.67618	2.80026	2.78914	2.7052	2.76785	2.82018	2.69078	2.80067	2.58191	2.54625	2.73092	3.05023	2.80113	2.74872	2.65982	2.63043	2.60884	2.68978	2.8609	2.70129	2.68925	2.79138	2.64478	2.64805	2.63278	2.80067	2.57863	2.86968	2.73231	2.77098	2.6796	2.57863	2.71426	2.59006	2.76658	2.60708	2.6377	2.58123	2.81485	2.53788	2.72484	3.22341	2.68158	2.75591	2.67719	2.93761	2.79388
ADH7	3.20644	3.3821	3.00696	2.94132	3.00359	3.0946	3.16	3.30329	3.02458	2.90822	3.2683	2.91088	2.87469	3.26699	2.83816	3.2776	2.96289	2.83501	2.77527	2.95977	3.11249	2.88149	3.14608	2.87392	2.87578	2.72287	2.91489	2.86588	2.90428	2.97861	2.98173	3.00253	2.96394	3.01755	3.14308	3.01917	2.86547	3.16996	2.74373	2.97969	3.03534	3.14741	2.88759	3.2342	2.8482	2.68769	3.17465	3.0844	2.90711
ADHFE1	9.34968	8.93263	8.75092	9.49996	8.36539	9.33437	9.19751	9.35094	9.01812	8.87921	8.39925	9.29247	9.13574	8.93692	8.79119	8.95672	9.68842	8.33856	9.33205	9.61284	9.60202	9.35881	9.49125	9.58211	9.37075	9.41706	8.45481	8.73011	8.25904	8.66507	8.54562	8.82425	8.46192	9.47266	8.52031	9.11708	8.96585	8.84945	9.53964	9.21202	8.70456	8.97954	9.33317	9.44274	7.73019	8.78505	9.48416	8.76894	8.5256
ADI1	9.99327	10.0201	9.95502	10.1514	10.0697	9.68996	9.54407	9.72545	9.36285	10.1831	9.65407	9.82449	10.0942	9.90334	9.91198	9.65574	9.80979	9.41442	10.057	9.93151	10.1727	10.1514	9.89709	10.1435	10.0005	10.081	9.98411	9.87517	9.56671	9.60678	10.1381	9.78168	9.42671	10.0968	9.49697	9.79249	9.77072	10.1537	10.003	9.80797	9.21316	9.26689	9.7151	10.1226	8.9335	9.38738	9.93875	9.90578	9.90989
ADIG	4.3206	4.11834	3.7868	4.18998	4.01529	4.12574	3.89474	3.8357	4.12948	4.18268	4.17669	4.01117	4.12541	4.2668	3.94807	4.08942	4.00891	3.84156	3.89137	4.26497	3.95421	3.98798	4.03124	4.14123	3.74532	3.6667	4.51874	4.06266	4.22545	4.12252	4.32093	4.06726	3.99664	4.26245	4.12189	3.84565	3.82403	4.11187	3.80333	3.84819	4.50146	3.99508	4.07235	4.24529	3.97631	4.22484	3.71712	4.02593	3.72446
ADIPOQ	6.09226	6.41639	6.16781	4.95218	4.48472	4.73166	9.94804	8.7254	8.5641	4.55727	5.27123	9.26913	4.61384	6.40649	8.97489	8.57315	5.93396	6.17615	4.40516	8.09305	7.84674	4.29016	5.94949	4.04936	7.50454	6.23135	4.39525	8.38715	4.21028	9.77424	5.27886	6.70648	4.56368	5.84865	6.10361	5.24795	6.5905	4.46858	4.6795	8.51173	4.87286	6.96725	7.09311	5.78335	4.65684	4.0124	4.77042	7.51091	6.65278
ADIPOR1	10.0332	9.83288	9.85723	10.1381	9.89025	9.66229	9.82449	10.0595	9.81331	9.86504	9.8228	10.2565	9.87517	9.91198	10.0177	9.65407	10.0968	10.107	9.80979	10.0005	9.99802	9.68842	10.0519	9.82449	9.69809	9.67015	9.58373	9.98411	9.64	9.84926	9.87325	9.7724	9.82675	9.65924	10.081	9.82875	9.85498	10.1044	10.0837	9.886	9.71345	9.80613	9.51299	9.72182	9.7589	9.68996	9.98161	9.7589	9.70992
ADIPOR2	7.88838	7.82604	7.49874	7.71509	7.28547	7.79855	8.07879	7.73153	7.95461	7.30207	7.78039	7.67945	7.65975	7.68906	7.51331	7.51129	7.65725	7.41768	7.42528	7.3763	7.53104	7.75227	7.7272	7.39546	7.61506	7.37517	7.29313	7.18988	7.66523	7.66776	7.26408	7.46672	7.36516	7.62281	7.59511	7.83188	7.58498	7.62978	7.57979	7.67945	7.67945	7.63895	7.4147	7.64142	7.73501	7.83318	7.44015	7.31116	7.41879
ADK	8.37486	8.34277	8.52031	7.87627	7.56998	8.1584	8.26025	8.40422	7.9565	8.16663	8.16713	8.1644	8.57934	8.01674	8.16821	7.98953	8.30803	8.62612	8.35515	8.24821	7.90939	8.4435	8.2167	8.75168	8.58205	8.08079	8.35335	8.5071	8.44659	7.92415	8.43642	8.22704	7.95078	8.17431	8.0511	8.43015	7.80818	8.441	8.42439	8.61812	7.91995	8.34594	7.93258	8.78648	8.10018	8.44846	8.18532	8.71848	8.61598
ADM	6.28984	6.24529	6.24658	7.06224	6.86864	6.90278	6.55032	6.99508	6.3222	7.23532	7.64959	6.62782	6.49793	6.84554	7.2306	7.04607	6.43197	6.36816	4.90203	5.70879	6.61197	6.75837	6.48199	6.81722	7.2501	7.37554	7.38453	8.36728	6.95054	7.51209	7.13435	6.94985	8.70936	7.23498	7.32352	6.55731	6.8601	7.02456	5.6989	7.15957	7.96826	5.85027	7.48961	7.03007	6.92698	7.49321	6.43365	6.44591	7.81052
ADNP	7.36029	7.07031	7.21067	7.06927	7.29498	7.1368	7.21649	7.06191	7.27076	7.24579	7.04814	7.50139	7.0109	7.13611	6.98669	7.19546	7.59428	7.36479	7.24357	7.41127	7.32567	7.3534	7.20132	7.21683	7.21474	7.22492	7.05017	7.27887	7.40864	7.10938	7.04537	6.99081	6.9947	7.16958	7.40102	7.20564	7.07538	7.25745	7.09133	7.46474	7.16565	7.16893	6.92698	7.61263	7.21144	6.9442	7.27997	7.03944	6.91547
ADNP2	6.06002	5.84452	5.6194	6.04709	5.48694	6.03519	5.68223	6.25631	5.30269	5.5887	5.76528	5.52722	5.8182	5.49837	5.51273	6.03362	5.76528	5.8249	5.78721	5.65002	5.99438	6.14421	5.72439	5.93426	5.84964	5.83922	5.80111	5.54034	5.93873	5.64539	5.81165	5.74305	6.17586	5.57272	5.34577	5.76879	6.20088	5.48027	6.14824	5.73044	5.60741	6.05439	5.42667	6.38823	5.88939	5.91834	6.48595	6.07618	5.72097
ADO	6.64492	6.57672	6.30339	6.50684	6.40051	6.87211	6.28787	6.47703	6.48498	6.142	6.41377	6.38006	6.17396	6.47047	6.69224	6.19085	6.86256	6.58883	6.22779	6.40367	6.71776	6.44156	6.83464	6.35753	6.23964	6.613	6.34621	6.23039	6.68318	6.34856	6.31606	6.43532	6.22649	6.55231	6.33059	6.27344	6.71125	6.47573	6.80232	6.29112	6.25855	6.25192	5.9381	6.30891	6.43467	6.70171	6.64949	6.38298	6.46393
ADORA1	6.6687	6.12744	5.91834	5.95891	6.44527	5.62315	6.05655	5.849	5.83742	5.8744	5.92219	6.31999	6.32606	6.29309	6.07207	6.03825	6.32477	5.58459	6.52954	6.18863	6.14698	6.21391	5.69676	5.92282	6.04622	5.63431	6.36685	5.85824	5.62001	5.94882	6.3267	6.18034	6.05815	6.39017	5.57432	5.78335	5.71439	6.2031	6.23866	6.07558	6.08249	6.10546	6.12744	6.36848	5.36604	6.12377	6.46789	6.3037	6.09047
ADORA2A-AS1	4.84094	4.65134	4.67981	4.31458	4.80192	4.59677	4.48635	4.5162	4.6837	4.73068	4.93922	4.47667	4.45987	4.50839	4.68644	4.53064	5.03619	4.67406	4.87091	4.93826	4.70703	4.57159	4.65654	5.04039	4.9921	4.31397	4.95679	4.91712	4.89243	4.5918	5.10603	4.66754	4.91375	5.02658	4.40353	5.10024	4.41995	4.30026	4.64781	4.42439	4.52231	4.68473	4.89273	4.86474	4.39337	5.04776	4.72759	4.72195	4.63526
ADORA2B	4.70347	4.29177	5.01535	4.46719	4.41442	4.40546	4.42849	4.92334	4.6125	4.80454	4.91903	4.52336	4.79642	4.7925	4.74052	4.65236	4.72893	4.90626	4.90597	4.62636	4.70864	4.65068	4.54106	5.41529	4.24409	4.46988	4.68438	4.71958	4.60196	4.51681	4.68769	4.6026	4.57486	4.45829	5.0097	4.99493	3.925	4.52633	4.35805	4.63425	4.63847	4.71019	4.2879	4.23317	4.34333	4.76385	4.13712	4.58741	3.94714
ADPGK	6.17304	6.27882	5.88381	6.34754	5.63858	6.18132	6.48663	5.99645	6.34621	6.09474	6.48695	6.13365	5.95046	6.17	5.8346	5.83711	6.11158	6.45784	5.76494	5.77601	5.84202	5.83024	6.22175	5.96958	5.9922	6.17679	5.849	5.98907	6.16878	6.34621	5.90392	6.21986	6.46493	6.03584	5.99947	5.81983	5.90806	6.1324	5.93239	6.25822	6.4323	6.08711	5.57729	5.94695	6.30007	6.07997	6.42343	6.09912	6.00287
ADPRH	5.28143	5.4476	5.42731	5.41208	4.55924	5.33464	5.13795	5.22506	5.05812	5.43507	5.19313	5.18095	5.25422	5.21888	5.26214	4.97715	4.85603	5.02082	5.74931	4.95218	5.54663	5.53425	5.29741	5.23061	5.08631	5.17863	5.49398	5.58108	5.42164	5.10024	5.4204	4.7896	5.46202	4.91999	5.31018	4.81422	4.88113	4.94824	5.23517	5.02852	4.96196	4.91211	4.91306	5.03325	5.02884	5.3303	5.48181	5.31512	4.78207
ADPRHL1	10.4916	10.2716	10.4039	10.2871	10.0764	10.4945	9.92468	9.90123	10.2595	9.91626	9.82875	9.81152	10.4232	10.5332	9.68332	10.0837	10.2899	9.21437	10.2103	10.4039	9.90772	10.5907	10.1488	10.4882	10.0105	9.18863	9.75512	9.37966	8.8552	9.10027	9.75512	9.78357	8.92572	10.6936	9.43333	9.84096	9.58685	10.4882	10.1488	10.2485	9.3783	10.394	9.45671	10.4366	7.90424	10.0837	10.348	10.2103	9.29247
ADPRM	4.73464	4.78207	4.15887	5.01765	4.42618	4.48635	5.06702	4.51518	4.34737	4.24212	4.85863	5.02082	4.68833	4.6772	4.97413	4.28464	4.66075	4.4663	5.19085	4.44536	4.61384	4.76349	4.48671	4.78239	4.51194	4.42618	4.64082	4.65719	4.48766	4.2908	4.80227	4.7558	4.6066	4.9645	4.57	4.31139	5.03427	4.96001	4.83421	4.3824	4.60095	4.96888	4.68996	5.15811	4.88895	4.93728	4.72822	4.75016	4.54755
ADPRS	5.59465	5.69546	5.18322	5.46082	5.60488	5.58272	5.4774	5.51114	5.36467	5.6068	5.38866	5.34352	5.49584	5.37311	5.39799	5.6756	5.33528	5.58491	5.5909	5.39482	5.55372	5.2628	5.7847	5.66555	5.72508	5.36897	5.46844	5.52299	5.87942	5.22206	5.32906	5.54632	5.44635	5.30269	5.38236	5.59945	5.42201	5.63734	5.27581	5.7005	5.72472	5.27476	5.51371	5.7555	6.18831	5.18748	5.38866	5.49129	5.39514
ADRA1A	7.22383	7.62281	7.38678	7.30937	7.45971	7.49639	7.28439	6.98982	7.0834	7.64959	7.08437	6.09666	7.59999	6.93528	6.88977	6.93388	6.94785	6.04901	7.97257	7.72422	7.54567	7.44939	7.33898	7.93354	6.9404	8.01293	7.08267	6.61333	7.04881	6.63443	7.16492	7.02493	6.27028	7.53853	6.97597	7.27407	7.96826	7.20238	6.87106	5.86552	7.09556	7.64798	7.76362	8.07317	7.2851	7.28839	7.25897	7.45971	7.13363
ADRA1B	5.67683	5.56438	5.29318	5.57847	5.80011	5.2575	5.25844	5.66404	5.90363	6.14913	5.86239	5.77694	5.40369	5.17461	5.56037	5.58524	5.9604	5.99096	6.15221	5.54351	5.37772	5.22473	6.23199	6.32062	5.62887	5.23061	5.03066	5.76053	6.22712	5.92793	5.80142	5.70663	6.36265	5.69546	5.81517	5.03193	5.64045	5.8346	5.75301	5.98566	5.79914	5.42762	5.26762	5.54474	5.52047	5.58305	5.98314	5.61409	5.86239
ADRA1D	5.04612	5.34289	5.14215	4.9768	5.51406	4.94665	4.52898	5.38897	5.17593	4.94824	5.14998	4.59558	5.0336	5.37349	5.20125	5.02339	4.89953	5.0742	4.7674	4.98804	5.18425	4.75747	5.00777	4.46751	4.99852	4.87552	5.22935	5.13795	5.1691	5.48724	5.03293	5.15386	6.0809	4.99984	4.90335	4.68014	4.46565	4.785	5.09441	4.91779	4.91176	4.74374	5.08129	5.05249	5.28541	4.8232	4.85569	5.26006	5.58044
ADRA2A	4.80718	5.14506	4.99656	4.73657	4.99338	4.62602	5.40119	5.45527	5.21558	5.00708	5.11299	5.08565	4.93268	5.20157	5.13885	5.49491	4.91579	5.00644	5.34191	5.00644	5.2061	4.75246	5.13562	5.198	4.98094	4.86375	5.43507	5.15482	5.06942	4.85504	5.00445	4.90144	5.11658	5.30617	4.91176	4.99592	5.01669	4.82958	4.35249	5.10381	4.92066	5.48371	5.18126	5.06632	5.10504	4.99042	4.80422	5.04964	4.69887
ADRA2B	5.27283	5.58208	5.24892	5.50089	5.22104	5.6584	5.44372	5.17997	5.87506	5.48568	5.33663	5.46684	5.36305	5.63077	5.45272	5.56037	5.31049	4.96165	5.38666	5.60897	5.86959	5.80363	5.58964	5.67498	5.57564	5.60961	5.55048	5.10729	5.04809	5.01337	5.24161	5.3527	4.91903	5.59216	5.51406	5.39252	5.18224	5.64081	5.7041	5.40246	5.69355	5.5285	5.17365	5.41208	5.1133	5.4424	5.6568	5.34517	5.21724
ADRA2C	6.03086	5.96101	6.25571	5.95644	5.91582	5.94503	6.25759	5.77694	6.27344	5.95826	6.10299	6.17061	6.07277	6.22112	6.08924	5.88717	5.84522	6.00008	6.36752	5.99947	6.18831	6.02663	6.1451	6.29082	5.98936	5.9979	6.06002	5.93426	5.92219	5.95491	6.00385	6.14792	5.8791	5.98817	5.86334	6.11757	5.80203	6.54861	6.49262	6.10516	5.78913	5.9947	6.0665	5.85631	5.43118	5.98251	5.70597	6.37747	5.77421
ADRB1	7.10514	6.79694	6.8669	6.91481	7.50215	7.55	7.19267	7.64634	7.06401	7.05228	6.58714	6.42616	6.81083	7.32567	7.39664	6.8258	7.36178	6.13108	7.9251	7.38906	6.84823	7.57322	7.36779	7.309	7.26776	6.61162	7.56476	6.94722	6.41929	7.22011	6.8176	7.23811	6.47769	7.30504	6.86077	7.29425	7.59348	6.59148	6.8146	7.56515	6.92568	7.62897	7.129	6.87211	7.4943	7.52829	6.42743	7.11289	6.94456
ADRB2	5.80111	5.54255	5.58585	5.49932	6.04561	6.04774	5.57941	5.64634	5.69266	5.68037	5.37835	5.45781	5.79528	6.22016	5.71255	5.52364	6.13271	6.044	5.80991	5.37054	5.54862	5.56218	5.98346	6.06557	5.6565	5.59978	5.68223	5.24224	5.8474	5.69797	5.66284	5.50371	6.19027	5.78721	5.48241	5.51084	5.838	5.75675	5.74047	5.6438	5.29606	5.24191	5.42439	5.59401	5.59753	6.28556	5.76462	5.84353	5.51339
ADRB3	3.74164	4.16661	4.13429	3.95736	4.01592	4.02044	3.63913	3.58097	3.85732	3.87268	3.85482	4.08534	4.00695	4.22516	4.07804	3.77987	4.08694	4.11387	3.8805	4.09995	3.76678	4.01026	3.89798	4.13939	4.05237	4.19354	3.94319	3.62727	4.15432	3.69563	3.79437	3.64013	4.1837	4.09391	4.04996	3.92593	4.31972	4.06758	3.66349	3.91758	3.59425	3.82217	3.70098	3.68011	4.26772	3.77925	3.67385	3.62592	4.20264
ADRM1	8.32943	7.89131	8.05259	8.1248	8.14823	7.90381	8.11497	8.01929	7.90045	8.33511	8.36728	8.12011	7.74835	7.97309	8.16978	8.05209	7.58657	8.43461	8.06762	8.04774	8.02842	7.84305	8.37486	7.80507	7.76141	7.76535	8.13891	8.3829	8.3074	8.05772	8.13219	8.16497	8.25731	7.82562	7.99687	8.06256	8.05064	7.90798	8.23847	8.43155	8.25622	8.08079	8.39557	7.90939	8.51173	8.00488	8.12893	8.16713	8.21906
ADSL	8.28253	7.99095	8.19422	7.89624	8.25678	7.93546	8.00021	8.28923	7.68561	8.32455	8.15203	8.32825	7.76409	8.04571	7.88367	8.14823	8.18202	8.51502	7.98374	7.98424	8.19094	7.85077	8.2322	8.10693	8.0012	7.63557	7.74094	8.39084	8.24757	8.02936	7.81982	8.04626	8.15424	7.83005	8.14004	7.89489	7.98953	8.42125	8.05513	8.10592	8.33916	7.79499	8.22375	8.12789	8.31445	7.75355	8.04875	8.09105	8.22192
ADSS1	9.10645	8.52357	9.04942	8.96959	8.43336	8.60317	8.27666	9.23976	8.36917	8.45412	8.77936	8.41685	9.2998	8.8404	9.87134	9.00466	8.73541	7.68146	9.3642	9.00647	9.03876	9.08379	9.0932	9.02112	9.42532	9.02012	8.93692	8.69387	7.93025	8.06504	8.75701	8.64354	8.45163	9.09629	7.90092	8.09412	8.65548	8.43642	9.19318	9.4293	8.6517	8.47039	9.22018	9.52019	8.30628	9.4061	8.65697	8.87062	9.00922
ADSS2	5.92084	6.05375	6.09078	6.14602	5.75212	6.42182	6.31736	5.89962	5.62471	5.89338	6.09695	5.41976	5.87177	6.02344	5.34676	5.60552	5.87629	6.32506	5.65094	5.77292	6.0746	5.70757	6.03086	6.04334	6.00164	6.27401	5.71663	5.89869	6.53092	6.17554	5.91895	6.03699	6.13768	5.70566	6.30403	6.20187	6.17554	6.22514	6.03241	5.66497	6.22939	5.5673	6.10574	6.03889	6.23135	5.86492	6.15597	5.84324	6.14669
ADTRP	3.24057	3.58321	3.16226	3.40099	3.40259	3.51277	3.28897	3.45978	3.38877	3.4115	3.15832	3.37136	3.56969	3.31836	3.39841	3.57696	3.27699	3.24186	3.83378	3.38432	3.17495	3.2161	3.43145	3.69245	3.26474	3.30876	3.43111	3.49424	3.40487	3.40161	3.51432	3.51886	3.3666	3.35697	3.3068	3.53388	3.18126	3.56776	3.66443	3.37704	3.74852	3.00492	3.58473	3.33653	3.51342	3.31009	3.0063	3.46532	3.39079
AEBP1	6.53925	7.2367	6.26808	6.48595	6.54356	6.94691	7.73019	6.83222	7.37861	6.99257	6.78828	7.42455	6.5651	6.58479	6.48791	6.62684	7.22598	7.87722	6.99682	6.76556	6.82987	6.52744	6.94624	6.6866	7.0109	7.43322	6.33028	6.58679	7.2395	6.96151	6.67878	6.75996	7.65588	7.52589	6.74021	6.43697	7.47707	7.14299	6.68118	6.5132	7.476	7.35573	7.48802	6.67878	7.38712	6.72376	6.79932	6.29468	6.28297
AEBP2	7.82917	8.14329	7.78333	7.7777	7.82251	8.20927	7.72893	7.81435	7.90563	8.03829	8.04676	7.50376	7.91715	7.84529	7.86658	7.72047	7.77723	7.68604	7.91715	7.65217	7.92559	7.96573	7.63347	8.0148	7.6302	8.04823	7.78503	7.68521	7.73019	7.62359	7.64591	8.08952	7.83768	7.78244	7.738	7.76409	8.02393	7.75917	7.8131	7.77815	7.7777	7.7786	7.67945	7.85391	7.74536	8.03829	7.88367	7.75667	7.41731
AEN	5.69202	6.11853	6.12713	6.19594	6.20893	5.90392	5.98907	5.49749	5.79255	5.64697	5.69676	5.80423	5.44826	5.90179	6.07968	6.18065	5.59216	6.1928	5.68193	5.73326	5.93936	5.70076	5.59431	5.17624	5.64477	5.28243	6.09976	5.8744	6.54559	6.41116	6.21986	6.38953	7.82562	5.38236	5.60961	5.90083	5.78304	5.55604	5.3271	5.52565	5.6989	5.565	6.19213	5.38957	7.24934	5.88625	5.40929	5.62949	5.63431
AFAP1	5.67498	5.77262	6.09164	5.97207	5.92442	6.20622	6.72376	5.91307	6.24529	5.69859	6.09945	6.24215	6.08985	5.93906	5.91209	5.91519	6.63954	6.6613	6.08122	5.86492	6.11821	6.13889	5.69926	5.70757	6.16845	5.91395	6.07367	6.21052	6.40101	6.37491	5.76528	6.15002	7.16067	5.84233	6.48466	6.02635	5.60614	6.10574	5.57975	5.7285	6.21772	6.34587	6.27786	5.58931	6.28428	6.05784	5.8566	5.94982	6.03333
AFAP1-AS1	3.81519	3.76071	3.49458	3.68612	3.75233	3.64875	3.73204	3.82058	3.33911	3.43702	3.88691	3.49848	3.53594	3.68106	3.59879	3.40931	3.61315	3.77017	3.5458	3.57899	3.74226	3.56507	3.82058	4.15564	4.12948	3.76858	3.67735	3.532	3.51149	3.30015	3.46133	3.43375	3.43008	3.80238	3.62242	4.06941	3.58753	3.62727	3.47557	3.71092	3.61725	3.69404	4.01088	3.52008	3.33911	3.63758	3.84438	3.19112	3.25082
AFAP1L1	7.31522	6.74938	6.63918	6.98877	7.01884	7.21215	6.80532	7.13086	6.87245	7.08201	6.91547	6.84857	7.26892	7.34995	7.19513	7.0346	7.50026	6.83324	7.06894	7.2002	7.1748	7.40747	7.20058	7.1741	7.01324	6.93631	7.2851	6.95765	7.11901	7.5543	7.01224	7.19804	7.16827	7.33421	7.27964	6.82476	6.99853	7.23602	7.01288	7.04913	7.30131	6.85573	7.00851	7.134	6.99434	7.06126	7.30643	7.0178	7.07813
AFAP1L2	4.20681	4.18335	4.38085	4.63366	4.6598	4.83189	4.92136	4.43753	4.23894	4.13583	4.85272	4.56905	4.52768	4.63557	4.28623	4.523	4.59431	4.26065	4.08404	4.38566	4.46438	4.6533	4.34924	4.33543	4.64911	4.50745	4.26276	4.20166	4.59869	4.66882	4.07996	4.67439	4.67535	4.34526	4.8476	4.61452	3.89137	4.87686	4.30348	4.37122	4.30091	4.72494	4.1994	4.45626	4.17924	4.49688	4.64188	4.36855	4.37836
AFDN	7.51052	7.81568	7.75181	7.70191	7.70979	7.89081	7.44425	7.80549	7.89624	8.40551	7.94327	7.85662	7.67236	7.88276	7.78857	7.712	7.89809	7.73763	8.03135	7.88788	7.80373	8.0012	8.05985	8.29348	7.82292	7.8571	7.67197	7.55036	7.72002	7.80416	7.83624	7.80416	8.16324	7.60977	8.03629	8.27071	8.17036	8.0572	7.56009	7.40822	8.08079	7.81707	8.07013	7.94372	7.83452	7.66868	7.85348	7.82028	7.58702
AFDN-DT	3.58473	3.78467	3.59715	3.98765	3.72382	3.93148	3.91201	3.93999	3.76583	3.83315	4.08942	3.87765	3.88144	3.62592	3.97083	3.92182	4.12824	4.07423	3.64013	3.62336	3.98504	4.0445	3.91787	3.42524	3.69625	3.93374	3.91433	3.74043	3.89101	3.7695	3.72164	3.67544	3.96195	3.71221	3.84726	3.96575	3.75977	3.54833	3.61179	3.96386	3.64592	3.91725	3.8805	3.86925	3.79284	3.98335	3.87988	3.69534	3.54454
AFF1	9.24325	9.21665	8.91963	9.00101	9.05518	9.39809	9.28213	9.06002	9.52601	9.03981	8.89243	9.10761	8.97314	9.15573	9.13574	9.1086	9.00735	9.05809	8.89075	9.14006	9.00101	9.11083	9.06002	9.10334	9.14828	9.25618	9.08379	9.01422	8.9926	9.54546	9.1263	9.05909	9.04555	9.22018	8.98048	9.22242	9.32099	9.04555	9.06212	8.73389	9.27385	9.0259	9.13687	9.1086	9.31331	9.24564	9.19964	8.91786	8.73848
AFF2	4.49469	4.50481	4.24149	4.37187	4.29301	3.87734	5.62001	4.58534	4.18144	4.11738	4.30783	4.55955	4.1994	4.20748	4.13491	4.57424	4.36296	4.16524	4.12252	4.52898	4.65365	4.61519	4.45861	4.31682	4.5824	4.46156	4.10641	4.07901	4.07358	4.48833	3.85607	3.85288	3.89601	4.38339	4.32002	4.455	4.44506	4.25387	4.40707	4.25387	4.66501	4.1368	4.3107	4.7925	4.53226	4.44568	4.17107	4.10189	3.99087
AFF3	5.42667	5.16491	4.85046	4.98736	5.46684	5.49808	5.32583	5.61377	5.46566	5.67683	5.42439	5.12077	5.39957	5.20674	5.3303	5.67844	5.91956	5.14315	5.8477	5.81881	5.30103	6.102	5.42439	5.31307	5.70076	5.5881	4.86109	5.13129	5.31276	5.01235	5.18458	5.61439	4.86502	5.77724	5.5214	5.24476	4.43134	5.19608	5.47328	5.9254	5.04478	5.73076	5.33333	5.33963	4.46054	5.35433	5.27581	5.5012	5.6185
AFF4	8.78176	8.98512	8.52621	8.62398	8.73609	9.03485	8.70456	8.63253	9.02217	8.82982	8.67182	8.58888	8.49327	8.62956	8.55788	8.92738	8.43708	9.0768	8.8193	8.55522	8.51643	8.72939	8.53764	8.39194	8.63908	8.57037	8.90116	8.64722	9.32703	9.09216	8.81255	8.90292	9.39934	8.73245	8.86017	8.80061	8.94138	8.75404	8.48214	8.48995	8.98978	8.89942	8.66959	8.37921	9.02686	8.58818	8.55594	8.93066	8.48995
AFG1L	5.70381	5.95105	6.25001	5.78913	6.08612	5.76752	5.74305	5.71284	5.88124	5.83551	5.84452	5.68948	6.35102	5.91707	6.05592	5.97207	6.04175	5.69143	5.84646	5.99034	5.85533	5.98601	5.80793	6.14451	6.09912	5.64697	5.88969	5.88775	5.56601	5.30493	5.86738	6.06404	5.47424	6.05531	5.52268	5.83059	5.52597	5.8525	5.61409	5.93605	5.45847	5.76369	5.68703	6.12195	6.0392	5.7885	5.99001	6.1451	6.01036
AFG3L1P	4.6772	4.76638	4.50416	4.53651	4.74819	4.8084	4.60895	4.86246	4.97548	4.65559	4.80939	4.55793	4.67243	4.6125	4.77947	4.68865	4.83549	4.66075	4.46719	4.62972	4.60387	4.67374	4.59807	4.61586	4.61282	4.75246	4.48604	4.62336	4.80972	4.5739	4.60129	4.64355	4.52001	4.67308	4.75713	4.64621	4.81748	4.55727	4.98532	4.94758	4.54626	4.70152	4.63204	4.80873	4.93531	4.74116	4.87586	4.56209	4.40845
AFG3L2	8.78023	8.49459	8.26025	8.13057	8.08844	8.20538	7.94327	8.38406	8.63253	8.35515	8.30863	7.88506	8.55391	7.82646	8.58472	8.1406	8.63532	7.75227	8.78648	8.49714	8.16324	8.44967	8.62612	8.7761	8.21341	8.45412	8.44222	8.23397	7.77367	7.47707	8.3104	8.2322	7.61712	8.51718	8.12011	8.3001	8.56625	8.09511	8.45876	8.43515	7.85974	7.98327	8.4581	8.69613	7.74835	8.28253	8.18919	8.34466	8.08489
AFM	2.69126	3.12602	2.92594	3.15509	3.20489	2.83697	2.74785	3.03255	2.84227	3.18126	3.0124	2.62932	2.97174	2.92665	2.76569	2.74919	2.77919	2.90465	2.81608	2.94976	2.96718	2.8868	3.0239	3.01479	2.8621	2.84345	2.74276	2.87773	2.81889	2.77003	2.91788	2.94132	2.85612	2.95193	2.90641	3.05779	2.83301	3.10002	2.66875	3.01273	3.05873	2.81977	3.04369	3.08896	3.01071	2.93911	2.85965	2.80997	3.24122
AFMID	5.89806	5.5336	5.51273	5.64972	5.22439	5.57142	5.52077	6.26306	5.71132	5.85475	5.36637	5.91615	5.94537	6.01266	5.79849	5.86239	5.6185	5.47997	5.87688	5.90083	5.93779	5.95301	6.03271	6.2183	5.85952	6.10791	5.79914	5.80977	5.54695	5.74209	5.72634	5.38928	5.37644	5.93906	5.39991	5.58108	5.97963	5.69736	5.89745	5.95584	5.81983	5.65002	6.22205	5.83491	5.6584	5.85027	5.74994	5.66313	6.11344
AFP	2.87164	3.39365	2.81242	2.89924	2.79819	2.93068	2.83102	2.93984	2.87656	2.94094	3.25368	2.66875	2.96394	3.01688	2.79053	2.97413	2.74098	2.78564	3.10703	2.6801	2.80203	2.88979	2.8924	3.03831	3.14338	2.91377	2.94619	2.73649	2.75052	2.82018	3.06162	2.90105	2.73511	3.08896	2.73002	3.19565	2.85927	3.24025	2.8128	2.87469	3.10766	3.00867	2.97346	2.68715	2.91196	2.73557	2.81124	2.98484	3.38019
AFTPH	7.06821	6.90179	6.91612	6.78626	6.97943	7.0037	6.78828	6.63146	6.79489	6.81968	6.73302	6.72544	6.67878	7.0277	6.53719	6.94855	6.85441	6.8169	6.56078	6.6714	6.8891	6.70925	6.54092	6.74905	6.84956	6.91212	6.87211	6.62483	6.8669	6.77573	6.73668	6.76957	6.76063	6.7744	6.44757	6.69997	6.72014	6.72214	6.48695	6.71842	6.78967	6.83222	6.64525	6.95494	7.18323	6.71292	6.80849	6.66035	6.773
AGA	6.31967	6.54861	6.01584	6.1144	5.91742	5.86959	6.72404	5.69384	5.76494	6.5476	6.55801	6.14731	6.05784	6.14698	6.431	6.5905	5.67435	6.25727	6.04743	6.61852	6.7833	6.46724	6.52645	6.13796	6.56874	6.74293	6.17933	6.68458	6.55462	5.78501	5.9651	6.39084	5.77979	5.99287	6.63381	6.2047	5.42132	6.30532	5.89522	6.53526	6.01898	6.40367	6.27754	6.42182	5.46114	6.21391	6.50684	6.59812	6.75996
AGAP1	7.39951	7.4729	7.55889	7.08828	7.54127	7.39056	7.44703	7.43939	7.79155	7.47407	7.67281	7.68235	7.5073	7.40299	7.64591	7.42265	7.72762	7.08724	7.57979	7.79775	7.38153	7.39397	7.40481	7.37861	7.16861	7.29612	7.40978	7.51511	7.36958	7.43791	7.39512	7.40412	7.22383	7.35227	7.476	7.47825	7.57164	7.61137	7.44984	7.42184	7.68988	7.63063	7.43939	7.30169	6.76239	7.76141	7.09033	7.57441	7.04948
AGAP2	5.40056	5.55908	5.67346	5.49837	5.43347	5.95858	5.49129	5.73489	5.22239	5.53651	6.07589	5.65999	5.78241	6.34916	6.38266	5.7512	5.87241	5.07362	5.77785	5.94726	5.42164	6.1349	5.91242	6.03643	6.1877	5.70819	5.92021	5.69765	5.31867	5.68515	5.38136	5.63858	5.44436	5.60521	5.72508	5.5616	5.35688	5.57142	5.53203	5.87688	5.42337	5.27787	5.67008	5.64726	4.62228	5.95428	5.68223	5.89001	5.48181
AGAP3	6.01392	6.08924	5.74272	5.5931	6.21613	6.15347	5.96069	6.01991	6.18579	6.12473	6.04964	6.16095	6.08488	5.79066	5.90454	6.1033	6.00665	6.14293	6.04528	6.12441	6.2892	5.79976	6.34239	5.95919	6.07558	5.93589	6.29277	6.13334	5.95549	6.2674	5.98314	6.02241	6.02635	6.02377	6.04964	6.00665	6.28198	6.40682	6.10944	6.14264	5.99034	5.83768	6.21238	6.15159	5.79255	6.08711	5.87305	5.81696	5.72184
AGBL1	3.03903	3.23726	2.98451	2.86857	2.89454	2.89676	2.82892	3.05905	2.69685	3.06908	3.05089	2.99883	2.94767	2.85812	2.74373	3.03605	2.8458	2.90211	2.90641	2.7277	3.10505	3.03255	2.89348	2.89782	2.91957	2.84939	3.36344	3.07066	2.84621	3.09261	3.07233	2.83985	2.73865	2.89818	2.81647	2.77098	2.97208	2.87738	3.09355	2.78443	2.76745	2.83225	3.04538	2.82736	2.92594	2.84499	3.15606	2.88149	2.83542
AGBL2	3.30492	3.21806	3.39903	3.18341	2.94841	2.94939	3.49619	3.16802	3.20042	3.24865	3.37504	3.20553	3.29821	2.97314	3.50082	3.34066	3.21547	3.27285	3.43604	3.44725	3.3052	3.32184	3.43008	3.39177	3.25691	3.46532	3.30047	3.00456	3.28702	3.20303	3.48338	3.31703	3.21358	3.10173	3.35442	3.35156	3.38304	3.35893	3.46237	3.23885	2.99679	3.38978	3.42909	3.38559	3.72164	3.34994	3.28263	3.18923	3.39648
AGBL3	2.77873	3.28767	3.49585	3.19856	2.98208	2.82584	3.36182	3.26007	2.99107	2.87127	3.06036	3.07935	2.95161	3.24186	2.91304	2.85731	2.76172	3.02422	3.07339	2.96394	2.99494	3.16453	2.71095	2.9558	3.10963	3.04572	2.8872	3.01818	3.26891	2.98451	2.9942	3.19401	2.94939	3.14243	2.9953	3.14212	2.64219	3.1454	2.92773	3.11466	2.78914	3.22628	2.87809	3.18282	3.41501	2.89676	2.87238	2.92594	3.00935
AGBL4	3.12275	3.42044	3.49911	3.25299	3.42145	3.4198	3.40353	3.31929	3.14438	3.70292	3.07866	3.27155	3.25627	3.37669	3.02893	3.3694	3.08343	3.16066	3.32894	3.68448	3.43604	3.30548	3.18954	3.53138	3.17094	3.26765	3.52851	3.22662	3.06162	3.38591	3.19981	3.03467	3.27285	3.25019	3.41468	3.43277	3.38684	3.40099	3.34314	3.36753	3.27475	3.37104	3.2209	3.38147	2.87578	3.20712	3.20912	3.31378	3.34003
AGBL5	5.21593	5.24442	5.0684	5.52661	4.8628	5.19186	4.96585	5.13728	4.8712	5.05812	5.37153	5.26762	5.46142	5.17491	5.23486	5.20834	5.51502	4.90115	5.38066	5.35073	5.41494	5.31837	5.30334	5.40608	5.24862	5.27951	4.90468	5.31545	4.8899	4.75348	5.0555	4.78562	4.5915	5.21	5.27123	4.86598	5.11658	5.36371	5.54288	5.05056	5.34971	5.38598	5.23422	5.35304	4.94953	5.08202	4.95183	5.08129	4.9748
AGER	5.13826	5.09565	5.10057	5.51765	5.48632	5.27886	4.95832	5.04776	5.21593	4.99369	5.29449	5.28541	5.33495	5.33559	5.19313	5.28743	5.52466	5.10865	5.42632	5.42235	5.26409	5.40769	5.46624	5.48307	5.41115	5.13001	5.31018	5.47647	5.25386	5.58524	5.29515	5.22369	5.63047	5.37121	5.50501	5.16593	5.3072	5.26731	5.3725	5.05447	5.39799	5.42731	5.13596	5.33663	5.29349	5.41208	5.17039	5.61566	5.03912
AGFG1	10.0398	10.2103	10.0356	10.1804	10.107	9.94562	10.0915	9.95051	10.0422	9.80222	10.2278	10.0742	9.69646	9.94321	9.75699	9.91402	9.89471	10.2455	9.69646	9.67015	9.90334	9.68657	9.82875	9.82875	9.96503	9.5159	9.81152	10.0742	10.4232	10.2455	9.86942	10.0375	10.2135	9.67855	10.0994	9.95051	9.89025	9.91841	9.90772	9.95502	10.1095	9.90123	9.95766	9.62584	10.4433	10.0471	9.90989	10.057	10.1044
AGFG2	5.83648	6.0957	5.73712	5.86617	5.89991	5.62034	5.41463	5.85444	5.63395	5.856	5.80076	5.79469	5.85854	5.64211	5.56064	5.62599	5.8477	5.60392	5.94179	5.84646	5.57142	5.70257	5.8665	5.72946	5.69016	5.80392	5.95204	5.73137	5.44468	5.74867	5.92084	5.85631	5.41308	5.81165	5.48149	5.8136	5.47487	5.56856	6.21863	5.87273	5.58335	5.49165	5.8993	5.67038	5.56348	5.72601	6.0985	5.67781	5.64508
AGGF1	7.2891	7.28623	6.93495	7.05916	7.08724	7.19373	6.99893	7.12468	6.986	6.92974	6.93212	6.82172	7.11971	6.91916	6.86723	7.00435	7.04796	7.35765	7.28439	7.13845	7.003	7.07708	6.97834	7.11464	7.03256	7.45702	7.16926	7.22011	7.11683	6.96456	7.12364	7.08932	6.67663	7.31941	7.1882	7.11756	6.87892	7.03739	7.29649	6.9394	6.89966	7.13295	7.12214	6.96551	6.95695	6.95599	7.07227	7.1368	7.27373
AGK	7.51832	7.64757	7.54688	7.65299	7.35611	7.51996	7.43977	7.69535	7.47982	7.55269	7.45303	7.2002	7.31903	7.72852	7.30937	7.31296	7.62732	7.62281	7.45622	7.77018	7.844	7.72422	7.56795	7.9378	7.47825	7.44093	7.66187	7.4947	7.16067	6.96725	7.57902	7.44055	7.003	7.68478	7.1538	7.45223	7.41731	7.77413	7.74618	7.71685	7.06191	7.37822	7.44817	7.6261	7.12108	7.30361	7.73721	7.95803	7.56595
AGL	8.14329	8.67711	8.57598	8.12739	8.69303	8.31096	8.41427	8.09461	7.80962	8.58407	8.40098	8.18255	8.71376	8.50343	8.62683	8.43085	8.47103	8.57243	8.86377	8.55654	8.20995	8.85442	8.57243	8.87755	8.26256	8.46319	8.83884	8.53356	8.33565	8.24597	8.62819	8.85105	8.08386	8.6427	8.0148	8.65548	8.1843	8.5249	8.47298	8.58333	7.46745	8.09056	8.53081	8.88005	7.57284	8.63094	9.0329	8.81843	8.68071
AGMAT	4.01592	3.77695	3.81581	3.87268	3.95608	3.84091	3.76232	3.77434	3.96003	3.72382	4.11834	4.00891	3.65183	3.7052	3.7549	3.8313	3.90975	4.07203	4.29364	4.0037	3.55138	3.62661	3.94643	3.86797	3.63592	3.7695	4.06726	3.8805	4.09196	3.89003	3.96671	3.67417	3.97176	3.92313	3.69117	3.87333	3.67511	3.93778	3.98504	3.66475	4.20232	4.08063	3.97825	3.7145	3.88081	3.75809	4.05594	3.94871	3.60575
AGMO	3.93044	4.24758	3.94578	4.30469	4.61058	4.43167	4.32443	4.05625	4.00538	4.39913	3.97663	4.19616	4.64621	4.19909	4.81842	4.29902	3.63236	4.37056	4.44243	4.30317	4.60355	4.67503	4.36173	5.33232	3.97918	5.17795	4.16594	3.96607	3.94807	3.71124	3.88531	4.06531	3.4878	3.9883	4.59713	4.5959	3.50635	4.83124	4.03314	4.47478	3.93476	4.74469	4.11834	4.52569	3.63274	3.72287	4.60355	4.42819	3.7138
AGO2	7.93873	7.80593	7.70328	7.43398	8.63253	7.86748	7.70729	7.57861	8.23683	7.80117	8.25622	8.10693	7.43286	7.55308	7.79331	7.92789	7.74576	8.32208	7.51209	7.29135	7.76273	7.50643	7.69413	7.3371	7.36923	7.64798	7.83452	8.00582	8.80548	8.62034	7.88554	8.15145	8.93437	7.40978	8.14436	7.85758	8.54168	7.92321	7.74699	7.77413	8.42188	7.96729	7.7147	7.72931	9.51738	8.12946	7.83494	7.68278	7.70414
AGO3	7.75003	7.48762	7.56677	7.40029	7.91715	7.85211	7.63851	7.476	7.82251	7.67035	7.72678	7.58621	7.84305	7.59474	7.62359	7.60043	7.50176	7.71427	7.65172	7.55151	7.32934	7.59551	7.64712	7.48224	7.47447	7.68521	7.62978	7.4413	7.69821	7.73501	7.53265	7.79855	7.75705	7.59588	7.74919	7.72509	7.93873	7.5846	7.67531	7.62281	7.66945	7.69198	7.37705	7.60644	7.75446	7.51673	7.64712	7.65634	7.38787
AGO4	7.01605	6.5942	6.66266	6.61852	6.7244	6.89194	6.47011	6.96321	7.10696	6.91075	6.9273	6.9891	7.14851	6.80335	6.5042	6.85943	6.67175	6.61365	6.73915	6.87279	7.1368	6.90179	6.79792	6.79175	6.66333	7.03597	6.74728	6.79385	6.70033	6.85543	6.84281	6.95528	6.70925	6.71231	6.88564	7.003	6.9304	7.15127	6.88599	6.8063	6.73948	6.83843	6.78497	6.69318	6.51286	6.5651	6.72279	6.88599	6.82757
AGPAT2	6.83538	6.63918	6.6099	6.83324	6.63676	6.5208	7.8903	7.38561	6.58609	6.44791	6.93322	7.12614	6.55665	6.77875	7.34533	6.96996	6.044	6.31476	6.8357	7.04052	6.83361	6.71618	7.01605	6.62649	6.43068	6.29784	6.64719	6.98843	6.31999	6.9077	6.71618	6.51149	6.6066	6.71842	6.60077	6.53991	6.85747	6.27251	6.83256	7.50066	7.00469	6.79524	6.98116	6.48032	6.56146	6.74293	6.65015	6.59842	6.84723
AGPAT3	6.77539	6.77203	7.05017	6.64291	6.68492	6.57811	6.57973	6.87279	6.79316	6.50052	6.66333	7.00713	6.8738	6.65445	7.19058	6.71092	6.39407	6.38203	6.95197	6.90179	6.61585	6.97243	6.78593	7.05017	6.68152	6.64655	7.02934	7.03191	6.5584	6.59322	7.02273	6.98945	6.67878	6.61458	6.72179	6.99578	6.83431	6.22908	6.56006	6.99257	6.60043	6.76413	6.54057	6.801	6.54023	7.13746	6.28297	6.90244	6.76518
AGPAT4	4.5543	4.5662	5.13596	4.83868	5.2198	4.77781	5.17006	4.62059	4.90267	5.15811	4.68833	5.07004	5.25553	5.06739	5.0928	4.46953	5.21392	4.94824	4.84094	4.87251	5.04144	4.79055	4.92066	4.91648	4.81165	5.09151	4.41376	4.82519	5.10899	5.15811	4.69587	4.96196	4.9844	4.65684	5.15748	4.89824	5.52016	5.1149	4.98013	4.93167	5.34258	4.86831	4.83484	4.87356	5.07069	5.02309	4.94887	4.84728	5.00015
AGPAT4-IT1	3.6417	3.97375	4.27938	3.61573	3.73427	4.02328	4.22869	4.18435	3.88942	4.27366	4.41866	4.08567	4.26925	3.9295	3.81581	3.85576	4.39432	4.2765	3.72478	3.74284	3.95671	4.02971	4.14622	4.11768	4.31587	4.14622	3.90879	4.06045	3.99308	3.82372	3.94839	3.80809	3.90663	3.71678	4.44276	3.97308	4.21414	3.94578	3.59268	3.88722	4.08468	4.2007	3.89958	3.66443	4.05264	4.28887	4.19157	4.1949	3.57413
AGPAT5	5.56037	6.16626	5.93459	5.62887	6.05784	5.72214	5.46047	5.12719	5.38236	4.94532	5.50151	5.07669	5.26924	5.17997	4.97613	5.52016	5.79785	6.06002	5.30949	5.00188	5.51609	5.27349	5.38397	4.94729	5.58398	5.15158	5.26731	5.58617	5.95204	5.80977	5.28709	5.39703	6.36782	5.07734	5.61822	5.31411	5.66586	5.31512	5.38765	5.17491	5.93747	5.3967	5.08202	5.61218	6.79555	5.20125	5.92957	5.56377	5.3197
AGPS	7.6261	7.59073	7.53382	7.3457	7.54209	7.06224	7.30396	7.42564	7.16349	7.44625	7.56956	7.42184	7.39131	7.3484	7.12792	7.56795	7.71289	8.05159	7.54839	7.471	7.23353	7.4947	7.38867	7.4558	7.48109	7.75705	7.63557	7.97833	8.11443	7.69028	7.46346	7.79371	7.74267	7.32605	7.63895	7.564	7.22638	7.30753	7.34268	7.16926	7.60525	7.42712	7.46823	7.49835	7.7837	7.00504	7.71685	7.93073	7.66144
AGR2	2.6141	2.68506	2.42352	2.52755	2.53928	2.51149	2.46678	2.6469	2.41619	2.68769	2.46403	2.56864	2.52294	2.46403	2.54833	2.61288	2.3727	2.26826	2.58885	2.58377	2.41834	2.43891	2.54758	2.40583	2.63601	2.45153	2.55835	2.45336	2.5336	2.42974	2.45432	2.41042	2.57925	2.61712	2.43995	2.45836	2.4855	2.32363	2.50619	2.57683	2.64744	2.31455	2.55181	2.50291	2.6248	2.32013	2.39076	2.4506	2.53788
AGR3	2.48393	2.6746	2.33546	2.44771	2.5336	2.42771	2.52842	2.2982	2.37822	2.36188	2.35144	2.37004	2.31073	2.4855	2.4594	2.47704	2.35292	2.44668	2.59553	2.41834	2.39415	2.60044	2.55181	2.34369	2.48066	2.45644	2.51383	2.40711	2.47014	2.46315	2.40711	2.59197	2.51905	2.45836	2.47108	2.53136	2.45336	2.65878	2.42771	2.342	2.38586	2.67869	2.49146	2.41942	2.44481	2.47704	2.42145	2.45432	2.63334
AGRN	5.07543	5.30558	5.2604	5.13129	5.25323	5.2897	5.21392	5.55148	5.19931	5.24254	5.51502	5.18588	5.37311	5.11854	5.52205	5.06614	5.40929	5.2499	5.57335	5.62471	5.40279	5.41561	5.5531	5.16631	5.23162	5.14374	5.21128	5.03912	5.35976	5.01437	5.26376	5.16074	5.19343	5.38036	5.12966	4.93596	5.4457	5.51406	5.31673	4.96481	5.51765	5.41115	5.1627	5.10634	5.03226	5.38598	5.17139	5.33298	4.9479
AGRP	4.95933	4.79546	4.77169	4.8107	5.15578	5.45367	4.50385	5.04211	5.02436	4.7223	5.01797	5.06102	4.86012	4.53132	4.96031	4.87518	4.74819	5.31512	5.04776	5.01502	4.95218	4.72859	4.92268	4.74628	4.74116	4.58899	5.12868	4.6237	4.84188	5.06669	4.92268	5.07004	5.03978	5.00188	4.71433	5.07069	4.76576	4.90689	5.06329	4.66143	5.0081	5.01201	4.91903	4.81842	5.09635	5.29381	4.83999	5.06702	4.93098
AGT	8.81676	8.66203	8.43336	8.408	8.75404	8.73461	8.66959	8.27666	8.96297	8.57598	8.42439	8.62034	8.23904	8.90201	8.40921	8.55522	8.76172	7.53503	8.78023	8.66884	8.42636	8.41175	8.29287	8.8404	8.50976	8.22431	8.03527	7.97932	7.98374	8.07583	8.12844	8.1406	7.6163	8.83642	8.81414	8.55654	8.58333	8.60656	8.14879	8.46386	8.42953	8.30628	9.01812	8.43767	7.81568	8.66588	8.46192	8.06653	8.11951
AGTPBP1	8.3786	8.48872	8.54562	8.61016	8.55189	8.64431	8.25731	8.20318	8.29652	8.70144	8.13536	7.94697	8.6502	8.40987	8.75785	8.17036	8.10546	8.11851	8.69835	8.26203	8.48352	8.56831	8.18255	9.13794	8.44532	9.51142	8.67182	8.28318	8.15472	8.01145	8.55594	8.23571	8.03427	8.46712	8.3786	8.53961	8.31688	8.08748	8.38239	8.50283	8.07531	8.36236	8.63253	8.72076	7.84047	8.66507	8.37172	8.26363	8.66203
AGTR1	6.81934	6.83773	6.55462	6.50983	6.29468	6.82036	7.17237	6.48663	7.44897	5.90648	6.7744	6.75996	6.52675	6.61489	6.6371	6.4607	6.04561	5.68637	5.46752	6.82987	6.69191	6.21925	6.42679	6.95161	7.62978	6.65311	6.33122	6.04206	6.03454	6.22844	6.32832	6.33441	5.56438	6.57003	6.31736	6.66333	5.88092	6.34205	6.83843	6.74196	5.93113	6.13429	6.05687	6.48529	5.76847	6.33538	6.31278	6.77136	6.51447
AGTR2	2.99494	2.92557	2.9505	2.98208	2.95617	2.77527	2.8868	2.78914	3.05054	2.99318	3.03184	3.03326	2.93032	3.04143	3.15734	3.02859	3.03831	3.21961	3.08003	2.93215	2.79603	3.04306	2.91055	2.99458	2.8128	3.05812	2.88793	2.77098	2.94874	2.8826	2.95655	2.94546	2.82062	3.04538	3.22341	2.91123	3.12763	3.109	2.90362	2.96394	2.93692	3.04665	3.07372	2.85653	2.92273	2.85612	2.95796	3.13432	2.90291
AGTRAP	6.79137	6.5261	6.76827	6.72244	6.70234	6.37361	6.42616	7.11538	6.91843	6.99786	6.82306	7.23131	6.38661	6.63146	6.39541	6.72244	6.93077	7.38712	6.91179	6.62649	6.58714	6.44857	6.94385	6.43399	6.68118	6.2592	6.4956	7.06401	7.45266	7.1882	6.63248	6.55731	7.40184	6.58679	6.80738	6.37905	7.04052	7.00819	7.02672	6.75038	7.53069	6.79792	6.98877	6.26241	8.44659	6.48663	6.81794	6.54899	7.36327
AGXT	4.46022	4.63752	4.26958	4.27745	4.16524	4.02391	4.0714	4.22199	4.11322	4.3962	4.57486	4.27682	4.04481	4.52728	4.25552	4.27682	4.27938	4.34705	3.90693	4.35314	3.93181	4.10703	4.31907	4.09362	4.07996	4.1919	4.65365	4.31621	4.35152	4.45694	4.39368	4.27969	4.46565	4.3962	4.23251	4.44506	4.24559	4.46094	4.60795	4.12031	4.56114	4.3899	4.20422	4.03192	4.28951	4.31939	4.37418	4.64911	3.88376
AGXT2	3.53722	3.76583	3.7087	3.78555	3.83348	3.47653	3.55526	3.70001	3.38559	3.57253	3.68762	3.44758	3.59268	3.59585	3.46893	3.62111	3.5166	3.69155	3.78619	3.59879	3.43702	3.46404	3.57798	3.64463	3.86665	3.44794	3.48748	3.42555	3.62559	3.4508	3.86414	3.75681	3.607	3.36468	3.48147	3.6331	3.52136	3.78527	3.69811	3.8683	3.54737	3.47557	3.26928	3.49557	3.37261	3.5442	3.36568	4.04708	3.74406
AHCY	7.48373	7.30244	7.10413	7.33347	7.28587	7.48566	7.40943	7.36664	7.43517	7.37475	7.09627	7.52506	7.07227	7.67281	8.27071	7.5543	6.92155	7.17836	7.23169	7.3864	7.47331	7.27775	7.84213	7.3423	7.34456	8.08539	7.64634	7.68478	7.21862	7.33497	7.41276	7.01921	7.16606	7.26854	7.4849	7.20819	7.69741	7.35268	7.69985	7.58943	8.11068	6.97135	7.91523	7.31374	7.65258	7.65588	7.23244	7.02055	7.5708
AHCYL1	9.38615	9.38347	9.4293	9.30228	9.39267	9.46833	9.3197	9.28344	9.05421	9.28843	9.42671	9.46691	9.40891	9.36285	9.31331	9.32955	9.50432	9.23399	9.13574	8.9926	9.32454	9.34594	9.2074	9.38479	9.2108	9.2283	9.32348	9.3602	9.5412	9.14519	9.20396	9.402	9.54888	9.34837	9.1272	9.24798	9.39131	9.41038	9.3602	9.43748	9.54407	9.00922	9.10533	9.28466	9.52904	9.19751	9.12234	9.32225	9.03589
AHCYL2	6.42051	6.21298	6.70991	6.53819	6.47769	7.1502	6.28952	6.33887	6.67175	6.96254	6.79137	6.52474	6.77573	6.93975	6.61554	6.43862	6.94008	6.95325	6.54559	6.6899	6.72048	6.7744	6.73603	6.78895	6.58609	6.53258	6.38136	7.14162	6.82476	6.50483	6.68422	6.46102	6.31606	6.74392	6.9442	6.59943	6.45455	6.6099	6.2988	6.94008	6.39017	6.51913	7.05193	6.45948	6.49364	6.46102	6.79729	6.66967	6.6089
AHDC1	5.91773	5.89495	5.99034	5.72572	6.68386	6.35387	5.77979	6.01649	6.15412	5.99408	6.10574	5.9463	6.10607	6.33731	6.12441	6.31542	6.27028	5.83059	6.00164	6.09539	5.92793	6.33278	6.03889	5.94537	5.98216	5.98725	6.5469	6.08152	6.13459	6.4513	6.2142	6.39896	6.31903	6.22908	6.08367	6.04561	5.89552	6.30235	5.99253	6.19308	6.24249	6.08742	5.9616	5.7941	6.31242	6.27465	6.33983	6.15189	5.86866
AHI1	7.01644	7.03007	6.91987	7.00646	6.88564	7.15668	6.84857	6.31736	6.99508	6.7659	6.84956	6.03889	6.73502	6.60283	6.38888	6.71198	6.68318	7.23602	6.72344	6.74765	6.59389	6.75204	6.51516	6.85747	6.99962	6.55599	6.68458	6.45916	6.57368	6.87996	6.73981	6.88433	6.89271	6.77974	6.61397	7.029	7.13611	6.22331	6.57271	6.60144	6.37201	7.34762	6.68118	6.53363	7.04195	6.65705	6.5469	6.98388	6.72788
AHNAK	9.78357	9.87517	9.85126	10.003	9.97439	10.1279	10.394	10.0356	10.1618	10.1701	10.0915	10.0994	10.0398	10.0994	9.91402	9.81722	10.1435	10.5573	9.85309	9.86121	9.96036	9.95766	9.97187	9.96734	10.2485	10.44	9.69978	10.0356	10.3514	9.87955	9.93151	9.8228	9.62118	10.057	10.1563	9.93151	10.4916	10.1514	9.96503	9.7889	10.333	9.93629	10.1279	10.0742	9.67015	9.98883	9.92923	9.84096	9.80797
AHNAK2	4.80777	5.15418	5.65002	5.42471	4.85569	6.308	6.53363	5.99916	4.84823	5.41912	6.99682	5.67163	5.60926	5.72816	5.08336	5.57911	4.47958	5.67655	5.41976	5.22174	4.92334	5.12745	5.73554	5.45626	5.0928	5.74305	5.565	6.54255	6.2592	4.96619	5.53294	5.17072	5.07576	5.27886	5.39609	5.31936	6.06988	4.87983	5.97055	5.58778	6.69318	5.3197	5.80889	6.28655	5.55083	5.1944	5.36011	5.74367	5.7298
AHR	8.46974	8.58333	8.441	8.47039	8.67558	8.87145	8.98598	8.36183	8.48807	8.56339	8.58472	8.24701	8.36001	8.72386	8.11285	8.37102	8.63607	8.81759	8.84198	8.44598	8.43015	8.68619	8.40163	8.27191	8.7177	8.08288	8.83482	8.6502	9.03876	8.88706	8.54101	8.80217	8.47756	8.53151	8.45607	8.66884	8.68919	8.53221	7.93735	8.41939	8.48872	8.91141	8.59528	8.37358	8.65909	8.46386	8.25731	8.66737	8.76669
AHSA1	8.94983	7.85525	8.09305	7.80549	8.15892	7.45322	7.62403	8.09511	7.84352	8.01047	7.57441	8.29348	7.66692	7.70027	8.09511	8.2983	7.83768	7.92459	7.69702	7.88935	8.09511	7.79596	8.61537	7.79596	7.8832	7.51209	7.78544	8.16156	8.08079	7.82339	7.64463	7.82381	7.98865	7.53305	7.76231	7.90609	7.86018	8.161	8.03477	8.42576	7.84847	8.0188	7.66396	7.80245	8.70784	8.01627	8.06203	7.73289	8.05928
AHSA2P	6.6613	6.38041	6.33028	6.37938	6.3523	6.81083	6.65278	6.66333	6.4157	6.31574	6.63853	6.54288	6.81934	6.71618	6.61619	6.58348	6.71125	6.20122	6.28263	6.7679	6.1877	6.91582	6.56181	6.32249	6.69864	6.88102	6.23964	6.59356	6.34012	6.337	6.37649	6.34108	6.02831	6.55699	6.66067	6.16417	6.32735	6.36972	6.33731	6.16095	6.34976	6.46259	6.17809	6.83055	6.4607	6.49227	6.56575	6.54092	5.94695
AHSG	3.25143	3.2757	2.84345	3.10471	3.13238	2.9526	3.01884	3.365	2.82584	3.13981	2.90939	3.15703	3.00492	3.05779	3.11094	3.04958	3.18282	3.02018	2.98869	3.29056	3.12662	3.12046	2.92066	3.30747	3.09426	2.9533	3.10867	3.14964	3.05384	3.2206	3.21389	2.93068	3.17939	2.97969	2.97379	3.08239	3.23328	3.01884	3.37919	3.06162	2.96289	2.99107	3.16196	2.90211	3.27123	2.95655	3.04763	3.25846	3.1305
AHSP	2.96153	3.01036	2.90396	3.18594	3.32861	3.07535	2.90068	3.08099	3.0634	2.98869	2.93725	3.12827	3.18156	3.23172	3.06303	3.29599	3.05121	3.09355	3.3225	3.15674	3.04469	3.01339	3.13723	3.3225	3.03903	3.07166	3.1781	3.13368	3.29631	3.20846	3.24957	3.2107	3.12084	3.04106	3.02295	3.2779	3.21101	3.09162	3.24957	3.23482	3.29158	3.09651	3.58537	3.29415	3.0404	3.20011	3.12212	3.38814	3.1819
AICDA	3.51758	3.13691	3.33485	3.20139	3.39209	3.49978	3.03534	3.37793	3.56187	3.34282	3.54078	3.85381	3.54863	4.05063	3.04436	3.48467	3.25527	3.38113	3.17904	3.3422	3.39711	3.34929	3.30846	3.31571	3.40683	3.49716	3.17873	3.20782	3.28897	3.26508	3.16034	2.91957	3.25019	3.15703	3.46532	3.19466	3.03569	3.44513	3.13662	3.23357	3.20104	3.32184	2.99949	3.27884	3.46302	3.10173	3.24057	3.78904	3.0844
AIDA	6.67334	6.67175	7.00929	6.72923	6.83602	6.81794	6.86795	6.72376	6.80532	6.78497	6.68594	6.86114	6.88877	6.91951	6.74457	6.6371	6.84079	6.8769	6.63096	6.8159	7.14506	6.90738	6.8588	7.08267	6.58812	6.79829	6.97243	6.85063	6.77836	6.7426	6.89545	6.90568	6.66901	6.6371	6.94659	6.80882	6.86151	6.79621	6.8891	6.67948	6.41835	6.51083	6.73844	6.7244	6.63443	6.80431	6.83187	6.63316	6.72147
AIF1	4.34526	5.72538	5.40736	6.19247	4.50082	4.70539	5.84865	5.33932	5.91209	4.99689	5.10963	5.65277	4.95117	5.87629	5.28339	5.2631	5.30617	5.81758	4.90335	4.9098	5.3725	4.57683	5.05874	5.5391	5.82202	5.19085	4.6598	5.67683	5.9645	5.33065	5.15874	5.02017	5.41782	5.0028	5.55246	5.3939	4.78893	4.90657	4.6103	4.93728	6.24183	5.47965	5.22304	5.29867	4.42374	5.42762	4.85633	5.32583	5.8195
AIF1L	6.50614	6.32316	6.71714	6.30532	6.65242	6.73403	6.9947	6.64877	6.4383	6.68118	7.00165	6.81934	6.48267	6.80597	6.86389	6.53526	6.70583	6.48235	6.18734	6.16295	6.37233	6.78657	6.72854	6.54356	6.77169	5.98566	6.80532	6.33309	5.99408	6.33344	5.96638	6.48595	5.32455	6.08774	7.20819	6.79621	6.50614	6.86759	6.35196	7.02124	6.71809	5.60521	6.6784	6.03981	5.61629	6.81284	6.10854	6.69023	6.54426
AIFM1	9.23399	8.94792	9.26913	8.70784	8.47298	8.92815	8.85769	8.92387	8.6748	8.69153	8.72152	8.78333	9.20616	8.97758	9.11292	9.12131	8.58966	8.09661	9.16103	9.04844	9.38093	9.27385	9.16412	9.28587	9.11194	8.95147	8.99446	9.02398	8.45607	8.36183	8.87921	9.03383	8.52949	9.1422	8.504	8.90803	8.57598	9.1272	9.00283	9.1242	8.36183	8.87755	8.99625	9.33085	8.29157	9.13687	9.12835	9.07194	8.78023
AIFM2	5.6194	5.16106	5.89185	5.69926	5.84933	5.46598	5.8474	5.78075	5.15972	5.81165	5.43476	6.01203	5.30103	5.67008	5.85121	5.73521	5.7032	5.73137	5.40833	5.51406	5.89495	5.48406	5.53522	5.27379	5.70879	5.66252	5.44925	5.65487	5.565	5.56978	5.22995	5.69016	5.5647	5.7005	5.70804	5.47457	5.69384	5.53203	6.13045	5.91242	5.39451	5.05153	5.92763	5.5788	5.53651	5.51609	5.28376	4.85302	5.3725
AIFM3	3.5866	3.50372	3.77465	3.67859	3.914	3.51917	3.53849	3.90152	3.80497	3.71124	3.67448	3.46633	3.60167	3.8763	3.82403	3.79564	3.69469	3.62111	3.7831	3.73397	3.66349	3.57286	3.70261	4.02044	3.88623	3.68196	3.914	3.95259	3.73332	3.9104	4.10067	3.87829	3.88278	3.79939	3.66861	3.76769	3.87238	3.51791	3.69502	3.90908	3.96671	3.83958	3.70489	3.6314	3.62143	3.64844	3.6978	3.68578	3.75425
AIG1	7.90657	8.08489	7.50491	8.24476	7.26087	7.74618	7.76661	7.93873	7.41087	7.73109	7.80818	7.34533	7.96086	7.92957	8.18202	7.98327	7.02934	6.91879	8.07879	8.18981	8.12157	8.12157	7.86428	8.27898	8.08489	7.86658	7.86937	7.23388	6.54426	6.45784	7.39096	7.40943	6.99994	8.22932	7.06262	7.70641	7.39626	7.45824	8.40669	8.09056	7.05916	8.44409	7.68478	8.15784	6.82721	7.51401	8.29287	7.73501	7.80332
AIM2	2.63221	2.57618	2.79646	2.54349	2.74739	2.98451	3.60889	2.65562	2.93399	2.75364	2.72721	2.67618	2.64744	3.13238	2.61645	2.72812	2.80324	2.91272	2.71138	2.66561	2.54833	2.69887	2.69579	2.7442	2.60708	2.99985	2.96497	2.68158	2.59926	2.63934	2.6796	2.73182	2.95617	2.62932	2.80409	2.90068	2.91161	2.70038	3.18594	2.67089	2.94477	2.95617	3.12988	2.92307	2.65771	2.52595	2.70767	2.55704	2.91196
AIMP1	6.05375	6.09411	6.08396	6.52575	6.27465	6.16389	5.93589	5.95428	6.02893	6.08866	5.98694	5.96606	6.11067	6.18897	6.0443	6.25065	5.79947	6.31574	6.04901	6.04622	6.28493	6.31542	6.11502	6.47011	6.14698	5.90547	6.47145	6.32125	6.19594	6.12068	6.40136	6.35517	6.62218	6.13551	5.57818	6.10887	6.16936	5.9651	6.17777	5.9988	5.83491	6.16878	6.04839	6.36071	6.21772	6.36651	6.14637	6.35387	6.55134
AIMP2	7.58578	7.61308	7.81135	7.25976	7.25711	7.23131	7.46942	7.2183	7.38378	7.49321	7.64021	7.23282	7.39988	7.61181	7.74919	7.26814	7.55929	7.61137	7.28075	7.946	7.51631	7.49555	7.67619	7.65634	7.76273	7.09204	7.46861	7.49001	7.82339	7.471	7.4995	7.73289	7.87812	7.17201	7.2395	7.36992	7.19199	7.66144	7.89264	7.83534	7.72633	7.32567	7.78633	7.74224	8.37921	7.7881	7.27923	7.5773	7.76842
AIP	6.01524	6.13302	6.09755	6.14824	6.30039	5.99438	6.29341	6.68594	5.9616	5.9979	6.26616	6.35452	5.94213	6.25065	6.34337	6.3739	6.06002	6.15568	6.16193	5.86302	6.35581	6.06832	6.36236	6.03699	6.33858	6.17777	6.14264	6.50245	6.38203	5.92084	6.10791	6.03792	5.85154	6.0443	6.09509	5.8815	5.95948	6.29341	6.36298	6.26045	6.13172	5.95046	6.3739	6.2697	6.27493	6.26808	6.10299	6.13206	6.23551
AIPL1	4.48378	4.55793	4.11801	4.48189	4.46534	4.46094	4.337	4.23069	4.43006	4.20582	4.362	4.46691	4.32574	4.07681	4.52862	4.3815	4.42374	4.13366	4.13458	4.54494	4.55397	4.20133	4.30627	4.16973	4.33408	4.29872	4.21249	4.34526	4.02747	4.4196	4.38055	4.1504	4.47346	4.19718	4.46922	4.52664	4.3206	4.37711	4.274	4.284	4.02009	4.04158	4.20838	4.18081	4.38085	4.17772	4.5934	4.35635	3.91662
AIRE	4.97853	5.17139	4.61418	4.91511	4.8432	4.74152	4.47024	5.12357	5.01001	4.91046	5.10057	4.94182	4.89273	5.33198	4.82719	4.93068	4.95933	4.83355	5.29381	5.15972	4.96519	4.87151	5.19408	4.63984	5.25553	4.79351	5.36011	5.02852	4.88113	5.02946	5.15418	4.97281	5.30949	5.20157	5.0438	5.02184	4.95422	4.79154	4.62028	4.92032	5.21593	4.92563	4.93531	4.66882	5.0528	4.84792	4.87056	5.14892	4.77042
AJAP1	4.29769	4.03962	3.64043	3.81894	3.62497	3.72665	3.79061	3.53979	3.67669	3.79284	3.81294	3.68955	3.68011	4.00242	3.63204	3.82919	3.70551	3.57998	3.78555	3.64431	3.81995	3.83348	3.92403	4.17326	3.69502	3.68673	3.66832	3.61149	3.71186	3.74164	3.79655	3.76071	3.7273	3.75843	3.5414	3.58786	4.02906	3.81422	4.27334	3.76553	3.60006	3.62336	3.74914	3.61444	3.81056	3.9295	4.1381	3.82217	3.41342
AJM1	5.85444	4.9415	4.85504	4.8905	5.16042	5.37835	4.63883	4.82163	5.28709	4.94887	5.18522	5.77724	5.13494	5.07233	4.80061	5.54131	5.2198	4.98974	5.23646	5.3964	5.32197	4.77712	5.24635	4.8905	5.2116	4.75213	5.50405	5.22439	4.91211	5.03619	5.07233	5.3207	5.40671	5.47293	5.37971	5.37644	4.81685	5.68102	4.41311	5.41976	5.18654	5.26376	4.90782	4.64425	5.45207	4.97853	5.03325	5.30237	5.12013
AJUBA	5.72184	5.46082	5.49038	5.58931	5.95234	5.67287	5.34902	6.13271	5.70879	5.84202	5.89898	5.86799	5.44856	6.32477	5.65999	6.27493	6.38922	5.72601	5.88124	5.76053	5.5909	6.18383	5.69483	5.29671	5.83273	5.36272	5.9463	5.96222	5.48027	6.22081	4.89986	5.87718	5.64413	5.41276	6.27949	5.97113	5.60175	5.96543	5.68515	5.91489	5.4457	5.67976	5.86866	5.56037	5.78241	6.03086	6.22683	5.61117	5.09186
AK1	8.43279	8.52949	9.2526	8.23904	8.60656	8.33175	8.45548	8.59603	8.21906	8.42696	8.95593	8.90549	8.95672	8.77363	9.21899	8.56765	8.79269	7.63389	8.80138	8.72939	8.74626	8.76339	8.6494	8.78648	8.69228	8.19364	8.63752	8.28489	8.02789	7.92274	8.50914	8.40098	8.34982	8.66588	8.41875	8.74407	8.09816	8.9097	8.46319	9.01422	8.43461	8.16766	8.81495	8.97405	8.00692	8.94235	8.47039	8.54986	8.74476
AK2	7.91423	7.9808	8.18255	8.1843	8.21054	7.91762	8.20434	8.28195	8.17377	8.192	8.13057	8.1986	8.0148	8.08029	8.39609	8.06553	8.55858	8.49459	7.97496	8.12687	8.14707	7.94142	8.03679	8.04347	8.18588	8.24244	7.97594	8.24701	8.53889	8.30187	8.24879	8.25849	8.8404	7.93401	8.18809	8.08489	8.27255	7.95942	7.99045	8.04626	8.41619	8.29533	8.04239	8.29348	9.1272	8.33856	8.13219	8.36659	8.26313
AK3	9.77628	10.0471	10.0422	10.1304	10.1119	10.0646	9.78536	10.0201	9.86121	9.93151	9.86121	9.67675	9.98161	9.85937	10.2337	10.0719	9.44018	9.2635	9.65924	10.081	10.1563	9.93151	9.94321	10.0422	9.98664	10.5437	9.96036	9.80797	9.03691	9.58685	9.83879	9.7889	9.47714	9.886	9.97439	10.3906	9.99327	9.92923	10.1044	9.93875	9.38738	9.96963	9.81901	10.003	9.60506	10.1727	9.99561	9.93151	9.83085
AK4	7.22813	7.35919	7.41507	7.40599	7.16893	7.185	7.15305	7.35453	7.64021	7.62241	7.48109	6.85781	7.53503	7.4849	7.47063	7.66868	7.1368	6.97394	7.52186	7.81982	7.56363	7.70284	7.2183	7.82776	7.65934	7.62281	7.53183	7.45971	6.91879	7.07292	7.57688	7.19373	7.19058	7.68818	6.8312	7.14162	7.59511	7.25936	7.8869	7.88838	7.23916	7.46942	7.22456	7.39056	6.68492	7.40336	7.29463	7.36992	7.35533
AK5	3.37887	3.2709	3.27538	3.88722	3.42424	3.48527	4.31878	3.06673	3.42235	3.57093	3.94643	3.59174	3.66022	3.56128	3.21195	3.53421	3.94193	3.57729	3.45658	3.836	3.538	3.3981	3.25463	3.5076	3.28482	3.25725	3.13018	3.38147	3.15967	3.14771	3.27254	3.1781	3.25463	3.2206	3.44234	3.49172	3.36845	3.44663	3.95642	3.1652	3.25235	4.26742	3.21514	3.09226	3.88913	3.18497	3.3425	3.10599	3.04538
AK7	2.78354	2.76439	2.83942	2.88943	2.89348	2.77353	2.68769	2.95723	2.72858	2.91599	2.74373	3.09026	2.87392	2.86433	2.70081	2.86008	2.82584	2.78443	2.73182	2.7718	2.75683	2.74324	2.75499	2.8061	2.63442	2.71232	2.67509	3.01339	2.77485	2.85338	2.61346	2.67719	2.81204	2.74512	2.73419	2.75319	2.93215	2.74964	2.99107	2.99458	2.69791	2.85375	2.88907	2.81485	2.84779	2.88489	2.70237	2.82623	2.75189
AK8	4.24985	3.975	4.46124	4.75615	4.23032	4.23894	4.12854	4.48732	4.2668	3.85639	4.12287	4.21385	4.33079	4.27366	4.40226	4.30469	4.21955	4.35187	4.51968	4.32474	4.0537	4.44665	4.33142	4.23994	4.10772	4.15823	4.08756	4.1527	4.27876	4.4789	4.25774	4.13745	4.48506	4.21985	3.93576	4.10673	4.02106	4.04579	3.91467	4.11154	4.26528	4.45402	4.11284	3.97985	4.30595	4.08436	4.04966	4.31104	4.51715
AK9	4.20392	4.20713	4.43444	4.28056	4.59279	4.23763	4.20681	4.10519	4.16425	4.38534	4.24025	4.16912	4.5247	4.1847	4.54755	4.03768	4.11354	4.17225	4.29301	4.10865	4.25079	4.40516	4.20232	4.42217	4.43823	4.89181	4.25047	4.20422	4.17542	4.17954	4.40578	4.37676	4.03282	4.0537	4.13583	4.56493	3.96478	4.24796	4.18767	4.46282	4.1428	4.26652	4.18114	4.5162	3.97115	4.56462	4.32159	4.26095	4.18561
AKAP1	9.86309	9.03193	9.29247	9.47714	9.22361	9.24564	9.41706	9.84096	9.05327	9.7394	9.25859	9.23277	9.7014	9.40065	10.1279	9.34837	9.31082	8.56831	9.52756	9.79077	9.96734	9.55026	9.54546	9.86121	9.80222	9.41565	9.76056	9.26232	8.60587	8.37742	9.18078	8.83399	8.03829	9.65254	9.01914	9.42131	9.39809	9.48692	9.59619	9.89903	8.97314	9.25859	9.70992	9.97665	8.52357	9.81152	9.15999	9.46556	9.00735
AKAP10	6.21454	6.26875	6.28297	6.34431	6.37971	6.28361	6.58479	6.65342	6.52045	6.33278	6.23934	6.31542	6.41308	6.81491	6.37233	6.34621	6.45556	6.24338	6.15999	6.33214	6.48267	6.38333	6.28111	6.42812	6.30465	6.57168	6.3167	6.36003	6.42182	6.53258	6.37845	6.47207	6.51484	6.55099	6.33828	6.36201	6.4141	6.46197	6.46824	6.36523	6.33378	6.34948	6.2053	6.58414	6.34012	6.49429	6.52275	6.13826	6.32949
AKAP11	7.35376	7.74224	7.68322	7.91475	7.32934	7.75355	7.36404	7.43977	7.33456	7.58143	7.74267	7.33747	7.87216	7.50176	7.58786	7.35611	7.41546	7.57902	7.71725	7.70328	7.69821	7.90469	7.50026	7.83948	7.42789	8.14492	7.71551	7.48412	7.29313	7.29135	7.47178	7.20968	7.15885	7.72298	7.5299	7.66481	7.62037	7.49759	7.59825	7.40636	7.41993	7.71598	7.55889	7.90609	7.36404	7.37517	7.82251	7.24833	7.39951
AKAP12	6.17094	6.48595	6.47473	5.96925	6.37361	6.48267	8.52424	6.56216	7.2274	6.30403	6.27979	7.27076	6.26078	6.12255	6.6202	6.88401	6.66665	6.86555	6.22455	6.23073	6.48466	6.14972	6.58185	6.00318	6.56705	6.23073	6.02926	6.32187	6.69123	7.24024	6.49499	6.53719	8.82008	6.40429	6.48595	5.84933	7.23738	6.51484	6.37455	6.69997	7.75962	6.65965	6.99749	6.20244	6.93426	5.83711	6.03394	6.61755	6.49631
AKAP13	9.44984	9.50987	9.43046	8.99625	9.48692	9.69646	9.14326	9.14941	9.81532	9.25024	9.37075	9.37183	9.86504	9.2961	9.4293	9.7394	9.55781	9.2657	9.65407	9.33085	9.22723	9.55626	9.54407	9.2998	9.15364	9.56246	9.57866	9.13687	9.57716	9.43459	9.44274	9.53662	9.88374	9.57572	9.32348	9.70992	9.80427	9.33938	9.59902	9.13152	9.15256	9.55026	9.53363	9.402	9.67855	9.37446	9.39538	9.60506	8.86789
AKAP14	2.57185	2.63102	2.30255	2.41042	2.38199	2.51458	2.39644	2.34528	2.43891	2.26316	2.4939	2.4506	2.58826	2.35458	2.43492	2.4594	2.44668	2.19558	2.50057	2.33182	2.48232	2.50619	2.36587	2.44771	2.23422	2.34369	2.61769	2.53643	2.41619	2.53208	2.55909	2.36311	2.50997	2.41042	2.39187	2.43492	2.39187	2.46924	2.48807	2.37822	2.43195	2.41156	2.58751	2.21784	2.41497	2.44771	2.22137	2.57185	2.57251
AKAP3	3.79625	4.45765	4.46502	3.85639	4.13998	3.94133	4.19878	4.32864	4.02009	4.08217	4.08278	4.32735	4.45402	4.37644	4.08436	3.91433	4.30942	4.59677	4.36855	4.07203	4.10865	4.04088	4.55538	3.97532	3.86248	4.59431	4.08851	3.75618	3.96771	3.95453	4.31587	3.96931	4.21347	4.32506	4.26713	4.18268	4.56047	4.52034	4.66075	4.48222	3.84438	4.69887	4.21473	3.94387	3.84879	4.30317	4.39753	3.83829	4.34924
AKAP4	3.11631	2.86927	3.04926	3.0844	3.35567	2.99916	2.88342	3.34381	3.33061	3.19565	2.95691	3.06198	3.25494	3.17841	3.10268	3.12827	2.89853	3.1305	3.13951	3.30812	2.91231	2.88824	3.20712	3.03534	2.96153	3.22187	3.16421	3.02592	3.40614	3.05812	3.09617	3.32894	3.18249	3.1224	2.90465	2.94374	3.26474	3.33214	3.17626	3.06871	3.35156	3.23482	3.13173	3.17712	3.4508	3.16132	3.23328	2.9752	2.94168
AKAP5	3.28897	3.27475	3.40226	3.25946	3.56907	3.28897	3.70195	3.19372	3.12926	3.26508	3.43541	3.38908	3.5301	3.27376	3.42719	3.15832	3.71221	3.4492	3.34348	3.04469	3.36022	3.57564	3.08797	3.31898	3.52719	3.58537	3.35442	3.35409	3.30143	3.48275	3.20011	3.32861	3.35345	3.33533	3.18828	3.69534	3.66286	2.99605	3.17712	3.24734	3.23697	3.52492	3.35828	3.44543	3.27254	3.56999	3.38781	3.54961	2.96645
AKAP6	10.0742	9.99561	10.0332	9.66857	9.90772	10.1198	9.16103	9.68332	9.79442	9.88147	9.79077	9.28091	10.2656	9.87749	9.81331	10.1514	10.1592	10.0646	10.4366	9.74287	9.42258	10.2135	9.88147	9.85937	9.56671	9.21548	10.3044	9.58853	9.9627	9.83879	10.0105	9.97665	10.7234	9.95502	10.0105	10.3612	9.72182	9.77072	9.76411	9.62729	9.42391	10.0422	9.5948	9.60678	10.4916	9.84306	9.99802	10.1226	9.77424
AKAP7	3.88591	4.56585	5.03912	4.78593	4.53132	4.81422	4.55364	4.76253	4.00108	4.5643	4.71958	4.47414	4.52569	4.6598	4.50968	4.38023	4.75615	4.60129	4.45533	4.50677	4.73103	5.29285	4.52435	5.3967	4.68612	5.12807	5.00579	4.50775	4.52064	3.97466	4.47542	4.66786	3.56907	4.75747	4.37318	4.56872	4.29902	4.60228	4.51194	4.77878	4.05916	4.90203	4.60861	5.12297	3.95486	4.7896	4.7402	4.78367	4.85603
AKAP8	7.05053	7.61263	6.87657	7.48373	7.43555	7.78981	7.1454	7.22706	7.50176	7.46474	7.62857	6.97906	7.134	7.45824	7.43791	6.89012	7.12502	7.02704	7.36819	7.04082	6.72887	7.26485	7.31336	7.62691	7.15269	6.90213	7.25366	6.99322	7.50893	7.14506	7.00613	7.24102	7.5476	7.03426	7.37934	7.11004	7.43176	7.14884	7.14268	7.73109	7.23462	6.98778	7.4558	7.62917	7.16606	7.73763	7.11792	7.38947	6.85133
AKAP8L	8.42439	8.25339	7.98518	8.57097	8.64646	8.48214	8.05412	8.50585	8.58888	7.6546	8.48685	7.77675	8.39977	8.39377	8.58547	8.27191	8.10224	7.92415	8.08288	8.07787	8.42953	8.35939	8.06504	8.40163	8.21732	8.54775	8.36482	8.22077	8.10747	8.27962	8.38898	8.33789	8.08288	8.33511	8.46915	7.93073	8.77852	8.3074	8.43577	7.97984	8.33004	8.1915	8.06814	8.09564	8.28377	8.53633	8.09003	8.42063	7.80914
AKAP9	7.47137	7.39866	7.26371	7.23602	7.54492	7.48882	7.24797	7.07848	7.00929	7.45862	7.04305	6.9287	7.62403	7.562	7.4892	7.178	7.38226	7.0178	7.73633	7.44778	7.35268	7.63938	7.35725	7.29686	7.40336	7.80464	7.64021	7.30018	6.95866	6.86114	7.71334	7.36703	6.40785	7.55517	7.09274	7.4105	7.30434	7.23353	7.20819	7.05986	6.8063	7.50811	7.31601	7.66558	6.55699	7.50566	7.32387	7.39512	7.20712
AKIP1	6.45422	6.25983	6.54622	6.42409	6.29112	6.11189	6.13271	6.43597	5.98936	6.803	6.51753	6.40169	6.57607	6.27595	6.3778	6.56479	6.06092	6.35357	6.64323	6.3591	6.29277	6.63608	6.43565	6.63381	6.32735	6.11283	6.36003	6.67105	6.16781	5.7763	6.35517	6.32637	5.54442	6.38922	6.19898	6.37715	6.29051	6.36395	6.91111	6.64385	6.2988	6.1752	6.34239	6.36816	5.72508	5.98907	6.29243	6.22939	6.47407
AKIRIN1	8.20595	7.98226	8.04626	7.86658	8.11387	7.95604	7.89174	7.78291	7.78039	7.92143	7.80117	7.97786	7.69662	7.94891	7.97686	7.83768	7.68906	7.84529	8.10385	7.80332	7.6907	8.05259	7.82204	7.6546	7.9345	7.79681	8.00536	7.77144	7.76622	8.21114	7.84172	8.11068	8.12789	7.76581	7.85438	8.13786	7.99543	7.53583	7.91039	7.86892	7.59917	8.01577	7.5802	7.61795	8.13945	8.17484	7.48412	8.04092	7.90798
AKIRIN2	8.25052	8.13057	7.91762	7.98759	8.10747	8.02492	7.82687	7.92559	8.0567	8.2322	8.10592	8.35573	7.91578	7.86018	7.946	8.35451	7.91039	8.4685	7.92043	7.93735	8.20027	7.89624	7.92229	7.9808	7.90001	8.00842	8.34594	8.25339	8.64646	8.43907	8.11285	8.19478	8.61537	7.85573	7.9808	8.19478	7.77906	8.03477	8.23964	7.77238	8.48934	7.87902	7.96573	8.0188	8.75404	7.75667	8.19583	7.74576	7.87678
AKNA	4.83355	5.19741	4.70736	4.87813	5.33298	5.12548	5.48371	5.16524	5.76685	5.20379	5.17429	5.83742	5.22273	5.27917	5.31837	5.174	5.49097	5.22611	5.16524	5.29094	4.97019	5.03193	5.23974	5.01891	5.12645	5.30396	5.44856	5.50596	5.39893	5.67068	5.19866	5.38136	6.07841	5.37217	4.96717	5.0388	5.40799	5.31867	5.0745	5.09441	5.43217	5.36305	5.23869	4.95218	5.35236	5.29066	4.95084	5.55976	5.11158
AKNAD1	3.05581	2.91858	3.17999	2.94339	3.01917	3.02161	3.20208	3.10599	3.20011	3.00968	3.16965	3.08571	3.20394	3.07574	2.84267	2.96219	3.18309	3.05518	3.08896	3.31311	2.85731	2.89924	3.1401	3.01722	3.06471	2.93876	3.20553	3.23787	3.25879	3.07647	3.25049	3.10867	3.2385	2.96575	2.98073	3.11062	2.87045	3.10633	3.23075	2.98937	3.22216	2.95691	2.87699	3.2909	3.51051	3.07006	3.19372	2.92173	3.246
AKR1A1	6.03422	7.06224	6.95634	6.89545	6.67302	6.30829	7.2515	6.92155	6.79035	6.94592	6.98982	7.31189	6.70817	6.94785	6.8891	7.09311	7.36516	7.45223	7.01123	6.76957	6.99613	6.62082	7.01288	6.84492	7.06786	6.87417	6.94855	7.54649	7.36923	6.96996	7.05604	6.96113	6.95261	6.73031	6.94385	6.89823	6.48397	6.45024	7.15269	7.18254	7.81755	7.00026	7.04014	6.88368	7.2432	6.88133	6.82542	7.15564	7.38008
AKR1B1	10.3803	10.0005	10.3612	10.4807	10.3708	10.4366	10.0891	10.1019	10.146	10.2656	10.5365	10.5155	10.83	10.3514	10.6852	10.4705	11.046	10.3675	10.5474	10.3138	10.5681	10.2366	10.4264	10.3202	10.4163	10.4366	10.3839	10.5793	10.5681	10.4232	10.4232	10.4916	10.2165	10.4605	10.5793	10.6063	10.1358	10.8507	10.8983	10.3073	10.4673	9.97665	10.5907	10.5508	10.3545	10.6142	9.44984	10.4232	10.6365
AKR1B10	2.43891	2.38326	2.57554	2.84386	2.52211	2.46924	2.37822	2.40817	3.05121	2.61115	2.67355	2.62706	2.342	2.7442	2.40583	2.92273	2.50377	2.58191	2.4525	2.44383	2.53502	2.53862	2.70814	2.17793	2.40362	2.77569	2.59253	2.49308	2.7133	2.66258	2.62119	2.48393	2.72904	2.50997	3.00769	2.85612	2.78143	2.52672	2.85536	2.5737	2.75546	2.61946	2.6366	2.40583	2.54975	2.46403	2.53064	2.50777	3.12439
AKR1C1	6.75675	5.9428	7.35649	6.34787	7.99095	6.06002	9.06308	6.57099	6.95566	7.129	7.74699	6.8669	6.47114	6.57941	6.67367	6.72581	7.42455	6.98217	6.28142	6.90636	6.75134	6.17427	6.87556	6.57304	6.86931	5.90392	6.86864	7.06962	6.84492	8.65243	6.37877	8.30508	6.24249	6.30736	6.75003	6.55873	6.68251	7.38378	7.00469	7.96231	5.97085	6.39507	6.40916	6.51621	7.27225	7.05708	6.38726	7.18639	8.17203
AKR1C2	7.14197	6.65342	7.79636	6.4196	8.70375	6.2406	9.35094	7.06647	7.16313	7.34111	7.28331	7.134	6.54622	6.91111	7.54688	7.37102	7.12142	7.06786	7.24062	7.61995	7.21105	6.5105	7.67697	7.28698	6.93077	6.15221	7.40372	7.27516	6.77235	8.67032	6.55632	7.78459	7.02493	6.69318	6.99081	7.08267	6.99394	8.01391	7.82339	8.15938	6.08643	7.26193	6.78967	7.36178	7.07323	7.1118	6.40267	7.30396	7.58102
AKR1C3	5.29636	4.785	5.81421	4.73529	6.49159	5.32102	6.68789	4.71569	5.42471	5.92474	6.20215	5.59657	5.40799	5.471	5.54566	4.92528	5.53455	6.2053	5.36502	5.25094	5.1323	4.93235	4.8992	5.35369	5.39482	5.21659	5.70945	5.73922	5.77355	6.48094	4.90081	6.34787	4.96322	5.13728	5.64911	5.18848	5.71379	5.79947	5.35073	6.30565	5.11979	4.92102	5.20379	4.77365	5.30135	5.74961	5.32997	5.74305	6.27528
AKR1C4	2.71378	2.51383	2.64478	2.53136	2.99783	2.75276	2.93513	2.69986	2.73419	2.76785	2.77485	2.85849	2.85495	2.62654	2.97208	2.51905	2.85889	2.69579	2.54833	2.58826	2.75144	2.93175	2.59306	2.84108	2.98005	2.5153	2.9985	2.9921	2.7501	2.9025	2.68111	3.0844	2.57801	2.59553	2.90105	2.87313	2.70186	3.02051	2.74785	2.59678	2.58688	2.83733	2.58945	2.60351	3.05121	2.53998	2.71713	2.62058	3.39491
AKR1C6P	2.51606	2.70081	3.00046	2.68405	2.48719	2.75984	2.61475	2.70721	2.81889	3.01375	2.85691	3.00456	2.81729	3.02226	2.58123	2.72672	2.59131	2.74828	2.89605	2.79096	2.72333	2.43492	2.50844	2.88457	2.85415	2.45432	2.54625	2.77353	2.58627	2.64423	2.65233	2.58255	2.58568	2.76258	2.96467	2.87578	2.90211	2.86663	2.67089	2.70335	2.73002	2.58377	2.53279	2.86323	2.77399	2.6801	2.80952	2.96255	2.66766
AKR1C8P	3.9529	3.35796	3.62824	3.56093	4.68144	4.64425	4.07996	3.69906	3.79316	4.26307	3.77599	3.45845	3.63236	3.42332	3.53073	4.02844	4.09519	3.37985	3.68324	4.01336	4.17608	3.5411	3.44953	3.69689	3.4195	3.97115	4.01622	3.99697	3.29886	3.87143	3.53537	3.94319	3.4417	4.13617	3.51629	4.55465	3.7868	3.88403	4.04708	4.12574	3.62051	3.7674	3.49458	3.90152	3.67354	3.83799	3.32861	3.89601	4.18902
AKR1D1	2.65012	2.73557	2.67557	2.72484	2.88979	2.64219	2.67719	2.77003	2.49308	2.96433	2.80113	2.86626	2.85457	2.84267	2.59862	2.70335	2.71052	2.63163	2.80568	2.66875	2.75189	2.82186	2.83816	2.55982	2.76128	2.75364	2.83186	3.02986	3.07099	2.84108	2.8872	2.64104	2.77098	2.72858	2.82852	2.6746	3.03934	2.57801	2.66664	2.64636	2.92628	2.92449	2.60826	3.01949	3.02194	2.79819	2.81729	2.90291	3.15284
AKR1E2	5.52399	5.47997	5.59565	5.40184	5.27612	5.68418	6.01649	5.44826	5.486	5.28541	5.85342	5.74581	5.51177	5.70911	5.59784	5.01469	5.88655	5.4286	5.4204	5.36768	5.39252	5.67225	5.72912	5.18062	5.62344	5.59784	5.67403	5.19186	5.2631	5.57785	5.56529	5.48027	5.62407	5.54566	5.75028	5.92219	5.64634	5.8315	5.76942	5.58429	5.47293	5.16663	5.60048	5.40056	5.93331	5.43695	5.68674	5.46235	5.07037
AKR7A2	7.41583	7.2306	7.24726	7.35268	7.22813	7.72422	7.37705	7.39866	7.33576	7.2928	7.0264	7.07743	7.68776	7.36819	7.5616	7.63938	7.49512	6.98318	7.51252	7.46434	7.41127	7.47178	7.47368	7.38119	7.58298	7.45785	7.67236	7.30573	7.01324	7.34002	7.5581	7.28698	6.92463	7.71766	7.02164	7.17696	7.39908	7.42982	7.59193	7.37667	7.33238	7.32352	7.51591	7.02022	7.06126	7.35111	7.56638	7.56714	7.59588
AKR7A2P1	4.42716	4.31779	4.51652	4.59904	4.62265	4.01748	4.50839	4.00571	4.58502	4.37484	4.5162	4.59085	4.48346	4.67625	4.69555	4.51065	4.60063	4.26565	4.78796	4.79417	4.58636	4.56524	4.72294	4.25184	4.20547	4.54239	4.73626	4.54367	4.78467	4.46218	4.74182	4.73593	4.4206	4.46438	4.22837	4.34526	4.33864	4.54818	4.22199	4.37514	4.55364	4.38406	4.35707	4.33766	4.41674	4.34861	4.70894	4.45957	4.64845
AKR7A3	5.68037	5.73614	5.83742	5.89683	6.32031	5.91242	5.64413	5.81578	5.76752	5.95858	5.78304	5.16042	5.72572	5.57045	5.55783	6.06404	5.91209	5.589	5.88315	5.81851	5.84646	5.71195	5.74835	5.81916	6.19594	5.62218	5.79282	5.83892	5.38461	5.67976	5.72214	5.86587	5.81881	6.04901	5.72634	5.90363	5.63269	5.87471	5.82112	5.763	5.89898	5.87999	5.59598	5.8668	5.54474	5.85886	5.83304	5.57335	5.89032
AKR7L	2.7718	2.86008	3.45845	3.35663	3.62859	3.17656	2.86663	3.14639	3.35697	2.96467	3.5345	3.33214	3.15161	3.30908	3.16898	2.85457	2.95088	3.07066	3.55812	3.02592	3.20333	3.14995	3.17465	2.61475	3.21323	2.96328	2.89165	3.26604	3.23579	3.29955	2.93692	3.00149	3.09226	3.09715	3.18405	3.11984	3.3128	3.28545	3.13819	3.2342	3.1401	3.0896	3.04665	2.88864	3.28767	3.00424	3.10996	3.00392	3.04233
AKT1	9.37446	9.71186	9.50276	9.60366	9.71345	9.46985	9.377	9.62729	9.70486	9.33798	9.5159	9.25859	9.43046	9.47119	9.53662	9.21437	9.19866	9.30593	9.51142	9.35739	9.39674	9.428	9.47848	9.2961	9.42258	8.95502	9.17198	9.39934	9.16975	9.23277	9.2647	9.36681	9.35347	9.34709	9.37319	9.33667	9.71843	9.46833	9.29247	9.43046	9.39383	9.50128	9.37319	9.22723	9.08179	9.46985	9.52442	9.49568	8.99822
AKT1S1	6.47938	6.64451	6.58542	6.75304	6.64981	6.42514	6.25822	6.6514	6.69864	6.78042	6.78895	6.8374	6.5694	6.56181	6.88599	6.74054	6.69089	6.81794	6.82376	6.8588	6.55563	6.41242	6.93698	6.80431	6.78192	6.49331	6.835	7.091	6.51621	6.89084	6.84178	6.91879	6.56351	6.63381	6.59873	6.72689	6.49665	6.85573	6.83055	6.75736	6.70171	6.72279	6.54591	6.76859	6.73065	6.60824	6.92367	6.6354	6.67398
AKT2	8.83482	8.96959	8.94618	8.95844	8.93263	8.9649	9.03981	9.17973	8.83399	9.22242	9.09629	9.37966	9.12327	8.89243	9.4132	9.09116	9.11808	8.78964	9.30956	9.114	8.84278	8.9171	9.13043	9.16412	9.07194	9.03589	8.99727	9.07971	8.77936	8.94983	8.87227	8.90716	8.6823	9.13471	8.93955	9.18643	8.95502	9.10123	9.10227	9.27843	9.08483	9.11502	9.26689	8.9541	8.98331	9.07481	8.96667	8.97131	8.68382
AKT3	7.67489	7.32643	7.34995	7.41619	7.309	7.89174	7.79411	7.51912	7.67074	7.60977	7.63226	7.57036	7.52627	7.59551	7.36065	7.11864	7.76707	7.21215	7.01324	7.46823	7.42867	7.53814	7.40675	7.51331	7.59073	7.78719	7.2158	7.15885	7.33646	7.62159	7.57284	7.48762	7.34919	7.60086	7.54333	7.33238	7.57406	7.46308	7.51252	7.14018	7.59869	7.30716	7.14089	7.47521	7.31229	6.96151	7.53814	7.12071	7.56242
AKTIP	9.08079	9.09511	9.2074	8.91786	8.70217	8.59528	8.61016	8.57598	8.3818	8.8193	9.05518	8.26313	8.95759	8.33286	8.29348	8.64578	7.9565	8.99907	8.62891	8.76339	8.69462	9.05036	8.77852	9.02303	8.68	8.7486	8.65767	8.61317	9.37966	8.97585	9.11083	9.27493	8.81759	8.78505	8.56967	8.75935	9.02787	8.56967	8.54624	8.65621	8.65391	8.51643	8.6748	9.22937	9.61465	9.0465	9.00376	8.73165	9.68842
ALAD	7.29313	7.39325	7.5543	7.35987	6.62385	7.22672	6.90037	7.946	6.78929	7.73678	7.59511	7.54085	7.55965	7.66481	7.82776	7.67866	6.71263	6.64259	8.05616	7.66558	7.36065	7.54688	7.63263	7.08932	7.56363	8.10433	8.15892	7.41087	6.78134	7.01498	7.99921	7.21402	6.60625	7.19617	7.68146	7.83672	7.8444	7.77456	7.98127	6.86151	7.54839	7.36214	7.98473	7.02672	5.87374	7.09879	7.20712	7.49716	8.12062
ALAS1	8.41998	8.44903	8.66737	8.1627	8.78023	8.27775	8.65477	8.4581	8.14175	8.66884	8.63672	8.55654	8.61242	8.66884	8.66203	8.66588	8.4416	7.94554	8.61386	8.94983	8.39493	8.75249	8.84125	8.76257	8.61812	7.72087	8.41244	7.92559	8.41175	8.21618	8.20866	8.31744	8.21054	8.34594	7.7837	8.43515	8.2038	8.70936	8.67107	8.92648	8.31096	8.36001	7.99395	8.74782	8.24297	8.76339	8.42513	8.62541	8.06356
ALAS2	4.53554	4.15109	3.76265	3.90663	3.60508	3.9215	3.91692	3.95195	3.81769	3.87403	3.92784	3.85348	4.30909	3.67354	4.08404	3.76831	4.02358	4.12508	4.14686	4.06266	3.8596	4.34302	4.02939	4.18834	3.8545	4.29047	4.16456	3.75773	4.01088	3.79625	4.09455	3.93181	4.11638	4.39944	4.09036	4.21792	3.93543	3.79378	3.97375	4.16973	4.24722	3.9779	3.69594	3.90181	4.29424	4.08156	4.19586	3.80526	3.81091
ALB	2.96467	3.05417	2.94203	3.13018	2.97826	2.97718	2.81363	3.11466	2.91055	3.21514	2.81124	2.8861	2.9921	2.99001	3.2123	2.81729	2.85099	3.11094	2.86626	3.01544	2.93692	2.96786	2.82697	2.93285	2.97278	2.70081	2.92066	2.98484	2.80113	2.98244	3.07835	2.9505	2.90977	2.99679	2.94442	2.98802	2.96153	2.90034	2.99494	3.03966	2.90603	2.88457	3.05841	2.81765	3.0844	2.84899	2.93032	2.77654	2.90787
ALCAM	5.40799	6.35581	6.09382	5.98694	6.12224	6.1454	6.55	5.62918	6.06034	5.74961	5.80977	5.64667	6.56251	6.29179	5.73455	5.91021	7.63686	6.82442	5.16694	5.84551	6.1454	5.19963	6.24689	6.36591	6.17094	6.38433	5.86587	6.86897	7.38867	6.34239	6.19343	6.18355	7.4105	5.90959	5.96958	6.25445	5.39703	7.73067	5.7763	6.69928	6.9243	6.39834	5.9302	5.96638	6.10299	5.46782	6.1358	6.25253	6.28493
ALDH16A1	5.53877	5.67346	5.81131	5.48943	5.98501	5.75926	5.94726	5.84865	6.13983	5.69765	6.03671	5.89089	5.44337	5.8791	5.72278	5.86992	6.04115	5.78435	5.84079	5.87781	5.55015	5.49364	6.07937	5.97903	5.74494	5.67132	5.8825	5.90806	6.20772	5.91112	5.78335	5.90147	6.13015	5.91176	6.102	5.85731	5.61822	5.77914	5.64314	6.20805	6.17969	5.45559	5.9093	5.64179	6.18609	5.77074	5.43695	6.17248	5.72374
ALDH18A1	5.299	5.60299	5.53137	5.42731	5.46468	5.1691	5.84551	5.34289	5.465	5.44178	5.48503	5.62407	5.11979	5.098	5.23228	5.71225	5.58242	6.12411	5.31307	5.33697	5.77009	5.31936	5.28541	5.05651	4.89499	5.2628	5.14215	5.42471	6.35517	5.97685	5.11299	5.76053	5.97523	5.20125	5.5479	5.31049	5.26246	5.35718	5.59341	5.5476	5.90959	5.80609	5.40499	4.78627	6.56479	5.4286	5.38363	5.51572	5.51239
ALDH1A1	5.53556	5.59945	6.57876	6.15477	5.69202	5.70473	7.40599	6.37325	6.31508	5.69989	5.75773	7.29535	7.25118	6.48791	5.94882	6.04709	5.76053	5.29285	5.95644	5.8477	6.28395	6.17872	5.72247	7.14884	6.5949	6.37587	5.84536	5.43729	4.91745	4.87552	5.42305	5.43476	4.34242	6.33949	6.08612	6.21359	5.3363	6.80232	6.15443	6.46228	5.90114	6.04274	6.16129	6.02926	5.40571	5.87718	5.69705	5.95077	6.37421
ALDH1A2	4.70087	4.91306	4.92428	5.02725	5.07576	5.13031	5.27886	5.07608	5.87084	5.12266	4.91077	5.11059	4.90115	4.92169	5.27029	5.44989	4.96552	5.72946	5.39768	4.87518	4.67112	5.09991	4.96352	5.37971	4.9134	5.12838	5.08129	5.30587	4.94887	5.50533	4.82194	5.0993	5.22369	5.64757	4.93596	5.04478	5.05249	5.14668	4.96385	4.7199	4.73816	5.31018	4.84633	4.60355	5.63798	4.97413	4.56047	5.06202	5.36337
ALDH1A3	4.23542	5.07483	5.02822	4.94601	4.58566	4.58636	4.96683	5.11422	5.5616	5.10318	4.48671	4.84952	4.50968	4.68674	4.66244	5.13694	4.22604	5.49997	4.61866	4.43198	4.98044	4.49148	4.70672	4.48929	4.97952	4.55078	4.63847	5.40769	5.75518	5.52883	4.65786	4.82754	6.02799	4.30469	5.45306	4.60861	4.94241	4.37352	4.58989	4.59937	6.54321	5.49749	5.20413	4.51968	5.71813	4.6405	4.21563	5.12357	4.52999
ALDH1B1	7.11971	7.43714	7.775	7.01955	7.56322	7.29097	8.25849	7.86386	7.03528	8.31744	7.98173	8.73687	7.32678	7.77633	7.6546	7.78333	7.38986	8.63024	7.89858	7.60316	7.88043	7.5461	7.88276	7.66481	7.60086	7.11218	7.66649	7.93685	8.30919	7.94554	7.64103	7.28294	7.5437	7.66063	7.67531	7.18571	7.83359	7.25294	8.04296	7.58342	8.0153	7.84717	7.75705	7.28768	7.92934	6.90424	7.4655	7.29573	7.76273
ALDH1L1	6.99682	6.47606	6.58185	6.91179	6.34976	6.69423	6.89411	6.93148	6.13076	6.76063	6.63676	7.26636	6.72923	6.52045	7.16753	6.43532	6.62416	5.43254	6.49665	6.76923	7.19337	6.73031	6.84521	6.62185	6.83222	6.69391	6.49858	6.66368	5.93622	5.84833	6.56639	6.12283	5.68418	6.81828	6.29817	6.37747	6.30339	6.8367	7.34191	6.53819	6.07937	5.95858	6.95054	6.37813	6.09695	6.04839	6.98877	6.46626	6.33153
ALDH1L2	4.60196	6.29501	5.75743	5.3174	5.03427	5.53587	6.67302	5.62189	6.05877	5.50405	5.54001	6.00318	5.51471	5.6358	6.24215	5.89306	7.04913	6.89012	5.2119	5.46533	5.89602	5.26182	6.09695	5.54924	5.49296	6.01423	4.70908	6.52113	6.88433	6.04115	5.09052	6.35483	7.33089	5.34741	6.25222	5.41208	5.08796	5.72278	5.22104	6.22455	6.48062	6.01485	5.6068	5.77389	6.16065	6.05938	5.94537	5.54827	5.69926
ALDH2	10.0968	10.2194	10.1172	10.2224	10.0672	10.3971	10.3708	10.2565	10.5332	10.1279	10.1936	9.80797	10.5295	10.3906	10.2394	10.2251	9.91198	9.54546	10.4605	10.2025	10.0398	10.2224	10.1967	10.3612	10.1279	10.5681	10.0719	9.85723	9.71186	9.81532	9.97665	10.2595	9.91198	10.3234	9.73378	10.0177	10.003	9.95051	10.333	10.1648	10.1119	10.1882	10.0719	10.1144	9.69646	10.4538	10.2565	10.2776	9.82875
ALDH3A1	4.37448	4.23251	4.09839	4.15304	4.53097	4.24339	4.10519	4.41079	4.46858	4.3676	4.20681	4.62158	4.18665	4.26435	4.18561	4.35187	4.3988	4.32443	4.16397	4.24957	4.43653	4.27143	4.15792	3.85381	4.29147	4.12574	4.49375	4.50281	4.23926	4.35447	4.49528	4.34705	4.46218	4.40641	4.38825	4.01815	4.32002	4.47605	4.51096	4.36855	4.44472	4.34242	4.42716	4.36496	4.03506	4.3962	4.30221	4.53977	4.08217
ALDH3A2	7.71159	7.67366	7.99441	7.4947	7.96529	7.56281	7.68646	7.77723	7.32425	7.67197	7.8381	8.23739	7.75872	7.39626	7.73413	7.85077	7.91622	7.87678	7.89174	8.06149	7.61137	7.81052	7.78164	7.8296	7.43438	7.61059	8.06149	8.41369	8.43642	7.44279	7.84805	7.98278	8.10069	8.18919	7.86114	7.61097	7.5708	7.76535	8.12317	7.56363	7.48258	7.44545	7.82517	7.60086	8.00582	7.70414	8.11497	7.92654	8.25395
ALDH3B1	5.93993	5.81389	5.64244	5.93713	5.54533	5.5647	6.05311	6.08279	5.90083	5.79098	5.69233	6.03241	5.98251	5.92348	5.67873	5.80247	5.84551	5.56949	5.87844	6.01233	6.03584	5.8318	5.75243	6.04622	6.16477	5.70597	5.86112	5.99501	5.65519	5.71349	5.69765	5.55569	5.90363	6.0097	5.65423	5.77389	5.60961	5.45656	6.15412	5.5673	6.2859	5.79686	5.8318	5.97457	5.50858	5.83551	5.99848	5.69384	5.76335
ALDH3B2	3.73912	4.27778	3.75907	3.8907	4.01305	3.837	4.01026	3.80071	3.98569	3.67605	4.08248	3.71124	3.97825	4.32033	4.10673	4.04158	4.07866	3.84565	3.87054	4.03768	3.90693	3.96543	3.88819	3.69534	3.9529	3.78148	3.98894	3.914	3.87369	3.7565	3.97466	3.75172	3.94421	4.04415	3.84788	4.07554	3.84409	3.91009	3.94069	4.04708	3.96607	3.86604	4.00665	3.82372	4.16594	4.2189	3.8888	3.68415	4.07835
ALDH4A1	5.84015	6.08027	5.83711	6.35009	5.95105	6.22514	6.10727	5.78882	5.80609	6.31769	5.67435	6.21709	5.92763	6.05972	5.9613	6.06557	6.03584	5.6131	6.25952	6.16065	6.00385	5.9428	5.92021	6.05375	5.80298	5.55538	5.65713	5.65125	5.78944	5.78335	5.93396	6.18579	5.87942	6.54559	5.64115	5.82997	6.12948	5.90989	6.00905	5.97113	5.60868	6.21582	6.07305	5.85564	5.97651	6.0929	6.69627	6.12473	6.0392
ALDH5A1	6.7347	6.43532	6.45227	6.63505	6.07648	6.58114	5.92253	6.83324	5.80487	6.29243	6.37004	6.07779	7.12255	6.43862	6.78929	6.95528	6.26273	5.55721	7.06501	6.95599	7.00788	7.10661	6.3876	7.075	6.47938	6.58081	6.83021	6.55063	5.66555	5.51177	6.78042	6.53493	5.71006	7.09981	5.73803	6.38529	6.00318	6.25253	7.16679	6.79862	5.77102	6.9604	6.81558	6.54023	5.73044	6.39801	6.40136	6.60555	6.61755
ALDH6A1	7.23771	6.99113	6.70684	7.36029	6.53122	7.06714	6.4598	6.43797	7.00234	6.23233	6.43954	6.73235	7.24967	6.80951	6.75574	7.04234	6.95161	6.01776	7.08166	7.24726	7.49512	7.16958	6.84011	7.17338	6.87556	7.11464	7.11792	6.7282	6.23266	6.56479	7.06126	6.97943	6.75304	7.44939	6.11407	6.84588	6.83089	6.54967	7.10938	6.45227	5.98216	6.89929	6.59148	6.77027	6.74392	6.65965	7.26408	6.95898	6.82108
ALDH7A1	6.1944	6.42937	6.85816	7.11252	6.82617	6.89823	6.88236	7.18012	6.80431	6.4202	6.57003	6.55699	7.24506	7.13221	7.13573	7.25294	7.42528	6.23361	6.75003	7.01192	7.41913	7.25537	6.69928	7.25824	6.57168	6.95494	6.8258	6.68695	6.50052	6.16813	6.89156	6.9728	6.31177	7.18605	6.67912	6.44625	6.49262	6.7106	7.09741	6.90213	5.94982	7.01057	6.84791	7.0876	6.85573	6.41899	6.93802	6.8176	6.50178
ALDH8A1	3.59391	3.47716	3.38877	3.21806	3.3052	3.65078	3.54899	3.55935	3.09063	3.70711	3.3008	3.51213	3.48527	3.35893	3.39271	3.04696	3.25846	3.34544	3.30361	3.52429	3.24346	3.39209	3.60508	3.83315	3.49687	3.66315	3.28545	3.31411	3.37793	3.45658	3.44264	3.4878	3.37855	3.47303	3.96325	3.19205	3.46829	3.46168	3.33093	3.50438	3.76388	3.33911	3.47916	3.45692	3.50009	3.34479	3.59784	3.3729	3.51399
ALDH9A1	7.62775	7.62318	7.66316	7.84763	7.33011	7.63603	7.65087	7.98759	7.51369	7.83098	7.77948	7.49796	7.97594	8.06653	7.65421	7.61914	7.46942	7.8148	8.01293	7.5979	7.92744	8.05616	7.77815	8.00021	7.51369	7.75003	7.77906	7.83948	7.46008	7.31296	7.61263	7.71934	7.50811	8.03233	7.67736	7.82204	7.70901	7.95366	8.02443	7.72047	7.37705	8.08338	7.81178	7.77367	7.4413	7.78164	7.73289	7.87315	7.70328
ALDOAP2	5.22337	5.14538	5.25257	5.04245	5.32488	5.21724	5.27283	5.33128	5.20899	5.40608	5.12901	5.17593	5.53455	5.11658	5.12613	5.1691	5.03846	5.01305	5.24827	5.54729	5.51114	5.38499	5.42404	5.48943	5.39451	5.24095	5.29867	5.27513	5.19642	5.21789	5.1316	5.27029	5.47901	5.19343	5.04126	5.04809	5.20314	5.21852	5.33963	5.40867	5.13596	5.23094	5.28339	5.14605	5.03552	5.35621	5.23777	5.36207	5.48056
ALDOB	4.26835	3.99884	4.10703	4.09422	3.92593	3.87054	4.08248	3.89507	4.1949	3.92722	3.89541	3.92053	4.21689	4.05529	3.82628	3.96417	3.98172	3.85801	4.01151	4.02462	3.90303	3.9824	3.9918	4.26419	3.85348	4.03476	4.03698	4.01272	4.11542	3.89037	4.06912	4.11322	3.92693	4.12665	3.98925	4.17924	4.19385	4.22604	3.91009	3.88469	3.70261	4.14754	3.77629	3.77499	4.14374	3.98468	3.82628	3.85699	3.91535
ALDOC	9.93629	9.47567	9.84306	9.97932	10.1144	9.74468	9.87517	9.60059	9.71186	10.5332	10.2025	9.85126	10.3297	10.0356	10.348	10.0356	10.4605	8.50283	10.7541	10.4673	10.0005	9.99327	9.79622	10.6027	10.8155	10.8111	10.0398	9.48274	8.60803	9.32454	9.93875	9.7014	9.22476	10.4232	9.30956	9.90334	10.2626	10.4945	10.6175	10.7915	9.98664	10.3971	10.1514	10.6329	8.55255	10.4945	10.2985	10.2135	9.56829
ALG1	6.58114	6.27691	6.48267	6.16389	6.25697	6.27059	6.75837	6.21521	6.15906	6.67367	6.71231	6.49891	6.33632	6.12744	6.09107	6.18419	6.09976	6.6798	6.28111	6.32539	6.19308	6.22547	6.34205	6.08985	6.69928	6.16477	6.06465	6.55032	6.5208	6.68082	6.2991	6.1752	6.30339	6.31935	6.54023	6.49499	6.31867	6.11884	6.40593	6.8537	6.52816	6.31967	6.53557	6.09755	6.52275	6.38854	6.41179	6.51587	6.42872
ALG12	6.47274	6.71945	6.78163	6.70851	6.97206	6.55462	6.77836	6.8776	6.71945	6.62684	7.02803	7.1294	6.95124	6.92833	7.09948	6.89232	6.93358	6.59018	6.66467	6.98217	6.87524	6.84657	6.7244	6.72887	6.85204	6.79489	7.0367	7.06298	6.6564	6.75169	6.8224	6.84624	6.53493	6.93631	6.55665	6.9874	6.90636	6.59456	6.84317	6.90145	7.09033	6.96003	6.66298	6.69257	7.27627	7.03191	6.48397	6.99508	6.7706
ALG13	5.96606	6.121	6.20562	5.9651	5.82174	5.96731	6.38266	5.87241	5.73803	6.04274	5.77197	6.04622	5.88381	6.02276	5.97394	5.89898	6.17094	6.13983	6.02276	6.19594	6.26903	6.07968	6.0392	6.10944	5.79498	6.31508	5.75612	6.03086	6.04206	5.91798	5.87597	6.10977	6.11757	5.80264	6.04743	6.11312	5.8825	5.80519	6.04528	5.75893	5.98346	6.07779	5.76021	5.89618	5.86334	5.7063	6.13429	5.88717	5.89495
ALG14	5.95234	6.23266	6.66467	6.24404	6.0855	6.07242	6.06154	6.28655	6.02085	6.71231	6.38854	6.00726	5.9953	6.12912	6.02471	6.42182	6.37682	6.51587	6.02736	6.15477	5.9381	6.38561	6.11914	6.45422	6.00605	6.08521	6.16658	6.64751	6.50178	6.31242	6.29817	6.2142	6.33028	6.04334	6.1454	6.60452	5.4844	6.18288	6.50911	6.48094	6.34368	6.33278	6.12473	6.80951	6.70066	5.97933	6.55599	6.24499	6.56972
ALG1L	4.12635	4.19616	3.90271	3.81294	4.00047	3.66412	3.65891	4.26006	3.94807	3.63274	4.09362	3.75876	3.72478	3.69844	3.86958	3.34894	3.73759	4.04058	3.9529	3.59138	3.74196	3.88559	4.10902	3.92784	3.75773	3.93612	3.40683	3.8638	4.18632	3.64076	3.61605	4.09291	3.43042	3.75554	3.69502	4.16366	3.69212	3.85639	3.836	3.76006	4.12729	3.53624	3.87024	4.14719	3.92914	3.33911	3.96896	4.09291	4.53619
ALG2	6.45522	6.51849	6.65509	6.52675	6.01926	6.20052	6.53393	6.35517	6.51657	6.24309	6.24438	6.75102	6.41507	6.18001	6.17061	6.47703	6.4383	6.66298	6.43334	6.2099	6.5885	6.37262	6.18132	6.61917	6.18863	6.37262	6.1262	6.28231	6.72581	6.47769	6.07779	6.34205	6.96927	5.97365	6.34856	6.39507	6.42445	6.11067	6.60729	6.20835	6.44222	6.6876	6.01683	6.83155	7.16029	6.54124	6.38333	6.53748	6.52244
ALG3	8.14547	7.5842	7.90186	7.65588	7.96921	7.62691	7.87812	7.88091	7.94098	8.13686	8.44787	8.37558	7.40372	7.66776	8.16713	7.53737	8.01293	8.41244	7.83624	8.10638	7.66602	7.2443	8.04571	7.48681	7.87538	7.41993	7.78899	8.16606	8.50154	8.67784	7.98615	7.93636	8.44722	7.36958	8.2941	8.07631	7.82604	7.86701	7.93546	8.55457	8.88444	8.08141	7.82562	7.98473	9.22361	8.04774	7.68478	7.85758	8.06653
ALG5	6.09315	5.65277	5.92442	5.76654	5.5676	5.967	6.36363	5.72787	5.34384	5.79818	6.07712	5.80011	5.78368	5.86208	5.71879	5.72184	5.86928	6.22049	5.73554	5.7285	5.61183	5.53264	5.75427	5.76528	5.74462	5.94503	5.34773	5.74462	6.10666	5.62791	5.81666	5.93842	5.671	5.69989	6.01553	5.83366	5.58366	5.67225	5.76813	5.96829	6.05561	5.81696	5.81165	6.11158	6.12981	5.97055	6.03854	5.86077	5.95016
ALG6	4.68735	4.55465	4.68575	4.69525	4.40641	4.6465	4.81132	4.44113	4.37959	4.51423	4.80907	4.36105	4.60095	4.52633	4.34924	4.22637	4.47247	4.85077	4.45278	4.31713	4.65719	4.7587	4.51162	4.88596	4.4728	4.88596	4.22545	4.40609	4.80388	4.51748	4.29016	4.70539	4.31621	4.32443	4.68014	4.96552	4.37187	4.54587	4.51328	4.73529	4.48604	4.55364	4.22046	4.97952	4.92136	4.68404	4.7733	4.38271	4.71569
ALG8	7.42675	7.73501	8.27071	7.85027	7.71685	7.37327	8.10278	7.57647	7.70815	7.52747	7.96043	7.76535	7.61137	7.50104	7.81614	7.86386	7.86295	8.45548	7.65854	7.93832	7.76928	7.61345	7.50139	7.70067	7.68776	7.52309	7.75494	8.4724	8.16978	7.80676	7.98953	8.11545	8.09917	7.62522	7.79855	8.08748	7.30284	7.4071	7.79596	8.05159	7.89174	7.97408	7.48188	8.01293	8.0198	7.82292	7.73247	8.22431	8.1843
ALG9	7.77547	7.57164	7.70461	7.60977	7.51167	7.49555	7.69985	7.55308	7.40516	7.67236	7.97013	7.89673	7.41879	7.46273	7.11076	7.57557	7.82251	8.01391	7.49913	7.65545	7.56322	7.48258	7.46389	7.34533	7.45223	7.23131	7.33313	7.72852	7.86937	8.15991	7.5453	7.77413	7.57557	7.40065	7.63146	7.70514	7.24102	7.40822	7.53774	7.77948	7.56322	7.80332	7.45147	7.38342	7.74013	7.34268	7.66868	7.60977	7.54415
ALK	3.7903	3.89632	4.17107	3.78354	3.82728	4.05981	3.74471	4.02044	3.83991	3.71782	3.59552	3.78247	4.02716	3.83958	4.01562	3.91725	3.8027	3.6433	4.24409	3.72793	4.01212	3.9021	3.78587	4.07235	3.99982	3.79061	3.9539	3.70679	4.01882	3.88501	3.7881	3.65113	3.78746	3.87403	3.80651	3.66767	3.51399	3.81736	3.68355	3.78874	3.65183	3.6978	3.63825	3.90908	3.81801	3.86021	3.73332	4.16562	3.80587
ALKAL1	3.12635	3.05023	2.78745	3.00492	3.11217	2.89092	2.97793	3.04369	3.13303	2.9526	2.93476	3.09715	3.25112	3.07442	3.05121	3.02522	2.92773	2.91636	2.92738	3.01306	2.88907	3.02261	2.95617	2.79053	3.03396	2.90749	3.05281	3.20208	3.06638	2.91414	3.29729	3.09588	3.16196	3.19821	3.02226	3.03796	3.40581	3.1853	3.02086	3.33339	3.11185	3.32218	2.9583	2.92346	3.38178	3.03764	2.88342	3.46994	3.16196
ALKAL2	5.35845	5.07969	4.80355	4.93132	4.74435	4.77202	5.84452	5.73455	5.21	5.16491	5.2499	5.78661	4.88531	5.59753	5.05812	5.47487	4.91511	5.55213	4.77103	4.78627	5.66974	5.37412	5.06669	4.72526	6.21329	5.78818	4.98044	6.05408	4.9363	5.3699	5.46752	5.03128	5.29606	5.40307	6.02831	4.98249	5.61503	5.27215	4.65493	5.04178	4.5934	4.7333	5.6958	4.8934	5.299	4.82887	4.86344	5.29066	4.96165
ALKBH1	7.06501	6.81864	7.0139	6.99434	7.10017	6.87488	6.71485	6.98703	6.8265	6.95968	6.70817	6.51551	6.99288	6.83187	7.05569	7.07743	6.32637	6.72508	6.83941	7.01358	7.07779	7.18707	7.24024	6.78293	6.66467	6.63954	7.24357	6.92536	7.06224	7.39827	7.23097	7.13649	7.19407	6.8357	6.71163	6.89411	6.85094	6.65672	6.99786	6.9039	6.74054	7.054	6.81656	7.05335	6.65445	6.87417	6.94592	6.78691	6.97426
ALKBH2	4.46751	4.77648	5.23359	4.98843	4.81653	4.58271	5.0928	5.0388	4.94274	5.01201	5.25877	4.95737	4.46156	4.71663	4.91999	4.91271	5.15679	5.44826	4.87286	4.84952	4.80553	4.67596	4.85207	5.2575	5.14826	4.57032	4.92102	4.86535	5.19085	4.98873	4.71019	4.7651	4.93335	4.77103	4.84221	4.72999	4.93002	4.9479	5.10318	5.43729	5.34804	5.36371	5.19251	5.43985	6.30039	4.8628	4.80777	4.90081	4.96787
ALKBH4	4.47055	4.19028	4.32125	4.14155	4.446	4.13213	4.59309	4.72559	4.25489	4.74052	4.34616	4.70539	4.19457	4.08217	4.38534	4.12031	4.34861	4.44177	4.40707	4.47296	4.41511	4.62506	4.14529	4.50049	4.41831	4.27334	4.5934	3.99473	3.94069	4.17893	4.27969	4.64016	3.7837	4.4728	4.584	4.27334	4.53619	4.50018	4.73529	4.56081	4.71466	4.47795	4.80422	4.61485	4.42782	4.65008	4.48929	4.38023	4.15462
ALKBH5	9.59765	9.49125	9.46098	9.50276	9.83879	9.24798	9.1086	9.64939	9.17302	9.78168	9.54546	9.56829	9.58373	9.56671	9.7589	9.56671	9.26689	9.51299	9.7014	9.65407	9.52019	9.48551	9.57716	9.57128	9.37446	9.20962	9.82675	9.50128	9.47119	9.40335	9.55781	9.51873	9.80222	9.65407	9.62267	9.53204	9.63361	9.37966	9.69809	9.50276	9.57866	9.42391	9.52756	9.42671	9.48274	9.72545	9.53204	9.44984	9.24214
ALKBH6	6.16359	6.22455	6.04528	5.90489	6.23331	5.68385	6.20741	6.0665	6.08954	6.29112	6.27882	6.52113	6.22331	6.02085	6.36941	6.09945	6.29144	6.42282	6.20403	6.16721	6.23393	6.19713	6.14731	6.33632	6.32316	6.44987	6.18798	6.62082	6.35264	6.02926	6.18638	6.23769	6.14264	6.26364	6.26458	5.99342	6.15509	6.24938	6.5885	6.01991	6.29082	5.99848	6.63216	6.18933	6.3007	5.56856	5.91458	6.15221	6.48335
ALKBH7	5.56407	5.85475	5.72409	5.71225	5.71534	5.94982	5.5953	6.06527	5.46902	5.88746	5.71225	6.13045	5.59978	6.02766	6.18196	6.09509	6.01266	5.59185	6.06034	5.88842	5.84452	6.11189	6.20864	5.77479	5.78944	5.43285	5.76399	5.5982	5.35749	5.16202	5.92051	5.68102	5.36637	5.81293	5.53017	5.62918	5.50179	6.28493	5.96418	5.89218	5.53938	5.73109	5.72912	6.09666	5.57532	5.81666	6.06432	5.72472	5.83491
ALKBH8	5.3363	5.41053	5.51535	5.5479	5.63235	5.55908	5.32422	5.23582	4.88376	5.36502	5.35918	5.19931	5.58305	5.30752	5.30103	5.15225	5.52754	5.65616	5.51863	5.10191	5.23646	5.29515	5.28046	5.45656	5.51273	5.5263	5.49364	5.15257	5.61347	5.01068	5.22808	5.30302	5.56825	5.27063	4.94309	5.0733	4.95644	5.36833	5.19901	5.35336	5.32422	5.33765	5.09666	5.60299	5.66684	5.36535	5.5887	5.27787	5.41752
ALLC	3.37603	3.32312	3.37603	3.28388	3.31037	3.5829	3.40416	3.37572	3.55493	3.13238	3.17217	3.20455	3.39874	2.9296	3.33846	3.23357	3.36973	3.11951	3.19302	3.21773	3.16996	3.17434	3.20644	3.20074	3.10403	3.39903	3.34348	3.10703	3.09355	3.32059	3.25202	3.09747	3.22819	3.23697	3.11435	3.34314	2.99813	3.2253	3.3125	3.20582	3.18405	3.61919	3.15639	3.16484	3.21643	3.34792	3.38684	3.47276	3.3997
ALMS1	6.80984	6.73302	6.09256	6.88467	6.53393	6.96003	6.50083	6.56907	6.78106	6.6714	6.67498	6.35293	6.61197	6.46913	6.42409	6.62516	6.47178	6.71618	6.32506	6.68727	6.79694	6.63473	6.48977	6.42586	6.4506	6.72048	6.26015	6.35162	6.15906	6.50715	6.56146	6.12411	6.0665	6.87722	6.72404	6.60346	6.58989	6.43797	6.39473	6.17554	6.49758	6.63047	6.50483	6.62877	6.77027	6.32031	6.62249	6.40851	6.50879
ALMS1P1	3.72509	3.55427	3.24284	3.60544	3.61509	3.6657	3.64202	3.30614	3.72287	3.84056	3.51467	3.65217	3.60988	3.67701	3.67826	3.69689	3.48367	3.53478	3.52008	3.62824	3.39678	3.51561	3.47026	3.91104	3.59911	3.56064	3.41729	3.36722	3.61888	3.46271	3.44421	3.70711	3.41603	3.37381	3.90566	3.49585	3.5933	3.62242	3.39335	3.51051	3.38081	3.71416	3.58786	3.65251	3.76166	3.72098	3.58945	3.18828	3.37104
ALOX12	3.71484	3.57093	3.24444	3.38591	3.63048	3.38464	3.36022	3.81676	3.48147	3.64654	3.48013	3.52688	3.32505	3.84661	3.4878	3.52523	3.35762	3.6625	3.53355	3.34188	3.46133	3.48842	3.46271	3.25269	3.39585	3.50668	3.61053	3.67476	3.50271	3.63913	3.70421	3.54676	3.72887	3.45597	3.98204	3.59585	3.6221	3.73599	3.6792	3.66736	3.60133	3.5414	3.45628	3.58409	3.49491	3.42524	3.45461	3.72382	3.58851
ALOX12B	3.8744	3.50568	3.83897	3.57192	3.77925	4.13429	3.69749	3.54078	3.74471	3.57932	3.52008	4.00205	3.59044	3.77925	3.57253	3.67044	3.61149	3.67354	3.60232	3.86925	3.80333	3.60731	3.75077	3.67072	3.54047	3.49362	3.82823	4.00305	3.68511	3.7388	3.98304	3.78712	3.75233	3.77854	3.65758	3.66509	3.84726	3.8545	3.91301	3.95608	3.62592	3.67544	3.51051	3.88623	3.93374	3.84438	3.69245	4.02044	3.74347
ALOX12P2	3.71124	3.78874	3.837	3.82151	4.25742	4.20485	3.7565	3.6625	4.053	3.90663	3.90396	3.69872	4.01057	4.10902	3.78619	3.71912	3.79061	3.87863	3.79408	3.81454	3.89003	4.07487	3.95964	4.07774	3.91337	4.03378	4.09256	3.97209	3.89003	3.85348	3.8927	4.13554	3.92182	3.79973	3.69339	3.9461	3.83286	3.8485	3.89137	3.98634	3.86958	3.71912	3.90926	3.82978	3.77987	3.84471	3.97083	4.07774	4.13906
ALOX15	3.65046	4.24656	3.29729	3.65183	3.40614	3.84977	3.57286	3.94871	3.43073	3.47528	3.68923	3.9104	3.44513	3.12504	3.31634	3.83196	3.56253	3.70388	3.93311	4.03894	3.77821	3.80175	3.64076	2.93175	3.54833	3.69212	3.82855	3.95703	3.72509	3.6804	3.71416	3.71283	3.69502	3.67448	3.48467	3.62559	4.03476	3.90814	3.95421	3.73726	3.62559	3.72571	3.53656	3.97692	3.21842	3.71484	3.70195	3.30113	3.20423
ALOX15B	5.4502	5.05184	4.67208	5.23616	4.68178	5.61117	5.06942	4.97186	5.71879	5.01735	5.04746	5.96543	5.27095	5.62126	5.10634	4.96001	5.06396	4.95866	4.91681	4.84032	5.546	4.68769	4.97123	4.6772	5.48568	5.64787	4.99459	5.86768	5.25127	5.81131	4.99431	4.97347	5.29636	5.59852	5.27886	4.99788	5.88842	5.2077	4.85569	4.7223	6.05187	4.74914	5.92186	5.01926	5.12203	5.26502	5.90331	4.95287	4.95737
ALOX5	6.22844	6.42971	6.74524	6.7282	6.6798	6.5188	6.73742	6.60695	6.7826	6.38498	6.44791	7.11829	6.11129	6.87073	6.35785	5.98029	6.40002	6.0424	6.17396	5.7443	6.34239	5.32233	6.1944	6.04015	6.71878	5.9238	6.35264	6.73099	7.28439	7.33126	6.22547	6.56543	7.23282	5.83768	6.72887	6.17427	6.53152	6.34886	5.71879	6.33344	7.564	6.37361	6.60792	6.49396	5.97302	6.88942	6.10574	6.35785	6.81864
ALOX5AP	7.54492	7.58298	7.86701	8.30685	8.14329	6.64719	7.82646	7.91853	7.91903	7.49913	8.1715	8.31156	6.81355	7.83857	7.27442	7.43678	7.15668	7.2133	7.26597	7.72633	7.21507	6.0424	7.45541	7.62442	7.8381	6.96957	7.25745	8.42439	8.48481	8.88193	8.22375	8.26894	8.62469	6.94385	7.4995	7.53104	7.94507	8.09968	6.32869	7.68322	8.74552	7.46346	7.92415	7.24062	8.11753	8.07831	7.40184	7.86066	8.99446
ALOXE3	4.04579	3.35567	3.62592	3.78712	3.87596	4.00601	3.82372	3.73561	3.70001	3.6478	3.6667	3.77434	3.69339	3.8888	3.66475	3.57126	3.75233	3.76265	3.88501	3.69966	3.59076	3.65149	3.78087	3.86445	3.84726	3.76166	4.01026	3.95356	4.09291	3.82919	3.84913	4.02009	4.18503	3.94355	3.80709	3.99308	3.81226	3.81646	3.78055	3.69339	3.925	3.77434	4.02626	3.95769	3.8301	3.40833	3.9529	3.70129	3.75266
ALPG	4.85107	4.59212	4.42313	4.3165	4.45533	5.03006	4.3393	4.16817	4.57262	4.89149	4.52603	4.23994	4.23574	4.50875	4.8905	4.81259	4.77042	5.05907	4.58706	4.6363	4.47857	4.44077	4.82586	4.78593	4.34705	4.32637	5.55246	5.12868	4.65134	4.93661	5.16365	4.80718	5.30334	4.7488	4.4206	4.71958	4.54885	4.1197	4.96717	4.44568	4.73068	4.11154	5.03096	4.17418	4.58271	4.32921	4.61648	5.12297	5.32265
ALPI	4.69238	4.47446	4.81037	4.70571	4.92784	4.62406	4.32637	4.83583	4.87686	4.65493	4.56557	4.58927	4.798	4.59622	4.73259	4.75246	4.65268	4.77463	4.74982	4.82163	4.63491	4.81842	4.79055	4.67374	4.81005	4.56015	4.7488	4.51229	4.33213	4.66075	4.85569	4.70413	5.02628	4.89689	4.59904	4.67042	4.87454	4.87286	4.71466	4.3699	4.7648	4.82791	4.88959	4.77202	4.91271	4.65493	4.87024	5.16694	4.66598
ALPK1	4.8583	5.97615	5.72634	5.47227	4.90597	5.54504	5.5214	5.29515	5.90547	5.42439	5.00939	5.01374	5.35884	5.37511	5.30334	5.5012	5.30206	5.45688	5.66618	4.90468	4.94729	5.01305	5.65874	5.42235	5.34121	5.3699	4.9363	5.37772	5.40338	5.69959	5.25026	5.34384	6.12591	4.93563	5.62034	5.25057	5.58931	5.18954	4.75683	5.18126	5.61053	5.57847	5.78565	5.04547	5.88347	5.66126	5.29003	5.30752	5.42337
ALPK2	9.90334	9.5728	9.90989	9.34329	9.99327	8.90456	9.17302	9.67015	9.77979	8.77692	9.58685	8.936	9.93875	9.58853	9.48838	10.057	9.76588	8.5641	10.1776	9.68172	9.20851	9.75699	9.27267	9.50276	9.55171	9.66078	9.52904	9.291	8.41305	9.33938	9.81152	9.89709	9.95502	9.25496	9.55319	10.1967	9.38479	9.59902	9.37966	9.84926	8.66429	10.6142	9.92923	9.55781	7.29498	10.1407	9.50554	10.0129	9.36942
ALPK3	9.10123	8.82347	8.69906	8.88363	9.03786	9.07883	7.76756	8.58333	8.79748	8.52817	8.3057	8.57037	8.81676	8.85929	8.87227	9.09017	8.93165	8.33286	8.82831	8.37299	8.48995	9.21202	8.82008	8.16556	8.32027	7.68322	8.94618	8.40363	8.50644	8.64794	8.59177	8.89942	9.25384	8.70784	8.84364	9.07092	8.76894	8.47553	8.17036	8.28923	8.17377	8.70456	8.55858	8.08952	8.75017	8.80699	8.90292	8.74626	8.04823
ALPL	6.71092	6.30268	6.56216	7.03327	7.29313	6.97871	7.33536	6.552	6.69457	7.18363	7.01255	6.45327	6.51913	7.20819	7.18639	6.27627	6.94954	6.82306	6.83155	6.87961	6.7507	6.01926	7.63769	6.94073	6.69023	6.49858	7.27887	6.46592	6.54288	6.79932	5.83986	6.59086	6.70066	6.31835	7.78763	6.80565	7.4729	7.08511	7.4105	7.27964	7.15089	6.36169	7.27699	6.94755	6.5208	6.7244	6.9263	7.20564	6.30921
ALPP	3.6331	3.77084	3.52463	3.84025	3.74532	3.71	3.36877	3.78178	3.38178	3.64875	3.6625	3.64109	3.57831	3.62824	3.74658	3.77891	3.81488	3.66954	3.80139	3.7947	3.53688	3.47431	3.96575	3.64528	3.53388	3.4115	3.68733	3.46433	3.49043	3.8747	3.80398	3.90693	3.80238	4.03506	3.70164	3.72698	4.10325	3.51016	3.7273	3.34929	3.53624	3.51243	3.9674	3.78904	4.22388	3.68955	4.1197	3.74914	3.56969
ALS2	6.82955	6.68822	7.08932	6.69591	7.28075	6.95358	6.53783	6.51149	6.6714	6.88068	7.00026	6.75275	6.87177	7.07959	6.95054	7.06334	7.43479	6.52275	6.89929	6.69726	7.22347	7.05678	6.77736	6.80398	6.92125	6.85133	6.77836	6.60955	6.61585	6.72279	6.7426	6.85977	6.93975	6.84492	7.0657	7.16641	6.89307	7.01057	6.84691	6.68527	6.55263	6.91481	6.82617	6.9091	6.56739	6.72788	7.17099	6.85026	6.55032
ALS2CL	5.75518	5.7555	6.14046	5.81165	5.85409	5.87629	5.53137	6.09912	5.6068	5.81609	6.05972	5.94537	6.38953	6.121	5.99501	5.83892	6.14637	5.64667	6.13768	5.95491	5.9844	6.17155	5.8643	5.98968	5.83059	6.05972	5.87471	5.90868	5.87973	6.07906	6.32094	6.03889	6.44457	5.84296	6.35325	6.12981	6.03025	6.27189	5.71006	5.65874	5.86414	5.60488	5.92921	6.0244	5.61409	6.60215	5.62034	5.88282	5.45491
ALX1	2.9942	2.80825	2.96433	2.80245	2.91748	3.49687	2.73602	3.19078	2.95296	3.10933	3.01818	3.08067	2.98484	2.81166	2.75851	3.02125	2.89348	2.61175	3.0124	3.09682	2.84184	3.04369	2.88113	2.79476	3.11155	3.10139	3.00392	3.01755	2.92273	2.91455	2.93032	2.92208	2.72195	2.99107	3.04859	3.04338	2.71616	2.69375	3.43111	2.97484	3.04538	2.82461	3.01544	2.97449	3.11792	2.89165	2.99139	2.96786	3.38559
ALX3	4.72428	4.60063	4.56209	4.66244	4.71178	4.70736	4.30317	4.86567	4.43134	4.62439	4.77365	4.62771	4.70479	4.59401	4.72962	4.73103	4.72689	4.69791	5.00377	4.92334	4.59776	4.69729	4.77614	4.74182	4.67208	4.5781	4.62706	4.6026	4.70413	4.47605	4.6747	4.61151	4.63883	4.81621	4.54818	4.72019	4.62506	4.57713	4.52999	4.70605	4.63204	4.52898	4.74758	4.54396	4.78663	4.78112	4.57779	4.67625	4.49688
ALX4	4.83089	4.72494	4.77878	4.80518	4.89565	4.64153	4.94084	4.98378	4.71147	4.72689	4.65885	4.94465	4.70251	4.43948	4.75444	4.98282	4.84823	4.67749	5.09023	4.92883	4.38339	4.7528	4.96481	4.98147	4.60421	4.62938	4.53362	5.18224	4.6112	4.97647	5.09441	4.84633	5.25621	5.03006	4.86314	5.20157	4.57191	4.77365	5.02017	4.80873	4.98603	5.13916	4.94532	4.83322	5.01337	4.84287	4.49117	4.65037	4.82988
ALYREF	7.40102	8.29348	7.96778	7.80245	7.74699	7.62937	8.10546	8.18809	8.12011	8.18642	8.24418	7.46164	7.42382	7.92884	7.63851	7.94372	7.56835	8.31387	8.01197	7.7086	7.57647	7.65725	7.79155	7.83227	7.91375	7.33681	7.18671	7.66273	8.14277	7.67366	7.51331	7.90001	8.15938	7.61181	7.83624	8.15631	7.98715	7.62937	8.06149	8.03281	8.58205	8.14381	7.95078	8.38117	8.47553	8.29348	7.86937	7.95273	7.47407
AMBN	2.89311	2.6377	2.85612	2.96084	2.67557	2.84227	2.61946	2.58568	2.97278	2.83542	2.51685	2.77136	2.86471	2.81765	2.81608	2.67869	2.78787	2.64219	3.17248	2.73557	2.66258	2.79138	2.52441	2.88113	2.82018	2.71616	2.58377	2.76218	2.79177	2.86323	2.6593	2.78787	2.88979	2.87469	2.80324	2.76128	2.65662	2.67089	3.01544	2.8743	2.64219	2.55579	2.86588	2.51905	2.85018	2.80866	2.65177	2.62296	2.68558
AMBP	4.1197	4.27432	4.24594	3.9308	3.81832	4.16691	3.90462	4.10703	4.23032	3.89767	3.80709	3.87703	4.04224	4.33048	4.33994	3.87268	4.16627	4.11874	3.94905	4.35249	4.05819	3.92466	4.37614	4.0487	4.17039	3.93647	3.9873	3.87082	3.90721	4.05752	4.04708	3.81703	4.32637	4.13998	3.90152	4.01748	3.76888	4.20612	3.8596	3.81091	4.14719	4.14219	3.76422	4.10423	4.273	4.12217	3.85318	4.00205	4.01212
AMBRA1	6.65541	6.61028	6.48094	6.80738	6.66834	6.70583	6.51587	6.86389	7.15564	6.77269	6.59904	6.66298	6.65108	6.60485	6.64691	6.84889	6.92367	6.50614	6.65242	6.87925	6.48166	6.70754	6.70204	6.77235	6.56479	6.5389	6.70372	6.60452	6.44959	6.83941	6.78163	6.67632	6.71421	6.90352	6.85337	6.56146	6.8279	6.69726	6.66399	6.76556	6.67208	6.68118	7.03327	6.60011	6.86723	6.71354	6.6202	6.86622	6.5333
AMD1	8.24701	8.78648	8.67261	8.82008	9.10975	8.75624	8.48548	8.19529	8.15424	8.9541	8.8193	8.07977	8.17431	8.52357	8.49184	8.66356	8.57867	8.38961	8.55255	7.88984	8.43969	8.3001	8.23626	8.65321	8.49896	8.22589	8.79192	8.45671	8.76415	8.90886	8.63024	8.79436	8.9097	8.37921	8.13841	8.82008	8.07422	8.59528	8.18375	8.69535	7.67115	8.34919	8.26203	8.79436	8.77771	8.94518	8.9935	8.77059	8.42823
AMDHD1	3.66736	3.46069	3.78435	3.48275	3.6804	3.63274	3.88591	3.6789	3.65987	3.48338	3.91886	3.30143	3.7273	3.90845	3.83665	3.45597	3.53688	3.47026	3.75809	3.43638	3.48467	3.76323	3.67951	3.29729	3.44046	3.65471	3.7087	3.39617	3.63339	3.47216	3.50335	3.30178	3.39903	3.85038	3.66153	4.09743	3.22246	3.51823	3.45018	3.50954	3.82502	3.51182	3.8927	3.95964	3.3128	3.57223	3.93999	4.20964	3.51467
AMDHD2	5.72816	5.38835	5.53877	5.63636	5.67781	5.81916	5.88594	6.15938	5.66313	5.88282	5.6438	5.97685	5.99408	6.06465	5.52174	5.77785	6.23899	5.75181	5.70503	6.1144	5.96482	5.5391	5.91209	5.66218	5.42268	5.92824	5.80519	5.70725	5.51307	5.70757	5.95979	5.32804	5.66842	5.85807	5.83118	5.91112	5.78114	5.73831	6.00193	6.08643	6.09078	5.55502	6.13365	6.07242	5.22574	5.96322	5.73168	6.01524	5.79656
AMELX	2.75189	2.74186	2.60534	2.63823	2.96084	2.9762	3.11761	2.74234	2.96608	2.55645	2.89641	2.77784	2.60593	2.77353	2.85536	2.93476	2.86927	2.84538	2.73695	2.89782	3.2107	2.93761	2.85495	2.93215	3.02051	2.72001	2.97826	2.66988	2.84779	2.9086	3.04106	2.85175	2.61769	2.77654	3.00014	2.74467	3.07339	2.80568	3.41826	2.8482	2.83301	2.88417	2.8651	3.0797	2.91563	2.77268	2.68308	2.8045	3.0913
AMELY	3.53042	3.71156	3.68864	4.02358	3.47026	3.68448	3.70226	3.79503	3.60419	3.68448	3.61665	3.42555	3.81193	3.91201	3.76645	3.68705	3.82728	3.64981	3.72002	3.64747	3.60954	3.66443	3.46464	3.73461	3.44357	3.60731	3.53786	3.81581	3.45529	3.63854	3.96478	3.77017	3.52039	3.71283	3.63528	3.53106	3.84214	3.7106	3.65891	3.46433	3.88435	3.92373	3.64431	3.68705	3.56093	3.59391	3.72226	3.77084	3.9397
AMER1	5.28709	5.42792	5.48756	5.82901	5.72184	5.64817	5.3363	5.23453	5.69384	5.77601	5.79314	5.33833	5.69355	5.80423	5.75643	5.12328	5.54288	5.13144	5.47774	5.41308	5.85342	5.53393	5.45427	5.72184	5.39924	5.76335	5.59341	5.23646	5.55663	5.19313	5.15288	5.25519	4.55501	5.7621	5.43567	4.98703	5.20575	6.06988	6.01991	5.70199	5.18357	5.18622	4.80098	5.5336	5.62252	5.70287	5.89428	4.94953	5.06632
AMER2	4.42978	4.53977	4.48189	4.59246	4.13078	4.72294	4.40062	4.80422	4.38471	4.53714	4.24656	4.49053	4.446	4.44697	4.29803	4.43321	4.34924	4.284	4.52633	4.53554	4.09519	4.39212	4.20485	4.57	4.22264	4.27234	4.45051	4.13583	4.32252	4.38271	4.28887	4.69622	4.6772	4.47055	4.43321	4.39117	4.41015	4.43228	4.46502	4.44045	4.33797	4.46788	4.36887	4.60795	4.51033	4.60695	4.32637	4.51715	4.32833
AMER3	3.90749	4.02783	3.53882	3.93181	4.07423	3.97952	3.7106	4.02076	4.10291	3.8744	3.85767	3.7674	3.67765	4.29333	3.60105	3.90721	4.03665	3.75907	3.82536	3.83163	3.90056	4.29742	3.77465	3.60988	4.09807	3.81703	3.66984	3.80963	3.6804	3.86894	4.33864	4.02844	3.93181	3.95164	3.86764	3.88144	3.61474	3.96868	3.92216	3.58129	3.78651	3.88501	3.99087	4.12729	4.23828	3.95421	3.78435	4.22046	3.7837
AMFR	8.38598	8.26594	8.363	8.25849	8.54029	8.29769	8.36857	8.15259	8.45876	8.26834	8.40551	8.49971	8.35276	8.39025	8.46386	8.16556	7.69901	8.66278	8.60035	8.05259	8.44532	8.27255	8.63024	8.12946	7.95461	8.17595	8.20927	8.52881	8.40611	8.45412	8.28318	8.43838	8.63327	8.10385	8.27368	8.42576	8.40038	8.35515	8.47358	8.53566	8.11706	8.33676	8.19094	8.08338	8.40733	8.31916	8.03082	8.13786	8.27603
AMHR2	4.49084	4.09901	4.16108	4.44506	3.87988	4.24025	4.01914	4.10738	3.87268	4.39117	4.06176	3.90496	4.0037	4.09553	4.09775	4.04088	4.56905	4.11252	4.37741	4.15109	4.0124	4.12475	4.05031	4.21531	3.94938	4.0185	3.9805	4.0445	4.2597	4.14529	4.14187	4.14789	4.0474	4.25114	3.96607	3.80497	4.3499	3.93715	4.27049	4.08631	3.95324	4.25047	4.12475	4.05237	4.27143	4.23317	4.3124	3.80843	4.24468
AMIGO1	7.30825	6.13709	6.59456	6.96113	6.55765	6.42248	6.28297	6.803	6.38298	6.20654	7.01744	7.37327	6.99186	6.7198	7.09664	6.88564	6.57368	6.17217	6.91481	6.93322	7.32054	6.87961	6.82822	6.29532	6.90738	6.75996	6.90213	6.84456	6.30137	6.29659	6.78227	6.40066	6.18065	6.79245	6.85543	6.84823	6.95161	6.41085	6.98183	7.29573	6.52305	6.72689	6.69793	6.98318	6.35196	6.97461	6.70268	6.50813	6.63248
AMIGO2	4.09291	4.41768	4.78593	4.14851	4.03797	4.47086	4.90597	4.31779	4.19127	4.12508	4.17107	4.6066	4.04125	4.27018	3.99821	4.04125	4.46502	4.42556	4.37287	4.12574	4.69032	4.12854	4.3499	3.92053	4.62473	4.04257	4.01117	3.9921	4.19287	4.2211	3.6978	4.03863	3.90087	3.91662	4.2921	3.67735	4.19586	4.71663	4.14653	4.12316	4.13366	4.12345	3.95486	4.42153	3.98765	3.96133	4.24891	4.1714	3.91886
AMIGO3	4.75932	4.68276	4.57779	4.87881	4.79023	4.75713	4.70864	4.92688	4.97281	4.68996	4.92784	4.70251	4.69333	4.71275	4.75379	4.6003	5.0388	5.05976	4.83253	4.6405	4.61418	4.99592	4.78012	4.67879	5.19675	4.61802	4.8621	4.97952	5.05812	5.23517	4.85436	5.04039	4.74276	4.82387	4.92943	4.81356	4.48897	4.53518	4.34053	4.49276	4.68929	4.81456	4.86145	4.59651	5.34089	5.09991	4.69427	4.89469	4.67688
AMMECR1	5.64115	5.75427	5.60113	5.50434	5.84418	5.7586	5.77102	5.48568	5.73455	5.7941	5.86866	5.63924	5.65519	5.81263	5.68575	5.74141	6.17367	6.2972	5.89991	5.76879	5.85886	5.70351	5.75773	5.87374	5.36897	5.8665	5.82049	5.68193	6.06465	6.02407	5.94402	6.14324	5.97207	5.63334	5.75926	5.43664	5.39118	5.89277	5.63985	5.79818	5.88315	5.47393	5.46303	5.88186	6.09136	5.52299	5.68133	5.71225	5.69676
AMMECR1L	6.51349	5.99001	6.49193	6.52989	6.72544	6.43922	6.52509	6.06285	6.25445	6.53683	6.39049	6.07906	6.15412	6.51689	6.57468	6.48094	6.69224	6.51447	6.23073	6.11696	6.13768	6.27627	6.23073	6.02407	6.23457	6.3523	6.26645	6.15968	6.64981	6.59356	6.21644	6.75204	6.87211	5.99556	6.66801	6.28493	6.76607	6.22016	6.14108	6.19027	6.27435	6.27949	6.11914	6.81934	6.88368	6.75837	6.42679	6.22683	6.15999
AMN	4.69032	4.60165	4.56015	4.57713	4.20681	4.69396	4.71208	4.49883	4.70703	4.45798	4.88211	4.71763	4.62093	4.71569	4.79186	4.69691	4.55019	4.80098	4.95965	4.38339	4.61682	4.64117	4.96683	4.39586	4.67078	4.3988	4.94084	4.88279	4.53518	4.93268	4.75964	4.65818	4.51454	4.91109	4.49688	4.63847	4.6533	4.86079	4.85302	4.49469	4.53913	4.76349	4.85015	4.60325	4.49528	4.82519	4.47247	4.91779	4.53849
AMN1	6.37455	6.94352	6.73915	6.83431	6.75996	6.60855	6.15286	6.29209	6.31736	6.62749	6.62684	6.15597	6.61884	6.50245	6.39407	6.68287	6.09107	6.47242	6.80398	6.67208	6.43532	6.87524	6.44689	6.61333	6.35483	6.53187	7.22492	6.67632	6.431	6.54967	6.778	6.90636	6.41639	6.73569	6.20344	6.89049	6.67432	6.63743	6.66166	6.74656	6.35649	6.54622	6.66834	6.96254	6.87996	6.8292	7.01498	6.85712	6.86864
AMOT	5.24191	5.6071	5.10119	5.34157	5.22775	5.47997	6.01745	5.48406	5.40769	5.48943	5.20864	5.74674	5.84996	5.37644	5.4502	5.87688	5.24067	4.90817	5.35135	6.05655	5.26762	5.62034	5.87407	6.12068	5.59247	5.28409	5.19152	4.92883	4.77913	5.20314	5.28376	5.36207	5.04444	5.7301	5.27787	5.33559	4.95084	5.5311	5.10087	5.26568	5.67132	5.73521	5.25453	5.41463	4.77845	5.1656	5.6428	5.38957	5.7063
AMOTL1	6.80063	6.77702	6.72993	6.96791	7.04571	6.93459	6.78363	6.8738	6.83256	6.82721	6.89823	7.01123	6.54459	7.1882	6.55492	7.20238	6.27882	7.09948	6.74328	6.74328	6.64019	6.9091	6.97461	6.49596	6.32281	6.4144	6.97805	6.5975	6.61884	7.09067	6.63643	6.85204	7.2652	6.89271	7.29245	6.78163	6.62314	6.75038	6.41116	6.59289	6.87524	6.89786	6.69897	6.68251	6.22748	6.4688	7.38561	7.07131	6.88806
AMPD1	2.8826	2.74234	3.07612	2.91196	2.85297	2.63715	3.38748	2.94619	2.73828	2.68611	2.77737	2.83985	2.66258	2.58057	2.74234	2.71232	2.87847	2.93252	2.70129	2.79603	2.74919	2.8045	2.68558	2.65072	2.66258	2.9086	2.59553	2.75408	2.8743	2.7332	2.78227	2.73828	2.73002	2.77049	2.67509	2.6011	2.6963	2.86169	3.15639	3.03121	2.89605	2.93032	2.69126	3.30548	2.70477	2.95125	2.92701	2.73136	2.6077
AMPD2	4.96196	5.03586	5.09023	5.12807	5.64045	4.80355	5.36371	5.33099	5.32742	5.10349	5.42268	5.21888	4.95707	5.35168	5.37182	5.3725	5.52916	5.73614	5.10899	5.09344	4.9775	5.16074	5.16818	5.29772	5.03774	5.15781	5.26143	5.34935	6.08833	5.91582	5.22072	5.51114	6.03454	4.81842	5.58554	5.465	5.4637	5.02248	5.19217	5.24862	6.21741	4.83549	5.94148	4.92268	6.27028	5.39086	4.9363	5.26473	5.13031
AMPD3	4.16456	4.21955	4.5404	4.25806	4.65621	4.15823	4.58038	4.08126	4.64082	4.274	4.65103	4.26868	4.48189	4.46218	4.77526	4.37836	4.99242	4.54367	4.20166	4.07358	4.45147	4.43103	4.55695	4.82163	5.01305	4.27938	4.46719	4.50385	4.58105	4.71243	4.46188	4.53294	4.85107	4.26339	4.6637	4.664	3.86635	4.5326	3.97918	4.52831	5.27442	5.19085	5.00476	4.67503	3.80587	5.14538	4.6666	4.30751	4.54239
AMPH	4.42885	4.49026	4.21473	4.60829	4.16817	4.65299	4.36954	4.67208	4.31907	4.6177	4.00601	4.16108	4.60228	4.89273	4.22014	4.47478	5.14892	4.61802	4.6363	4.25939	4.70413	4.25552	5.18458	4.12094	4.38825	4.60695	3.97242	4.30595	5.05025	4.58271	4.28333	4.09807	4.24057	4.71632	4.051	4.92883	5.08029	4.96385	4.67879	4.30721	4.25184	4.25905	4.54818	4.53816	5.05714	4.35938	4.94922	4.16973	4.12729
AMTN	2.54625	2.43789	2.47363	2.3727	2.80026	2.74186	2.52515	2.46678	2.80203	2.69078	2.60593	2.73419	2.49146	2.36856	2.51383	2.64636	2.6248	2.69126	2.52211	2.71527	2.71953	2.54833	2.51149	2.56322	2.44091	2.7999	2.64219	2.72812	2.61889	2.64268	2.75319	2.68611	2.68111	2.56466	2.62706	2.85731	2.63163	2.54902	2.68261	2.66513	2.52515	2.62932	3.09523	2.61115	2.68925	2.51685	2.61475	2.56738	2.75683
AMZ1	4.39246	3.97663	4.21955	4.3149	3.94421	4.54755	3.873	4.21442	4.72122	4.25221	4.13273	4.13524	3.9824	4.13842	4.61836	4.44407	3.96931	4.27111	4.1627	4.44951	4.16691	4.16789	4.21283	4.3127	4.04288	4.0047	4.25806	4.30377	4.25017	4.45626	4.50177	4.43914	4.76979	4.34737	4.32159	4.21028	4.0803	4.23317	3.98434	3.98468	4.11572	3.94938	4.154	4.19909	3.90944	4.43006	4.49849	3.91854	4.09224
AMZ2	8.93955	9.12521	9.07971	9.0768	8.511	8.838	8.92648	8.97131	9.04066	8.9649	8.69986	9.1086	8.97665	8.73389	9.20187	9.16871	8.63253	8.73245	9.34594	9.22361	9.27036	9.28715	9.10645	9.34471	8.66356	8.97665	9.11708	9.35881	8.36359	8.26144	8.98331	8.64506	8.51573	9.19318	8.94235	8.83482	8.94336	9.09827	9.46556	9.00283	8.56831	8.9335	9.2008	9.06606	8.48872	8.7761	9.19417	8.77288	8.88987
AMZ2P1	6.79104	6.93426	7.38153	7.51673	6.6412	7.29208	7.29649	7.65087	7.81092	7.48605	6.64188	7.02094	7.30504	7.47672	6.97805	7.185	7.17305	7.57207	7.44425	7.47562	7.76049	7.85256	7.14813	8.05985	6.89411	7.73019	7.82251	7.52309	6.22844	6.77372	7.63347	6.75574	6.63505	7.90657	7.04571	7.24506	6.22205	7.47862	7.8703	6.99664	6.51349	7.24726	7.27516	7.79898	6.26425	6.11821	7.65894	7.17511	7.65545
ANAPC1	6.4449	6.09817	6.10487	5.77755	5.69299	6.10099	6.03053	5.72036	5.91862	6.02502	5.81696	6.10915	6.20592	5.9093	6.08488	6.08426	5.73109	6.4513	6.39407	6.15253	6.10823	6.19374	6.13953	6.3688	5.57432	6.14169	5.60961	6.22455	6.39148	5.96763	5.93683	5.84324	5.83648	5.79752	6.13826	6.43862	6.28297	6.06893	5.89032	6.15568	6.08711	5.89001	6.56351	6.121	6.13172	6.07338	6.26777	6.14637	6.09192
ANAPC10	5.12807	5.36669	5.06498	5.3252	5.06137	5.4546	5.14731	5.12901	4.69587	5.36467	5.01235	4.75838	4.81324	4.92237	4.90081	5.18922	4.80422	5.53294	4.86954	5.03978	5.22273	5.07836	4.99819	5.38461	4.95051	4.94824	4.86178	5.24346	5.23646	5.08466	5.03325	5.14474	4.63303	5.07576	4.92032	5.2371	5.53294	5.43954	5.27612	4.82387	4.90144	4.99175	4.8107	4.93002	5.05812	5.01735	5.77042	4.95253	5.80917
ANAPC11	5.55181	5.69959	5.69202	5.45241	5.79255	5.54442	5.40959	5.72601	5.32618	5.54318	5.53522	5.89837	5.65906	5.82966	5.71534	5.40571	5.83118	5.62887	5.671	5.46598	5.47901	5.58778	5.63952	5.68133	5.48844	5.55339	5.82901	5.66974	5.59216	5.27123	5.53745	5.70566	5.65616	5.64602	5.66061	5.67132	5.68703	5.64244	5.68102	6.00193	5.60806	5.50248	5.88439	6.02213	5.48724	5.65094	5.78013	5.60392	6.02799
ANAPC13	7.35611	7.29723	7.49392	7.69111	7.48762	7.31374	7.44584	7.09664	7.43137	7.91273	7.43026	7.31522	7.57599	7.60196	7.00435	7.49599	7.03528	7.95078	7.52309	7.41993	7.68235	7.78333	7.26193	7.67903	7.72762	7.20208	7.9745	7.60815	7.18182	7.38528	7.57036	7.65421	7.68906	7.53069	7.14403	7.68363	7.58384	7.56436	7.88838	7.39096	6.63146	7.56122	7.66225	7.55929	7.28038	7.67447	7.70191	7.77815	7.63146
ANAPC15	7.44778	7.41691	6.92155	7.23845	7.57245	7.50413	7.47944	7.61059	7.42418	7.41955	7.49639	7.20498	7.56242	7.62818	7.46008	7.47484	7.35186	7.24618	7.60482	7.57688	7.47825	7.67658	7.57817	7.38561	7.96573	7.05569	7.48802	7.84213	7.06021	7.65299	7.88644	7.60563	7.5397	7.90186	6.92568	7.19267	7.55	7.74013	7.77995	7.63469	7.31336	7.56835	7.7837	7.57647	7.0054	7.14708	7.28547	7.71246	7.65217
ANAPC16	9.01327	8.73011	8.46319	8.8193	8.4435	8.6869	8.69462	8.83561	8.53764	8.44659	8.35155	8.68541	8.9541	8.77059	8.6846	8.87587	8.27016	8.01775	8.93165	8.78726	8.93871	8.79269	8.78573	9.13365	8.70858	8.81255	8.94881	8.54775	7.56515	8.14654	8.54986	8.44967	8.18868	9.08179	8.26653	8.68919	8.75549	8.69228	8.88987	8.62819	7.9428	8.71376	8.87411	8.9248	7.8661	9.11708	9.16975	8.73609	8.55114
ANAPC2	5.84522	5.74642	5.29636	5.66404	5.84015	5.87781	5.49808	5.75028	5.54892	5.54729	5.66469	5.7506	5.6179	5.42601	6.09666	5.67464	5.86302	5.81983	5.64045	5.70537	5.58366	5.6568	5.75333	5.34741	5.64911	5.84173	5.72696	5.65713	5.68823	5.68102	5.74398	5.63888	5.33901	5.55845	5.77042	5.71474	5.56064	5.73712	5.85091	5.77755	5.8744	5.63734	5.94756	5.91395	5.74241	5.88842	5.72124	5.51018	5.35433
ANAPC4	7.20604	7.19126	7.51591	7.44387	7.16641	7.28331	6.9181	7.2332	7.27849	7.33276	7.4558	7.06092	7.46346	7.14472	7.12722	7.20424	7.68278	7.57481	7.00683	7.23282	7.34799	7.25936	7.49599	7.34724	7.091	7.64269	7.06536	7.37784	7.30284	7.04913	7.26814	7.14268	6.78657	7.27588	7.40747	7.35953	7.18571	7.5476	7.38749	7.19617	6.86829	7.37102	7.34306	7.14743	6.80815	7.23602	7.29349	7.34456	7.57647
ANAPC5	8.44222	8.38534	8.55858	8.52031	8.26025	8.39377	8.4535	8.41745	8.25339	8.43515	8.26025	8.2167	8.24701	8.28489	8.40363	8.18096	8.35877	8.57037	8.35451	8.46386	8.26476	8.20866	8.48481	8.36236	8.4717	8.08442	8.08442	8.27775	8.10177	8.33973	8.20538	8.14879	8.03381	8.19695	8.54423	8.41554	8.00374	8.33004	8.16978	8.35632	8.299	8.21174	8.543	8.28023	8.16211	8.38239	8.31744	8.37486	8.14381
ANAPC7	7.69783	7.86701	7.90381	7.75539	7.71289	7.56322	7.98759	7.69284	7.39908	7.4413	7.84091	7.90513	7.63769	7.69702	7.63769	7.92229	7.7881	7.92186	7.75789	7.95366	7.72216	7.71685	7.93121	7.72931	7.71813	7.45902	7.74536	8.05616	8.05616	7.6302	7.65588	7.72852	7.79025	7.68193	7.67236	8.00793	7.49237	7.59746	7.78459	8.02789	7.45741	7.82517	7.40978	7.6248	7.8818	7.92459	7.77101	7.98865	7.70284
ANGEL1	7.2053	7.07743	7.322	7.23988	7.17338	7.16893	7.4105	7.29686	7.42265	7.14365	7.34958	6.92155	7.2711	6.89479	7.32237	7.30361	7.309	7.38153	7.61669	7.33011	7.09664	7.31374	7.60734	7.3068	7.29097	7.27811	7.34762	7.30753	7.07227	7.21792	7.14233	7.15813	7.34493	7.12399	7.28439	7.52829	7.26485	7.5543	7.47025	6.95765	7.31449	7.52269	7.45506	7.10017	7.374	7.40636	7.13746	7.23498	7.20384
ANGEL2	6.8146	6.37038	6.42084	6.41706	6.384	6.67302	6.42182	6.39576	6.36972	6.50599	6.30268	6.18097	6.41273	6.24938	6.3267	6.25286	6.45455	6.33731	5.87942	6.20562	6.483	6.31083	6.14232	6.55699	6.35817	6.72473	6.21052	6.1262	6.28984	6.12682	6.22297	6.28493	5.85121	6.47407	6.47901	6.31606	6.20403	6.23866	6.42478	6.38041	5.8576	6.04561	6.18451	6.47868	6.22269	6.23103	6.45522	6.23583	5.91645
ANGPT1	4.02263	4.75213	4.17387	4.61931	4.12981	3.83928	5.63858	4.01882	4.5781	4.52768	4.30377	5.08336	4.60129	4.6073	4.18998	4.33246	4.9921	4.20547	3.61019	4.8934	4.78562	4.06239	4.34428	4.39212	5.15629	4.81324	4.12443	4.40159	4.32093	4.09519	4.32574	4.0679	3.68448	4.60795	4.57032	4.10099	3.69721	4.35635	4.32411	4.56305	4.4228	4.80746	4.24891	5.12901	3.22692	4.1563	4.15462	4.16077	3.9814
ANGPT2	6.08643	5.63952	4.9085	5.13662	5.98694	4.23731	5.32166	4.50146	6.77235	5.38303	5.35491	4.86954	4.63105	4.80098	5.10411	5.70381	4.68506	6.64981	4.99984	4.63105	5.44729	4.85535	5.50211	4.21414	4.58833	4.49528	5.31307	5.71629	7.4071	7.4943	6.305	5.93426	8.98512	4.88439	6.30201	4.64845	6.45196	4.34861	5.73361	5.50925	8.08141	5.92051	5.64081	5.53779	8.18919	5.33993	4.82791	5.16397	5.7662
ANGPT4	3.85224	3.49204	3.84819	3.96868	4.09743	3.96103	4.80939	3.99664	3.98273	3.64747	4.07235	4.07996	3.99022	3.67072	4.21283	4.3206	3.8638	3.80398	4.053	4.29714	4.33142	4.09391	3.93342	4.26621	3.95642	3.84182	4.10832	4.1847	3.91692	4.32192	4.06402	4.19127	3.92979	4.11572	4.23507	4.32221	4.26868	4.2483	4.35025	4.04224	4.41866	3.75266	4.21758	4.37927	3.76197	4.00794	4.15304	4.07358	3.81193
ANGPTL1	6.58952	6.6784	7.10696	7.72931	6.16908	7.12294	8.00488	6.71878	6.52373	6.58747	5.96322	6.93904	7.02416	6.8958	6.5188	6.95393	6.36236	6.52145	5.38565	6.835	7.01462	7.13573	6.58883	6.28526	6.85943	6.54861	6.48166	6.14571	6.00072	7.05882	6.11853	6.80777	4.80326	7.13538	6.97534	6.69627	7.07638	6.65477	7.20644	6.4856	6.40649	5.82174	6.80951	7.05089	7.03256	6.85543	6.0321	7.09133	7.3115
ANGPTL2	8.06356	8.07731	8.0378	8.16556	7.66906	7.87948	8.08539	7.86658	7.93401	8.13588	7.12577	8.011	8.06256	7.53544	8.27666	7.76661	7.66102	6.85204	8.299	7.79726	7.55559	8.24297	8.27314	7.73501	7.20968	7.18113	7.91903	7.98424	7.60196	7.63304	7.54921	8.07422	9.09403	7.78417	8.06862	7.67579	8.53081	7.19657	7.12364	7.74699	8.29592	7.50852	8.0134	7.03634	8.21201	7.8131	7.53146	7.46709	8.31212
ANGPTL3	2.54211	2.86663	2.52515	2.52055	2.66817	2.44481	2.44966	2.68506	2.48469	2.44668	2.53643	2.50619	2.66609	2.59131	2.43689	2.33845	2.42145	2.58434	2.41278	2.36587	2.42145	2.52128	2.47363	2.64219	2.51685	2.71572	2.41278	2.59804	2.61645	2.58057	2.65454	2.55909	2.76034	2.36709	2.5336	2.35292	2.49973	2.67143	2.72047	2.62236	2.59433	2.51606	2.58316	2.52515	2.58255	2.64045	2.3807	2.83263	3.00359
ANGPTL4	5.51146	5.29933	4.46953	6.25791	4.66882	5.33198	5.79163	6.59389	5.37511	6.77098	6.92299	6.51913	4.25839	4.26095	4.60795	6.97102	4.89657	6.3778	4.25839	5.45593	5.97365	4.83189	6.44591	4.21473	6.10036	5.95491	4.71699	5.25222	6.20805	6.02601	4.63366	4.63072	6.62349	4.59677	7.52949	6.52884	6.37104	7.10868	4.97647	6.85403	7.38263	6.93358	6.9263	5.29226	6.77974	4.28147	4.40062	6.55665	4.36663
ANGPTL5	2.98244	3.50505	3.51949	3.2607	3.08206	3.04075	4.18965	3.30812	3.04402	3.43604	3.02724	3.65377	3.40161	3.45658	3.20489	3.49078	3.06132	3.20208	3.81226	3.47528	3.14932	3.4376	3.19205	3.56707	3.34861	3.38496	3.31187	3.14608	3.08731	3.27346	3.18954	3.52298	3.20208	3.31571	3.02826	3.08003	3.03669	3.18309	3.30492	3.26508	3.45335	3.75876	3.32116	3.19078	2.99679	3.05518	3.30113	3.26412	3.47398
ANGPTL6	4.08756	4.0256	3.89798	3.94519	3.8155	4.03995	3.99438	3.74948	4.04318	4.07006	4.08313	4.08724	3.64561	4.18335	4.12443	3.86958	4.23284	3.8545	3.95516	4.01815	3.91662	4.06079	4.13876	3.89368	4.13078	3.81056	4.08567	4.04548	3.90975	4.14374	4.11834	4.07326	4.14529	4.12948	3.73912	4.1799	4.17576	3.76323	4.13777	3.96036	4.23032	3.92561	4.28623	3.74316	3.93874	4.37644	3.93011	3.92088	3.92693
ANGPTL7	3.62111	3.25402	3.21389	3.56253	3.31127	3.18282	4.34151	3.3257	2.93761	3.27917	3.11531	3.34732	3.82628	3.74436	3.03636	3.29316	3.26637	3.02693	3.18689	3.38559	3.48842	3.63017	3.56538	3.45628	3.14676	4.09585	3.66736	3.44328	3.11314	3.52363	3.72478	3.24667	3.16066	4.14249	3.04606	2.81242	3.42332	3.10996	3.85865	3.16771	3.21164	3.21263	4.04288	3.1103	3.01172	3.1503	3.34282	3.75325	4.16016
ANGPTL8	4.1504	4.14343	4.23069	3.7385	4.42186	3.93044	4.75809	3.90908	4.31713	4.08404	4.14561	4.45924	3.99918	4.27143	4.45861	4.2921	4.36918	4.29583	4.46218	4.45466	4.15432	4.24957	4.34585	4.02747	4.22388	3.99982	4.30221	4.46156	4.37418	4.67625	4.13458	4.12287	4.23672	4.2087	3.94104	3.77569	4.07742	4.45765	3.99438	4.3289	4.2765	3.99438	4.16176	4.17542	4.14343	4.65654	4.22965	3.85576	4.16723
ANK1	5.34547	4.57877	4.623	4.86012	5.00119	4.74948	4.82072	5.0081	4.3551	4.4196	4.3483	5.12838	4.64326	5.08202	4.98603	5.03619	4.94051	4.3899	4.83935	4.93098	4.76119	5.086	4.80227	5.40671	4.99305	4.03282	5.08665	4.5404	4.33735	4.5824	4.59527	4.7274	4.33994	4.98736	4.16912	4.72363	4.26806	4.60795	4.8722	5.33963	4.44826	5.39422	4.83224	4.6685	3.80963	4.44951	5.0183	4.88176	4.65037
ANK2	9.80613	9.63361	9.38864	9.38738	8.96297	9.60678	9.11918	9.63655	9.56091	9.27601	9.36285	9.07481	9.78357	9.27493	9.71186	9.73213	9.8672	8.79192	9.78357	9.65741	9.71843	9.7151	9.64147	9.69485	9.4293	10.2224	9.69485	9.3562	8.79748	8.76504	9.37183	9.41038	8.74626	9.74468	9.03383	9.47266	9.57716	9.57716	9.68996	9.71345	9.05421	9.78357	9.66681	9.55171	8.66737	9.60202	9.45671	9.55319	9.30469
ANK3	9.64599	9.71345	9.38347	9.42131	9.16412	9.27843	8.78505	9.55319	9.73378	9.17973	9.291	9.61779	9.15903	9.25496	9.2635	9.4927	9.15791	9.60506	9.47714	9.25384	9.11194	9.45671	9.74114	9.24325	9.24798	9.56091	9.2961	9.52756	9.63655	9.44984	9.52163	9.5159	9.71681	9.39001	9.73058	9.99802	9.87749	9.97187	9.55171	9.22723	9.32578	9.33798	9.88374	9.291	10.1253	9.23513	9.66229	9.42532	9.46402
ANKAR	5.1343	5.31447	5.22104	5.3899	5.04346	5.24536	5.2061	5.3046	5.22337	5.12203	4.88695	5.25222	5.73137	5.50631	4.96322	5.04144	5.08029	4.95801	5.28243	5.12451	5.21357	5.50631	5.17764	5.82737	5.45367	5.94436	5.04776	4.92365	4.94211	4.59807	4.84188	5.03912	4.83355	5.42439	5.18126	5.47933	5.06911	5.16593	4.79861	4.81553	4.88566	5.31411	4.9818	5.60079	4.69823	5.41053	5.32906	5.29544	5.17491
ANKDD1A	4.88531	5.16593	4.9098	5.08269	5.01926	5.31772	5.39544	4.84857	5.10666	5.02852	5.39893	5.17272	4.97379	5.25453	4.82586	4.77103	5.26108	5.14928	5.21888	5.06911	4.96956	5.25127	5.06137	5.15939	5.00343	4.99819	4.95832	5.03978	5.12468	5.40736	4.91903	5.07898	4.98736	4.77781	5.01374	5.20188	5.21789	4.99852	4.99918	5.06169	5.20314	5.35812	5.01891	5.19835	4.92066	4.95287	4.82072	5.47035	5.05215
ANKDD1B	3.77465	3.66984	3.54013	3.77465	3.78277	3.63172	3.72887	3.28388	3.66475	3.92593	3.42394	3.80206	3.90271	3.72509	3.8225	3.8596	3.51051	3.48908	3.42909	3.62759	3.79378	3.72633	3.27822	3.49652	3.90462	3.57932	3.45692	3.80432	3.91535	3.73726	3.60295	3.70067	3.79348	3.54078	3.75144	3.73173	3.92053	3.62465	3.6544	3.53323	3.78497	3.35567	3.55812	3.88755	3.8888	3.39678	3.67448	3.90631	3.35504
ANKEF1	4.56524	4.12981	4.43552	3.89958	3.91104	3.51016	4.21828	4.09036	3.58722	4.00794	3.81676	4.17074	3.65346	3.38526	3.62179	4.284	3.52008	3.8609	3.48433	3.78555	4.02877	3.85097	3.66861	3.42235	4.34892	3.63655	3.61757	4.15141	4.05819	3.68895	4.32159	4.19812	3.82791	4.0739	4.43167	3.92433	3.94387	4.04996	3.85639	4.11121	3.94162	3.8155	3.83101	3.60477	4.09391	3.90087	4.20296	4.16333	4.00601
ANKFN1	2.82146	2.73602	3.15412	2.87957	2.89747	2.82267	2.82426	3.01001	2.84743	2.89533	2.86389	2.87884	3.07135	3.10038	2.99175	3.00835	2.83225	2.87738	3.13337	2.90901	2.91196	2.85175	2.99642	2.71953	2.92773	2.97346	2.98073	2.8338	2.73913	2.90977	2.80911	2.83774	2.77485	2.86389	2.96116	3.00456	3.03903	3.05779	2.87392	2.88489	3.07742	2.65562	2.79263	2.93399	2.8108	2.91231	2.94546	3.02924	3.07407
ANKFY1	7.57902	7.06435	7.3361	7.09702	7.38678	6.97771	7.32352	7.322	7.58257	7.22813	7.29425	7.38712	7.38453	7.21402	7.28403	7.24934	7.36439	7.25783	7.03493	7.2223	7.14813	7.19373	7.42827	7.10049	7.27336	7.2895	7.12977	7.21178	7.34074	7.46389	7.2501	7.42455	7.07779	7.3275	7.1549	7.52151	7.66225	7.26303	7.46745	7.28183	7.5818	7.18254	7.20168	7.17728	7.19234	7.16205	7.41731	7.26158	6.95261
ANKH	8.92985	9.0329	9.08079	8.85356	9.2657	9.15148	8.58472	8.96033	9.14115	8.8315	8.76983	8.6196	9.34329	8.75475	9.13471	8.89498	8.88987	8.46386	9.0869	8.88533	8.8226	9.10227	8.75475	8.88005	8.56276	8.9097	9.01914	8.54491	8.30309	8.58611	8.94881	8.87145	8.89942	9.17973	8.83399	8.9248	9.0869	9.21316	9.06786	8.59389	8.81759	9.14723	8.41745	8.90716	8.59467	8.86887	9.11808	8.82008	8.71621
ANKIB1	9.0152	8.89164	8.48149	8.61894	8.73322	8.75092	8.68305	8.44659	8.6517	8.63094	8.61242	8.98884	8.70858	8.56339	8.78805	8.81414	8.67411	8.90803	8.68997	8.4717	8.68382	8.68	8.61165	8.52357	8.72001	8.99625	9.08483	8.7959	8.78726	8.74007	8.94983	8.55255	8.65391	8.87493	8.73609	8.58818	8.84593	9.05909	8.63672	8.33462	8.51377	8.73165	8.60103	8.58472	8.83723	8.58547	8.76894	8.62819	8.66737
ANKK1	4.51262	4.50745	4.3127	4.24025	4.69985	4.6125	4.18173	4.44793	4.37805	4.16524	4.17197	4.25905	4.35283	4.27905	4.41478	4.3328	4.1527	4.39305	4.49954	4.15529	4.48538	4.32348	4.45374	4.16817	4.12345	4.13366	4.51096	4.37056	4.0086	4.46022	4.59401	4.19321	4.7945	4.4789	4.23188	4.38959	4.37448	4.362	4.86664	4.03894	4.19844	4.21758	4.2418	4.31551	4.28852	4.46953	4.69138	4.41246	4.44762
ANKLE1	3.82184	3.71912	4.16912	4.04772	3.68196	3.88913	3.73789	3.78404	3.82281	3.9461	3.7565	3.84726	3.83537	3.96835	3.77663	3.53106	3.82403	3.70934	3.8638	3.80398	3.84471	4.19812	3.70036	3.93906	3.92313	3.84758	3.57831	3.60357	3.47622	3.72132	3.76388	3.91535	4.04641	3.82123	3.7868	4.12574	3.98273	3.72538	3.70617	3.90693	4.04415	3.8596	3.63236	3.81519	3.72665	3.80777	3.61053	3.51432	3.76293
ANKLE2	6.94691	6.85543	6.92399	6.98388	7.24862	7.22308	6.88768	6.62877	7.17305	6.97426	7.26854	6.57237	6.81656	6.99578	6.65445	6.80466	6.81051	7.12071	6.885	6.68221	6.9273	6.75335	6.8912	6.90037	6.9421	6.91678	6.78561	6.78561	7.18639	6.91075	6.87002	6.86658	7.08166	6.75934	7.14884	6.91244	6.99714	7.04982	6.85304	6.78794	7.2183	7.01498	6.81051	7.14609	7.09274	6.79385	6.81934	6.88701	6.45718
ANKMY1	5.24378	5.08165	5.03161	5.58964	5.28477	5.24037	5.32618	5.24892	4.96352	5.22403	4.99656	5.39514	5.16694	5.31512	5.21492	5.26605	4.97019	5.05651	5.15611	5.50501	5.47133	5.13328	5.15843	4.96227	5.09378	5.06873	5.05089	5.12776	4.97053	5.3043	5.46813	5.35236	5.73952	5.45055	5.19675	5.37121	5.29741	5.10729	5.63952	5.47457	5.41242	5.18126	5.43085	5.33298	5.55502	5.71006	5.22506	5.43085	4.98637
ANKMY2	7.62818	7.5616	7.47137	7.44279	6.82409	6.94624	6.86045	7.28874	6.60383	7.4071	6.99853	6.91407	8.0134	7.33784	6.84178	7.44164	7.35533	6.82275	7.48109	7.57817	7.42675	7.74054	7.21474	7.78291	7.01987	7.7999	6.98388	6.97906	6.59183	6.75038	7.1995	6.78828	5.69615	7.56436	7.27407	7.65421	6.59904	7.24726	7.23131	7.2274	7.05537	7.58143	7.03154	7.16067	6.4144	7.13295	7.20604	7.56084	7.1502
ANKRA2	5.03006	5.30687	5.246	5.48087	4.96417	5.58108	5.26924	5.31867	5.23094	5.3614	5.37511	5.32772	5.625	5.18288	5.40867	5.19085	5.31113	5.19901	4.91648	5.31082	5.73201	5.46624	5.51609	5.60012	5.25519	6.07396	4.94729	5.084	4.81324	4.49497	5.14928	5.23938	4.17481	5.55721	5.60777	5.59185	5.36931	5.10381	5.76082	4.9515	4.83748	5.33528	5.28572	5.54862	4.6026	5.37479	5.65159	4.69887	5.51896
ANKRD1	12.2408	12.3711	12.106	12.2049	12.2754	12.4399	11.958	12.2754	12.3388	12.3097	12.0054	12.1732	11.9152	12.3097	12.106	12.6407	12.4749	12.6839	12.0489	12.0489	12.3388	12.4399	12.3388	12.3388	12.4054	12.3711	12.3388	12.4054	12.4399	12.2408	12.1732	12.4399	12.4054	12.4399	12.5095	12.2754	12.3388	12.4749	12.3711	11.982	12.5905	12.1732	12.4399	12.0489	12.5905	11.7275	12.5501	12.3097	12.3097
ANKRD11	6.23361	6.07558	6.11472	6.54559	6.61162	6.43597	6.31542	6.31935	6.57876	6.31278	6.50315	6.31052	6.33828	6.25192	6.43365	6.38041	6.62349	6.24906	6.22142	6.08711	6.34856	6.40593	6.04145	6.46131	6.22142	6.44558	6.46102	6.33028	6.25727	6.23704	6.34916	6.43334	6.73915	6.28078	6.17217	6.09382	6.71809	6.62385	6.66801	6.35102	6.20929	6.20711	6.7048	6.34078	6.92939	6.49631	6.44423	6.51116	5.74867
ANKRD12	7.8194	8.11015	7.86892	7.79454	8.1843	8.5249	8.14879	7.93401	8.07221	7.89624	7.96479	7.93962	8.17759	8.03936	7.86339	8.10069	8.10122	8.18317	7.95554	7.79331	8.04774	7.96921	7.75749	8.19976	7.8571	8.39194	8.19529	7.68604	8.25965	8.21961	8.24131	7.86748	8.07221	8.15088	7.98865	7.92559	7.87678	8.35815	7.9662	7.69495	7.62691	7.99543	7.82292	8.00272	8.0274	7.51209	8.18096	8.0572	7.92789
ANKRD13A	7.8029	7.13649	8.08793	7.16565	9.37966	6.97206	7.4071	7.38342	7.47137	8.4795	7.97888	7.60401	7.13051	7.43212	7.47252	7.70729	8.09461	8.66429	7.39207	7.2395	7.134	7.05267	7.55728	7.564	7.59154	7.21649	7.374	7.81614	9.19417	8.73165	7.32314	8.05457	9.01914	6.99749	8.58006	7.53624	7.34149	8.05064	7.3629	7.81568	8.74626	7.42308	7.98567	7.55642	8.86291	7.34762	7.36327	7.60121	7.60977
ANKRD13B	6.142	5.6349	5.91367	5.50925	6.38922	6.01203	5.75988	5.80046	6.24499	5.84803	5.82645	6.16065	5.50089	5.70978	5.93622	5.73109	5.75612	6.27372	5.65616	5.9289	5.90454	5.64602	6.03825	5.59914	5.70597	5.58649	5.73952	6.20772	6.36848	6.56543	5.90836	6.24151	6.02601	5.54068	5.82865	5.64445	6.44625	5.90083	6.11821	6.23103	5.97963	5.84803	6.00696	5.26637	6.54622	6.20187	6.0662	5.49364	5.90989
ANKRD13C	7.59958	7.53814	7.30284	7.48258	7.43212	7.80161	7.41691	7.14472	7.48412	7.20819	7.48412	7.0743	7.33784	7.30207	7.03706	7.20498	7.71071	7.63226	7.11004	7.18851	7.57164	7.30018	7.39473	7.51631	7.42938	7.38749	7.33456	7.30361	7.64959	7.46086	7.31522	7.50215	7.57164	7.23024	7.63469	7.34191	7.45063	7.185	7.21721	7.28623	7.18744	7.34684	7.03838	7.37066	7.46434	6.9815	7.38413	7.49277	7.62241
ANKRD13D	5.64539	5.671	5.36337	5.50028	5.68764	5.56889	5.75427	5.77453	5.8576	5.74367	5.76053	5.89428	5.6071	5.57403	5.86738	5.68982	5.38928	5.56247	5.52597	5.4546	5.53294	5.64179	5.67781	5.35521	5.7586	5.47581	5.80703	5.82367	5.73554	5.86738	5.58931	5.546	5.72696	5.77755	5.86617	5.31639	5.5692	5.57818	5.64757	5.74931	5.95329	5.67163	5.69959	5.57403	5.70136	5.54892	5.57532	5.60986	5.53425
ANKRD16	5.27029	4.63398	4.85951	5.17525	5.33833	5.11885	5.07669	5.147	4.79609	5.35812	4.93499	5.00879	5.29636	5.01001	5.22041	4.99562	5.16397	4.86763	5.03846	5.11059	5.06529	5.17695	4.71732	5.10763	4.73103	5.37511	4.90721	4.88596	4.89083	4.79417	5.11914	4.85272	4.53849	5.38534	4.92594	4.93661	5.42337	4.664	5.14249	5.38765	5.00052	5.04871	5.63952	5.34609	5.39451	5.10024	4.8831	5.23359	4.81588
ANKRD17	9.20286	9.06308	8.94235	9.01621	9.31206	9.33317	8.86709	8.96297	9.17537	8.87755	9.32454	8.9935	9.2657	9.10334	8.94336	9.22124	9.16307	9.03876	8.89858	8.94618	9.0465	8.98793	8.99446	9.02787	8.94518	9.11083	8.90803	8.80924	9.05909	8.99538	9.0152	8.97224	9.05327	9.0932	9.04942	9.06606	9.06405	9.04748	8.91378	8.95844	9.02886	9.17537	8.9153	9.04259	9.3783	9.08079	9.11708	9.12234	8.69946
ANKRD18B	3.54484	3.98537	3.80139	3.84913	3.2635	3.62242	3.67735	3.78527	3.37822	3.4198	3.30712	3.44484	3.84758	4.17007	4.02747	3.78055	4.08278	3.83507	4.03094	3.38526	3.40614	3.83665	3.63496	3.82372	3.49458	4.11448	3.96671	3.57353	3.5458	3.37034	3.63274	3.55561	3.24634	4.23129	3.51977	3.33941	3.49716	3.57595	4.10159	3.6978	3.30492	3.41184	3.74948	3.52688	3.51533	4.27432	3.54454	3.39144	3.52754
ANKRD18DP	2.52128	2.80365	3.00253	2.72955	2.81124	2.6077	2.78188	2.70477	2.67719	2.92173	2.86129	2.82186	2.73419	2.87996	2.67618	2.93068	2.8678	2.68558	2.57308	2.82426	2.75319	2.6593	2.76918	2.82018	2.55645	2.662	2.65283	2.61831	2.75591	2.7973	2.90141	2.67036	2.97105	2.76658	2.79007	2.7332	2.75941	2.72432	2.59985	2.71283	2.51078	3.18594	2.76612	3.09026	2.69426	2.84068	2.71572	3.1037	2.96394
ANKRD2	9.96734	10.1095	10.333	11.1446	10.7915	10.4882	9.21202	10.801	9.97932	10.6605	8.70784	11.0672	8.02789	10.8828	9.2008	10.1908	10.0787	8.12368	7.9113	8.57315	10.003	10.1908	10.2807	8.94428	9.68502	7.29759	9.29247	9.1086	9.01033	10.3643	10.4433	9.88801	10.2309	9.87517	10.41	9.45399	9.91626	10.8204	11.0328	8.96297	9.23277	8.98237	9.41038	9.66229	9.56523	9.81722	10.8507	10.5049	9.92468
ANKRD20A11P	5.2129	5.23195	5.28572	4.92268	5.07233	4.90017	5.40833	4.92463	5.32772	5.14374	5.12578	5.61279	4.92202	5.17899	5.32455	5.55015	4.84857	4.89273	5.10411	5.76369	5.22542	5.45626	5.01636	4.92563	5.15418	5.17899	5.15748	5.55876	5.20125	5.13562	4.84382	5.2821	5.25553	5.21323	5.28339	5.37542	4.58365	5.53232	5.38499	5.14792	5.05907	5.6033	5.04282	5.45593	5.26409	5.31605	5.17828	5.33198	5.12515
ANKRD20A19P	3.94807	4.05201	3.94774	3.96896	4.72999	3.91758	4.43382	4.08631	4.3107	4.10519	4.01529	4.19718	4.13712	3.9873	4.19521	4.14653	3.92216	4.08404	4.10772	4.09256	3.96325	4.19385	3.91662	4.08187	4.28464	4.01781	4.31458	3.96575	4.3206	4.32735	4.15529	4.07742	4.11874	4.02263	4.14789	4.31172	4.02877	4.11121	4.00695	4.23926	4.0185	4.25353	4.31845	4.10128	4.61351	3.8927	4.08756	3.75711	3.9182
ANKRD20A5P	3.1924	3.14799	3.03087	2.95509	3.00594	3.12797	3.0256	3.20745	3.40004	2.7133	3.06568	2.8625	3.00253	2.99139	3.11404	2.8924	2.94801	2.8362	2.90141	2.96855	3.11531	3.35057	2.9025	2.95193	2.87847	2.95088	2.79476	3.17999	2.892	3.00867	2.93399	3.14705	3.05485	3.13566	3.24505	3.07535	3.17094	2.98516	3.06471	3.17744	2.89961	3.05248	3.30777	3.30941	3.25019	3.32894	2.98698	3.35216	2.98623
ANKRD20A8P	5.88655	5.0899	4.70956	5.65809	5.65002	5.57011	5.31936	5.6428	5.78565	5.54892	5.44468	5.29226	5.27787	4.7945	5.198	5.6033	4.29742	5.04581	4.90115	5.00311	5.6263	5.96731	5.09311	5.12745	5.25813	5.54663	5.02399	5.3967	5.30493	5.41686	5.02082	5.59216	5.27755	5.54924	6.14882	5.50179	5.24191	4.98215	4.97217	4.91843	4.60387	5.80579	5.42824	5.53938	5.99947	5.87597	5.40088	5.10411	5.0326
ANKRD20A9P	3.1401	3.29729	2.90498	3.29631	3.26572	3.37603	3.27538	3.75583	3.02194	3.3128	3.34127	4.30221	3.80366	3.20644	3.45692	3.54297	2.91993	3.23759	3.33533	3.49078	3.38978	3.60825	3.62919	3.0896	3.12988	3.13723	3.136	3.79503	3.14438	3.2161	3.09492	3.29056	3.32962	3.26037	3.15539	3.45874	3.07647	3.55842	3.06036	3.35216	3.21934	3.66349	3.29919	3.30456	3.38559	3.51856	3.38526	2.90977	2.86547
ANKRD22	3.03326	3.95769	2.94308	3.24444	2.77919	2.93761	3.06809	2.93546	3.33719	3.21485	2.98005	3.22274	3.2107	2.93984	2.88979	2.87164	3.18689	3.1803	2.98834	3.09874	3.13432	2.751	3.1503	2.96608	2.88381	3.35598	3.02759	3.07305	3.44141	2.9402	3.2298	3.0404	3.83537	3.08374	3.11314	2.87809	2.81564	2.90396	3.34033	2.9668	3.09063	3.07039	3.22029	3.00046	3.30456	3.16326	3.49043	3.30143	3.37855
ANKRD23	6.0671	5.62599	5.03226	6.48791	5.37606	6.65736	5.29415	6.04592	5.95459	5.6584	5.0739	6.7942	5.54318	6.33858	6.10727	6.89084	5.25621	4.87781	5.21523	5.36207	5.69736	6.29691	5.80917	6.04808	5.01502	5.24568	5.28806	4.70189	4.82387	5.70566	4.89181	6.0809	5.66313	6.23866	5.90581	5.03846	5.23129	5.67038	5.58459	5.26502	5.69989	5.13528	6.09256	5.77355	5.2897	5.89001	6.78593	5.671	5.49522
ANKRD24	4.04548	4.41544	4.10159	4.09901	4.54106	4.48604	3.96575	4.27049	4.47024	3.97857	4.51298	4.74404	4.09224	4.61151	4.23251	4.39462	4.34242	4.42313	4.40453	4.71367	4.54428	4.42313	4.32864	4.32125	4.15823	4.28919	4.46788	4.48121	4.24409	4.35283	4.6177	4.36389	4.43653	4.40845	4.487	4.25353	4.2542	4.2597	4.08534	4.3656	4.38305	4.45466	3.81863	4.51553	4.19157	4.48058	4.54494	4.5781	4.09169
ANKRD26	6.01327	5.80487	6.02181	5.97933	6.17488	6.27314	5.73859	5.92763	5.74494	6.25065	6.0373	5.69514	6.2972	5.62949	6.07087	6.0392	5.85058	5.91677	5.65999	6.17248	6.02502	6.02601	5.90147	6.16688	5.81637	6.32799	6.12128	6.22908	5.69417	5.67751	6.23331	5.96829	5.1627	6.07396	6.00816	5.96606	5.89032	5.68886	6.19308	5.97022	5.50312	6.16227	5.5647	6.15658	5.30913	6.00938	5.92474	6.10487	5.95734
ANKRD26P1	3.36056	2.69426	2.66413	2.57308	2.93618	2.72047	2.70382	2.74919	2.9189	2.585	2.59741	2.90977	2.88793	2.68261	2.59618	2.69029	2.57124	2.55044	2.66988	2.77136	2.76961	2.5153	2.68308	2.66766	2.59618	2.68871	2.8826	2.75638	2.49796	2.72195	2.50777	2.67089	2.43297	2.80742	2.67407	2.88793	2.82389	2.4797	2.83186	2.56864	2.5336	2.60826	2.74234	2.59253	2.8743	2.654	2.6572	2.76745	2.69887
ANKRD27	6.99853	6.99714	7.1741	7.11396	6.86723	7.16417	6.57941	7.04814	6.96927	7.22383	6.93864	7.03007	7.22087	7.26636	6.88433	6.86151	6.95325	6.76413	6.76957	6.82139	6.95161	6.70615	6.86966	6.47868	7.04502	7.12364	7.06224	7.00199	7.17099	7.1368	7.24139	7.19022	6.90104	7.03154	6.97871	6.90004	7.45024	7.07227	6.91007	7.05739	7.15992	6.65541	7.22525	6.92698	7.31336	6.97172	6.72115	7.33383	7.13295
ANKRD28	7.54878	7.91375	7.42455	7.39436	7.47562	7.6069	7.08029	7.67074	7.185	7.46942	7.72509	7.01921	7.56009	7.06334	7.17657	7.10868	6.91916	7.27887	7.59113	6.86555	6.99682	7.34419	7.50603	7.58786	7.21105	7.74919	7.27734	7.5472	7.47447	7.04339	7.56515	7.68943	7.27811	7.32091	7.30607	7.48642	7.17836	7.42938	7.06536	7.09556	7.2158	7.20604	7.40029	7.57367	6.9421	7.28804	7.50338	7.5187	7.43438
ANKRD29	5.86708	6.33122	5.33765	5.49427	5.54318	5.45178	5.73774	6.24151	5.51643	5.69676	4.91579	6.05375	5.51535	5.94026	5.5628	6.14571	4.85951	5.14078	6.19055	6.06988	5.82645	6.45455	5.5982	5.86046	6.19959	5.44537	5.56128	5.73044	5.35521	5.52299	4.96683	5.31342	5.12173	6.2722	5.15578	5.57498	4.86474	5.78114	5.34741	5.06396	6.07743	6.4141	5.62218	6.01203	5.14283	5.25844	5.10729	5.60113	5.65519
ANKRD30A	2.85175	2.8458	2.50694	2.72618	2.44188	2.4939	2.90428	2.46841	2.61175	2.68819	2.69932	2.79138	2.64585	2.67869	2.74324	2.6572	2.69426	2.4939	2.91711	2.86818	2.61531	2.56738	2.56537	2.43891	2.61712	2.63988	2.53788	2.59678	2.54211	2.82426	2.56052	2.74324	2.69766	2.64852	2.54424	2.80324	2.96048	2.72333	2.55044	2.69201	2.6366	2.56999	2.6377	2.57494	2.68355	2.55909	2.64219	2.58568	2.70814
ANKRD30B	2.45432	2.42051	2.38326	2.29632	2.23126	2.3807	2.39187	2.25506	2.37432	2.59006	2.51078	2.2709	2.40026	2.36311	2.28254	2.37432	2.19945	2.28254	2.26565	2.35744	2.13499	2.24622	2.23422	2.44481	2.28254	2.31815	2.29632	2.2071	2.32181	2.33182	2.21453	2.35001	2.46764	2.37558	2.2709	2.33688	2.3807	2.40257	2.25506	2.33021	2.35744	2.26057	2.33182	2.21061	2.36445	2.34369	2.22806	2.31455	2.40026
ANKRD30BL	5.17863	4.79515	4.85892	5.0739	5.02248	4.57032	4.68144	4.84448	4.97952	4.77977	4.86246	4.40256	5.2003	4.67243	4.80746	4.69268	4.99109	4.90597	4.72623	4.52999	4.78663	4.89953	4.98077	5.08336	4.79055	4.83616	4.83716	4.54657	4.43291	4.61282	4.81422	4.78467	4.62406	4.55501	4.70894	4.56905	4.99788	4.72019	4.88661	5.03392	5.05874	4.92528	4.83549	5.05184	4.80227	5.11158	4.88011	4.81748	4.94758
ANKRD30BP3	2.66366	2.82543	2.77312	2.36188	2.85457	2.55909	2.59618	2.28709	2.64368	2.26565	2.41156	2.70237	2.56738	2.64368	2.43297	2.46841	2.54902	2.42974	2.59985	2.47192	2.59253	2.56322	2.54695	2.58316	2.40257	2.46924	2.75319	2.59491	2.85338	2.80282	2.76569	2.82267	3.25816	2.70673	2.59862	2.77399	2.3727	2.59253	2.45336	2.45836	2.32532	2.43195	2.45432	2.51458	2.69375	2.7783	2.55112	3.09294	3.19401
ANKRD31	2.85536	2.91788	3.01722	2.94841	2.92066	2.97208	2.87392	2.84979	2.97718	2.80997	2.82584	3.05969	2.8924	2.94168	2.97895	2.86968	2.83186	2.85141	3.15766	3.00867	3.03569	2.94694	2.86433	3.02125	3.24122	2.9953	2.83459	2.89641	2.97069	2.67618	2.77611	2.98731	3.02791	2.94272	2.92173	2.90034	2.654	2.86547	2.81977	3.02492	3.13368	2.91993	2.85812	2.82937	2.989	2.63102	3.20522	2.72001	3.05649
ANKRD33	3.91171	3.31863	3.79597	3.35893	3.82372	3.7138	3.41027	3.5411	3.69277	3.68547	3.48719	3.63758	3.61315	3.7138	3.88311	3.5933	3.34381	3.58691	3.60793	3.78843	3.7366	3.57192	3.56507	3.82947	3.65596	3.6331	3.80709	3.79597	3.62017	3.8155	3.7549	3.76678	3.43952	3.87799	3.48719	3.43981	3.49585	3.97146	3.5866	3.69721	3.7197	3.76103	3.94355	3.70775	3.55493	3.60265	3.65891	3.51823	3.50372
ANKRD33B	5.47678	5.57785	4.81389	5.40279	5.22746	5.48789	5.08236	5.42404	5.89185	5.22574	5.49197	5.11358	5.42439	5.51535	5.48724	5.4457	5.13001	5.12745	5.15257	5.465	5.29094	5.4341	5.36176	4.96585	5.25844	5.18126	5.75643	5.12421	4.96854	5.31145	5.66842	5.12328	5.61117	5.88124	5.05481	5.49007	5.40434	5.14635	5.28177	5.27095	5.03586	5.22104	5.49007	5.12645	5.43763	5.59431	5.2287	5.43118	5.16818
ANKRD34A	3.99918	3.84879	3.96607	4.32093	4.32953	3.82184	3.95671	4.10673	4.43823	3.94069	4.11088	4.14622	3.83632	3.85482	3.77891	4.17608	4.05625	4.1197	4.33509	4.0445	4.29902	4.04899	4.04548	3.89863	4.12508	3.75112	4.14314	4.13842	4.33607	4.1714	4.08851	4.29016	4.32033	4.03768	4.01622	3.97466	4.21442	4.08097	4.44568	4.06564	3.92815	3.8747	3.5166	4.2007	4.03314	3.70775	4.05529	3.82184	3.87268
ANKRD34B	2.78873	2.76081	2.53279	2.65562	2.85216	2.67251	2.59131	2.7414	2.67557	2.96048	2.75546	2.55317	2.7718	2.77312	2.51759	2.65341	2.64423	2.76258	2.59678	2.49467	2.61346	2.56388	2.68871	2.77439	2.73092	2.81647	2.64478	2.68261	2.79438	2.48393	2.72955	2.68355	2.51976	2.70237	2.44668	2.59306	2.71378	2.75454	2.79907	2.59197	2.49973	2.59253	2.6077	2.50844	2.84148	2.59804	2.50546	2.82502	2.6011
ANKRD34C	4.34024	4.44793	3.92403	4.08498	4.41735	4.06726	4.04385	4.28056	4.21592	4.32093	4.26186	4.01882	4.62126	4.00963	4.29016	4.5781	4.05981	4.06531	4.97853	4.57262	4.28725	4.58105	4.18144	4.43382	3.7469	4.18965	4.86892	3.95834	4.01026	3.95259	3.93815	4.26123	4.01652	4.80553	4.16691	4.33213	4.55333	4.53362	3.74883	4.41898	4.28656	4.4663	4.50936	4.31139	4.40353	4.11088	5.45688	4.52664	3.92815
ANKRD35	3.3723	3.25691	3.01036	3.41636	3.2909	3.31066	3.13268	3.037	3.22882	3.15766	3.22662	3.4408	3.07268	3.515	3.20423	3.12149	3.21708	3.25368	3.26765	3.05649	3.34188	3.27123	3.13109	3.07647	3.11466	3.01917	3.10203	3.22952	2.95723	3.38623	3.18465	3.54863	3.22593	3.50701	3.30143	3.13819	3.48213	3.2298	3.25019	3.30113	3.65792	3.27056	2.96718	3.13238	2.94767	3.25235	3.03669	3.05023	3.03087
ANKRD36	7.06298	6.4255	6.99186	6.81526	6.32381	6.70268	6.88299	6.42713	6.72923	6.1216	7.24726	6.84214	7.23097	6.61128	6.45817	6.53187	7.36065	6.94277	6.74694	6.48595	6.36332	6.73813	6.63047	6.7048	7.05503	6.77406	5.88092	6.3452	6.56739	6.50949	6.05501	6.09539	5.98666	6.73813	6.91244	6.18355	6.53258	6.92536	6.64691	6.2142	6.77406	7.18639	7.24212	7.03905	6.31542	6.44021	6.83843	6.54591	6.13334
ANKRD36B	6.28428	6.63114	6.31476	6.69523	5.41022	6.23427	6.55425	6.43862	6.29309	5.90868	5.92282	6.07968	6.50352	6.82306	5.748	6.02736	6.99962	6.54356	5.8825	6.12812	5.78114	6.4633	6.39771	6.37555	6.21741	6.80597	6.01618	6.1033	6.49025	6.10266	5.89776	5.71284	5.68352	6.38529	6.46011	6.42313	6.00544	5.74642	5.63924	6.12224	6.34948	6.73403	6.33409	6.46293	5.95491	6.03615	5.82706	6.0547	6.08122
ANKRD36BP1	3.09261	3.17626	3.11695	3.35313	3.24088	3.62527	3.08699	3.08343	3.43442	3.2212	3.06506	3.92466	3.26196	2.9583	3.6331	3.11566	3.08927	3.79284	2.90711	2.93138	3.47245	3.40384	3.21005	3.31037	3.16582	3.58882	3.30456	2.9866	3.36534	3.64948	3.37261	3.09389	3.22274	3.16932	3.15865	3.28044	3.26637	3.36877	3.28014	3.31768	3.32668	3.195	3.5024	3.18156	3.59044	2.99571	3.04306	3.23451	3.8599
ANKRD36C	6.19085	5.72696	6.04082	5.87973	5.59057	6.30403	6.50352	6.36782	6.1771	5.74109	6.47509	6.0321	6.52244	6.09509	5.68515	6.15221	6.12195	6.46293	6.17838	6.15315	6.23233	6.5476	5.86208	6.19651	6.26645	7.01644	5.70757	5.92412	5.76685	5.66374	5.76813	5.68515	4.71699	6.4046	6.54827	5.99253	6.24753	5.79686	6.23457	5.52916	5.9619	6.42182	6.10635	6.65899	5.08061	5.96069	6.1144	5.95891	6.01991
ANKRD37	6.00102	6.54092	6.3077	5.98968	5.98373	5.35304	5.98968	6.10008	6.09017	6.71878	5.99762	6.22482	6.42248	5.8906	5.98158	6.19308	5.30171	5.93085	6.15658	5.84418	5.84996	5.85854	6.18669	6.27344	6.11914	5.60836	6.00544	6.04463	5.92572	5.80453	6.59943	6.0781	6.76957	5.48844	5.47997	6.75441	6.42116	6.16506	6.17217	5.65456	6.56284	6.25759	6.10487	6.65965	6.59148	6.09976	5.81881	6.34205	5.94313
ANKRD39	7.04371	6.61985	7.15632	7.26485	7.07164	6.86185	6.85712	7.6069	6.77406	7.40599	7.1218	7.32091	7.09133	7.33089	7.27076	7.39325	7.49599	6.88334	7.38042	7.31014	6.86045	7.15632	7.3086	7.31415	7.05267	7.05708	7.2526	7.16641	6.67175	6.77912	7.03597	6.65705	6.33059	7.2432	7.19911	6.9235	6.93285	7.17584	7.6261	7.5818	7.04982	6.9181	7.33784	7.44354	6.5261	6.9404	7.12722	7.1218	7.03944
ANKRD40	8.66203	8.53427	8.63974	8.30248	8.73848	8.4959	8.441	8.27255	8.85852	8.42376	8.81588	8.62956	8.32943	7.97932	8.45104	8.39084	8.44409	8.77852	8.33732	8.38776	8.54101	8.22704	8.37742	8.30068	8.16324	8.20087	8.59389	8.49459	8.81336	8.86111	8.66429	8.74699	8.70532	8.24821	8.50778	8.57388	8.65243	8.63831	8.32762	8.43642	8.36659	8.60945	8.41685	8.36482	8.6748	8.73461	8.69835	8.43907	8.32392
ANKRD40CL	3.88144	3.90944	3.37793	3.38113	3.89201	3.62559	3.28357	4.01371	3.84282	3.31066	3.69658	3.46597	3.69625	3.2256	3.61789	3.88112	3.90631	3.71519	3.52136	3.62693	3.575	3.56877	3.48908	3.69966	3.65957	3.42719	3.72446	3.44725	3.63946	3.62791	3.45978	3.32764	3.60664	3.71877	3.53265	3.925	3.77759	3.53567	3.62592	3.78277	3.66187	3.74074	3.50271	3.75456	3.57661	3.51432	3.69935	3.65013	3.63625
ANKRD42	6.12346	5.70978	4.97413	5.79006	5.61664	5.58208	5.26075	5.34517	5.24254	5.63734	5.49097	5.38363	5.5311	5.02658	5.36768	5.48662	4.79767	5.52916	5.00614	5.53682	5.97177	5.68223	5.06805	5.22273	5.1139	5.90273	5.27686	5.08061	5.33663	5.4134	5.849	4.90203	5.24761	5.6756	5.73293	5.174	6.03302	5.32455	5.96322	5.51114	5.13528	5.48087	5.3363	5.33731	5.72816	5.19866	5.54695	5.41115	5.56188
ANKRD44	6.14293	6.00665	5.87055	5.73423	6.07906	5.93747	6.35685	5.8474	6.22877	6.2722	6.08612	6.53187	6.13861	6.11757	5.98188	5.76116	6.47703	6.04964	5.73076	5.97113	6.12812	5.95675	6.07242	5.77042	6.39049	6.17124	5.6273	5.95644	5.93964	6.08367	5.91615	5.8853	5.93052	5.6311	6.19987	5.81696	6.25791	6.35649	6.00635	6.1262	6.3141	5.94852	6.00788	6.26487	5.55604	5.76528	6.29944	5.9199	5.95796
ANKRD45	2.58627	2.37432	2.53643	2.35292	2.36445	2.50915	2.35882	2.44861	2.43591	2.50997	2.54349	2.36311	2.54758	2.4898	2.41042	2.47792	2.58255	2.45836	2.40362	2.46315	2.53136	2.41497	2.44966	2.30036	2.39076	2.22137	2.42561	2.43492	2.34853	2.40362	2.58751	2.53643	2.47014	2.49637	2.3046	2.38586	2.48066	2.49554	2.42561	2.49308	2.42246	2.30675	2.62541	2.56801	2.34688	2.39902	2.39187	2.65617	2.42672
ANKRD46	6.72544	6.79829	6.7106	6.75275	6.66498	6.74694	6.4144	6.50483	6.39771	6.55492	6.41736	6.70851	6.92229	6.79968	6.6514	6.90601	6.40785	6.72955	6.67432	6.78895	6.80167	7.03528	6.71092	6.77372	6.56316	6.81491	7.26408	6.38266	6.38823	6.40002	6.97426	6.75837	6.55529	7.23097	6.18701	6.64556	6.55942	7.10547	6.82172	6.47868	6.00287	6.71421	6.85063	6.77203	6.79659	6.70407	7.06999	6.78074	7.19617
ANKRD49	6.46463	6.11102	6.33571	6.30201	6.8279	6.12653	6.34337	5.85886	6.1349	6.21454	5.97457	6.47509	6.10666	5.72727	5.59628	6.08396	5.90179	6.17679	5.64179	5.72036	6.05907	6.12948	6.13678	6.31052	6.07937	6.38984	5.98472	5.78944	6.15999	6.39735	5.967	6.15968	6.18225	6.13206	6.20052	6.00164	6.21117	5.91147	5.87407	5.95766	5.92186	5.66252	5.58649	6.21956	6.801	5.80609	5.95614	6.07937	6.38726
ANKRD50	7.07538	6.46463	6.4082	6.09912	7.07323	6.38984	6.39374	6.12713	6.19308	6.58714	6.70991	6.40203	6.5389	6.8063	6.49193	6.84991	6.90738	7.04814	6.79897	6.26176	6.62349	6.48993	6.57338	6.34819	6.64053	6.39607	6.79279	6.78465	6.85337	6.91179	6.48931	6.61688	6.45687	6.37877	7.03565	6.71714	6.5764	6.59688	6.15597	6.66231	6.24438	6.27595	6.34141	6.2099	6.84214	6.31278	6.86931	6.43629	6.55665
ANKRD52	7.13347	7.05916	6.85642	6.97906	7.64959	7.20459	6.58714	6.65541	7.09593	6.59289	7.0346	6.72214	6.84554	7.04371	6.90315	6.91075	6.91443	7.35307	6.6687	6.89682	6.97564	6.7106	6.85816	6.46756	6.68492	6.65541	7.01288	7.05986	7.57441	7.55475	7.0116	7.28439	6.91547	6.54092	6.93322	6.97355	7.1294	6.77539	6.36972	7.08166	6.92229	6.40234	6.81182	6.43697	7.03905	7.28475	6.78007	6.98561	6.6202
ANKRD53	3.98018	3.82344	4.12541	4.27111	4.14622	3.61179	4.32033	4.11059	3.99605	4.05438	4.4682	3.98925	4.00538	3.77114	4.21156	4.34799	3.75359	4.16016	3.89665	4.26065	4.24891	3.80555	4.1381	4.23828	4.22516	3.92753	3.94578	4.18598	4.22637	4.51262	4.30026	4.27018	4.58038	3.97339	4.19457	4.28887	4.36855	4.25252	4.23317	4.49654	4.06466	4.08787	4.1799	3.70489	4.6056	4.07616	3.90396	4.21315	4.15141
ANKRD54	6.30434	5.99732	5.76558	5.70789	6.10099	5.76494	5.8791	5.62344	5.35464	5.80487	5.86368	5.92051	5.73831	5.99034	5.87844	6.09599	5.85154	6.06527	5.33163	5.5909	5.7298	5.8474	5.6753	5.89869	5.65935	5.8853	5.65423	5.79498	5.94055	6.27786	6.36003	5.84107	6.15692	5.88969	5.81637	5.67781	6.29691	5.71474	6.01776	6.14451	5.84079	6.12377	6.03053	6.00287	6.28752	5.63798	5.92633	5.84047	5.5982
ANKRD55	3.56969	3.74658	3.46597	3.54484	3.6289	3.48213	3.19141	3.38113	3.77434	3.39491	3.52719	3.64911	3.45213	3.56572	3.77629	3.65891	3.37069	3.50144	3.55299	3.65596	3.53073	3.49329	3.45113	3.54899	3.58753	3.53786	3.89445	3.62824	3.54168	3.48685	3.54484	3.58979	3.56415	3.65693	3.32996	3.35249	3.66703	3.38944	3.72257	3.5866	3.42587	3.44887	3.50729	3.67978	3.82569	3.50271	3.62143	3.77792	3.37414
ANKRD6	6.58679	6.50684	6.52509	6.29532	6.8769	6.68594	6.40066	6.5042	6.64353	6.73813	6.41835	6.49631	6.69191	6.89786	7.77906	6.64492	7.16926	5.98281	6.88942	6.90278	6.52575	6.96357	6.6089	7.08475	6.82542	6.92906	6.5764	6.68287	6.12314	6.26458	6.27595	6.37071	5.55372	6.79453	6.70513	6.60077	6.69693	6.75441	6.33441	7.04155	6.1454	6.21863	7.00613	6.80167	5.78818	7.31522	6.38136	6.35717	6.31835
ANKRD60	4.88011	4.62602	4.67008	4.52633	4.89019	4.81324	4.66754	4.46595	5.03325	4.70051	4.77398	4.74343	4.67915	4.80388	4.63303	4.72926	4.99592	4.8673	5.07299	4.71569	4.59464	4.45466	4.82072	4.42123	4.69396	4.53779	4.70509	4.83021	4.80553	4.81324	5.01269	4.82586	4.80162	4.85468	4.65684	4.50839	4.64845	4.63139	4.50775	4.69238	4.77136	4.66434	4.65068	4.40032	4.98317	4.76777	4.65885	5.09186	4.57971
ANKRD61	3.54708	3.31898	3.30209	2.93215	3.21323	3.14676	3.24088	3.04504	3.11217	3.34929	2.91377	3.55812	3.53265	3.11695	3.52429	3.10403	3.12862	3.5493	3.12893	3.05969	3.09226	3.21134	3.39617	3.27123	3.25627	3.3347	3.24987	3.43042	3.61382	3.70067	3.38591	3.58822	3.82372	2.93947	3.14705	3.39936	3.02924	3.61821	3.04538	3.31187	3.32412	3.18465	3.50205	3.18906	3.29821	3.47716	2.72721	3.16388	3.32116
ANKRD62	2.79516	2.78564	2.77268	2.81608	3.13082	2.87469	2.83859	2.94734	3.01787	2.84027	2.76439	3.07372	2.95296	3.11792	2.94339	2.72145	2.8924	2.88381	3.01653	3.03255	2.83816	2.84227	2.98141	3.15606	3.13463	2.79138	3.02295	2.85099	2.82146	3.09588	2.79646	2.91304	2.75052	3.06231	2.96753	2.86626	2.98584	3.05747	2.86663	2.92521	2.9441	2.85849	2.70129	2.94546	2.86547	2.84306	2.88417	2.75638	2.71378
ANKRD7	2.34528	2.29386	2.67669	2.45536	2.33021	2.28495	2.24622	2.58123	2.47449	2.44188	2.33546	2.16404	2.60044	2.19558	2.54211	2.28709	2.57554	2.24302	2.18255	2.31815	2.19945	2.48637	2.31455	2.85018	2.47192	2.37133	2.34688	2.4506	2.38826	2.24622	2.37133	2.55982	2.44091	2.25785	2.42866	2.25785	2.35292	2.37949	2.44188	2.4603	2.2071	2.93839	2.49884	2.26316	2.42771	2.12144	2.39299	2.25506	2.94132
ANKRD9	7.72087	7.7583	7.88461	7.81007	7.56835	7.5417	7.46474	7.82646	7.80914	7.25936	7.99295	8.12062	7.94327	7.40864	7.98518	7.5397	7.87767	6.76888	7.65087	7.66063	7.34149	7.712	7.87315	7.69901	7.55151	7.19022	7.70067	7.79855	7.03291	7.11936	7.80245	7.62857	7.49759	7.4275	7.47484	8.24418	7.93165	7.70112	7.7086	8.19976	7.17169	8.09461	8.14436	7.84984	6.97394	8.02185	7.65725	7.73678	7.6907
ANKS1A	8.60383	8.28984	8.06094	7.86482	8.363	8.40987	7.87993	7.97984	8.441	8.30187	8.13167	8.22819	8.27723	8.21283	8.1627	8.07583	7.91668	7.6069	7.92979	8.22819	7.95994	8.25566	8.2038	7.90339	8.03679	8.32392	8.23626	8.04141	7.72633	8.42125	8.33286	8.1915	7.45223	8.21509	7.74618	8.18149	8.4717	8.08645	8.21961	7.93025	8.28672	8.16048	8.16048	8.20318	7.51673	8.4416	8.3818	8.03829	7.92229
ANKS1B	3.46633	4.23473	3.59879	4.09196	4.43552	4.61682	4.38211	3.80743	4.3844	4.10902	4.1994	4.19844	4.16944	3.95324	3.76071	4.06564	4.06912	4.09002	3.75359	4.3673	4.06402	3.7138	4.22388	4.18503	3.99573	3.91301	3.49848	4.32125	4.34705	4.45565	4.13241	4.80486	3.63048	4.0445	3.85801	3.85801	3.92182	4.1627	3.79564	3.7695	3.98018	4.23507	3.9308	3.81488	3.92722	4.07742	4.22769	3.75681	4.36266
ANKS3	4.82163	4.43914	4.50177	4.66882	4.78176	4.56114	4.53034	4.92818	4.56655	4.3722	4.68276	4.71208	4.50082	4.55955	4.56081	4.48406	4.81487	4.76057	4.74628	4.60421	4.68119	4.37484	4.62805	4.65852	4.98843	4.42782	4.70986	4.39651	4.43854	4.37895	4.79154	4.46438	4.39305	4.65621	4.57877	4.94051	4.46156	4.7558	4.8435	4.59713	4.67567	4.59558	4.76809	4.85799	4.80518	4.81259	4.54692	4.45726	4.21156
ANKS4B	3.62859	3.38978	3.24346	3.53265	3.62273	3.22882	3.36568	3.8609	3.82403	3.57413	3.90693	3.72318	3.36215	3.46994	3.59011	3.62527	3.45561	3.40802	3.84282	3.59487	3.66217	3.30047	3.30978	3.47846	3.29631	3.37855	3.55842	3.29663	3.57126	3.44297	3.3997	3.35092	3.38081	3.64496	3.36784	3.40099	3.69277	3.31929	3.26196	3.74436	3.65693	3.48367	3.46464	3.35345	3.92433	3.59359	3.39648	3.56507	3.62661
ANKS6	5.2499	5.14928	5.30784	5.07669	5.27718	5.24862	5.17966	4.99141	5.26473	5.29867	5.30001	5.57467	5.09117	4.92032	5.30365	4.99305	5.58842	5.76462	5.17525	5.1316	5.31673	5.16818	5.10666	5.12485	5.42471	4.89789	5.43695	5.29804	5.24761	5.24161	5.26439	5.09311	5.29318	5.00086	5.32197	5.43316	5.35491	5.14573	5.25519	5.54827	5.19251	5.37772	5.14442	4.88113	6.00351	5.16172	5.43347	5.44826	4.99009
ANKZF1	6.02831	5.57403	5.76241	5.88746	5.68703	6.08643	5.74462	6.33538	6.02407	6.02276	5.8825	5.79947	6.01869	5.7763	5.93331	5.62285	5.92699	5.58141	5.63608	5.95614	5.9199	5.81196	6.08457	5.77074	5.85218	6.3141	5.53938	5.56698	5.45626	5.6071	5.73076	5.71132	5.83768	6.13429	5.7941	5.60521	6.19135	6.36298	5.82143	5.7596	5.62252	5.24224	5.86992	5.91742	5.53049	5.75301	5.87115	5.93522	5.55695
ANLN	3.11094	3.08764	3.76919	3.91467	3.54547	3.07574	3.44264	3.78018	2.99352	3.59973	3.48875	3.54863	3.10471	3.9199	3.63369	3.92657	4.40353	3.9461	3.34033	3.18594	3.55722	2.9907	3.74043	3.42173	3.96227	3.24895	3.18436	4.7488	3.58065	3.38496	3.62111	3.08165	3.19372	3.17939	4.67008	3.23636	3.18374	3.53421	3.58753	3.29886	4.01592	3.20208	3.31634	3.36372	3.06231	3.69155	3.2123	3.03396	3.15476
ANO1	6.30736	6.79175	6.68082	6.63676	6.82508	6.69089	6.73915	6.2972	6.82987	6.71027	6.88299	6.69318	6.72854	7.03838	6.79035	7.18398	6.51116	6.42374	7.03977	6.9947	6.42084	6.87279	6.57436	6.88666	6.77912	6.44827	6.02147	6.13709	6.44723	6.56672	5.64667	6.16908	6.78929	6.32902	6.97065	6.74021	6.66834	6.48166	6.41899	6.64155	6.80914	7.04403	6.5651	6.3778	6.64492	6.90495	6.56672	5.97523	5.85154
ANO10	7.19804	7.29498	7.61755	7.47635	7.23602	7.1958	7.64142	7.33536	7.42225	7.49716	7.34002	7.46346	7.37171	7.34191	7.46942	7.29463	7.53305	7.87216	7.34958	7.43286	7.52949	7.20424	7.33238	6.97461	7.60196	7.20312	7.28623	7.80416	7.67697	7.61995	7.35533	7.10729	7.30361	7.16205	7.83514	7.4466	7.40675	7.67866	7.29686	7.41241	7.99441	7.59267	7.27775	7.19092	7.85662	6.88633	7.31296	7.45862	7.52384
ANO2	6.90738	5.88501	7.04636	6.44888	6.96456	7.4849	7.41879	6.65576	6.80914	6.9287	6.99928	6.74054	7.34958	7.15564	6.95261	7.23567	6.50178	6.78106	6.62349	6.55063	6.89929	6.94008	6.56739	7.13119	7.21507	7.73109	7.63938	6.73538	6.9263	7.36664	7.37667	7.20384	7.03084	7.02868	7.21973	7.2086	7.22918	7.49039	7.10235	6.62115	7.49796	6.81051	7.55601	6.62115	7.01644	7.00131	6.63918	7.29313	6.83324
ANO3	3.36182	3.43213	3.6544	3.27538	3.00183	2.84068	4.20232	3.40774	3.23952	3.35567	3.57595	3.74196	3.36534	3.24832	3.45978	3.28866	3.32829	3.21993	3.04436	3.34544	3.33154	3.22819	3.40099	3.24411	3.32149	3.59391	3.06267	3.1819	3.02125	2.93399	3.03223	3.07535	2.9942	3.21134	3.23513	3.27346	3.11466	3.26474	3.48013	3.38908	3.49749	3.47431	3.70261	3.2123	3.10235	3.06162	2.82461	3.08408	2.86702
ANO4	2.89961	2.90068	2.81124	2.66817	2.79096	2.63102	2.87847	2.72385	3.20943	2.95433	2.89568	2.81844	3.16898	2.82426	2.85812	2.67817	2.86857	2.89605	2.66664	2.93104	2.83021	2.7332	3.06231	2.56537	2.84027	2.96153	3.0124	2.6796	3.06673	2.91196	3.0256	2.88979	2.69986	2.8338	2.68261	2.72484	2.94767	2.82736	2.83816	2.92883	2.82623	3.05181	3.04504	2.91161	3.04637	3.04859	2.93761	3.06162	3.05317
ANO5	10.3839	9.7394	9.48274	9.89709	9.55945	9.63655	9.33938	9.11918	9.57716	9.26109	9.19964	8.76588	9.83681	9.75147	9.45671	9.54407	8.86619	8.31328	9.67191	9.78168	10.1514	9.79831	9.44984	10.2165	9.46691	10.8402	9.51738	9.04066	8.06702	8.24359	9.44018	9.09403	8.60103	9.91198	8.74407	9.75512	9.83681	9.51873	9.87749	9.25496	8.31387	9.50432	9.44147	10.0942	7.71159	9.83879	9.76588	9.36285	9.17973
ANO6	8.75249	9.0123	8.96585	8.86887	9.14006	8.8941	9.14519	8.55594	9.19318	8.94235	9.0329	8.85687	8.90031	8.97046	9.06212	9.00192	9.28213	9.2074	9.0259	8.93066	8.98884	8.80776	8.85687	9.24564	9.02012	9.23756	8.9621	8.9935	9.17302	9.24564	8.83884	8.99625	9.94562	8.86887	8.95593	8.98424	8.85273	8.82906	8.83965	8.94618	8.94428	9.07092	8.90886	8.97665	8.76822	8.92648	8.90886	9.01812	8.69535
ANO7	4.6003	4.49435	4.55599	4.78927	4.93985	4.57517	4.49592	4.80227	4.5755	4.92428	4.50711	4.5136	4.68963	4.69138	4.81037	4.74788	4.68612	4.53714	4.67656	4.83616	4.47637	4.62059	4.52098	4.74052	4.60994	4.34497	4.91176	4.60623	4.9037	4.64549	5.08796	5.00939	4.71503	4.56493	4.5113	4.76119	4.58271	4.7733	4.88895	4.72656	4.52831	4.65592	4.71503	4.61519	4.97613	4.4118	4.46438	4.80192	4.56843
ANO8	5.66497	5.56793	5.89962	5.43567	6.00905	5.7869	5.77074	5.82832	5.8318	5.24442	5.70696	5.67911	5.75333	5.58524	5.62663	5.70978	5.8195	5.57532	6.0424	5.99645	5.83399	5.66684	5.85564	5.77542	5.68764	5.51084	5.96577	5.68853	5.64787	5.91209	5.71195	5.70696	5.51502	5.79034	5.85731	5.37282	5.48814	5.60113	6.04592	5.88219	5.47393	5.70076	5.80672	5.63888	5.26439	5.93113	5.48662	5.7869	5.471
ANO9	4.29301	4.43823	3.95259	4.12605	4.12094	4.43884	4.3548	4.27334	4.29583	4.29769	4.24373	4.46054	4.16425	4.386	4.24985	4.29684	4.21758	4.15663	4.23442	4.51938	4.23507	4.34737	4.19718	4.08278	4.32766	4.42819	4.48732	4.48091	3.9921	4.25079	4.44536	4.32637	4.6059	4.32735	4.1103	4.67688	4.04224	4.22199	4.30657	4.56684	4.42587	4.17832	4.42092	4.45661	4.51229	4.40062	3.96868	4.46094	4.26958
ANOS1	5.42961	5.92633	5.78335	5.45306	5.00377	5.763	5.72247	5.68515	5.1803	5.50028	5.34223	4.96001	6.61619	5.33333	5.13528	6.40785	5.97995	5.41782	6.43988	6.42409	6.1439	6.28044	5.79976	6.39473	5.91176	6.07052	5.69016	5.71379	5.37217	5.07802	6.08215	5.52431	4.92463	6.73165	5.25257	5.48149	5.41686	5.8906	6.16328	5.86768	4.87424	6.43433	5.21627	5.39991	4.56305	5.26376	5.09085	5.79129	6.33214
ANP32A	8.44409	8.64865	8.27723	8.59327	8.4795	8.04925	8.09153	8.65981	8.14823	8.53287	8.22375	8.43767	8.63908	8.31863	8.16497	8.50914	8.52227	8.97665	8.6517	8.70456	8.441	8.83482	8.34216	8.25116	8.35515	8.41619	8.38534	8.58006	8.82831	8.40226	8.49127	8.32328	7.97546	8.77135	8.31624	8.29287	8.48481	8.62333	8.28862	8.34216	8.70375	8.35939	8.3612	8.53566	8.36659	8.46526	8.45229	8.51784	8.16713
ANP32A-IT1	5.1398	5.16042	5.04282	5.19152	5.30983	5.44017	5.2284	5.22174	5.3595	5.77197	4.94855	5.20346	5.35621	5.29255	5.5673	5.29671	5.92316	5.14635	5.47581	5.1773	5.45593	5.48149	5.33099	4.9811	5.17562	5.3624	5.05944	5.12719	5.42471	5.16138	4.96956	4.89243	5.76116	5.60048	5.42961	5.34289	5.42601	5.67403	5.67498	4.96352	5.56128	5.72508	5.81037	5.80298	5.61279	5.45881	5.46566	5.02017	4.69333
ANP32B	7.76622	7.79898	7.36703	7.7346	7.37171	7.85933	7.96529	7.98998	7.68776	7.60563	7.60043	7.36141	7.67151	7.775	7.71509	7.70771	7.50491	8.24244	7.41312	7.7037	7.9405	7.7346	7.60775	7.27262	7.62403	8.20927	7.57036	7.52072	8.13006	7.61869	7.63226	7.50104	7.92559	7.82517	7.97206	7.46631	7.6248	7.41165	7.50547	7.60316	8.10018	7.62199	7.2826	7.73973	8.12157	7.60236	7.49119	7.30018	7.91951
ANP32C	7.07602	7.0346	7.10626	7.03769	6.92536	6.94073	6.98703	7.23635	7.01955	6.70547	7.00095	6.68422	7.09664	6.81621	6.8517	7.17511	7.1111	7.27923	7.10868	7.28587	7.05739	7.33011	6.91311	7.10305	7.02239	6.94954	6.91039	6.91951	7.01224	6.73235	7.18468	6.84317	6.75275	7.12722	6.74656	7.00469	6.885	6.99749	6.92332	6.835	6.95054	6.94985	6.96891	6.97636	6.69829	7.07602	7.08134	6.88977	6.94722
ANP32D	3.32218	3.40037	3.29056	2.74276	3.24832	2.87699	3.17217	3.22307	2.8872	3.39428	3.07679	2.77268	3.15412	3.16196	2.87809	3.0946	2.9668	3.35598	3.04989	3.32281	3.43671	3.32341	3.05841	3.15443	3.12827	3.29568	2.87578	3.01036	3.2385	2.79776	2.97208	2.78354	2.89999	2.99813	3.0239	3.03396	2.98141	3.17904	2.8826	3.21422	2.98869	3.21134	2.74186	3.48367	3.10996	2.9953	3.24667	3.42492	2.8743
ANP32E	5.79947	6.12037	5.82268	6.06312	5.8579	6.0665	5.77197	6.01036	5.36305	5.95459	5.4965	5.43539	6.03792	5.93052	5.39768	6.00227	5.76116	6.22908	5.98373	5.95172	5.95858	6.65736	5.66095	5.79066	5.8343	6.08027	6.06034	5.72472	5.86738	5.61053	5.60488	6.05187	5.26246	6.33472	5.8825	5.84079	5.36011	5.55637	5.59628	5.59628	5.52597	5.99438	5.44603	6.0746	5.69926	5.4143	6.07648	6.25697	5.69648
ANPEP	5.77661	4.83124	5.27247	6.12713	6.15127	6.15381	7.47216	6.1349	6.70407	5.33932	6.613	6.90352	5.52565	6.49959	7.02416	5.32233	5.44699	5.74642	4.31939	5.56566	6.35419	4.77008	5.70351	5.72439	6.74328	6.09107	6.16688	6.65672	7.0924	6.4046	5.59121	6.21772	6.68626	5.19835	6.397	6.0662	7.05267	6.027	5.71974	6.66431	6.43954	5.46872	6.09382	6.26581	6.39347	6.61985	5.29381	6.5218	6.46102
ANTKMT	5.45749	5.76977	5.59057	5.87815	6.03552	5.60012	6.02181	6.10944	5.86012	6.22142	5.9381	5.75243	5.66436	5.82081	5.67498	5.86898	5.85314	5.73859	5.97717	5.9947	5.7643	5.57975	5.93622	5.97651	5.7863	5.56632	5.65305	6.03362	5.79066	5.78944	5.3657	5.71163	5.90024	5.45916	5.57564	5.84202	5.66944	5.68545	6.15221	6.02181	5.91645	5.72634	5.68917	5.4143	5.54442	5.88347	5.9979	5.74335	5.39086
ANTXR1	7.17338	7.88367	8.04724	7.61345	7.52547	8.07064	8.51718	7.75317	8.53496	7.58102	7.61137	7.98518	8.61165	7.75789	7.76141	7.9113	8.23847	8.89582	8.02393	8.0198	7.97156	8.28253	7.59917	8.1915	8.06918	7.69495	7.77723	7.68646	8.31688	8.20263	8.11068	8.26653	8.01929	8.0378	7.49356	7.72852	7.67736	8.20995	7.56476	7.88644	7.85256	7.98226	7.7859	7.88091	7.47825	8.18041	7.39325	8.04347	8.39557
ANTXR2	9.10761	9.00101	8.69986	9.42002	8.51237	8.9686	8.81255	8.99167	9.37568	8.80583	8.77451	8.70858	9.19964	8.71227	8.72785	8.7842	8.74249	8.54986	8.68839	9.00466	9.02501	8.98598	9.06503	8.76822	9.19641	9.32578	8.621	8.92215	8.5641	8.53566	9.28213	8.9621	8.11068	9.28213	8.60103	8.94881	9.60506	8.76983	9.2108	8.85769	8.7959	9.14425	8.91221	9.04355	8.24359	8.6748	8.67032	8.91963	9.15999
ANTXRL	2.81844	2.53064	2.62654	2.57434	2.97895	2.65072	2.88076	3.57564	3.06002	2.38826	3.23636	2.86045	3.03151	2.65562	3.80497	3.13238	2.52672	2.72195	2.63715	2.68405	2.91526	2.41834	2.71232	2.71426	2.49228	2.66366	2.91993	2.57683	2.96116	2.41942	2.29632	2.77654	2.63498	2.5737	2.76081	2.70949	2.73913	3.57798	2.97587	2.61058	2.56188	2.80785	2.55704	2.68261	2.43087	2.90603	2.8061	2.2915	2.41042
ANXA1	9.55945	9.65254	10.3675	9.92468	9.83085	9.65574	11.0143	9.85723	10.2025	9.56671	10.0056	10.0056	9.71681	9.97187	9.63833	9.84096	9.86504	10.83	9.47993	9.82089	9.93875	9.82875	9.94099	9.67675	10.0865	9.11502	9.55319	10.3803	10.5573	10.9155	10.1908	10.4673	10.4945	9.50554	10.2366	10.0672	10.2025	9.75699	9.23173	10.0494	10.2366	10.1044	9.80222	9.71843	10.0787	9.66857	9.51299	10.41	10.6521
ANXA10	2.85457	3.10561	2.79309	2.96575	2.79263	2.6469	2.63278	2.66715	2.71527	2.85889	2.75319	2.71616	3.07505	2.86588	2.74512	2.74234	2.8061	2.57925	2.94203	2.75724	2.83582	2.67817	2.85889	2.8482	2.96219	2.8104	2.70283	2.64163	2.70576	2.6719	2.68611	2.88113	3.11761	2.75724	2.74558	2.78914	2.58885	2.77737	3.04665	2.70861	2.84621	2.84386	2.93725	2.74558	2.75408	2.72528	2.79096	2.89348	2.7783
ANXA11	10.0201	9.75512	9.81722	9.72877	9.88801	9.79249	9.68502	9.83479	9.61465	9.90334	10.0154	9.7479	9.73378	9.84513	10.0105	9.84716	9.73378	9.30956	9.91626	9.80797	9.71186	9.64766	9.88801	9.53964	9.94562	9.65095	9.83085	9.76908	9.6637	9.5948	9.73058	9.57866	10.1144	9.74951	9.84716	9.93875	9.82675	9.94099	9.85126	9.93151	10.0471	9.96503	9.93151	9.78168	10.081	9.97932	9.91198	9.76588	9.71345
ANXA13	2.72528	2.66461	2.55044	2.68978	2.53279	2.65617	2.88113	2.60287	2.54556	2.7861	2.75499	2.49884	2.57064	2.79476	2.73372	2.77919	2.71426	2.65771	2.60708	2.60287	2.92701	2.8362	2.90175	2.64744	2.62654	2.60999	2.90428	2.64268	2.8104	2.96394	2.78914	2.59433	2.6077	2.61475	2.82892	2.70721	2.61288	2.76658	2.67817	2.66311	2.8857	2.40143	2.62761	2.68819	2.57185	2.39524	2.6077	2.63278	3.18797
ANXA2	8.0971	8.28434	8.61537	8.17036	8.59251	7.96675	9.59902	8.56625	8.60175	8.3768	8.93437	8.64049	7.94098	8.27836	8.45481	8.44038	8.62469	9.34709	8.24647	8.04141	8.14823	7.79499	8.39317	8.0536	8.68619	7.42225	7.80029	8.87145	9.60841	9.63361	8.47103	8.9153	9.34837	7.86339	9.02012	8.49777	8.22255	8.22315	7.76273	8.63672	9.52019	8.51912	8.78176	8.13635	9.37446	8.38658	8.37983	8.97314	9.3562
ANXA2P1	5.41022	5.12297	5.45949	4.92628	4.8598	4.52569	5.56092	5.10349	5.0555	4.87188	5.41912	4.62902	4.72428	5.08925	5.00015	4.84188	5.28607	5.59498	5.09535	4.98943	5.2048	4.78078	4.99886	4.93098	5.19901	4.61319	4.923	5.48568	5.74674	5.77571	5.08466	5.66555	5.78241	4.79218	5.26502	5.36077	4.33635	4.91176	4.82451	5.01535	5.30068	5.14998	4.62706	4.87717	5.20283	4.96227	5.08436	5.28046	5.91338
ANXA2P2	8.56482	8.70936	9.30228	8.46974	9.14723	8.57529	9.46402	8.73011	9.31847	8.97859	9.3562	8.99538	8.43219	9.2998	8.82582	8.99076	9.0259	9.74114	8.8031	8.57598	9.03981	8.58888	8.92302	8.79902	9.0869	7.98998	8.50976	9.40065	9.93629	9.95502	9.01327	9.37075	9.82875	8.37234	9.41442	8.88102	8.68839	8.95844	8.42513	9.20396	9.42532	9.00735	9.0869	8.83723	9.95766	9.1709	8.6045	9.46098	10.0105
ANXA2P3	3.88081	4.09196	3.90023	3.95866	3.82184	3.83069	3.94162	3.56776	3.74011	3.88819	4.10967	3.60731	3.33093	3.62336	3.52818	3.73759	3.83256	3.89507	3.41342	3.58628	3.44141	3.58537	3.77569	4.04838	3.55812	3.493	3.55595	3.82313	3.80651	4.01305	3.64528	3.47879	3.88623	3.79251	3.68705	3.51016	3.6804	3.84312	3.25082	3.82313	3.91692	3.55023	3.92722	3.62984	3.86925	3.74133	3.61118	3.88345	4.35672
ANXA2R	3.68864	3.87829	3.91075	3.66605	4.337	3.82088	4.07901	4.12252	4.1576	4.19062	3.9053	3.95964	4.02294	3.74624	4.01336	3.83473	4.01716	4.30091	4.10967	3.66443	3.69502	3.76888	4.03797	3.87538	4.28951	3.95453	3.69844	3.58882	4.22199	4.23317	3.79061	3.85865	3.66605	3.98634	4.13617	3.79878	4.08404	3.67765	4.07203	3.66924	4.05562	4.09327	4.18561	3.79783	4.18598	4.20102	3.90023	3.84312	4.24437
ANXA3	8.38715	8.13006	8.57243	8.46192	8.40422	8.58142	8.54101	8.67411	8.22704	8.44286	8.82103	8.3786	8.6869	8.76014	8.378	8.19036	8.04239	8.45039	8.45742	8.36415	8.67107	8.60383	8.72234	8.51445	8.82177	8.14654	8.543	8.35939	8.01577	8.48548	8.2322	8.55654	8.62956	8.19364	8.55114	8.65391	8.3074	8.57243	8.70614	8.72466	8.18096	7.78459	8.79667	8.65833	7.71116	8.8226	8.34919	9.06606	9.0123
ANXA4	6.63985	6.77098	6.94919	6.94722	6.49463	6.35939	7.6435	6.9304	6.4607	6.7507	6.58011	6.97534	7.17338	6.84823	6.6856	6.67208	6.84145	7.43939	6.61128	6.78074	6.80777	6.49758	6.89823	6.5905	6.88467	6.81284	6.44527	6.75134	6.97355	6.8391	6.43501	6.63216	6.52816	6.99081	6.74869	6.68458	6.58044	6.65445	6.84214	6.82139	7.18954	6.68695	6.74765	6.59586	6.71649	6.6714	6.78757	6.78106	7.22192
ANXA5	9.72545	10.0056	10.3448	9.76223	10.2985	9.86309	10.7097	9.87134	10.2626	10.1407	10.0332	10.3419	9.73058	10.1019	9.97665	9.95051	10.732	10.7446	9.66526	9.72023	9.9627	9.64599	10.0281	9.66526	10.2595	9.59185	9.53808	10.4264	10.5437	10.3803	9.87134	9.95766	10.7496	9.5412	10.7677	10.2366	9.77424	9.92251	9.77628	10.4605	10.5756	10.107	9.86309	9.70486	10.3357	9.94562	10.0447	9.94099	10.1381
ANXA6	10.6729	10.5295	10.5907	10.5226	10.4333	10.5793	10.8828	10.8507	10.4916	10.7097	10.8983	10.9571	10.8722	10.7446	10.8722	10.8983	11.0015	10.7097	10.9513	11.0672	10.8402	10.7965	10.7446	10.6329	11.087	10.6027	10.6287	10.7631	10.5405	10.3675	10.5606	10.3545	10.0672	10.7778	10.7015	10.4976	10.8507	10.9102	10.9513	11.0525	10.9458	10.6812	10.9225	10.7677	10.7143	10.7446	10.4071	10.7677	10.4505
ANXA7	8.14492	8.26712	8.30628	8.55788	7.95461	8.24244	8.17484	8.24937	8.26078	8.07631	8.26712	8.1348	8.44722	8.1986	7.98226	8.47358	8.18642	7.90285	8.35752	8.40733	8.36728	8.59039	8.40669	8.4529	8.192	8.40038	8.32269	8.22192	7.60275	7.98374	8.17986	8.0859	8.0188	8.58746	8.21509	8.24297	8.19036	8.29533	8.57598	8.17986	8.03281	8.3074	8.42953	8.31806	7.9662	8.16663	8.40098	8.12532	8.05616
ANXA9	4.54692	4.3755	4.1527	4.37387	4.83253	4.13273	4.12729	4.02495	4.4118	4.64944	4.01405	4.14789	4.3165	4.53164	4.37387	4.5247	4.5586	4.37836	4.33573	4.64082	4.3206	4.20328	4.40578	3.6331	4.43198	4.41995	4.48058	4.29112	4.38858	4.4728	4.24242	4.42027	4.59904	4.25184	4.63173	4.22637	4.22014	4.09901	4.33311	4.55825	4.39497	4.43517	4.42313	4.22804	4.69427	4.21347	4.48897	4.68438	3.79847
AOAH	4.00205	4.52536	4.81685	4.83748	4.78434	4.38471	5.89089	4.42716	4.88661	5.15158	4.85569	5.49554	5.54351	5.29003	5.62887	5.24285	6.0424	5.42568	4.89856	4.96031	5.24037	4.67915	4.95357	5.25936	6.14108	5.61761	4.33766	5.44082	6.14264	5.13795	4.36389	4.61282	5.38136	4.61452	5.03066	5.05056	4.71333	5.43285	4.38305	4.22671	5.9953	5.18654	5.19152	5.57335	4.29487	4.80422	4.94497	4.80588	5.7643
AOC1	4.0547	4.1847	4.02783	3.8313	3.92117	3.94774	3.47125	3.82855	3.9814	3.48564	3.46069	3.7388	3.925	4.19354	3.84503	3.73627	3.94421	3.83069	4.06434	3.8638	3.67794	3.85007	4.08278	4.03569	3.59105	3.95516	3.75809	3.66924	3.52655	3.63725	3.95899	3.63496	3.62625	3.83632	3.68355	3.9824	3.70583	3.60477	3.74436	3.85543	3.76858	3.62727	4.02076	3.66475	3.73498	3.74043	3.36404	4.06858	3.96103
AOC2	3.66119	3.7903	3.86732	3.92784	3.54454	3.77821	4.13366	3.86279	3.73498	3.9137	4.03768	4.02462	3.68612	4.18868	4.32125	3.92279	3.87957	3.60167	3.76197	3.76357	3.35057	3.57473	3.73726	3.91235	3.8155	3.8907	3.86021	4.01652	3.99605	4.07358	3.76039	3.85543	4.30317	3.95964	4.02425	3.54232	4.06434	3.68829	4.11121	4.29935	3.87268	3.94905	4.24559	3.91104	4.27463	3.61411	3.84629	3.89929	3.76983
AOC3	5.9463	6.38854	6.2722	5.9349	6.12346	6.27916	7.56795	6.85508	6.5389	6.4196	6.81526	7.43863	6.45488	6.5042	6.82721	7.05503	6.38854	6.18255	6.64053	7.00234	6.33731	6.00847	6.74228	6.27189	6.64525	6.51718	6.08457	6.22547	5.8993	7.35987	6.07968	6.08954	6.13365	6.22811	6.23135	6.05752	6.25759	6.14264	6.17396	6.91111	6.68924	7.15919	6.98217	6.20122	6.23073	6.22395	5.65999	6.44657	6.18701
AOPEP	5.97177	6.20052	5.8803	6.04206	6.01959	5.98936	5.97272	6.00905	6.11189	6.03762	5.82615	5.97651	5.7763	6.13796	5.7408	5.96543	6.18097	5.81546	6.2988	5.90959	5.71596	6.02213	5.9238	5.96925	5.92186	6.10887	5.83768	5.76241	5.625	5.84353	5.81517	6.06832	6.07116	6.05091	5.6179	5.9289	5.79469	5.93239	6.03454	5.93052	5.849	6.10392	5.97272	6.24689	6.23331	5.92507	6.29501	5.67225	5.54952
AOX1	6.05057	6.17033	5.67844	6.68422	5.2129	6.05439	8.26416	6.93358	6.75643	5.89649	6.98252	7.40065	5.83088	6.45391	6.04206	5.83088	4.89789	4.3238	4.23607	5.75458	6.39441	5.80703	5.93655	5.89552	6.80951	6.42478	5.88746	5.62344	5.02369	6.91646	6.87892	6.22016	4.50775	6.1122	5.23582	6.02407	6.8912	5.53294	5.41181	6.70817	6.97701	5.13195	7.44164	6.18383	6.6613	6.45784	5.50466	6.23233	7.39785
AP1AR	6.38236	5.89715	6.07997	6.14451	5.87115	6.13108	5.92603	5.7512	5.64244	6.27562	6.01959	5.38666	5.67591	5.46435	5.64016	5.75675	5.80011	6.3131	5.83711	5.66652	6.23769	6.01683	5.7643	6.00448	5.84353	6.3167	6.20244	5.98785	6.21956	5.95948	6.18998	5.90741	6.54389	5.89522	6.03302	6.10944	5.7477	5.64508	6.0443	5.67781	5.62982	5.96482	5.88808	6.08338	6.64691	5.4421	5.62094	5.94055	6.01392
AP1B1	6.87488	7.07359	7.14506	6.97394	7.30937	6.91212	7.40675	7.15564	7.29022	7.32567	7.40444	7.39785	7.06536	7.43358	7.22525	7.07194	7.14708	7.40065	6.84624	7.03045	6.90179	6.75706	7.33646	7.03154	7.27482	6.8279	7.02055	7.38082	7.38342	7.26087	7.07924	7.17169	7.14949	6.84956	7.41015	7.36141	6.84991	7.31336	6.6714	7.45666	7.71382	6.88368	7.01605	6.98843	6.80466	7.32823	7.14708	7.05678	7.10729
AP1G1	8.74935	8.91786	8.77451	8.87062	9.30355	8.98048	9.03193	8.64794	8.87493	8.89858	8.86537	8.58547	8.5269	8.84198	8.59327	8.95234	8.92302	9.16643	8.57867	8.90374	8.82748	8.61242	8.76894	8.77852	8.79192	8.82502	8.838	8.7761	9.17198	9.30703	8.78648	9.06405	8.86968	8.64578	9.0083	8.77936	8.78885	8.8226	8.80471	8.83561	8.64646	8.76588	8.46586	8.89582	9.10435	8.81414	8.9621	8.91056	8.72939
AP1G2	5.8352	5.46337	5.74931	5.79947	5.55015	5.28305	5.69483	5.43859	5.74706	5.55213	5.64571	6.11944	5.9199	5.50248	6.00287	5.63858	5.45527	5.57302	5.46844	5.45272	5.41529	5.42537	5.74335	5.23324	5.79282	5.838	5.63671	5.53938	5.77724	6.3167	5.60614	5.71067	5.67911	5.38835	5.95459	5.59498	5.95234	5.80824	5.42235	5.70442	5.73293	5.43217	5.92412	5.58366	5.77139	5.49749	5.35236	5.87177	5.5214
AP1M1	7.38678	7.29135	7.39866	7.34724	7.39586	7.15597	7.40978	7.50931	7.10547	7.42789	7.57123	7.56242	7.24762	7.13187	7.32425	7.25976	6.88368	7.78677	7.16641	7.3361	7.38042	7.20896	7.50893	6.90873	7.53697	7.13363	7.28038	7.70641	7.83903	7.77187	7.40143	7.32971	7.52034	7.41546	7.37554	7.62775	7.24897	7.58498	7.34306	7.75402	7.93306	6.90973	7.42982	7.36404	7.88935	7.27516	7.11501	7.40902	7.53774
AP1M2	3.77017	3.59359	3.78935	3.76645	3.61605	3.50825	3.6417	3.80302	3.46695	3.77145	3.7903	3.59138	3.79783	3.73498	3.54484	3.40288	3.84693	3.6346	3.82628	3.70551	3.68829	3.65013	3.51727	3.72382	3.56382	3.70805	3.87799	3.61348	3.34066	3.40802	3.56776	3.53945	3.56673	3.65502	3.65596	3.91598	3.40416	3.64654	3.97176	3.67228	3.56093	3.92593	3.51371	3.52463	4.06758	3.6905	3.61509	3.87863	3.7903
AP1S1	6.96856	7.05814	6.75441	6.76761	7.05537	6.32062	6.54389	6.83291	6.38823	6.42149	7.04881	7.07848	6.71586	6.43731	6.55099	6.52645	6.86389	7.04636	6.80667	6.77912	6.61095	6.54124	6.87892	6.23199	6.44689	6.56006	6.2859	6.65378	6.77604	6.64816	6.77539	6.24438	6.38922	6.50352	6.63608	6.5905	6.76377	7.1882	6.77136	7.10696	7.39289	6.70925	6.69693	6.48267	6.75241	6.89271	6.79	6.54967	6.78691
AP1S2	6.31146	7.13255	7.08267	7.02416	7.1104	6.63572	6.45358	6.76694	6.57338	6.34108	6.50052	6.29144	6.76377	6.6564	6.09976	6.36523	7.00057	6.22455	6.86966	6.31702	6.95261	6.73708	6.88133	7.1882	5.87747	6.61267	6.58414	6.49758	6.12068	6.24499	6.75934	6.92155	7.05708	6.52816	6.53557	6.58577	7.08997	6.60077	6.50109	6.37325	6.63413	7.34609	6.22142	7.10868	6.86454	6.7347	7.25824	6.69793	6.84857
AP1S3	3.29056	3.51116	3.50305	3.31963	4.00891	3.70775	3.51949	3.46201	3.71124	3.66637	3.41889	3.69372	3.49267	3.8596	3.48941	3.50729	3.62592	4.05337	3.43952	3.4265	3.39241	3.442	3.45306	3.23987	3.74471	3.74564	3.55234	3.57661	3.49652	3.33719	3.52429	3.76166	3.58097	3.31929	3.30941	3.47622	3.28388	3.41468	3.78497	3.43246	3.72983	3.66509	3.48597	3.28514	3.79061	3.78055	3.33181	3.26134	3.39302
AP2A1	7.72194	7.49796	7.65502	8.06256	7.63263	7.80818	7.79025	8.15938	7.95703	8.03233	8.05159	8.0125	7.58824	7.86161	7.97932	7.66523	7.84259	7.98567	7.7881	8.10069	7.85348	7.53624	8.1931	7.50566	7.79596	7.77413	7.67658	8.32641	7.87581	8.11851	8.04774	7.76756	7.81664	7.64591	8.15203	8.02393	8.16556	7.84047	7.80464	8.13737	8.19803	7.7777	7.98518	7.64063	7.74137	7.84984	7.70414	7.80549	7.83948
AP2A2	6.8292	6.87892	7.07131	6.90179	7.08201	7.03874	7.25081	6.89545	7.05708	6.91278	7.23353	7.38413	7.00929	7.18182	7.04155	6.8063	6.92906	6.93736	6.74869	7.00338	6.8622	6.82721	6.84281	6.69627	7.03597	6.89545	6.97977	7.21254	7.14472	7.35186	7.02124	7.15564	7.04982	6.85642	7.05708	6.90568	7.31229	7.12294	6.8912	6.97597	7.37139	6.87925	6.95729	6.69997	6.80914	7.26336	7.00268	6.82275	6.92229
AP2B1	8.86377	8.95502	9.06786	9.23637	8.4685	8.862	8.81676	9.2008	8.81336	8.71461	9.03876	9.12327	9.25618	8.99076	8.94881	8.86291	8.96117	8.97585	8.9541	9.28715	8.98598	8.86619	9.0869	8.98331	9.22723	8.93871	8.97224	9.12131	8.87411	8.92215	8.73687	9.02012	8.98331	8.99167	9.06503	8.78097	8.91881	9.07292	9.06308	9.16762	9.16975	9.09827	9.0299	8.71693	8.87325	9.15047	8.89675	9.06503	8.84675
AP2M1	9.42532	9.32099	9.30703	9.20187	9.26109	9.00101	9.17412	9.10761	8.97585	9.24101	9.20286	9.27036	9.09629	9.27385	9.07581	9.00735	9.16975	9.19093	9.41181	9.0152	8.99727	8.79667	9.44018	9.26109	9.24564	8.76894	8.51237	9.06002	8.34337	8.66126	8.44967	8.62891	8.35038	9.01033	9.09116	9.32955	9.18416	9.18537	9.28715	9.37568	9.25141	9.29725	9.29486	9.1709	8.61894	9.29725	9.21316	9.15364	8.61087
AP2S1	6.78794	6.73269	6.88768	6.69123	7.06435	6.95931	6.89049	6.91341	6.9039	7.03191	6.84588	7.09914	6.57271	7.16384	6.85204	6.84317	6.93769	7.12364	6.7282	6.81621	6.55765	6.48863	6.9084	6.82338	7.17134	6.37618	6.59873	7.08233	6.82172	6.92698	6.96076	6.73235	6.75506	6.71518	7.02312	6.91311	6.97031	6.83941	6.90636	7.1578	7.386	6.56216	6.63079	6.47641	6.66934	6.8769	6.93975	6.80466	7.19407
AP3B1	7.85391	8.10802	8.43515	8.32762	8.12259	8.06702	8.11596	8.06311	8.26476	8.19478	8.2038	8.16766	8.04092	8.14707	8.22375	7.99095	8.14762	8.49896	7.93636	8.07013	8.35632	8.03629	8.07269	8.28489	8.14226	8.33789	7.83672	8.22704	8.11118	7.95366	7.85845	8.06553	7.63806	7.86018	8.6793	8.16324	7.83452	7.86018	7.81982	8.04875	8.36236	8.04458	7.96427	8.05209	7.7786	8.04397	8.10638	8.13891	8.14175
AP3B2	3.67669	4.0217	3.70964	4.07266	3.69811	4.11514	3.75522	4.30058	3.45722	3.77629	4.00891	3.96607	3.80398	3.99605	3.94104	3.79061	3.91467	3.93778	3.72132	3.85007	4.11222	3.74406	3.94355	3.55526	4.08597	3.83315	3.76232	3.75977	3.74103	4.09391	3.78404	4.10099	4.21315	4.01815	4.14343	3.76166	3.67197	3.82919	4.09196	4.20644	3.93999	3.94485	3.84214	3.93715	4.10933	3.70261	3.85699	3.83348	3.99727
AP3D1	8.66429	8.42576	8.69387	8.37983	8.64049	8.48149	8.55255	8.53889	8.37983	8.63831	8.51978	8.71693	8.44471	8.36236	8.67784	8.70059	8.20318	8.78805	8.49259	8.3829	8.67032	8.30685	8.6846	8.22375	8.48548	8.33511	8.58074	8.88363	8.71541	8.69835	8.70784	8.52881	8.59528	8.26653	8.79042	8.63532	8.79512	8.6494	8.56692	8.7959	8.97585	8.24297	8.59821	8.12739	8.73245	8.56692	8.51978	8.37742	8.60803
AP3M1	8.45163	8.22875	8.24821	8.33973	8.47756	8.12208	7.90989	7.738	8.13322	8.14879	8.3884	8.0536	8.14381	7.97738	7.89673	8.13635	8.37172	8.45481	7.96284	8.28548	8.21732	8.10912	8.07121	7.9405	8.1915	8.02888	8.24359	8.35632	8.41745	8.35877	8.36974	8.24244	8.16497	8.09257	8.20995	8.2265	8.25222	8.10802	8.22483	8.23739	8.08645	8.2748	7.76185	8.00992	8.4529	8.16211	8.15938	8.50527	8.32881
AP3M2	7.16417	6.33183	6.27979	6.5949	6.51116	6.51414	6.0929	6.80232	6.10944	6.43629	6.62981	6.19184	6.94277	6.1451	6.38236	6.65015	6.142	6.57504	6.45885	6.67468	6.75606	6.87177	6.16193	6.36106	6.08866	6.64155	6.46657	6.18579	6.46102	6.14602	6.44121	6.13921	6.68118	6.80398	6.18669	6.27465	6.53748	6.07968	6.52849	6.15999	6.39347	6.56416	5.93085	6.44423	6.40066	6.10036	6.35357	6.53122	6.69023
AP3S1	8.08079	8.25849	8.41175	8.18919	8.08288	8.18981	8.30919	8.17877	8.37172	8.41117	8.30628	8.31328	8.38715	8.02536	7.8903	8.13588	8.00536	8.71157	8.30068	8.20995	8.21906	8.33789	8.03281	8.38898	7.90092	8.4529	8.32392	8.25171	8.47491	8.60103	8.34404	8.54921	8.07731	8.40551	8.07064	8.45104	8.73091	7.85027	8.3818	7.9251	8.28548	8.36795	8.14226	8.16713	7.95554	8.27898	8.40363	8.26416	8.60738
AP4B1	6.84145	6.63443	6.48	6.59356	6.39865	6.73777	6.52779	6.66368	6.40982	6.38696	6.77769	6.54255	6.61917	6.60592	6.56843	6.58414	6.81116	6.79	6.76063	6.76827	6.75241	6.76239	6.36619	6.82071	6.61064	6.72404	6.2655	6.44888	6.68892	6.55974	6.35357	6.33983	6.8146	6.69191	6.58479	6.62483	6.72508	6.66498	6.45848	6.38593	6.76029	6.84145	6.44723	6.74196	6.97771	6.69627	6.67105	6.62749	6.46976
AP4E1	6.09107	6.1771	5.97394	5.80733	6.34337	6.27528	5.99501	6.07148	5.82333	6.67175	6.29691	5.90273	6.01136	5.39864	6.07494	5.96638	5.81788	6.64323	5.88594	6.06771	6.11407	6.06187	6.21117	6.23583	6.59656	6.32735	5.93842	6.22649	6.46165	5.96255	5.98817	6.23168	5.9479	5.7944	6.47242	6.07618	5.94916	6.26364	6.2655	6.14792	5.86959	6.06065	5.75988	6.22514	5.85342	6.64981	6.39473	6.03584	5.91895
AP4M1	6.06465	5.77355	5.79129	5.96993	5.8643	5.73645	5.43859	5.60454	5.83922	5.63517	5.77914	5.50434	5.76053	5.65874	5.48909	5.66404	5.60581	5.75773	5.75301	5.72278	5.77601	5.61439	5.93113	5.59498	5.74611	5.91834	5.64146	5.93589	6.027	5.52497	5.80264	5.73986	5.44669	5.66497	5.66842	5.6958	5.66126	5.73423	5.94085	5.87781	5.6273	5.6753	5.8182	5.58044	6.00726	5.93052	5.54862	5.44635	5.57564
AP4S1	4.91511	4.92784	4.93399	4.97548	5.1627	5.18389	5.01167	5.11158	4.92973	4.72623	4.60929	5.00015	5.0742	4.96683	5.16975	5.16106	5.0326	4.56585	5.03096	5.08202	5.36404	5.12235	4.71958	5.21852	4.98943	4.93433	4.71147	4.97186	5.01603	4.99459	4.80162	5.04282	4.79546	5.22677	5.18815	5.28843	5.11422	5.24536	5.33932	4.51968	4.77431	4.64326	5.45427	5.14249	4.74565	4.55893	5.14826	4.99886	5.15874
AP5B1	5.33864	5.22072	4.85922	5.66873	5.62533	5.68007	5.60552	5.58173	5.51406	5.7627	5.30035	5.42762	5.51736	5.61911	5.79314	5.54164	5.44856	5.57911	5.71006	5.60961	5.63924	5.88501	5.49713	5.20966	5.35135	5.51146	5.55908	5.31936	5.8643	5.5676	5.37706	5.79621	6.00351	5.51643	5.60048	5.64477	6.00575	5.25386	5.56978	5.65365	5.52565	5.60175	5.79098	5.74739	5.89837	5.61595	5.7339	5.36436	5.57663
AP5M1	7.92934	7.88412	8.11497	8.0274	8.23049	7.98615	8.01775	8.02936	7.55193	8.24987	7.98815	7.69198	7.97061	7.8381	7.88838	7.8194	7.58102	7.75268	7.85211	8.10802	8.17818	8.13536	8.17541	8.10859	7.75917	7.81092	7.83273	7.96231	7.90563	7.60158	7.73067	7.97309	7.78719	7.81092	8.01627	8.02588	7.64882	7.79499	8.14329	8.19752	7.48148	7.64548	7.86937	8.02136	8.11285	7.97546	8.18642	7.79287	8.19255
AP5S1	5.7869	5.96993	6.10574	6.10696	6.03889	5.86302	6.10426	5.97022	5.73168	5.66252	5.99287	5.77421	6.05972	6.34045	6.15629	5.82174	5.82014	5.75743	5.57785	6.31242	6.07494	6.16878	5.96862	6.16129	6.1977	5.69483	6.29341	6.17	5.80142	6.10036	6.25411	6.46913	5.72214	6.23521	6.00876	6.07906	5.35369	6.07526	6.04334	6.08367	5.98601	6.07087	5.88717	6.00135	6.07712	5.86046	6.05561	6.29659	6.39407
AP5Z1	4.88596	4.96585	4.64117	4.82163	4.62602	5.33495	5.04178	4.80355	5.37572	4.91843	5.31082	4.79576	4.71732	5.13662	4.96417	4.95933	5.1133	5.02436	4.98378	4.80777	4.78697	4.99819	4.86664	5.42697	5.03161	5.04644	4.90017	5.00343	5.11059	4.9818	4.75683	4.88895	4.93826	4.9085	4.92237	5.15127	5.18622	5.14345	5.24161	5.12935	5.29285	4.83451	4.80907	4.92202	5.29318	4.72559	4.78272	4.75809	4.65885
APAF1	5.25057	5.31307	5.66343	5.43021	5.22542	5.40991	5.68948	5.41053	5.43217	5.79066	5.61566	5.52754	5.79976	5.30587	5.44603	5.61822	5.64787	5.74522	5.2441	5.6263	5.44503	5.23162	5.56978	5.4363	5.58617	5.68163	5.5012	5.59598	5.94373	5.8064	5.50341	5.62599	5.75243	5.2129	5.83892	5.61409	5.71879	5.62189	5.65519	5.10994	5.8856	5.43118	5.33864	5.46202	5.87659	5.37706	5.42601	5.62567	5.70663
APBA2	3.81091	3.68612	3.34699	3.63048	3.63946	3.67044	3.90944	3.66703	3.90303	3.65377	3.59105	3.53537	3.76888	3.48113	4.00014	3.45692	3.55172	3.5411	3.36404	3.67044	3.48685	3.56707	3.78746	3.67164	3.47155	3.96641	3.78527	3.6657	3.25846	3.70195	3.65217	3.70388	3.78619	3.62859	3.64747	3.43732	3.7145	3.68448	3.78247	3.93044	3.57963	3.43008	3.59911	3.68673	3.39335	3.42114	3.62919	3.52523	3.73365
APBA3	5.17997	4.61452	5.39544	4.63173	5.17105	4.49245	4.46751	4.52336	4.61151	4.46438	4.92973	5.1172	4.83807	4.6685	4.82988	4.81653	5.05651	5.01502	4.97347	4.7183	5.04902	4.68735	5.09023	4.84366	4.76576	4.59968	5.08097	5.10318	5.10119	4.55201	5.07836	5.0326	5.0438	4.61058	4.92202	4.82353	4.89374	5.10504	4.60293	4.56748	5.05481	4.71958	4.76416	4.74852	4.7648	4.67816	4.73495	4.97379	4.70283
APBB1	6.51215	6.24309	6.42713	6.30921	6.57168	6.3591	5.95397	6.15658	6.28078	6.3876	6.00635	6.69591	6.54934	6.35717	6.60555	6.07779	6.53748	5.94565	6.16261	6.34551	6.13736	6.08152	6.58812	6.41085	6.10392	5.90053	5.94565	6.5208	6.09539	6.02799	6.26777	6.11661	6.13678	5.90899	6.29309	6.36395	6.38041	6.83843	6.01423	6.8224	6.22877	5.9988	6.32477	6.23457	5.76053	6.36914	6.60318	6.18514	6.12224
APBB1IP	4.53779	4.87717	4.87454	4.68438	4.76221	4.42374	6.36036	4.78078	4.91964	4.75901	4.66014	5.05751	4.84506	5.01859	4.85569	4.58105	4.87914	4.87188	4.42556	4.2765	4.89083	4.21315	4.77202	4.57453	5.04282	4.8905	4.51423	5.32132	5.70442	5.76241	4.68506	5.21789	5.38266	4.54205	5.02151	4.49497	4.67567	4.68276	4.23032	5.29032	5.9381	5.18095	4.86409	4.76447	4.62059	5.47808	4.68473	4.64188	5.20125
APBB2	8.77135	8.54029	8.8552	8.56005	8.76752	8.98598	9.35739	8.79042	8.79436	9.07883	8.86451	9.05421	8.99822	8.90549	8.94138	8.72386	9.09017	9.12521	8.90201	8.78505	8.74935	9.03383	8.76257	8.86968	8.92572	8.89767	8.59891	8.78573	8.89582	8.91297	8.57731	8.71227	8.84769	8.71376	9.0172	8.77059	8.78097	9.14828	8.71541	8.71621	9.0513	8.95593	8.91616	8.75249	8.49392	8.78648	8.71461	8.60738	8.60383
APBB3	6.74328	6.79659	6.94985	7.52072	6.19213	6.9815	7.23428	7.59026	6.67741	6.49793	7.01569	7.06501	7.29871	6.89049	7.0924	7.04469	7.03874	6.41602	6.92089	7.185	6.57504	7.16313	7.10305	7.13508	7.32715	6.72652	6.53653	6.69289	6.677	6.45749	6.6371	6.53526	6.62385	7.61018	6.69492	6.5075	6.88102	6.39672	6.5651	6.60318	7.34039	7.37743	7.21614	7.08134	7.04438	7.16067	6.40367	7.16417	6.68857
APC	6.55909	6.24721	6.42149	6.23899	6.21925	6.2655	6.23521	6.17033	6.09107	6.37877	6.28854	5.84522	6.75441	6.23647	6.14451	6.11102	5.84233	6.50534	6.35971	6.24183	6.04175	6.43501	6.39407	6.72689	6.23769	6.6561	6.62314	6.21741	6.43166	6.00726	6.29209	6.35551	5.27154	6.47509	6.23103	6.37971	6.25411	6.21677	6.22616	6.37877	6.02377	6.06557	5.946	6.28984	6.08027	6.22482	6.23233	6.59356	6.57468
APC2	4.10325	4.11418	4.02716	3.96325	4.03378	3.72601	3.70261	4.21058	4.35025	4.23317	4.10067	3.88973	4.0118	4.20964	4.10519	4.03192	4.29714	4.03535	4.0679	4.21216	4.12287	4.21563	4.08436	4.19844	4.28029	4.08663	4.23798	4.27969	4.13491	4.07326	4.14789	4.18019	4.21119	4.2189	3.87238	4.08694	4.12413	4.13583	4.24925	4.21828	3.99308	4.27018	4.21156	3.96293	4.02657	4.03768	4.21689	4.07901	4.12094
APCDD1	7.62857	8.00992	8.38051	8.67032	8.24597	7.31014	9.82089	9.0932	7.88091	7.91475	8.06504	8.84364	8.04239	8.12532	8.13006	8.21509	9.0465	7.46631	7.61589	8.44722	7.84172	8.3612	7.96967	8.28195	8.26894	7.22638	8.14879	7.65811	8.19638	8.17649	8.18701	8.3403	7.04269	8.23397	8.53566	8.22016	7.87767	8.74249	8.06862	8.09461	8.28195	7.23353	8.17759	7.89308	7.39988	8.24476	7.84674	8.36795	9.27961
APCDD1L	4.87356	4.78893	4.93499	4.64549	4.89719	4.92723	4.98407	4.98943	5.39053	4.86892	4.82008	5.07516	4.90782	4.97186	4.78043	5.14108	4.8107	5.35491	5.23616	5.14635	4.95117	5.17336	4.90267	4.91579	4.79924	4.78765	4.94985	4.86567	5.08631	4.83253	5.01571	4.87653	4.90885	5.18489	4.97613	5.05582	4.72789	4.83649	5.25621	5.05249	5.05349	5.13096	5.1343	4.96888	4.87813	4.903	4.97019	5.1119	4.72264
APCS	3.1257	2.97555	2.86626	3.12275	2.84621	2.91377	2.74186	2.90787	3.06303	2.81528	2.85889	2.84108	3.24699	3.18923	2.98802	2.78098	3.15098	3.00289	2.87539	2.73602	3.23172	3.18405	2.69741	3.07574	3.19918	3.01615	2.84662	2.69986	2.74276	2.87353	2.72145	2.66366	2.94308	2.82146	2.82543	2.96645	2.91377	2.86741	3.19205	3.04637	2.95867	2.69685	2.90034	3.00149	2.97449	2.92066	2.9714	2.79263	2.9189
APEH	7.06606	7.24395	7.07465	7.41241	6.87622	7.01255	6.82442	7.32126	7.01884	7.36479	7.15452	7.50686	7.15127	7.19766	7.48845	7.19058	7.26485	7.00992	7.25327	7.4534	7.39188	7.11538	7.34191	7.23203	7.59474	7.07743	7.3009	7.49157	6.8776	6.71125	7.19692	7.14162	6.98284	7.26121	7.11683	6.9442	7.23881	7.48762	7.58984	7.61223	7.16456	7.01921	7.57481	7.16417	7.06401	7.3086	6.99081	7.02381	7.11323
APEX1	9.2305	9.52442	9.50845	9.49844	9.36681	9.42258	9.59185	9.43596	9.47266	9.91198	9.68013	9.13471	9.26801	9.291	9.37966	9.40065	9.27493	9.53204	9.60506	9.39809	9.27267	9.27493	9.62729	9.74287	9.38738	9.60841	9.24214	9.45267	9.73573	9.22361	9.28587	9.2657	10.4433	9.2998	9.4061	9.60059	9.22018	9.13471	9.54279	9.69153	9.46691	9.31331	9.68332	9.70992	9.6305	9.61465	9.46556	9.377	9.27147
APEX2	5.77851	5.86738	6.13076	5.54164	5.48371	5.63235	5.70018	5.63235	5.66374	5.68703	5.91274	5.68418	5.57758	5.52949	5.83584	5.51502	5.59721	5.88282	5.8525	5.93713	5.59465	5.59247	5.95204	5.91489	5.65519	5.59372	5.42667	5.55015	5.85409	5.80763	5.53877	5.50858	5.6033	5.41721	5.75333	5.66061	5.84385	6.04997	6.09881	5.73584	5.82677	5.7847	6.08833	5.72696	6.05907	5.71408	5.79163	5.59057	5.67721
APH1A	6.98116	7.19478	7.26776	7.14609	7.14052	7.37974	7.25294	7.32605	7.33347	7.11076	7.45862	7.0412	7.1984	7.34376	7.08724	6.87177	7.23988	7.14949	7.3361	7.28661	7.03874	7.20604	7.32605	7.74396	7.30504	7.01498	6.77945	6.51116	6.99218	6.95124	6.69693	6.7048	6.68082	6.87892	7.03084	7.26485	6.7826	6.96357	7.15525	7.49874	7.17305	7.07638	7.14126	7.34149	6.6866	7.14403	6.9947	7.13811	7.36958
APH1B	5.71474	5.51765	5.47328	5.69736	5.61822	5.57663	5.96543	5.85027	5.58617	5.74867	5.78399	5.79621	6.25541	5.50693	5.44537	5.57847	4.99009	5.52597	5.86046	5.26246	5.25094	5.96357	5.86398	5.9093	5.7339	6.02533	5.40279	5.7032	5.70537	5.76179	5.39609	5.81666	5.17899	5.92853	5.72341	5.38732	5.4847	5.31673	5.79557	5.53455	5.95766	5.89428	6.05842	5.763	4.99592	6.04049	6.03178	5.45491	5.90422
API5	8.71541	8.74164	8.77363	8.71461	8.84198	8.7586	8.85105	8.72466	8.55114	8.4743	8.61087	8.42313	8.60945	8.5746	8.58333	8.5746	8.76014	9.15467	8.6502	8.69613	8.92648	8.85273	8.36604	8.59891	8.44471	8.88625	8.56207	8.65697	8.81843	8.75785	8.66737	8.70144	8.65621	8.56276	8.61386	8.79667	8.71541	8.6748	8.87325	8.71693	8.65243	8.64431	8.56831	8.80776	8.7842	8.30863	8.81843	8.99727	8.86968
APIP	5.69615	5.26605	5.05249	4.62228	4.9098	5.02788	5.73326	5.37971	4.94211	4.96196	4.84697	4.97647	5.04178	5.09765	5.2116	4.97985	5.19152	4.77492	5.06396	4.70509	4.8181	5.41208	4.8775	5.41208	4.95488	5.75643	5.09868	4.95422	5.33099	5.10087	5.12838	5.07836	4.90267	5.2182	5.43476	5.43567	5.31479	5.19707	5.49554	4.83451	5.16302	5.09151	5.68637	5.2631	5.10318	4.88341	5.67256	5.49038	5.00644
APLF	5.55695	6.19713	5.72696	5.78753	5.70566	5.92572	5.53813	5.53393	5.85502	5.76148	5.36669	5.46844	5.838	5.61347	5.55436	5.6102	5.54504	5.67287	5.77571	5.4847	5.58931	5.91926	5.63363	5.72097	5.43507	6.13302	5.83399	5.60079	5.53203	5.49229	5.79282	5.87815	5.70597	6.09509	5.65874	5.58712	5.69648	5.79066	5.72066	5.49398	5.26731	5.80793	5.40532	5.39451	5.51831	5.10225	5.83584	5.89683	6.08396
APLN	5.11358	5.21789	5.24827	5.098	4.86246	4.69791	5.05907	5.74016	5.09961	5.51831	4.85141	5.28709	5.9321	5.08533	5.62982	5.11587	4.63105	5.38565	6.27344	5.38266	4.83901	5.63173	5.67346	6.00135	5.78913	5.21692	5.13096	5.62218	4.98703	5.25722	5.43763	4.99623	6.96759	5.42894	5.31673	5.38036	4.87781	4.82586	5.45847	5.45055	5.93273	5.28671	5.18781	5.41022	5.00777	5.52722	5.26637	5.36734	6.21896
APLNR	5.33963	5.79129	5.27349	5.07483	5.32647	5.36467	5.32551	5.68007	5.77601	5.19285	5.80944	5.61117	5.39482	5.10472	5.29834	5.73986	5.49067	6.49331	7.27148	5.87115	5.01135	5.73293	5.7477	5.74016	5.69546	4.76703	5.54827	5.80824	5.76399	5.64939	5.57467	4.82958	5.61881	5.59721	5.78534	5.31209	5.00188	5.1656	5.04964	5.7555	6.11129	7.22087	5.8853	4.98603	5.64539	5.21492	5.37121	5.20575	5.06529
APLP1	5.73233	5.68515	5.26214	5.50631	5.06702	5.75988	5.319	5.87537	4.94084	5.41401	5.81131	5.76462	5.9613	5.9916	5.60113	6.09226	5.21459	5.24536	5.68764	5.81389	5.9613	6.14602	5.61595	5.68317	5.71663	5.99947	6.12847	5.51896	4.95644	5.36011	5.73743	5.59565	5.68288	6.24278	5.51371	5.47227	6.06065	5.38598	6.43006	5.31936	4.99623	5.8993	6.14944	5.04994	5.46403	5.29415	4.92397	5.61503	6.08457
APLP2	10.2565	10.2956	10.1304	10.2251	10.0742	10.3169	10.0105	10.2251	10.1144	10.1648	10.205	9.97439	10.5012	10.4605	10.146	10.1648	10.1304	10.008	10.4264	10.1804	10.1967	10.1997	10.0447	10.0787	10.1592	10.3643	10.107	10.1172	10.1407	9.99802	10.1044	9.92923	10.2251	10.44	10.3643	10.2251	10.284	10.3643	10.2425	10.1488	10.2337	10.4773	10.3419	10.0154	9.76588	10.2512	10.3545	10.2565	9.96963
APMAP	6.38823	6.56006	6.81391	6.41242	6.62551	6.2709	6.61458	6.93802	6.65576	6.662	6.75038	6.9502	6.40982	6.30235	6.67302	6.66067	6.17905	6.84281	6.08582	6.53122	6.44959	6.34302	6.58445	6.37845	6.40304	6.18163	6.27372	6.70648	6.51116	6.81864	6.59812	6.51215	6.57468	6.2859	6.57706	6.45391	6.7168	6.51913	6.72753	6.48629	6.71231	6.69318	6.61397	6.36169	6.96551	6.38006	6.36265	6.41929	6.75804
APOA1	5.59154	5.92084	6.17427	6.40649	5.97963	5.77479	5.66252	6.04964	5.62887	5.28177	6.51083	5.55048	6.08279	6.52919	5.30617	5.87781	6.67808	5.57109	5.92793	6.09315	6.00227	5.68256	5.3072	5.60236	5.41625	5.71439	5.48694	5.46972	5.36404	5.15611	5.63517	5.36734	6.04528	6.91951	5.11658	5.68823	6.32477	5.62818	5.52174	6.46463	6.30988	6.45749	5.82832	5.55048	5.65335	5.52983	6.02861	5.56064	5.11687
APOA2	4.10189	4.46662	4.38796	4.18019	4.0461	4.19028	4.03569	4.14591	4.19844	4.2879	4.20547	3.95608	4.11222	4.41217	4.30377	4.337	4.21531	4.28298	4.44307	4.3289	4.19321	4.39651	4.274	4.37026	4.32093	3.73599	4.53195	4.33213	4.57453	4.40256	4.43914	4.53097	4.51842	4.52569	4.41544	4.37418	4.06941	4.15462	4.22516	4.38664	4.18934	4.20392	4.22014	4.11154	4.41442	3.8612	4.15368	4.15792	4.51454
APOA4	4.43228	4.24307	4.30091	4.23129	4.44209	4.20232	4.1527	4.21725	4.29872	4.32002	4.42313	4.23032	4.32125	4.18435	4.31587	4.31779	4.13712	4.34396	4.18503	4.37644	4.55175	4.33408	4.31878	4.35971	4.33475	4.11514	4.56972	4.37252	4.40422	4.66244	4.41442	4.41866	4.36954	4.09585	4.28298	4.29333	4.36033	4.26896	4.32574	4.08187	4.4647	4.45433	4.19127	4.3985	4.37026	4.31139	4.21758	4.33766	4.34585
APOA5	5.25159	4.74243	4.64293	4.61184	4.99623	4.92973	4.43291	4.76909	4.79703	4.73563	4.48153	4.92397	4.53132	4.75777	4.71779	4.62972	4.76576	4.94985	4.80553	4.83224	4.66913	4.67749	4.87393	5.19378	4.52999	4.65559	4.62473	4.89307	4.59558	4.54554	4.55924	4.74404	4.75316	4.50447	4.41926	5.01001	4.5643	4.62158	4.48962	4.78043	4.60421	4.69268	4.68046	4.8831	4.80621	4.82958	4.51298	4.44665	4.58927
APOB	6.49297	6.57039	7.6699	7.83359	7.08134	7.44778	6.97102	7.65172	6.81116	7.63105	8.00582	7.83188	7.41015	7.36703	7.94188	8.55391	5.1545	6.37038	7.1048	7.4943	6.90495	7.47944	7.2652	7.89532	7.08545	7.69328	7.48224	7.71813	6.75706	8.12946	8.33511	7.9251	6.35039	6.39735	8.74007	8.64506	7.17621	6.16448	6.27059	8.77524	7.27373	7.4995	8.02985	7.32567	6.03053	8.17818	7.36589	8.76983	6.93833
APOBEC1	3.00867	2.84621	2.92883	3.12893	3.09326	3.02358	2.87578	3.15284	2.63882	3.31473	2.91824	3.01071	3.06778	3.079	2.99813	3.10766	3.134	2.84108	2.81729	2.8857	2.77611	2.75638	2.97346	3.15703	2.73419	2.92701	2.89533	2.8826	3.08605	3.11404	2.94241	3.14572	2.97278	2.99248	2.98584	3.07473	2.88381	2.75233	3.04696	2.73136	3.00769	3.04926	2.82308	2.91231	3.04826	3.25431	2.85099	2.99494	2.86286
APOBEC2	9.60977	10.4882	9.81331	9.71681	9.86121	9.05036	9.3562	9.90334	9.68172	9.17651	8.98048	9.33085	9.59185	9.67015	9.43748	9.73378	9.67501	7.71551	10.3388	9.44414	9.33798	9.78357	9.428	9.60202	9.52904	9.49419	9.40485	9.35221	8.89767	9.08912	9.45951	9.52019	9.3562	9.44147	8.49777	10.0494	9.75512	8.93692	9.4061	9.62426	9.40753	9.96734	9.62118	9.41565	8.86377	9.96734	10.0281	9.37183	9.35739
APOBEC3C	7.61345	7.50974	7.46901	7.44317	7.04982	6.88666	7.39866	7.61589	7.15089	7.55686	7.59958	7.66732	7.8341	7.25936	8.03135	7.73721	7.57599	6.82508	7.80721	8.12157	7.67697	7.74224	7.75872	7.85077	7.80962	7.76842	7.41276	7.55347	7.06858	7.29759	7.47368	7.28839	6.9039	7.77948	7.17237	7.22848	7.16239	7.67489	7.67619	7.93636	7.10201	7.76231	7.44354	7.46942	6.98561	7.71427	7.68604	7.56476	7.74137
APOBEC3D	5.51798	5.18425	5.70597	5.82333	5.69765	5.62344	5.41276	5.58649	5.47424	5.69143	5.60175	5.98188	5.56529	5.76116	5.77542	5.45055	5.89463	5.66974	5.41401	5.75988	5.50405	5.51205	5.45178	5.21222	5.56856	5.42731	5.52597	5.62094	5.748	5.51205	5.54442	5.62315	5.51406	5.61183	5.76053	5.40434	5.30558	5.60048	5.20864	5.87597	5.52949	5.54504	5.82394	5.49869	5.75643	5.67287	5.44305	5.55148	5.5076
APOBEC3F	4.87617	4.71958	4.78176	5.15908	4.97281	4.69729	5.04547	5.05314	4.7896	5.21222	4.8992	5.27612	5.27154	5.21755	5.2129	4.76253	5.32422	5.15611	4.9748	5.44143	4.88797	5.3197	5.1398	5.08858	5.08466	5.18425	4.76542	5.06702	4.93661	5.02913	4.6995	4.87393	4.6125	5.36703	5.1656	5.09378	4.74852	5.27063	4.5959	5.06008	5.08061	5.12966	5.05349	4.84221	5.09085	5.22139	4.93036	4.82225	5.19052
APOBEC3G	3.99573	4.07804	4.18767	4.44376	4.31303	3.63946	4.12063	4.24437	3.85191	4.10159	4.24758	4.78765	4.61802	4.10967	4.70189	4.56209	4.05529	4.28656	4.53294	4.16077	4.06912	4.31878	4.30469	4.58136	4.23251	4.3985	3.97663	4.19028	4.2765	4.14249	4.13303	4.12252	4.17772	4.37676	4.47478	4.52401	4.08724	4.41898	4.50018	4.39148	4.62673	4.04772	4.27018	4.77553	3.74723	4.62473	4.41735	4.2879	4.49469
APOBEC3H	3.10669	3.08571	3.303	3.13238	2.86354	3.38654	2.92883	3.34861	3.27319	3.28962	2.8128	2.80489	3.18309	2.87539	3.46201	3.01852	3.04002	2.77136	3.31836	2.90498	3.13819	3.24155	3.04859	3.11185	3.23109	3.03732	3.02018	2.99571	3.04859	2.90711	3.10403	2.7442	2.71856	3.30272	3.07505	2.98516	3.34188	2.9526	3.04826	2.80527	3.41468	2.72721	2.85653	3.02724	2.78443	2.82461	2.87392	3.08133	2.5336
APOBEC4	3.42332	3.11155	3.36534	3.03087	3.14572	3.09715	2.99107	3.13691	2.78914	3.079	3.03223	2.9835	2.96961	3.02051	2.8348	2.99318	2.77569	2.99458	3.26289	3.15766	3.05905	3.10766	3.04504	2.91957	3.09326	3.00769	2.88979	2.75984	2.77049	2.85495	3.02325	3.07505	3.2209	2.86663	2.82661	3.14373	3.21164	3.12275	2.89492	2.86286	2.96753	3.02675	2.99175	3.16294	2.98107	2.96394	3.037	3.15128	2.85536
APOBR	3.2314	3.50538	3.58722	3.54899	3.18689	3.69372	3.335	3.62919	4.06531	3.25019	3.44543	3.7549	3.50794	3.53594	3.23042	3.49978	3.60889	3.57535	3.8744	3.2919	3.31929	3.31733	3.29695	3.16099	3.53537	3.7292	3.40161	3.62625	3.43825	3.7052	3.63725	3.46994	3.72287	3.47334	3.6478	3.77821	3.47093	3.35828	3.14964	3.29473	3.39113	3.35796	3.55111	3.46564	3.26891	3.3723	3.81488	3.93543	2.91455
APOC1	3.60295	4.04288	3.63655	4.38566	4.6112	4.16562	4.26095	4.67173	4.17326	3.93906	3.5414	4.35756	3.81894	4.0547	4.13876	3.8545	4.27267	4.35377	3.83665	4.01437	4.31365	4.34955	4.07524	4.53097	4.39368	4.21985	3.8485	4.41311	4.03476	4.12886	3.93937	4.08498	3.75359	3.95133	3.94162	3.48908	3.98204	3.97407	3.80651	4.62673	4.28269	3.38944	4.8628	3.8545	4.36527	4.40516	3.85068	4.03314	4.21922
APOC3	4.25905	4.01371	4.19586	4.63491	4.3755	4.41408	4.08911	4.22804	4.17954	4.17259	4.49849	4.30815	4.21216	4.10325	3.94714	4.35876	4.40256	4.18335	4.34955	4.26958	4.30058	4.15238	4.28819	4.02462	4.31744	4.20009	4.3499	4.24088	4.12824	4.28919	4.49954	4.17739	4.17197	4.30253	4.16333	4.12729	4.04058	4.12287	4.3988	4.04838	4.40095	4.07681	4.23251	4.28496	4.22356	4.30253	4.22236	4.0765	4.46218
APOD	11.1758	11.4293	11.2863	11.8944	10.6976	11.465	11.7979	11.7275	11.1524	11.225	11.2167	11.4893	11.5849	11.5849	11.5849	11.3862	9.99802	10.4197	10.8885	10.995	11.344	11.4765	11.3968	11.334	11.7107	11.7979	11.6134	11.2776	9.49996	11.6445	11.6751	11.0594	9.84306	11.4076	11.4529	11.6294	11.2776	10.7015	11.2954	11.1758	11.3247	11.225	11.5307	11.4765	10.6211	11.1308	10.9282	11.2167	11.6294
APOE	5.02399	5.75212	4.96001	5.94148	5.42235	5.40088	5.72004	5.4286	6.41085	5.4457	5.38397	6.38593	5.39733	5.55502	5.98785	5.50858	5.78435	5.28671	5.33464	5.53425	5.84353	5.09344	5.54632	5.14892	5.7301	5.68256	5.80363	5.48789	5.68853	5.77421	5.82832	5.66155	6.00575	5.95919	5.65968	5.5076	5.59498	5.57564	5.8343	5.42305	5.80142	5.12077	6.18579	5.57109	5.12266	5.20248	5.48371	5.44305	5.28743
APOF	3.43346	3.44421	3.20614	3.1734	3.03087	3.19565	2.98869	3.33533	2.83416	3.44013	3.12812	3.21773	3.50045	3.04763	3.05581	3.17712	3.07305	2.94874	3.08571	3.17248	3.21164	3.12862	3.1237	3.2123	2.81647	3.27538	3.27155	3.10505	3.06132	3.14472	3.32861	3.2206	3.15766	2.91925	2.83542	3.36568	2.92628	3.27538	3.29986	3.17371	3.21389	3.12405	3.1401	3.47716	3.41826	3.15284	3.13916	3.36973	3.59585
APOH	2.73136	2.79309	2.79096	2.72432	2.83063	3.01172	2.74055	2.76612	2.4603	2.75766	2.75454	2.71807	2.73049	2.75052	2.80911	2.75276	2.79219	2.77527	2.68207	2.73695	2.64585	2.83301	2.61586	2.80911	2.69986	2.63549	2.76439	2.69579	2.6746	2.64478	2.72484	2.96084	3.00901	2.73136	2.71378	2.69685	2.84743	2.921	3.04075	2.82062	2.76961	2.84979	2.7277	2.90787	2.75319	2.97484	2.96497	2.71095	2.73913
APOL1	5.63395	6.15906	6.20244	5.92666	5.86046	6.10546	6.39177	6.11003	6.27028	6.38529	6.25347	6.28621	5.8566	6.06557	6.5694	6.14913	5.75333	6.58414	6.12812	5.9093	6.20187	5.74642	6.044	6.17248	6.13861	5.79914	6.12653	6.01203	6.42409	6.44387	6.01898	6.10266	6.36591	5.48027	6.87349	6.67175	5.8579	6.13076	5.51439	5.96958	6.50245	6.32031	6.15629	5.49614	6.9728	6.77269	5.84353	5.99762	6.18831
APOL2	4.98772	4.98215	4.66818	4.6778	4.84952	4.21689	4.75747	5.26075	4.5934	5.21323	4.6795	4.91306	5.19378	4.97123	5.34089	4.78239	4.89407	4.82132	4.99949	4.5781	5.24224	5.08236	4.71928	4.89597	4.9376	5.24442	4.77042	5.37027	5.05184	4.45466	4.87024	4.89953	5.08466	5.12681	4.76089	5.01859	5.17764	4.73563	5.08499	4.87251	4.87717	4.61282	4.74852	4.78367	5.05215	5.16876	4.44243	4.88144	5.27856
APOL3	5.95522	5.95397	6.22779	5.67068	6.31606	6.36816	5.71006	6.09256	6.30434	6.24121	6.21147	6.14698	5.95826	6.50144	6.36169	6.11256	5.87815	5.94982	6.11696	5.8525	5.6908	6.0244	5.94055	6.10887	6.07116	6.1944	6.40401	5.78143	6.32187	6.45586	6.14358	6.31018	5.78661	5.96731	5.98785	6.38006	5.81451	6.43501	5.67781	6.01807	6.04082	6.05278	6.27435	6.25511	5.92253	6.3477	6.01807	6.14358	6.12006
APOL4	5.18987	6.0244	5.00188	5.87273	5.26568	5.08202	5.22403	5.03653	5.35103	4.88144	5.6273	4.50775	4.76979	5.12613	5.06169	5.68917	5.10024	5.47901	5.04077	5.06975	5.50533	5.40608	5.34448	5.20704	5.02884	4.88176	5.10444	4.52401	4.84032	5.1766	4.923	5.11523	4.8476	5.4341	5.05382	5.20899	4.94434	5.85188	5.11422	5.50211	4.73229	6.14637	5.50466	5.27718	5.68163	5.41022	5.78304	5.21755	5.02399
APOL5	3.76456	3.69212	3.57159	3.54201	3.82791	3.83897	3.50438	3.63885	3.6195	3.59552	3.45213	3.41314	3.6195	3.61605	3.69872	3.51243	3.52463	3.54484	3.81959	3.58321	3.65662	3.9727	3.59174	3.61697	3.73759	3.61411	3.61665	3.44601	3.52975	3.66832	3.66153	3.60954	3.58158	3.72854	3.99022	3.67044	3.64013	3.52429	3.63725	3.87734	3.57661	3.61382	3.73498	3.69155	3.80175	3.49008	3.69212	3.60477	3.78247
APOL6	5.75675	6.2833	5.88471	6.20244	5.61728	5.95046	6.96151	6.58812	5.97556	6.03422	5.61629	6.58542	5.93655	5.89618	6.64719	6.08806	6.05345	5.79883	6.21022	5.91552	5.75333	5.85091	5.89089	6.16095	5.77197	5.51765	5.8853	5.73952	5.46813	6.25162	5.43729	6.00816	6.73302	6.05345	6.15443	5.59914	5.54827	6.08027	5.15578	6.40234	5.31575	6.36719	5.63924	5.67163	5.81196	6.66001	5.73614	5.88688	5.9482
APOLD1	6.5604	6.42313	6.71387	6.21741	5.60422	6.67878	6.41017	6.4856	6.25162	6.42282	6.14169	6.22811	6.1349	6.34856	6.2002	5.8566	5.44305	6.55425	6.28078	6.25663	6.2053	6.26273	7.19058	6.85943	6.22455	6.30039	6.48032	6.21195	5.41494	6.19343	6.49087	6.21298	7.26408	6.25511	6.46976	6.08521	7.06435	6.26142	6.58747	5.87407	6.62185	5.81005	6.46626	6.11821	5.94313	6.30137	5.89338	6.39148	6.5905
APOM	3.78904	3.93011	3.80963	4.04579	3.99633	3.74852	3.78018	3.79061	4.09036	3.86797	3.90908	3.77245	3.99697	3.81703	3.54013	3.53355	4.15496	3.57762	4.02425	4.04673	3.53388	4.05752	3.98634	4.11801	3.97083	3.74914	3.63496	3.73561	3.72446	3.95579	3.99278	4.19752	3.984	4.01371	3.93999	3.96671	3.9873	4.23381	4.21563	3.59011	3.548	3.85482	3.72098	3.80467	3.58065	3.85164	3.90152	4.10128	4.15204
APOO	9.85937	9.89903	10.1831	9.77072	9.5145	9.38615	9.76908	9.79442	9.45267	9.63655	9.38615	9.87134	10.0177	9.72877	9.93629	10.0697	9.33551	9.09017	10.0105	10.2538	10.1488	10.1144	10.0494	10.1514	9.87955	9.48983	10.1172	10.0005	9.37075	9.32099	9.92923	9.98411	9.60366	9.8228	9.00192	9.47119	9.41442	9.7889	10.4264	10.146	9.2647	9.92251	9.69809	10.0056	9.46245	10.0332	10.1936	9.86504	10.2956
APOOL	8.56005	8.82425	8.36482	8.85852	8.7254	8.44598	8.48083	8.81759	8.30068	8.98696	8.33346	8.63752	8.92387	8.86619	8.70858	8.84278	8.62612	8.73165	8.48995	8.87493	8.936	9.07971	8.80924	8.99538	8.84675	9.10645	9.08912	9.20851	8.79667	8.7761	8.72152	9.15573	8.61242	8.5256	8.48619	8.77692	8.16978	8.80848	8.58547	8.6517	8.38776	8.76172	8.56339	9.03193	8.51643	8.65909	8.67261	9.08379	8.98331
APP	11.0525	10.8111	10.6329	10.6402	10.6287	10.806	10.8455	10.5643	10.6812	10.5867	10.6211	10.5082	10.878	10.6605	10.7868	10.8251	10.7868	10.5793	10.7234	10.7015	10.6605	10.6976	10.83	10.5988	10.7819	10.9458	10.5756	10.6521	10.7097	10.5867	10.6175	10.3873	10.7819	10.8204	10.7056	10.7402	10.6402	10.8455	10.6936	10.6852	10.7097	10.732	10.7276	10.5867	10.7056	10.6287	10.7915	10.4945	10.5606
APPBP2	7.38188	7.00268	7.15127	7.07031	7.15632	7.17657	7.28985	6.89156	7.13611	7.02456	7.04607	7.08373	7.2704	6.99434	6.81284	7.1294	7.15564	7.23203	7.07359	7.13119	7.37784	7.22047	7.08098	7.13714	7.04982	7.37436	7.08098	7.07131	7.32161	7.10968	7.21003	7.41993	7.05882	7.03838	6.99218	7.39827	6.8588	6.91646	7.27482	7.05228	6.78497	7.29135	6.8258	7.18398	7.3361	6.84352	7.24395	7.17305	7.16384
APPL1	9.12835	9.0465	9.01914	9.06002	8.93517	9.09827	8.8193	9.0768	8.91616	8.92387	8.95944	8.81177	9.22723	9.19751	8.96667	8.79192	8.92985	8.97314	9.12131	8.99998	9.18643	9.08912	8.862	9.1709	9.04457	9.17973	9.00922	8.93437	8.86968	8.56276	8.91221	8.86111	8.67784	9.0152	8.89498	8.84853	9.04555	9.0513	9.01812	8.86887	8.90886	9.0083	8.96117	9.28587	8.93777	8.90374	9.14519	8.95502	8.91378
APPL2	7.82117	7.49321	7.42712	7.42265	7.46008	7.41993	7.54839	7.37366	8.26775	7.32823	7.29573	7.65854	7.55151	7.52309	7.36214	7.46745	7.35033	7.66102	6.98183	7.55728	7.4849	7.42675	7.88367	7.69535	7.40184	7.86428	7.66018	7.47862	8.1327	7.63105	7.94507	7.50686	7.8818	7.70979	7.36065	7.16349	7.95078	7.83142	7.91853	7.41955	7.78633	7.20274	7.36141	7.56084	7.70979	7.61589	7.54085	7.4729	7.86701
APRT	5.76399	5.83211	5.78661	5.8665	5.87407	5.68948	5.88471	6.0136	5.98968	6.17	6.15381	6.25601	5.58778	6.02831	6.04622	5.91615	6.03241	6.30598	5.84803	5.55637	5.94663	5.62849	6.1033	5.8566	6.40066	5.46782	5.73265	6.39473	6.04528	5.92186	5.92348	5.95204	6.08774	5.9651	6.09976	5.99676	5.97333	5.83768	5.95522	6.13983	6.60485	5.86012	6.10761	5.93683	6.58348	5.94982	5.84833	5.9093	6.01297
APTX	6.01553	5.87374	5.71439	5.71163	5.7586	5.71721	5.62315	5.65305	5.56407	5.55845	5.82143	5.58842	5.67435	5.8576	5.67068	5.80579	5.45114	6.00164	5.56889	5.68102	5.92186	5.95491	5.49463	5.87879	5.55048	5.85693	5.64602	5.86552	5.83366	5.52916	5.70257	5.8806	5.75988	5.55181	5.5788	5.90547	5.89618	5.55783	5.78501	5.87942	5.67498	5.69451	5.66186	5.8477	6.04964	5.79163	5.81788	5.9381	6.02377
AQP1	8.13425	9.64443	9.3283	9.44147	9.15256	9.5728	9.58211	9.71843	9.31591	9.15573	9.48551	9.69314	9.23399	9.68996	9.68996	9.11292	9.39674	8.888	9.73378	9.15684	9.24688	9.97187	9.28587	9.93629	9.8672	8.98884	9.18195	9.44018	9.14723	9.15903	9.04555	9.04844	8.22875	9.35094	9.60678	9.27147	9.08483	9.47567	8.70299	8.9541	9.14326	9.30108	9.46245	9.54407	8.66884	9.70812	9.19866	8.96667	9.08379
AQP10	4.29395	3.75773	3.82696	4.14091	3.73014	3.99605	3.85801	4.04088	3.6544	4.07358	4.00014	3.63979	4.06858	3.87799	3.56641	4.25148	3.99243	3.68578	3.91627	3.84977	3.66315	4.13399	3.80107	3.90721	4.17354	3.71616	3.84056	3.75425	4.19127	3.9137	4.04385	3.99508	3.67669	3.984	3.85639	3.7868	4.39462	3.92914	4.16758	3.99243	4.14314	3.80555	3.68796	4.08371	4.00205	3.42044	4.06079	4.24594	4.45661
AQP11	4.21249	3.77277	4.27617	4.18435	4.50481	4.07554	4.21922	4.41608	4.04772	4.15109	4.15564	4.68735	4.31682	4.14529	4.31779	4.69525	4.24057	4.19783	4.3238	4.3107	4.20328	4.26497	4.43552	4.53518	3.99884	4.36389	4.45924	4.3344	4.62602	4.55955	4.35539	4.36597	4.065	4.01562	4.35539	4.19354	4.08468	4.44045	4.70539	4.30942	3.90056	4.14622	4.26713	4.19028	4.34861	4.30289	4.48256	4.17669	4.80777
AQP2	4.31397	4.274	4.21414	4.02747	4.13617	4.29364	3.80651	3.99573	4.21531	4.07835	4.13876	4.28623	4.41831	4.22934	4.04024	4.14123	4.20582	4.28464	4.16562	4.03282	4.11671	4.16333	4.26186	4.18598	4.13876	4.14155	4.17576	4.32474	4.06402	4.17542	4.42313	4.0256	4.3676	4.3149	4.21156	4.32637	4.49784	3.92593	4.03506	4.274	4.17039	4.07006	4.34556	4.07326	4.41149	4.19552	4.03698	4.25582	3.90271
AQP3	6.46364	7.53853	6.65576	7.78503	6.30858	7.99595	6.89342	7.95461	7.5616	7.28403	7.71382	6.88204	6.64719	6.62614	6.08122	6.78192	6.0809	5.36108	5.91926	6.4598	6.87454	6.18451	6.51657	6.70033	6.00287	6.5825	7.04469	7.06191	6.94456	7.13714	7.24024	7.39473	6.43264	6.9046	7.60043	7.43939	7.84626	5.45427	6.97065	6.47114	6.63012	7.18707	6.2031	7.5291	8.25566	7.47252	7.67151	7.19092	6.97834
AQP4	5.45272	6.27156	6.79175	5.77292	4.43043	5.89121	7.45506	6.7244	5.80944	5.44956	4.28852	6.68082	5.72439	6.21329	5.21459	5.26502	4.09995	4.31208	4.75838	7.65894	4.8107	5.72787	6.28854	7.32314	6.24658	5.81102	6.87313	5.69171	4.21283	6.0957	5.82232	7.30434	4.4789	5.32679	6.28887	7.20644	5.58617	3.30941	5.23582	6.75675	4.60063	5.92084	7.10049	5.92853	3.65596	7.22347	4.51033	7.3198	7.37102
AQP4-AS1	3.56844	3.06838	2.96645	3.16867	2.7783	3.41571	2.97969	3.38019	2.75364	2.85691	3.46302	3.20423	3.01615	3.56999	2.95473	3.20173	3.40259	3.008	3.14338	3.31443	3.12988	2.94308	3.31733	3.11062	2.96012	3.1652	3.06809	3.21708	3.31836	3.26289	2.82103	3.01615	3.00769	3.25463	3.03184	3.01205	2.9501	3.21323	3.34894	2.92701	3.12635	3.05679	2.84426	3.24634	3.29886	3.19628	2.86169	3.79814	3.26412
AQP5	4.0474	4.2007	4.11187	4.28269	4.46248	4.1688	4.07616	4.00763	4.49883	3.96607	4.30595	4.54239	4.4013	4.42408	4.3673	4.33864	4.20713	3.93407	4.45987	4.24437	3.94257	4.3758	4.15238	4.18305	4.03447	4.23219	4.34085	4.20748	3.95006	4.6663	4.23	4.51162	4.14851	4.41116	4.0704	4.28298	4.48801	4.23158	4.00665	3.94421	4.60929	4.36918	4.23894	3.92053	4.16758	4.23542	4.20748	4.22769	4.01652
AQP6	4.28333	4.03768	4.14789	4.12217	4.08371	4.17418	3.99789	3.81614	4.07866	4.03064	3.99118	3.91267	4.16044	4.28887	4.42313	3.87924	4.09743	3.90693	3.914	4.23926	4.12345	4.14059	3.91075	4.2879	4.09422	3.85288	4.17832	4.15792	3.88691	4.03832	4.17326	4.04481	4.15792	4.20516	4.09675	4.11671	3.81294	4.09869	4.19354	4.14883	4.32033	4.07487	4.05949	3.86764	3.80009	4.31104	3.96771	4.04288	3.73627
AQP7	9.19866	8.44532	9.03981	9.62584	8.97954	9.11083	9.24442	9.21437	8.84198	9.13259	8.71304	9.17537	9.07194	8.83642	9.55319	9.28213	8.49459	8.09763	8.83642	9.21202	9.28587	9.42258	9.15791	9.35881	9.35094	9.9627	9.63221	9.01327	7.73763	8.38961	8.77135	8.73389	8.31806	9.45802	8.54624	9.25384	9.06308	9.3197	9.27843	9.14115	8.51307	9.13893	9.16975	9.46245	7.84529	9.46402	9.14425	9.2305	8.91881
AQP8	3.6823	3.85224	3.68955	3.71712	3.85927	3.93845	3.65183	3.68355	4.06045	3.60357	3.77017	3.71846	3.58377	3.71484	3.78247	3.74791	3.85801	3.70129	3.97115	3.81388	3.74252	3.71814	3.74164	3.69563	3.6331	3.61348	3.89665	3.86797	3.88435	3.90566	3.94193	3.7106	3.82469	3.8805	3.78712	3.74914	4.20582	3.78497	3.8638	3.83665	3.68895	3.85191	3.58753	3.73726	3.77371	3.70551	3.73912	3.91956	3.6478
AQP9	5.36011	5.17461	3.24667	3.94807	3.94387	2.94546	5.43695	3.68762	4.16594	3.82628	5.15611	4.58365	4.07006	4.90115	4.24656	4.44731	3.96607	5.46202	5.12421	3.92593	4.34705	3.80651	4.05562	4.12605	4.93433	4.66109	3.96965	5.45114	6.04839	5.52691	4.68833	4.63034	7.21292	3.65662	3.87538	3.5493	4.94665	3.72826	3.43409	3.67324	6.84011	5.56004	4.3818	3.34861	5.30818	3.36753	4.99592	5.5673	4.67078
AQR	7.99239	8.09866	7.83996	7.82562	8.18981	8.09358	8.08288	7.82687	7.81135	7.94372	7.98865	7.74877	7.70901	7.91039	7.83452	7.90707	7.91715	8.0502	7.61712	7.74536	7.91088	7.76005	7.81568	7.90137	8.11596	8.05309	7.86201	7.72128	8.03183	7.99239	7.77547	7.94098	8.32328	7.82117	7.86983	8.09866	7.85211	7.75355	7.71246	7.83494	7.75872	7.67531	7.42308	7.87581	8.41369	7.67783	8.02985	7.75626	7.96043
AR	6.75996	6.54459	6.77671	6.3739	6.26999	6.18225	6.13139	6.86454	6.18482	6.12682	6.74092	6.384	6.71485	6.77736	6.71776	6.83222	5.98848	6.06587	6.86114	6.9652	5.74174	7.01025	6.51179	6.68221	6.60383	6.27816	6.68189	6.63283	6.10607	6.71263	6.96423	6.76993	5.96255	6.78163	6.61427	6.94313	6.32316	6.07277	5.99287	7.00885	5.71534	7.30322	6.71387	6.62218	6.33441	7.04913	6.21147	6.55801	6.92367
ARAF	7.68646	7.6163	7.82028	8.07531	7.89131	7.54921	7.52506	8.06862	7.88935	7.96921	7.98473	8.0404	7.58218	7.72591	7.91668	7.75268	7.93025	7.61755	7.83318	7.8903	7.74443	7.73501	8.01391	7.65299	7.93592	7.53227	7.67984	7.96479	7.56835	7.84489	7.59705	7.64674	7.50491	7.51252	7.90939	7.77906	7.56795	7.9662	8.08793	8.09205	7.78124	7.75789	7.72591	7.66732	7.76185	7.83142	7.73544	7.65299	7.548
ARAFP2	3.26037	2.8061	3.20553	2.90901	3.06067	3.20582	3.02924	3.27319	2.99883	3.05216	3.08635	2.98623	3.14308	3.08408	2.99283	3.03326	3.2314	2.89128	3.1224	2.95088	2.94374	3.37793	3.18374	2.53208	3.01579	3.05934	2.90977	3.17683	2.87847	3.04795	3.15284	2.76258	3.26604	3.05417	2.97449	3.01544	3.28575	2.98313	2.98278	2.98584	3.2342	3.10139	3.39177	3.02522	3.15967	3.17187	3.28328	3.41246	2.97379
ARAP1	6.42182	6.3591	6.69224	6.47145	6.72689	6.36395	6.76063	6.75901	6.67564	6.72048	6.84456	7.00613	6.84046	6.63413	7.18216	6.59018	6.6714	6.41706	6.5333	6.68118	6.66736	6.56251	6.64385	6.62483	6.82376	6.95599	6.44591	6.68318	6.62082	6.57844	6.63608	6.42051	6.76888	6.55873	6.88068	6.73586	7.43678	7.03769	6.30532	6.91646	7.09914	6.73031	6.80369	6.44657	6.80777	7.09593	6.47114	6.42051	6.16908
ARAP2	4.04224	4.21473	4.38959	4.3799	3.98599	3.91787	4.96888	3.92784	4.21955	4.80263	4.05135	4.64293	4.1598	4.07714	4.36389	4.12574	3.73204	4.33735	3.91337	3.89699	4.1919	4.27173	4.02906	4.60293	4.20422	5.14179	3.93778	4.2908	4.31035	4.17293	4.10933	4.42347	4.0217	4.02076	4.43619	4.94211	4.16912	4.584	4.18632	4.40741	3.81995	4.39305	4.33635	4.28178	4.35907	4.21792	4.07171	4.0223	4.20644
ARAP3	6.20403	6.2697	6.12255	6.17554	6.83291	6.6753	6.08521	6.43467	6.56284	6.23168	6.71842	6.66634	6.63608	6.57739	6.61649	6.4953	6.53991	6.49429	6.78828	6.54491	6.38433	6.53059	6.26273	6.74968	6.56381	6.6089	6.47047	6.34916	6.82071	6.76451	6.23769	6.68626	7.02055	6.39771	6.73099	6.47011	6.24689	6.9077	6.38498	6.35387	6.76377	6.50209	6.43365	6.14882	6.96651	6.44657	6.48791	6.47801	5.75518
ARC	5.18815	4.72623	4.76703	5.44178	5.41721	5.12266	5.11914	4.97952	5.40056	5.14442	5.20314	5.23324	4.86314	5.27247	5.26376	5.0684	5.33065	5.26637	5.05314	5.17899	4.8722	5.06296	5.2604	4.99886	5.21852	5.29128	5.44891	5.25323	5.64939	5.51371	5.20379	5.12515	5.83088	5.26409	5.19313	5.01636	5.34448	4.89083	5.15547	5.27123	5.57818	5.04178	5.41877	4.81422	5.36305	4.93889	5.20899	5.09991	5.29032
ARCN1	8.88363	9.02686	8.93517	8.8444	8.74782	8.86968	8.67032	8.48016	8.59177	8.60317	9.19207	8.59891	8.64578	8.7586	8.6793	8.87227	8.88363	9.22361	8.96762	8.87921	8.74326	8.79902	8.65909	8.80924	8.79667	8.87493	8.78964	8.89243	9.28587	9.13893	8.99446	9.04355	9.06308	8.63974	8.92572	8.97954	8.72939	8.38658	8.87755	8.71461	8.88533	8.89323	8.62748	8.6846	9.17768	8.67182	8.74326	8.87587	8.90201
AREG	6.55425	8.47553	7.17978	7.00234	5.87537	6.04115	6.95462	5.66684	8.23571	5.56004	5.58242	6.28044	4.43517	5.60868	6.14792	6.21896	6.90179	5.77785	4.49345	6.27528	6.85712	5.59753	5.89338	6.38953	7.76581	8.03036	7.18707	8.53889	7.12541	8.53696	8.21174	7.70557	9.73378	5.3072	7.2002	7.09914	7.71382	7.18537	5.85824	5.19771	6.70066	6.8585	7.11218	6.11973	7.62978	5.31837	4.64845	7.70191	6.26645
ARF1	10.2807	10.1882	10.1618	10.1592	10.1648	10.2776	10.2746	10.348	10.3675	10.3138	10.5606	10.3388	10.1304	10.2985	10.1331	10.3105	10.2366	10.6027	10.377	10.2074	10.1908	10.1537	10.3138	10.1019	10.2899	10.008	10.2485	10.3873	10.4505	10.3357	10.2807	10.3388	10.377	10.3073	10.348	10.394	10.41	10.2074	10.2746	10.374	10.5907	10.3234	10.3073	10.3014	10.6482	10.4132	10.1648	10.2985	10.1804
ARF3	8.86709	9.06691	9.00647	9.06212	9.03485	9.04163	9.17865	8.83723	9.09216	9.0172	9.26109	8.8315	8.71848	9.0513	8.77692	8.77288	9.02686	9.35489	9.06606	8.73687	8.75092	8.86709	9.08379	8.70144	8.94983	8.70858	8.50091	8.99822	9.18416	9.16524	8.66884	8.79192	8.9926	8.92815	9.24101	8.93263	8.84364	9.11918	8.91221	9.09629	9.46098	8.99822	9.01128	8.76091	8.95844	9.06691	8.79512	9.0083	8.936
ARF4	9.01621	9.69646	9.70306	9.45399	9.56829	9.36942	9.88801	9.19641	9.49125	9.43459	9.56382	9.29371	9.27493	9.25141	9.14115	9.58373	9.55319	10.2686	9.44984	9.42532	9.42131	9.36285	9.33205	9.49697	9.22361	9.291	9.59765	9.57716	10.2686	10.0332	9.6637	9.85937	9.86504	9.37183	9.56382	9.62888	9.5743	9.02303	9.50987	9.38222	9.88374	9.82875	9.24325	9.31206	10.5907	9.47567	9.47567	9.61284	9.82089
ARF5	7.37784	7.14851	7.49759	7.23811	7.38749	7.2891	7.43061	7.77056	7.4892	7.32786	7.48373	7.61712	7.19804	7.68943	7.53427	7.26999	7.75139	7.32459	7.60563	7.91423	7.4534	7.08166	7.60644	7.52226	7.63895	7.15452	7.18605	7.31296	7.07848	7.44703	6.99893	7.16098	7.24024	7.25897	7.51091	7.2515	7.30937	7.75003	7.47063	7.27482	7.78763	7.35417	7.93165	7.13986	6.9523	7.27299	7.42455	7.6265	7.53657
ARF6	7.95319	7.73067	7.84938	7.77633	8.38534	7.50139	8.04347	8.14381	7.92654	8.10177	7.92043	8.26416	7.76928	7.89762	8.03881	8.17097	8.18981	8.29769	7.88461	7.77906	8.0582	7.85122	7.89174	7.61389	8.06604	7.85167	8.1931	8.17986	8.53496	8.38715	8.18149	8.1644	8.43515	7.85438	8.11231	8.00427	7.88412	7.4275	8.18868	8.011	8.32149	7.94792	7.98953	7.8077	8.14927	7.82159	7.85758	8.35877	8.02239
ARFGAP1	6.31736	6.21677	6.35325	6.15347	6.3739	6.51447	6.18065	6.37715	6.44387	6.14232	6.35517	6.25096	6.15286	6.32281	6.34856	6.29624	6.53393	6.54491	6.3277	6.1944	6.11944	6.10761	6.39049	6.01003	6.24026	6.19308	6.22877	6.46756	6.56806	6.22331	6.32869	6.55263	6.63114	6.30465	6.41736	6.1944	6.21238	6.24529	6.12812	6.29309	6.61951	6.01991	6.38236	6.47473	6.46626	6.19987	6.12441	6.46944	6.13015
ARFGAP2	7.07194	7.11252	7.01462	7.13086	6.9604	7.24897	7.12071	7.5187	7.15707	7.21215	7.07638	7.32237	7.04371	7.16205	7.3361	7.37028	7.19199	6.90533	7.13611	7.20644	7.00338	7.19126	7.2711	7.11076	7.15344	7.33821	6.88877	7.1048	6.99853	6.74557	7.1012	7.06714	7.0981	7.2395	6.96927	7.02312	7.19878	7.08794	7.5077	7.39866	7.02124	6.87417	7.37897	7.36855	6.7587	6.99218	7.42712	7.2183	6.82617
ARFGAP3	6.89545	7.23532	7.44703	6.99322	7.13649	7.22525	7.15813	7.00683	7.17621	6.84956	6.98496	6.67208	6.75204	6.8258	6.38823	7.1111	6.73403	7.40184	6.8958	6.62314	7.14577	6.96286	6.574	6.9905	6.79729	6.64291	7.19301	7.01569	7.54878	7.51401	7.10514	7.43137	8.16926	6.65833	6.8776	7.09556	6.87722	6.69693	7.10017	6.49793	7.27923	7.07323	6.6899	7.08166	8.27368	6.77503	6.96957	7.08233	7.16606
ARFGEF1	8.03036	7.81007	7.70901	7.69028	8.02536	8.09763	7.67197	7.71289	7.80245	7.96086	7.82251	7.79898	7.79371	7.8661	7.95803	7.76842	7.85391	7.93354	7.86114	7.71766	7.78544	7.8958	7.83624	8.09763	7.79943	8.28082	7.91853	7.97888	7.98473	7.84847	7.9745	7.87172	7.78164	7.75139	7.81568	7.85256	8.12426	7.91715	7.86428	7.83624	7.5616	7.89719	7.75789	7.92274	7.61755	7.68322	7.98715	7.81895	7.712
ARFGEF2	8.59891	8.13322	8.44222	8.34862	8.38345	8.6823	8.23049	8.39791	8.27898	8.39194	8.32641	8.26256	8.38658	8.10912	8.36917	8.16926	7.89264	8.01828	8.30187	8.35451	8.45607	8.39256	8.43708	8.42576	8.27775	8.4606	8.28489	8.09105	7.91853	7.86018	8.35632	8.25731	7.80464	8.29467	8.11177	8.49127	8.6494	8.39925	8.57243	8.36857	8.1931	8.20538	8.54986	8.57037	8.22535	8.64049	8.12317	8.35155	7.99395
ARFGEF3	5.74674	5.65968	5.76752	5.94756	5.63704	5.1803	5.25489	5.0183	5.03193	4.92365	5.33265	5.16334	5.22174	5.29161	5.23027	5.46533	4.63303	5.7339	5.69016	5.13856	5.29544	6.06375	5.52047	5.1627	5.58585	5.69384	5.48116	5.75579	4.84158	5.78435	5.27981	5.09023	5.81421	6.37004	5.36011	5.32936	6.56006	5.01235	5.04282	5.22239	5.79752	5.66747	5.38236	4.82417	5.27063	5.28376	5.2116	5.10666	5.54409
ARFIP1	6.80815	6.6099	6.51849	6.52954	6.92022	6.44625	6.50911	6.4141	6.63114	6.80431	6.63985	6.10099	6.71453	6.53961	6.28395	6.52779	6.51516	6.79349	6.5611	6.64691	6.6899	6.4744	6.63505	6.58883	6.65576	6.80033	6.40785	6.57168	6.68422	6.75134	6.6378	6.73437	6.65929	6.64949	6.38661	6.73269	6.38203	6.34431	6.8649	6.6462	6.7679	6.58952	6.66399	6.55492	6.94821	6.5825	6.778	6.43797	6.6412
ARFIP2	6.69761	6.6866	6.57973	6.63608	6.8958	6.63047	6.87211	6.66934	6.34205	6.59148	6.65867	6.49331	6.46364	6.70787	6.52275	6.4449	6.50614	6.99714	6.35483	6.45621	6.21553	6.59148	6.62082	6.80914	6.63216	6.5125	6.63248	6.37071	6.69726	6.84097	6.32125	6.62218	6.72581	6.53925	6.62946	6.78293	6.76134	6.61585	6.58542	6.73502	6.48695	6.29374	6.81968	6.43166	6.9891	6.35419	6.66431	6.51718	6.66772
ARFRP1	5.55048	5.4965	5.32679	5.38565	5.36897	5.63077	5.11885	5.39482	5.44669	5.55637	5.60392	5.56601	5.61409	5.33799	5.65277	5.71255	5.46598	5.34258	5.43826	5.48662	5.44017	5.35369	5.67591	5.67721	5.25689	5.54862	5.62285	5.77074	5.62066	5.48789	5.45749	5.3363	5.92824	5.57911	5.56438	5.57632	5.83399	5.32039	5.6179	5.69451	5.84486	5.49097	5.57663	5.76879	5.58964	5.57208	5.3046	5.30396	5.53393
ARG1	2.53502	2.57064	2.19945	2.2915	2.28958	2.33021	2.55645	2.4788	2.29632	2.47274	2.41734	2.35458	2.74324	2.59006	2.35001	2.40026	2.43492	2.39524	2.33546	2.59253	2.28005	2.37697	2.28495	2.33845	2.51078	2.17793	2.356	2.68308	2.26316	2.49884	2.42352	2.23731	3.22467	2.34015	2.48066	2.29386	2.54349	2.38826	2.5153	2.33688	2.72432	2.68871	2.36445	2.24048	2.58316	2.26057	2.61233	2.33845	2.22137
ARG2	4.71663	6.13076	6.54092	5.69202	5.13629	5.31342	4.50352	4.75777	4.91144	4.46248	6.41473	5.48789	4.79924	4.34497	5.02946	5.41494	7.60935	5.92603	4.36954	4.47637	4.97413	4.29684	5.66436	4.2078	4.66175	5.14761	4.94601	6.5218	6.61064	5.75028	6.02276	8.14436	7.2895	4.13335	6.44121	5.08466	5.72066	6.29277	4.88409	5.64244	6.7282	5.49398	5.33198	4.04899	7.52384	4.57907	4.78593	6.17872	6.51849
ARGFX	2.36445	2.55379	2.54489	2.57124	2.48308	2.47534	2.62822	2.48066	2.6469	2.73737	2.65562	2.45153	2.72721	2.52595	2.46924	2.69477	2.49637	2.56466	2.39773	2.6248	2.50133	2.40583	2.55379	2.42051	2.67509	2.67719	2.47192	2.47704	2.54695	2.77485	2.77399	2.63601	2.85495	2.57925	2.31637	2.81685	2.7414	2.47625	2.44383	2.76824	2.61288	2.50377	2.43087	2.52211	2.55645	2.60414	2.7332	2.57863	2.61889
ARGLU1	8.35632	8.34919	7.97984	8.18809	8.06149	8.49127	8.55522	8.17929	8.55594	7.97496	8.10122	8.27423	8.45934	8.50644	8.12157	8.12157	8.4606	8.11753	8.28434	8.36728	8.24071	8.25116	8.20141	8.41745	8.56482	8.42953	7.99921	7.96778	8.00536	8.22431	7.92559	8.18919	8.31508	8.33175	8.10278	7.99974	8.29652	8.18701	8.20701	7.84717	8.04397	8.30378	8.3013	8.28253	7.94188	8.21509	7.98953	8.42513	7.5585
ARHGAP1	9.2074	9.30108	9.19093	9.27147	9.10123	9.22018	9.69646	9.72365	9.30355	9.44839	9.21437	9.57866	9.79249	9.35347	9.24688	9.75699	9.47848	9.68332	9.59323	9.80222	9.35094	9.80797	9.41038	9.20514	8.74249	8.9621	9.48551	9.55026	9.16524	9.46985	9.56382	9.06212	8.96585	9.90334	9.41181	9.2526	9.41849	9.42532	9.86504	9.28213	9.54546	9.28967	9.44702	9.13043	9.06106	8.92572	9.42258	9.49996	9.25982
ARHGAP10	7.374	7.48802	7.42564	7.71912	7.33276	7.55559	7.83188	8.03679	7.98661	7.43939	7.48762	7.61589	7.40599	7.65172	7.71289	7.33347	7.52708	7.49196	7.15957	7.67074	7.42308	7.60815	7.60043	7.66316	7.66906	7.71813	7.32276	7.63646	7.2306	7.13119	7.40412	7.21364	7.17027	7.57284	7.45266	7.39096	7.54333	7.62732	7.62199	7.52829	7.68561	7.41768	7.46514	7.76049	7.27964	7.55269	7.89673	7.39289	7.38749
ARHGAP11A	3.12212	3.1224	3.19078	3.44451	3.17402	3.18726	3.515	3.60357	2.76526	3.82372	3.423	2.66311	3.34003	3.09939	3.23075	3.04892	3.84214	3.9308	3.10963	3.42943	3.5493	2.98107	3.31601	3.34381	3.43277	3.73912	3.00253	3.99852	3.3824	3.21485	3.34732	3.28357	3.02724	3.18156	4.20038	3.37414	3.37732	3.27123	3.71221	3.64233	3.37199	2.98623	5.0205	3.21514	3.10735	3.21358	3.26163	3.12472	3.1781
ARHGAP11B	3.17434	3.19534	3.30241	3.44513	2.66145	3.57865	3.70292	3.36283	3.33781	3.71315	3.16996	2.96961	3.0797	3.29856	3.16226	3.072	3.95006	3.70744	2.9558	3.07835	3.35442	3.01106	3.42456	3.276	3.07233	3.12149	3.21575	3.37034	3.44357	3.22029	3.17312	3.34929	3.09908	3.47686	3.74658	3.16965	3.22692	2.99248	3.15284	3.25082	3.04233	2.9558	3.97146	3.30582	3.14835	3.31066	3.49329	3.18797	3.11217
ARHGAP12	7.81135	7.33347	7.61223	7.48188	7.59917	7.34376	7.33313	7.53583	7.31785	7.53227	7.12502	7.18883	7.72128	7.50066	7.6265	7.36589	7.63729	7.58984	7.55308	7.64183	7.4892	7.6351	7.60158	7.32934	7.50528	8.02239	7.81846	7.43212	7.34039	7.23881	7.60815	7.55308	6.62614	7.79898	7.50811	7.45386	7.35687	7.65588	7.78503	7.04371	7.09451	7.53345	7.04403	7.71289	7.01849	7.50491	7.7346	7.71159	7.71813
ARHGAP15	4.7733	4.93335	5.29671	4.88011	4.77712	4.74213	5.90547	4.88243	5.29804	4.92757	5.02597	4.86502	5.06529	5.1724	5.06102	5.10799	5.4637	5.15578	4.99592	4.93036	5.37182	4.85504	4.97413	5.39118	5.26668	5.1691	5.00377	5.28442	5.11885	4.9437	4.94729	4.77553	4.798	4.76909	5.22304	4.98569	4.89181	5.5479	4.33994	4.57226	4.87486	5.26731	4.92202	5.08697	4.19062	4.84538	4.66913	5.23486	4.88731
ARHGAP17	7.74699	7.58867	7.82826	7.77413	7.81799	8.14598	7.64063	8.07787	8.12687	7.65725	7.84763	7.38906	7.86658	7.80161	7.89357	8.12631	7.562	7.85211	7.87722	7.99638	7.59917	7.93592	7.58786	7.78081	7.63469	7.90513	8.02492	7.85573	7.77325	8.3415	8.12631	7.99737	7.62359	7.89858	7.77238	8.17036	7.84529	7.40636	7.68442	7.44241	7.7015	7.92321	8.01728	7.82826	7.49678	7.68776	7.72462	7.87446	7.73678
ARHGAP18	6.49596	7.15344	7.02345	7.00713	6.97497	6.58679	7.04851	6.63954	7.24618	6.83974	7.0743	7.00851	6.74293	7.15236	6.53557	6.99613	6.79897	7.47746	6.85337	6.48364	6.24093	6.58778	6.80532	6.79694	6.73269	6.39637	6.55942	7.26015	7.24284	7.07031	6.9891	6.79694	7.16151	6.52675	6.9287	6.57168	6.41017	6.97636	6.37698	6.39735	7.29871	6.70817	7.01025	6.46626	6.82036	6.7507	6.48166	6.8738	7.94891
ARHGAP19-SLIT1	3.22787	3.1856	3.19372	3.06838	2.98937	2.95509	3.0984	3.17841	3.09617	3.28605	3.30015	3.2123	2.98073	2.9714	3.05905	3.17187	3.12405	3.19141	3.17312	3.06303	3.25914	3.16741	3.02226	2.86389	3.00835	3.22787	2.91455	3.00835	2.91858	3.05649	2.89275	3.16294	2.93655	3.05873	3.06036	3.11185	2.9985	2.97895	2.93032	3.1037	3.02051	3.0831	3.06908	3.26381	2.98516	2.86547	3.14179	2.90711	2.96048
ARHGAP20	3.80994	3.77759	3.63691	3.88469	3.83315	3.95068	5.49427	3.61249	4.12508	3.50178	3.86732	4.23542	3.82536	3.65921	3.98335	3.83069	3.74658	3.60133	3.67544	3.51694	3.83991	3.66537	3.82728	3.69309	3.74103	3.77629	3.4988	3.58945	3.79121	4.33111	3.60133	3.59973	3.5458	3.71782	3.82569	3.70837	3.65078	3.7831	3.62693	4.18632	3.45494	3.69502	3.66832	3.71584	3.64043	3.59076	3.6289	3.60037	3.78527
ARHGAP21	8.37742	8.14879	8.2265	8.0373	8.22875	8.39925	8.78333	8.08844	8.63094	8.59681	8.42696	8.12368	8.1573	8.31445	8.40733	8.27775	8.63094	8.79119	8.31387	8.43336	8.34404	8.35815	8.47756	8.39493	8.67107	8.65243	8.23683	8.84198	8.57934	8.56339	8.30977	8.42636	8.54029	8.19803	8.72309	8.28195	8.56895	8.37921	8.07269	8.56831	8.54562	8.52621	8.25678	8.29652	8.79667	8.33462	8.0567	8.30508	8.19422
ARHGAP22	3.70805	3.56032	4.17772	3.88376	3.86021	3.78996	3.75144	3.95964	3.74758	4.12031	4.17739	4.2211	4.07774	3.86508	4.17832	4.17447	4.14059	4.33475	4.14404	3.89101	3.79316	3.8599	3.71646	4.00078	3.73789	3.74948	4.0765	4.26988	4.46188	4.37056	3.90271	4.08156	4.24339	3.79183	4.27905	4.36033	3.58851	4.00829	3.96227	4.09136	4.36232	3.65013	3.73204	4.00571	4.03094	3.77569	4.01057	3.83473	4.13213
ARHGAP23	6.16227	6.27721	6.27344	6.73668	6.56575	6.37938	6.17777	6.53092	6.57237	6.82757	7.02239	6.64691	6.31542	6.4633	6.47539	6.61028	6.3141	7.01498	6.47671	6.41865	6.08924	6.66266	6.6025	6.17777	6.57436	6.22908	7.1136	6.803	7.17657	7.15885	6.61755	6.79829	7.0412	6.29179	6.95325	6.69191	6.40066	6.52474	7.04438	6.79897	6.9808	6.48235	6.9084	6.61619	7.134	6.26142	6.76888	6.69289	6.6025
ARHGAP24	7.83359	7.52309	7.09741	7.77238	7.45902	7.31116	7.24762	7.76972	8.05985	6.70925	6.58646	6.65672	7.14331	7.45971	7.11683	6.95665	7.4943	7.45785	6.61267	7.44093	7.54333	7.64142	7.40143	7.52186	7.86339	8.14381	6.59719	6.91039	7.05267	7.55074	7.35494	6.87589	6.51913	7.80245	7.12142	7.26228	7.84572	7.40599	7.27811	6.87524	7.34376	7.46047	7.32823	7.00683	7.00199	6.89445	7.74358	7.31825	7.63603
ARHGAP25	5.02471	4.84697	4.73783	4.91681	5.07836	5.02658	5.48149	5.23228	5.43153	4.93596	5.34804	5.02691	5.10444	5.15386	5.08665	5.35433	5.1119	5.02184	5.19741	5.19251	4.9134	5.20446	5.01859	5.06431	5.27581	5.13064	5.13031	5.26637	5.3527	5.27981	5.09897	5.28477	5.42132	4.83286	5.08499	5.01269	4.67112	4.99431	4.85015	5.10963	5.44274	5.01437	5.04039	5.32455	5.23324	5.35557	5.30302	5.0742	5.15679
ARHGAP26	9.24442	9.08379	8.6748	8.99907	8.91378	9.20286	8.61894	9.11502	9.69314	8.72386	8.78648	8.68919	8.7761	9.14941	8.90886	8.72868	8.78333	8.56482	8.58142	9.07581	8.70299	8.94235	9.10761	9.2657	9.04259	9.27728	8.76588	8.77451	9.10761	9.06884	9.02787	8.87755	9.26109	9.30355	8.9686	8.67107	9.29371	9.08582	9.19521	8.72076	8.936	8.59327	9.04942	8.84593	8.57664	9.04259	9.32454	8.95593	8.78885
ARHGAP27	5.63235	5.12173	5.38598	5.27513	5.39482	5.37217	5.32969	5.38765	5.2077	5.37806	5.39799	5.29606	5.4476	5.48406	5.30171	5.33663	5.11028	5.15257	5.37511	5.46935	5.18389	5.6311	5.31342	5.24568	5.39514	5.2048	5.85281	5.49296	5.31175	5.58141	5.65968	5.44436	5.49427	5.21692	5.41242	5.47997	5.42824	5.33765	5.23486	5.32583	5.46271	5.33128	5.46082	5.23869	5.41276	5.49038	5.03912	5.30135	5.24506
ARHGAP27P2	5.86959	5.49749	5.95428	5.87597	5.71781	5.41912	5.09052	5.51018	5.98785	5.45688	5.70819	5.6681	5.62189	5.70168	5.43889	5.73076	5.59121	5.42961	5.74398	5.79034	5.05582	5.58491	5.71596	5.76241	5.65906	5.46114	5.70879	5.84267	5.58335	5.83584	6.04367	5.7723	5.91895	5.7751	5.47035	5.41401	5.6568	5.671	5.9916	5.23486	5.59057	5.84865	5.87374	5.47166	5.35621	5.57178	5.53522	5.86368	5.7941
ARHGAP28	4.06115	4.26216	4.21028	4.14883	4.60895	3.97438	4.24373	3.92561	4.25148	4.27018	4.00505	4.01026	4.50245	4.3918	4.31878	4.24529	4.21119	4.72195	4.50352	4.41898	3.89235	4.84633	4.01529	4.34497	4.31429	4.28464	4.14155	3.99605	4.12094	4.24409	3.83799	4.03035	3.84977	3.94578	4.23219	4.50245	3.99573	4.57746	4.17387	4.39305	4.09136	4.45765	3.86764	4.08187	4.34366	4.18019	3.96386	4.07962	4.42217
ARHGAP29	7.49356	7.14299	7.52747	7.53891	7.51511	7.75705	7.78081	7.43829	7.57941	8.08698	8.02888	7.49512	7.80416	8.01577	7.60815	7.5073	7.5979	8.06149	8.11545	7.68521	7.43249	8.06964	7.68604	8.37421	7.62241	7.7015	7.37861	7.48109	7.75355	7.85525	7.47899	7.68521	7.53382	7.53183	8.08442	7.83996	7.40184	7.90989	7.76885	7.36889	7.59026	7.48067	7.81226	7.98567	7.17169	7.66649	7.86386	7.68943	7.89308
ARHGAP30	4.25939	4.31845	3.94807	4.19321	4.03157	4.45211	4.66338	4.06366	4.40095	3.89235	4.27049	4.65885	4.02815	4.35283	4.09486	4.05438	4.08724	4.35707	4.16789	4.06595	4.41015	4.08126	4.23411	4.66754	4.40875	4.31972	4.19909	4.47542	4.97613	4.57032	4.38825	4.23	4.69856	4.14883	4.36918	3.9873	4.00695	4.07524	3.63592	4.36631	4.78272	4.01026	4.01914	4.0572	4.78534	4.14249	4.07616	4.49954	4.39497
ARHGAP31	8.44903	8.82582	9.0172	8.5269	9.01128	8.63253	8.78648	8.76415	9.07481	8.60945	9.26801	8.75404	8.70144	8.74626	8.79349	8.1327	8.65477	8.44038	8.61242	8.76983	8.63464	8.57867	8.55594	8.54491	8.8193	8.82425	8.71541	8.9248	8.55858	8.66959	9.15573	8.88444	8.20595	8.29652	8.96033	9.11808	8.82982	8.70059	8.79748	9.15256	8.55189	8.81759	8.81843	8.4685	8.39609	8.93165	8.44222	8.95065	8.7959
ARHGAP32	5.98346	5.92666	6.00788	6.29977	6.46011	6.36619	6.58348	6.46976	6.69897	5.8668	6.15412	6.28887	6.44791	6.47339	6.308	6.14293	6.25822	6.26903	5.7005	5.97586	6.10453	6.20244	5.93085	6.22698	6.3167	6.11853	6.15597	6.30303	6.5045	6.93285	6.12653	6.40851	6.18034	6.21117	6.16328	6.33665	6.02736	6.23298	5.75803	6.07396	6.26487	6.08806	5.91425	6.09349	6.18579	6.01869	6.03333	6.4144	6.34431
ARHGAP33	4.69427	4.49592	4.39272	4.43982	4.44077	4.54587	4.41866	4.22356	4.60293	4.39052	4.41544	4.60063	4.73464	4.54587	4.394	4.50481	4.80518	4.52001	4.34428	4.46662	4.49214	4.47958	4.59677	4.14404	4.17924	4.49497	4.55234	4.66882	4.54072	4.41478	4.52569	4.44697	4.3206	4.78627	4.43823	4.74308	4.63139	4.56936	4.75615	4.48406	4.6112	4.55793	4.56655	4.41079	4.62506	4.65201	4.59968	4.46022	4.51486
ARHGAP35	8.97046	8.70217	8.74935	8.43085	8.94428	8.62541	8.44722	8.77288	8.58679	8.74782	8.59746	8.76822	8.96959	8.5256	8.94042	8.52424	8.59389	8.52163	8.93777	8.69906	8.67852	8.73091	8.81759	8.76339	8.51043	8.60317	8.59681	8.57388	8.49653	8.43838	8.58407	8.40921	8.504	8.68766	8.47298	8.71848	8.94618	8.72466	8.73389	8.69758	8.70059	8.81495	8.81177	8.73461	8.63464	8.90635	8.80848	8.32328	8.22704
ARHGAP36	3.25269	2.99711	3.25562	3.16612	3.10703	3.2757	3.12635	3.109	3.08133	3.07268	3.07807	3.29284	3.12439	3.01106	3.11373	3.08239	3.00901	3.31187	3.15572	3.00734	2.98768	3.21874	3.16996	2.94132	3.14964	3.19048	3.25656	3.30548	3.09939	3.24122	3.21451	3.23172	3.16741	3.11279	3.2607	3.16196	3.12018	3.19372	3.22216	3.09261	3.158	3.01949	3.36087	3.01071	3.31443	3.06602	3.17873	3.17626	3.07505
ARHGAP39	4.99459	4.9134	4.65885	4.74657	4.78207	4.93563	4.64016	4.99493	4.66209	4.8457	4.65463	4.89374	4.66434	4.43444	4.58136	4.95866	4.49987	4.97448	4.68306	4.8899	4.71114	4.55048	4.83451	4.79546	4.50609	4.71763	4.96031	4.68207	4.97123	5.32647	4.77268	4.66913	4.98501	4.785	5.02217	4.7674	4.83935	4.9844	4.80454	4.97548	5.03096	5.17039	4.89243	4.77042	5.19675	4.82132	4.69364	4.74852	4.66075
ARHGAP4	5.36044	6.05592	5.61377	5.81389	6.23393	5.77886	6.33309	6.07841	6.10761	5.69648	6.16477	6.19931	5.68608	6.10165	5.6428	5.99373	6.27314	6.12037	6.10621	5.58681	5.59657	5.68288	5.96993	5.36535	5.79849	5.91677	5.84452	6.2892	6.40401	6.08895	5.98158	6.25887	6.44657	5.74611	6.27659	5.9844	5.96993	5.98091	5.54255	6.06957	6.4144	5.63765	6.24529	5.80076	5.79752	5.88219	5.79947	6.55765	5.96388
ARHGAP40	3.70358	3.45946	3.09682	3.55625	3.35409	3.53688	3.14608	3.31066	3.17248	3.7469	3.52104	2.96497	3.47431	3.02261	3.40099	3.26542	3.31634	3.31799	3.66153	3.44421	3.38081	3.04637	3.55172	3.36313	3.1314	3.12306	3.57253	3.39491	3.61665	3.76232	3.29599	3.26891	3.49523	3.53594	3.23816	3.28482	3.15443	3.35537	3.10933	3.29821	3.59454	3.55427	3.4911	3.28197	3.30582	3.43574	3.25082	3.31311	3.53509
ARHGAP42	6.99394	7.27076	6.87245	7.04371	7.09702	6.82757	7.05367	7.23388	6.94659	6.98388	6.4196	6.77604	7.10201	6.77702	6.9874	6.61755	7.57773	7.24544	7.2223	7.20312	7.3584	7.04948	7.1578	7.10235	7.07261	7.37593	7.03838	6.51587	7.03222	6.6784	7.04371	6.74524	6.9652	6.88299	6.9728	7.01644	6.68011	7.47025	7.50176	6.7706	6.77136	7.31941	6.97497	6.96357	7.18639	7.00929	7.13187	6.81491	7.04607
ARHGAP44	6.03552	5.74367	5.95137	5.96009	5.95826	5.8195	5.36535	6.04622	5.50858	5.9988	6.04743	5.68102	5.86831	5.52364	5.8853	5.60897	6.05027	5.61566	5.65551	5.92633	5.84706	5.98216	5.64179	5.53137	5.4821	5.80672	5.83862	6.01524	5.56377	5.2287	5.6263	5.77139	5.09504	5.60897	6.0321	5.6383	5.60488	5.99287	5.93936	6.14637	5.63765	5.65874	5.95979	5.68731	5.90836	5.73233	5.95459	5.31575	5.64726
ARHGAP45	5.37027	5.45593	4.67688	4.68542	5.0028	4.73919	5.39252	5.03717	5.10381	5.21659	4.81842	5.27349	4.89307	5.43985	5.24442	5.10411	4.95679	5.03586	5.04843	4.95117	5.14345	4.65592	5.08336	5.2198	5.2496	4.7674	5.05447	5.18588	5.22611	5.41625	5.18522	5.14858	5.34839	4.93433	5.00188	4.67749	4.73401	4.97582	5.16397	4.87486	5.51502	4.71367	5.30913	4.83124	5.1724	5.06396	5.19931	5.2529	5.16237
ARHGAP5	8.61317	8.40422	8.64431	8.21174	8.48745	8.32641	8.16926	8.0134	8.17877	8.43907	8.32825	8.18202	8.47103	8.40733	8.41175	8.48745	8.54423	8.64506	8.50527	8.41554	8.578	8.47886	8.40482	8.67107	8.1644	8.64722	8.81336	8.51573	8.83314	8.55457	8.58333	8.50644	8.78573	8.47886	8.41427	8.53356	8.38598	8.36604	8.43642	8.50976	8.26416	8.70144	8.35097	8.66658	9.04163	8.57097	8.66429	8.53151	8.36857
ARHGAP5-AS1	7.37102	6.69627	6.87349	6.63381	6.52275	6.34651	6.15253	6.96186	5.64539	6.98877	6.56216	7.27811	6.43433	6.46657	7.19911	7.04913	7.10729	7.0876	7.43398	6.7048	6.82409	6.613	6.94954	7.1454	6.53223	6.91481	6.9414	6.79489	6.6714	6.61397	6.33183	6.09315	6.8115	6.47081	7.55347	7.11501	5.94982	7.22087	6.70817	7.01987	6.92601	7.04339	7.25645	6.75506	6.83222	6.69457	6.99893	6.22239	7.10626
ARHGAP6	5.88315	6.38433	5.79379	6.09047	5.89248	6.08954	6.38953	6.06587	6.64225	6.03671	6.00102	6.28787	6.19535	6.45422	6.40851	6.18701	6.41639	5.66186	5.78043	6.25952	6.19594	6.4141	6.15159	6.21052	6.54591	6.36523	5.71474	5.86398	6.0443	6.24783	5.47614	5.75643	6.28459	5.81983	6.25983	5.91798	6.20835	5.76399	6.20151	6.04463	6.42616	5.78882	6.57468	6.50083	5.64757	6.04175	5.86617	6.23039	6.27372
ARHGAP9	4.61966	4.91999	5.02471	4.66209	5.06102	4.9085	5.2374	4.97548	4.95737	4.53554	5.5263	5.03812	4.79609	5.15547	5.09731	5.1685	5.37182	5.174	4.785	4.8432	5.3699	5.01797	5.02339	4.84032	5.11555	5.00579	5.26075	5.30206	5.09473	5.27648	4.95546	5.16428	5.44856	4.93661	4.84982	5.22239	4.62673	4.90017	4.72363	5.24892	5.04245	4.87617	4.77008	4.70314	5.21492	5.09409	4.99788	5.19931	4.83649
ARHGDIA	7.24657	7.91668	7.51252	7.6538	7.91475	7.84938	8.11951	7.48453	8.03329	7.35227	7.94188	7.43977	7.14708	7.94462	7.41165	7.57599	7.66732	8.21732	7.28331	7.25432	7.65678	7.31825	7.41395	7.12071	7.55728	7.01816	7.53265	8.22134	8.34404	7.98567	7.75355	7.92459	8.06814	7.31189	7.93735	7.5842	7.52034	7.13882	7.13986	7.65854	8.26476	7.35765	7.84259	7.62818	8.36061	7.47707	7.35687	7.71289	7.95319
ARHGDIB	7.83718	8.16497	8.58074	8.18255	8.51643	7.72633	9.09216	8.14277	8.07317	8.25965	8.44659	8.33403	7.73887	8.4743	8.63024	7.99239	8.7254	8.43642	8.07013	8.23847	8.45671	8.19638	8.35632	8.39377	8.44722	8.33227	7.9345	8.76752	9.03383	9.18863	7.88367	8.14175	8.46712	8.51445	8.92387	8.20595	7.8148	8.24131	7.80416	8.31564	8.84198	8.53633	8.38117	8.71157	8.52227	7.99045	8.26256	8.25965	8.67107
ARHGDIG	4.68306	5.36272	4.55364	4.49497	4.10128	4.51001	4.80518	5.35039	5.00644	4.31035	5.1323	5.05907	4.43788	5.32804	4.65753	5.15679	3.74164	4.58435	4.97818	4.8476	4.89469	4.53779	4.6254	5.70136	4.09256	5.16787	5.10504	4.82822	4.34526	4.72926	4.25017	5.29349	4.50839	4.62867	4.10703	4.91077	4.52284	4.14946	4.6254	4.20328	4.1714	4.68769	5.10024	4.69268	4.29742	4.87813	5.38534	4.57584	5.63636
ARHGEF1	5.78501	5.51339	5.7506	5.59565	5.98666	5.80298	6.02831	5.74642	6.09192	5.98725	6.19374	5.70757	5.50341	5.5692	5.93873	5.76179	5.72696	5.7944	5.7885	5.96287	5.63858	5.73922	5.66374	5.58335	5.87305	5.85121	5.76335	5.87629	6.21801	6.10696	5.9381	5.65968	5.97876	5.73455	6.07367	5.55752	5.80171	5.84385	5.70879	5.856	6.09817	5.88501	6.00575	5.80363	5.91519	5.72214	5.67591	5.76942	5.63858
ARHGEF10	6.04839	5.77479	6.07589	6.01898	6.10696	6.41803	6.02377	6.08678	6.58714	6.17488	6.34948	6.48498	6.21238	6.56381	6.58679	6.48235	6.73915	6.16389	6.38661	6.21741	6.15692	6.24469	6.16129	6.01683	6.52244	6.16813	6.09411	5.87273	6.30829	6.22877	6.2183	6.12503	6.52541	6.34754	6.483	6.2991	6.06863	6.33858	5.94244	6.25347	6.24151	6.33538	6.28044	6.37491	6.39115	6.46393	6.37295	6.29784	5.80519
ARHGEF10L	6.75275	6.54491	6.59524	6.39735	6.71618	6.63381	6.49396	6.54827	6.57003	6.80951	6.70171	6.66368	6.53719	6.80815	6.69897	6.62912	6.62483	6.45817	6.56739	6.65206	6.74293	6.57706	6.82987	6.56907	6.58577	6.41899	6.75804	6.76413	6.61233	6.5208	6.8279	6.56181	6.4141	6.77406	6.62185	6.36169	6.75736	6.9091	6.61095	6.81017	6.79137	6.34397	6.51286	6.65867	6.2991	6.78691	6.76761	6.60824	6.54157
ARHGEF11	6.97906	6.46131	6.50384	6.62684	6.80914	6.71387	6.56078	6.59904	6.75275	6.81526	6.85914	6.87417	6.72115	6.96186	6.84956	6.54658	6.73742	6.86151	6.57739	6.79792	6.91146	6.75169	6.85477	6.80466	6.58286	6.96725	6.55326	6.54658	6.7048	7.01987	6.58414	6.58479	6.18163	6.66001	7.0037	6.61028	6.90037	6.80199	6.69318	6.82409	6.9442	7.03739	7.01987	6.88236	6.77471	6.84759	6.71485	6.59719	6.2652
ARHGEF12	9.91198	9.84926	9.61959	9.52756	10.1676	10.0595	9.28967	9.56671	9.95284	9.85498	9.70992	9.49568	9.69153	9.66681	9.79442	9.79442	9.87749	10.0356	9.72877	9.3642	9.60977	9.99561	9.6637	9.59619	9.28466	9.79249	9.89241	9.56523	10.0332	10.1331	9.83085	10.0332	10.1701	9.60678	9.97932	10.1676	10.0105	9.85937	9.44553	9.5728	9.33938	9.74287	9.5159	9.61128	9.74951	9.6637	9.73754	9.69314	9.61465
ARHGEF15	6.18482	6.30137	6.6707	6.33828	6.68727	6.78967	6.60521	6.65833	6.69523	7.03977	6.83089	6.7659	6.57304	6.56006	6.67878	6.65477	6.7744	6.78363	6.70302	6.75574	6.44888	6.54491	6.55263	6.75506	6.43889	6.23964	6.6784	6.45295	6.89271	7.06262	6.46851	6.52113	7.07602	6.46976	6.8159	6.67105	6.56972	6.61884	6.397	6.70033	7.16277	6.99149	6.74968	6.46789	7.48845	6.5389	6.52575	6.7942	6.14232
ARHGEF16	4.09099	3.93246	4.01946	3.91598	4.10902	4.05562	3.87829	3.98504	4.28887	4.2081	4.10738	4.16333	3.90663	4.15304	4.17326	4.09807	4.163	3.84819	4.0711	4.30815	4.07358	4.11704	3.8567	3.85038	4.3238	4.19552	4.23442	4.32953	4.10673	4.47542	4.16397	4.05819	4.22388	4.10802	4.17107	4.01529	3.98765	3.87703	3.82696	4.01622	3.84312	4.08724	3.71315	4.19221	4.00926	4.28529	3.94578	4.30026	4.01499
ARHGEF17	7.14743	7.47137	6.9414	7.1538	7.8903	7.65172	7.15202	7.53544	7.8589	7.29573	7.562	7.44584	7.06821	7.41127	7.21544	7.23704	7.35953	7.52708	7.5299	7.46514	7.08267	7.42108	7.49796	7.00788	7.45971	7.03291	7.22598	7.46008	7.68943	7.64882	7.06262	7.3186	7.2704	7.41913	7.74661	7.16958	7.67326	7.712	7.38342	7.52423	7.42347	7.45666	7.57599	7.04571	7.91578	7.55151	7.69535	7.39586	6.82036
ARHGEF18	5.90363	5.72756	5.84353	5.71721	5.82997	5.89151	5.79129	5.49837	5.66497	5.82706	5.65305	5.53587	5.67192	5.58459	5.60079	5.72816	5.76148	5.82584	5.35621	5.50728	5.65745	5.63204	5.86334	5.43695	5.35039	5.67591	5.68823	5.40799	6.10067	5.98817	5.64571	5.61279	5.63704	5.79347	5.73326	5.748	5.68764	5.55339	5.27824	5.7885	5.78272	5.43954	5.6438	5.40929	5.95584	5.77197	5.71752	5.8277	5.51084
ARHGEF19	4.78627	5.07069	4.80746	4.76777	4.6747	4.61485	4.5781	4.54722	5.14858	4.80907	4.61802	4.62571	4.59054	4.64845	4.61586	4.95613	4.79055	4.76349	5.15972	4.81975	4.63398	4.59622	4.80027	4.62439	4.80227	4.79609	4.78367	4.68963	4.66338	4.8686	5.0528	4.7064	4.88176	4.72122	4.94729	4.65134	4.78112	4.77781	4.70799	4.48378	4.82719	4.74565	4.49654	4.923	5.3197	4.61485	4.96683	4.74243	4.65365
ARHGEF2	6.32125	5.97995	6.40304	6.60077	6.32125	6.49123	6.86864	6.32187	6.17969	6.53258	6.61721	6.5261	6.5925	6.73365	6.48595	6.59356	7.20312	6.42646	6.62946	6.43068	6.82757	6.49959	6.32443	6.33378	6.5333	6.19898	6.60144	6.26487	6.37587	6.91369	6.44423	6.55665	7.09741	6.68458	6.42216	6.85977	6.16566	6.60383	6.42248	6.49087	6.801	6.86151	6.72344	6.49159	6.47938	6.59289	6.26903	6.39115	6.27418
ARHGEF26	4.23607	4.87586	4.46534	4.64293	4.63034	4.88827	5.38303	4.69333	5.62533	4.6685	4.54885	4.90782	4.33607	4.42186	4.55141	4.7518	4.8712	4.99984	4.28369	4.2081	4.63268	4.64016	4.55364	5.17899	4.8934	4.18728	3.73692	4.21119	5.00644	4.44697	4.02939	4.65621	4.9437	4.54458	4.55501	4.48992	4.3758	4.7587	4.86598	5.29559	4.69555	4.61216	4.98736	4.06266	4.62938	4.27203	4.63815	4.18144	4.23219
ARHGEF28	4.73036	4.51096	4.61087	4.95769	4.66535	4.98873	5.62567	4.73657	4.4689	5.13396	4.63658	4.65559	4.99338	4.85633	5.08956	4.46788	4.48866	5.1766	4.78927	4.73952	4.71795	5.04144	4.79154	5.084	5.10191	5.09117	4.67656	4.7733	4.42153	4.34799	4.46375	4.58804	4.3267	4.95016	5.10603	4.94241	4.80907	4.44985	4.96956	4.56274	5.08097	4.83253	4.96619	4.86145	4.11604	4.50416	4.79417	4.49345	4.58008
ARHGEF3	6.31508	6.23551	6.4323	6.06988	6.47938	6.58445	6.3007	5.91395	5.54533	5.9947	5.8791	6.04808	6.27344	6.03762	5.94663	6.19374	6.83538	5.97876	6.40622	6.00696	5.74931	6.36363	6.40557	6.04868	6.15035	6.43399	6.59183	6.1928	5.94695	6.15412	6.1262	6.12128	5.73201	6.45817	5.8195	6.19931	6.57201	6.41507	5.75743	5.95267	5.86492	6.26015	6.12411	5.92186	5.99818	6.06893	6.02663	6.04082	6.51784
ARHGEF37	6.65414	6.13172	6.41639	6.28297	6.58747	6.20592	6.43132	6.47901	5.58964	6.63643	6.61649	6.12128	6.91341	6.74228	6.85606	6.31242	6.38464	6.0665	6.75541	6.54967	6.51349	6.68626	6.61267	6.70956	6.18998	7.00885	6.78465	6.36106	5.83953	6.28169	6.74623	6.51179	6.05877	6.63954	6.4506	6.36457	6.69659	6.51849	6.62649	6.71354	5.80549	5.7586	6.80033	6.45227	5.87568	6.98183	6.3077	6.308	6.46259
ARHGEF38	2.93725	2.85573	2.61769	2.74785	2.73828	2.7442	2.75454	2.68611	2.72145	2.92846	2.77353	2.75319	2.82982	2.97931	2.76612	2.8235	2.76258	2.54833	3.01138	2.70186	2.82623	2.89853	2.75638	2.89311	2.64268	2.91925	2.94767	2.78443	3.00935	2.71572	2.69126	2.70429	2.55379	2.78165	2.79948	2.91788	2.74055	3.12337	2.95942	3.08797	2.8108	2.64478	2.77226	2.70237	2.91599	2.80489	2.8861	2.76218	2.85216
ARHGEF39	4.35771	4.09519	4.20038	3.90721	4.11738	4.15887	4.08787	4.47247	4.28951	4.10099	4.0739	4.45957	4.29112	4.37836	4.23731	3.95769	4.43006	4.17864	4.13777	4.2483	4.06531	4.07075	4.22545	4.55893	4.25079	4.14591	4.19552	4.27588	3.97825	3.98765	4.21028	4.12125	4.00338	4.14219	4.26589	4.09486	4.40707	4.22576	3.97725	4.12981	4.31907	4.051	4.51748	4.188	4.36138	4.20392	4.06628	4.17354	4.38926
ARHGEF4	4.5781	4.17007	4.21758	3.92247	4.30531	4.75379	4.41049	4.68506	4.15074	4.10034	4.3328	4.48287	4.20453	4.42217	4.03003	4.2843	4.14374	4.37448	4.2552	4.71401	4.55263	4.33311	4.44307	4.11387	4.58868	4.40256	4.80873	4.32159	4.05169	4.36496	4.51391	4.78176	4.67625	4.42313	4.22171	4.43788	4.12981	3.9182	4.32287	4.14343	4.32159	4.17864	4.50745	4.42782	4.49404	4.1837	4.28085	4.32637	3.96003
ARHGEF40	5.51675	5.44537	5.63395	5.36865	6.37233	5.78661	6.10977	5.36931	5.65365	5.79557	5.70911	5.90806	5.68102	5.63462	6.23103	5.83399	6.22331	5.71564	5.86617	5.748	5.633	5.82901	5.61183	5.60836	5.80672	5.49296	5.81851	5.9349	6.04681	6.27852	5.2821	5.89218	5.87659	5.40499	6.19473	5.85409	6.03948	6.33246	5.45207	5.62663	6.06375	5.90741	5.96993	5.1346	5.80171	5.55721	5.82367	5.99111	5.46684
ARHGEF6	8.30248	8.19529	8.48352	8.03233	8.29226	7.87077	8.25904	8.47553	7.84891	8.10592	7.86568	8.39977	8.20087	7.96284	8.10018	8.36857	8.35038	7.95852	8.03427	8.52294	8.50343	8.62034	8.13057	8.01929	8.00068	8.34919	8.21792	8.26363	7.6302	7.93211	8.10224	7.77187	7.39358	8.32455	8.00842	8.18701	8.02689	8.44038	8.41046	7.88461	7.81799	8.18041	7.76453	7.82917	7.34074	7.85933	8.79667	8.00427	8.06504
ARHGEF7	7.64674	7.51017	7.49196	7.5818	7.374	7.52111	7.33898	7.59551	7.84305	7.53774	7.80636	7.51996	7.57557	7.76273	7.50491	7.35417	7.28146	7.56714	7.25976	7.7147	7.31565	7.58538	7.75667	7.68402	7.6163	7.62857	7.47063	7.43286	7.40143	7.78544	7.37028	7.51401	7.44703	7.29535	7.70414	7.47252	7.84131	7.34644	7.29982	7.6302	7.77675	7.87948	7.72762	7.4729	7.54452	7.67903	7.29942	7.31903	7.37475
ARHGEF9	8.52881	8.63399	8.48995	8.79349	8.4959	8.66203	8.10327	8.6823	8.50778	8.80138	8.24647	7.81226	8.87493	8.96762	8.12317	8.53961	8.47491	8.07682	8.47886	8.89164	8.61894	9.04163	8.40422	8.66658	8.66507	8.54168	8.59251	8.17541	7.83948	7.97686	8.71541	8.31212	7.62442	9.06405	8.18753	8.16156	8.73848	8.55326	8.98048	8.32298	8.15892	8.58205	8.17256	8.73091	7.75749	8.36539	8.58333	8.71227	8.30977
ARID1A	8.20027	7.85438	7.62775	7.84984	8.28489	8.3057	7.84352	7.93914	8.26538	8.06311	8.06918	8.3001	8.01775	7.96675	8.0134	8.28984	8.32392	7.97359	8.09661	8.08748	8.02341	8.10278	8.10433	7.81982	7.81435	7.946	8.17595	8.01929	8.27314	8.52949	8.05616	8.11387	8.11753	7.94841	8.20538	8.24879	8.22134	8.50154	7.98865	8.02638	8.1986	8.22077	8.03381	7.99493	8.25849	8.21054	8.40482	8.10278	7.37171
ARID1B	7.68561	7.6248	7.37249	7.48298	7.67579	7.5818	7.49196	7.97257	7.6907	7.44877	7.66523	7.64548	7.47484	7.67984	7.90892	7.3371	7.8247	7.6302	7.64712	7.47672	7.41654	7.58906	7.73109	7.43358	7.56122	7.75872	7.43358	7.59193	7.55559	7.46861	7.53183	7.40223	7.66732	7.82251	7.57245	7.77187	7.86794	7.47785	7.70686	7.6265	7.73153	7.71725	7.81268	7.49078	7.52708	7.82731	7.43555	7.21105	6.99508
ARID2	8.27016	8.06311	7.73247	8.02985	8.19036	8.24071	8.06457	7.90757	8.07583	8.02185	7.92744	7.56595	8.28738	8.09358	7.88885	7.98374	8.11801	8.25849	7.88885	7.95127	8.05259	8.12114	7.87266	8.14983	8.04347	7.99543	8.05309	7.9251	7.92744	8.13536	8.02443	8.17036	7.71289	8.10492	8.02936	8.11177	8.26313	8.07731	8.02588	8.15424	7.87722	8.00842	8.25395	8.06356	8.01828	8.13737	8.22875	8.18753	7.85845
ARID3A	5.41369	5.19152	4.98282	5.50728	5.49296	5.39252	5.29226	5.28273	5.43985	5.11299	5.52016	5.44337	4.96063	5.28376	5.1149	5.46656	5.50533	5.32039	5.17461	5.36371	5.16007	5.27316	5.35812	4.8537	5.28177	5.56092	5.51239	5.38866	5.44699	5.82929	5.61761	5.38461	5.74551	5.36371	5.63431	5.33265	5.47005	5.26108	5.34483	5.17336	5.62918	5.06396	5.44856	5.45178	5.90806	5.43347	5.35655	5.34258	5.18685
ARID3B	4.71699	4.61997	5.00543	4.43583	4.38696	4.64621	4.27714	4.41735	4.72656	4.33111	4.45894	4.5662	4.69555	4.455	4.40321	4.3238	4.75777	4.40675	4.49182	4.41798	4.49624	4.51812	4.38892	4.64748	4.70152	4.57294	4.19586	4.2843	4.39555	4.44307	4.60325	4.42217	4.35089	4.41049	4.43717	4.44012	4.70571	4.9134	4.28951	4.59464	4.80263	4.62506	4.4196	4.39913	4.81553	4.54396	4.50968	4.40453	4.48962
ARID3C	4.13458	4.56783	4.44889	4.26868	4.24212	4.22388	4.34616	4.33408	4.54396	4.19521	4.284	4.63173	4.25114	4.38271	4.32735	4.42347	4.28269	4.14789	4.30815	4.25387	4.3656	4.15333	4.50936	4.362	4.11154	4.03768	4.25905	4.19844	3.98204	4.53457	4.59807	4.54239	4.03314	4.67625	3.9918	4.51874	4.09327	4.59495	4.32125	4.09036	4.08663	4.69301	4.04966	4.46565	4.17387	4.40707	4.14789	4.57191	4.53064
ARID4A	6.66703	6.59183	6.5333	6.56739	6.59586	7.05814	6.30201	6.75934	6.37971	6.95426	6.81391	6.11283	6.88633	6.74837	6.50315	6.79	6.55168	6.66231	6.58011	6.47047	6.50983	6.6866	6.73777	6.86931	6.49429	7.2158	6.6397	6.27949	6.77875	6.76761	6.61197	6.48267	6.48267	6.56672	6.77736	6.79555	6.90104	6.79067	6.79453	6.37525	6.13139	6.36395	6.16968	6.67498	5.9093	6.63572	6.70787	6.6462	6.70513
ARID4B	6.08426	5.9604	5.88775	5.96731	5.89776	6.12812	6.31835	5.92084	6.14731	5.95363	6.11067	5.56856	5.90241	6.25253	5.68163	5.95919	5.80824	6.04015	6.01898	5.82929	5.95919	6.22205	6.10165	5.93331	5.60777	6.44121	5.8815	5.76942	5.83742	5.95234	5.93713	5.72124	5.82524	5.88625	5.76335	6.0321	6.28169	5.82645	6.11036	6.01869	5.75028	6.11003	5.89898	6.03271	6.19404	6.32995	6.21268	5.67464	5.76717
ARID5A	5.58712	6.19027	5.50371	5.85854	5.89649	6.53991	5.54533	5.55752	6.43006	5.80011	5.44989	5.49067	5.39991	5.6033	5.2851	5.77009	5.65394	6.01266	5.81851	5.32295	5.81229	5.541	5.4421	5.15062	5.27349	5.60806	5.92824	5.33731	5.45527	6.09666	6.0244	5.94503	6.33731	5.76179	5.43826	5.87055	6.36523	5.79314	5.75458	5.12807	5.9302	7.11864	5.51161	5.20188	5.99315	5.03942	6.43197	5.68794	5.2198
ARID5B	8.1931	9.17537	8.77135	8.58074	8.0572	8.81588	8.45934	8.31806	9.68332	8.46974	8.07371	8.6494	8.10177	8.23109	8.07173	8.48934	8.11338	8.52753	8.57315	8.19529	8.27071	7.97061	8.81091	8.10963	8.48352	9.00922	7.65087	7.72762	8.03527	8.2167	8.58818	8.38961	9.50554	8.43708	8.39256	8.80776	9.50432	8.80471	8.56005	7.80636	8.58074	9.74468	8.96297	8.13376	8.32269	7.85391	8.46586	8.40921	7.7999
ARIH1	9.76588	9.61465	9.70992	9.67015	9.69646	9.74114	9.4927	9.6163	9.52904	9.65407	9.64766	9.55626	9.74114	9.54546	9.46691	9.76588	9.44984	9.54407	9.6305	9.64599	9.81901	9.73573	9.31206	9.52756	9.57128	9.78711	9.67358	9.58211	9.54546	9.39538	9.71186	9.62426	9.47119	9.59185	9.71345	9.75336	9.63655	9.47993	9.57866	9.49697	9.63361	9.71345	9.36555	9.55626	9.53808	9.50987	9.5743	9.61779	9.41442
ARIH2	8.84513	8.9335	8.79748	9.39001	9.10227	9.51738	8.54363	8.9926	9.12521	9.17198	8.82748	8.58746	9.0259	9.13365	9.28466	9.11083	8.88533	8.43395	8.91881	9.16203	9.13365	9.22242	9.14425	8.96117	8.94336	9.69314	9.19751	8.3415	8.36857	8.46974	8.63253	8.63532	8.38534	9.03589	9.24564	9.34968	9.21316	9.25024	8.838	8.99822	8.45742	9.06996	8.89323	8.86377	8.30309	9.37183	8.92387	8.79042	8.28862
ARIH2OS	4.79218	4.83484	4.70087	4.51194	4.34396	4.86798	4.64549	4.93985	4.79055	4.82008	4.41608	4.90885	4.33048	4.53518	4.25613	4.25905	5.14731	4.64978	4.83055	4.79154	4.57191	4.58989	4.85799	4.69657	4.59968	4.55263	4.82484	4.43854	4.4531	4.50018	4.74213	4.27432	5.00879	4.95613	4.7183	5.06873	4.96717	4.46218	4.56813	4.40875	4.74534	4.34396	4.90501	4.3206	4.78627	4.86178	4.35344	4.40284	4.5113
ARL1	8.35451	8.33227	8.58205	8.70936	8.46127	8.41046	8.50914	8.5641	8.35155	8.36795	8.1843	8.40921	8.54029	8.3786	8.43708	8.72624	8.50091	8.61746	8.51043	8.84769	8.62541	8.51784	8.25339	8.60383	8.5746	8.4717	8.42891	8.6217	8.36659	8.19529	8.67784	8.50091	7.91523	8.39317	8.37172	8.33789	8.19976	8.39678	8.80392	8.20647	8.22704	8.61165	8.40611	8.57934	8.12114	8.14547	8.43461	8.57164	8.54491
ARL10	5.91242	5.74994	5.71474	5.32969	5.57272	5.84933	5.71813	5.42072	6.07494	5.90517	5.8277	6.35616	5.8825	6.08152	5.55721	6.14731	6.0373	5.50248	6.08367	5.85886	6.16417	5.70848	5.47997	5.71974	5.89218	6.11256	5.96925	5.72882	5.60422	6.22297	5.88969	6.03394	5.89522	6.00318	5.67192	5.72572	5.86799	6.12948	6.0662	5.57498	5.51704	6.10516	5.97685	5.73423	5.76116	5.82367	5.69765	6.24783	5.22542
ARL11	3.63109	3.27951	3.67164	3.75522	3.84438	3.39744	3.49652	3.96003	3.35249	3.41058	3.29886	3.39524	3.53849	3.50854	3.54547	3.49424	3.39585	3.55138	2.90939	3.32635	3.17027	3.33941	3.37444	3.40071	3.55625	3.86347	3.5458	3.46927	3.55999	3.55595	3.52104	3.47749	3.49978	3.30425	3.423	3.16099	3.34003	3.63655	3.45368	3.28605	3.9461	3.59815	3.46663	3.49204	3.2457	3.46133	3.47716	3.4417	3.54737
ARL13A	2.73002	2.59306	2.73463	2.62119	2.71668	3.01479	2.9189	2.75683	2.84662	2.86547	2.58568	2.85338	2.70129	2.64585	2.73419	2.75144	2.62236	2.66988	2.8482	2.75766	2.7635	2.79476	2.78312	2.61586	2.80159	2.62822	2.87957	2.80527	2.79864	2.85889	2.73782	2.88302	3.0124	2.93138	2.74098	2.7883	3.14274	2.74785	2.8872	2.54349	2.60654	2.73136	2.82623	2.62424	2.88302	3.24217	3.0256	3.00111	2.80696
ARL13B	5.78335	6.30988	5.55721	5.63431	6.00193	5.98158	6.011	5.42667	6.15658	5.7301	5.4286	5.48814	5.67622	5.65219	5.33594	5.3614	5.63142	5.97365	5.83273	5.47678	5.4965	5.74109	5.69143	5.58459	5.54001	6.26458	5.57758	5.66684	5.89277	5.88969	5.78368	5.77979	6.07052	5.73423	5.68886	5.86768	5.97523	5.93331	5.70381	5.55048	5.23392	5.89991	5.47457	5.78241	6.18863	5.78435	5.82049	5.60836	5.60614
ARL14	2.79603	2.67251	2.94339	2.69324	2.68769	2.7783	2.84068	2.66035	2.71807	2.85653	2.96817	2.95362	2.87313	2.92521	3.00867	2.73463	2.7133	2.7973	2.66461	2.82937	2.72047	2.65454	2.94907	2.89853	2.84108	2.8362	2.80365	2.70625	2.87353	2.78227	2.80026	2.86818	2.56602	2.80282	2.93032	2.66715	2.70861	2.68207	2.74234	3.04606	2.74785	2.69375	2.71807	2.60708	2.73913	2.74055	2.85141	2.8621	2.75896
ARL14EP	7.9745	7.67281	7.63146	7.69157	7.36958	7.34191	7.19234	7.54009	7.36703	7.56476	7.23635	7.38263	7.65258	7.35227	7.44984	7.62037	7.46861	7.29385	7.61137	7.30434	7.57441	7.69371	7.56515	7.81353	7.68729	7.78417	7.58498	7.26711	7.25897	6.96615	7.5846	7.57861	7.06821	7.6577	7.19199	7.52384	7.51401	7.37475	7.61995	7.30434	6.99928	7.562	7.39586	7.52111	7.59267	7.65975	7.43212	7.51369	7.4729
ARL15	6.41195	7.40978	6.96615	7.9405	7.37436	6.95566	7.06435	6.95054	7.5129	7.17978	6.94985	6.42149	7.09167	7.26087	7.06126	6.75476	6.93212	7.15305	6.97834	7.40902	7.09593	7.36404	7.02803	7.24657	7.10049	7.25645	7.20931	6.9318	7.12003	7.08655	7.17374	7.17062	5.6273	7.30396	6.64949	7.22192	6.97943	7.29797	6.96582	7.25118	6.52744	7.82731	6.63316	7.03874	6.35879	6.8176	6.98945	7.18851	7.10339
ARL2BP	6.85747	6.69391	6.66665	6.68152	6.9652	6.54658	6.46691	6.4953	6.42051	6.79968	6.83361	6.74837	6.59148	6.40304	6.99434	6.6205	6.62811	6.6866	6.6205	6.61787	6.77372	6.76377	6.75541	6.62249	6.59557	6.41212	6.60625	6.67208	6.79968	6.94385	6.70956	6.90601	6.77539	6.55063	6.7244	6.99786	6.9039	6.53223	6.63413	6.78042	6.5476	6.54658	6.53427	6.83636	6.67302	7.04814	6.69523	6.74656	6.90873
ARL3	7.43098	7.33646	7.51129	7.59705	7.35111	7.48453	7.17338	7.32494	7.25397	7.40372	7.31711	7.19163	7.57979	7.42455	7.37139	7.16788	7.54839	7.13508	7.53814	7.36552	7.39951	7.38263	7.08932	7.50852	7.27148	7.51129	7.2515	6.98217	6.92499	7.0037	7.05882	7.12863	7.00469	7.26673	7.23532	7.24726	7.03597	7.51511	7.48681	7.20344	7.19513	7.10764	7.36102	7.47862	7.31825	7.41203	7.42635	7.10626	7.01324
ARL4A	4.74948	4.97781	5.27316	4.57226	5.51307	5.34871	5.30068	4.71763	5.29636	5.09961	5.09361	4.63006	4.97715	5.16042	4.6465	5.08369	5.10504	5.22647	5.31113	4.54009	5.10257	4.70251	4.8899	4.91271	5.2529	4.80621	4.69301	5.06739	5.33864	5.31673	4.53651	5.12901	5.61696	4.75016	5.16631	5.19343	4.69985	5.32422	4.58136	5.31772	5.03774	4.83484	4.56081	4.87424	5.69959	4.72789	4.5326	4.90017	5.01926
ARL4C	4.86632	4.74948	4.96854	5.05812	4.76946	4.91046	5.06137	4.54367	4.6772	4.55924	4.09839	4.72122	4.95183	4.9134	4.49654	4.50644	4.67816	4.77238	4.29652	4.26713	5.02569	4.70672	4.79996	4.24409	4.73259	5.24037	4.74788	4.71401	4.45147	4.43167	4.17387	4.45726	4.46751	4.25387	4.48026	4.94017	4.69587	5.43051	4.92757	4.27334	4.94017	4.37614	4.38892	4.79961	4.9921	4.62836	4.52664	4.82958	4.19127
ARL4D	5.26108	5.93555	5.68385	5.45749	5.51736	5.75713	6.10516	5.39544	5.58398	5.25969	5.60422	6.09047	5.87844	5.65582	5.1545	5.60777	5.55213	5.1149	5.22206	5.09897	5.35918	5.60926	5.73922	6.00876	5.47901	5.09473	5.80011	5.37644	5.14044	6.01524	5.5397	5.97842	5.11457	5.76021	5.37412	5.5788	5.84353	5.84833	5.64602	5.68982	4.96619	5.14635	5.17461	5.81517	5.81389	5.46202	5.27824	5.89089	5.94116
ARL5A	7.41507	7.37593	7.49237	7.55642	7.50686	7.45322	7.42029	7.05267	7.81393	7.59705	7.33313	7.33932	7.39244	7.36479	7.34074	7.29723	7.57941	7.62937	7.5397	7.53183	7.65087	7.55347	7.32715	7.65421	7.2274	7.96675	7.53227	7.32971	7.32678	7.37593	7.67658	7.44625	7.37102	7.21003	7.37861	7.40675	7.31014	7.34609	7.44545	7.49555	6.89342	7.42347	7.2526	7.74487	7.26087	7.37475	7.24102	7.15089	7.3086
ARL5B	7.73201	7.93636	8.03477	7.8958	8.14175	7.96086	7.95078	7.77633	7.78291	7.61669	7.92186	7.94235	7.66316	7.67866	7.59226	8.22315	8.02341	8.26712	7.78763	7.78124	7.8029	7.95994	7.82826	7.73247	7.86295	7.95366	8.1715	7.92744	8.56276	8.47886	8.02032	8.33565	9.02303	7.73289	8.03135	8.0971	7.5773	7.49119	7.90563	8.09866	7.88229	8.02288	7.439	7.87767	8.543	7.90001	7.8661	8.31212	8.11801
ARL5C	3.10505	3.10867	3.06438	3.13495	3.442	3.10471	2.9714	3.06506	3.26261	3.18954	3.22854	3.11404	3.29284	3.09558	3.04859	3.12212	2.90901	2.96116	3.00734	3.19791	3.12306	3.23885	3.25627	3.39491	3.07268	3.10533	3.12405	2.96608	3.01949	3.04732	3.23759	2.9804	3.09389	3.28388	3.1224	3.28328	3.16582	3.30015	2.86927	2.89961	3.27665	3.0946	3.06471	3.13204	3.29383	3.16226	3.03289	3.13204	3.18374
ARL6	4.81422	4.7259	4.81621	5.23293	4.57584	4.85765	4.58435	4.70314	4.35907	4.81324	4.81621	4.64188	4.79055	4.20547	4.41344	4.46156	4.70251	5.13694	4.43583	4.57615	4.72926	4.80808	4.5959	4.73464	5.05781	5.09535	4.35025	4.7565	4.87188	4.62059	4.91409	4.51033	4.12217	4.72559	4.76606	4.54657	4.73885	4.80326	4.61617	5.05416	4.3962	4.76447	4.52569	5.00777	4.90721	4.50711	5.07516	4.53816	4.93167
ARL6IP1	10.1172	9.39674	9.48838	9.49568	9.69978	9.93875	10.1019	9.52442	9.89471	9.83288	9.39267	10.0228	9.61959	10.0228	9.49697	9.54279	9.6305	9.83085	9.18078	9.68332	9.59185	10.081	9.33551	9.35347	9.85498	10.1618	9.2635	9.68172	9.85937	10.0307	9.40753	9.59185	9.25982	9.89471	9.57572	9.28843	9.66681	9.74629	9.89241	9.55626	10.0105	9.25746	9.53204	9.50432	9.61959	10.0968	9.5728	9.90772	10.057
ARL6IP4	7.60856	7.84938	7.7859	7.75181	7.83054	7.81528	7.57406	7.7777	7.74743	7.54452	7.7147	7.48298	7.81895	8.00946	7.80549	7.68402	7.67531	7.40902	7.79112	7.46008	7.78503	7.77456	7.79636	7.70901	7.93165	7.67531	7.79025	7.76622	7.5299	7.4105	7.76231	7.41312	7.68861	7.85758	7.50566	7.60775	7.74576	7.83227	7.87315	7.69535	7.81092	7.80373	7.94372	7.78763	7.3534	7.75749	7.45622	7.97738	7.51953
ARL6IP5	10.6649	10.6605	10.6562	10.806	10.4807	10.1882	10.6142	10.5867	10.4295	10.8983	10.8204	10.519	10.6976	10.4882	10.4505	10.6482	10.4071	10.5332	10.5643	10.7446	10.7496	10.6482	10.7234	10.8934	10.6894	10.5508	10.7276	11.1932	10.6437	10.3014	10.7056	10.7778	10.3388	10.5681	10.5082	10.7778	10.7276	10.6027	10.8507	10.83	10.4295	10.7592	10.5538	10.6976	10.348	10.7276	10.6894	10.8613	10.8353
ARL6IP6	4.69761	4.83021	5.02759	5.01068	4.6254	5.17039	5.0388	4.60293	4.98843	4.85046	4.97952	5.0081	5.10568	4.86697	5.07734	4.75413	4.93302	5.38957	5.06805	4.76253	4.78593	4.96031	4.87781	4.87091	5.03942	5.24536	4.89436	5.26994	5.17365	4.89689	5.09311	5.15611	4.96385	4.62059	5.29867	5.34416	5.17932	5.1133	5.10349	4.72526	5.11587	5.0326	4.40774	5.19675	4.93889	4.72893	4.93693	5.00377	5.27886
ARL8A	9.07194	9.16412	9.14326	9.04066	9.13574	9.29853	9.05719	9.15999	8.94983	9.0259	9.22476	8.99998	8.97046	9.19964	9.03786	9.01914	9.08808	9.18863	9.02217	8.85606	9.09017	9.14723	8.98598	8.95593	9.10435	8.77852	9.27728	9.34076	9.26913	9.27493	9.11808	9.15148	9.17198	9.10123	9.28213	9.08582	9.22124	9.1086	9.02787	9.04259	9.43748	8.89164	9.12131	8.84675	9.06996	9.0299	8.87493	9.10227	9.09928
ARL8B	8.42576	8.11851	8.4724	8.27255	8.34659	8.11177	8.16324	8.32149	7.95177	8.26416	8.25678	8.33346	8.08029	8.1327	8.18375	8.24534	7.97156	8.14983	8.04141	8.16821	8.47491	8.20434	8.3818	8.31688	8.25449	8.30068	8.15311	8.35573	8.60874	8.0567	8.34277	8.38598	8.81336	8.11801	8.15892	8.34659	7.97309	8.00068	8.08386	8.12259	8.18485	8.07173	7.75626	8.20595	8.49327	8.06964	8.36183	8.0012	8.4717
ARL9	3.02826	3.29126	3.27411	3.0056	3.49978	3.23297	3.41858	3.30178	3.53814	3.12988	3.09939	3.01512	3.08408	3.32312	3.09192	3.32184	3.2161	2.97105	2.9953	3.14771	3.12504	3.19791	3.59585	3.46237	3.24476	3.05281	3.41058	3.28637	3.37381	3.18689	3.28575	3.36784	3.0831	3.11665	3.22498	3.3694	3.09969	3.26699	3.195	3.19018	3.3337	3.26163	2.96048	3.40004	3.00867	3.00456	3.02422	3.34033	2.87469
ARMC1	7.06678	7.14018	6.97426	6.8769	7.03528	6.69659	6.66703	6.89194	6.51083	6.84246	6.91278	6.78657	6.85747	6.77406	6.62282	6.57844	6.5975	7.11464	6.62115	6.93212	7.07813	6.89823	6.84657	6.88167	6.74728	6.92022	6.95358	6.96076	6.90424	6.47047	7.02094	6.90213	6.4688	6.82338	6.79212	6.95462	6.308	6.75901	6.84079	6.94175	6.34621	6.75038	6.46976	6.78861	6.54491	6.53427	6.90145	6.59524	7.35307
ARMC10	6.53092	6.42777	6.55909	6.67432	6.09315	6.14698	6.11189	6.10036	6.19085	6.20961	6.48364	6.36651	6.27401	6.38362	6.18609	6.3778	6.21956	6.84759	6.21052	6.09226	6.64155	6.45391	6.3452	6.33858	6.10607	6.46259	5.99373	6.52509	6.43862	6.28198	6.32932	6.11599	6.52884	6.29501	6.52816	6.5218	6.13983	6.36752	6.22939	6.34108	6.19343	6.39735	6.34651	6.22081	6.44527	6.10887	6.29374	6.48032	6.57776
ARMC12	3.52945	3.86414	3.52786	3.63913	3.64076	3.89333	3.68073	3.81832	4.32159	4.15238	3.83444	3.70327	3.78055	3.93999	3.8599	3.84913	3.8907	3.82058	3.51596	3.61149	3.81454	3.8513	4.03413	3.84629	4.12917	4.36647	3.97375	3.95324	4.47478	4.0118	3.98925	3.92657	3.93246	4.12824	3.70001	3.51182	3.74226	4.12094	4.08468	3.78467	3.50701	3.97054	3.72318	3.60575	3.96261	3.20333	3.83163	3.84945	3.3128
[truncated: 8,996 more rows]
[truncated: 182 more columns]
