# Supplementary material for: m6A regulator-mediated RNA methylation modification patterns are involved in the regulation of the immune microenvironment in ischaemic cardiomyopathy
Source: Sci Rep. 2023 Apr 11;13:5904. doi: 10.1038/s41598-023-32919-4 (PMC10090050; doi:10.1038/s41598-023-32919-4)
Supplement: Supplementary file 5 — Supplementary Information 5. [file 41598_2023_32919_MOESM5_ESM.xlsx]

## Sheet: Supplementary Table2B
Supplementary Table2B: Gene expression profile of the remaining 8859 different gene symbols in the GSE57338 dataset.
ID	GSM1379830	GSM1379831	GSM1379832	GSM1379833	GSM1379834	GSM1379835	GSM1379836	GSM1379837	GSM1379838	GSM1379839	GSM1379840	GSM1379841	GSM1379842	GSM1379843	GSM1379844	GSM1379845	GSM1379846	GSM1379847	GSM1379848	GSM1379849	GSM1379850	GSM1379851	GSM1379852	GSM1379853	GSM1379854	GSM1379855	GSM1379856	GSM1379857	GSM1379858	GSM1379859	GSM1379860	GSM1379861	GSM1379862	GSM1379863	GSM1379864	GSM1379865	GSM1379866	GSM1379867	GSM1379868	GSM1379869	GSM1379870	GSM1379871	GSM1379872	GSM1379873	GSM1379874	GSM1379875	GSM1379876	GSM1379877	GSM1379878
MTHFD2	7.71725	9.15791	7.69198	7.73019	7.74224	7.97932	7.78544	7.50893	8.47103	7.58063	7.88412	8.02492	6.9442	8.13006	7.47484	7.49392	8.83234	7.67866	7.4446	7.24212	7.41165	7.47785	7.93211	7.78124	7.55889	8.02081	7.60815	7.52151	8.18981	7.97546	7.59154	9.15791	9.83288	7.19058	7.59551	7.62359	7.59958	7.87172	7.6958	7.8381	8.27775	7.79681	7.88644	8.1584	9.41849	8.07473	7.90798	7.46901	7.73586
MTHFD2L	6.58185	6.46824	5.82737	6.36106	5.76053	6.48695	5.6756	5.87273	6.00938	5.838	5.76879	5.87407	5.85693	6.32443	5.69417	5.80733	6.01618	6.05027	6.15568	6.011	5.95329	6.15509	6.02663	6.12037	5.66343	5.89306	6.07872	5.43664	5.8277	5.72816	5.81983	5.84079	7.99543	6.50949	5.66652	5.67318	6.11036	6.28854	6.06527	5.79379	5.49067	6.37845	5.36404	5.9021	6.41473	5.57335	6.47901	6.08985	5.79914
MTHFR	6.83808	7.07292	6.80532	6.34078	6.78967	6.26176	6.63676	7.19546	7.50262	6.30891	6.17872	6.14169	7.04537	6.42182	6.52145	6.82955	6.55032	6.31083	7.05303	6.52541	6.90703	6.69023	6.87313	6.74869	6.98529	6.5764	6.93426	7.11645	7.62281	6.78392	7.26929	6.62717	7.67531	6.88701	6.30702	6.43663	6.88267	6.48962	7.0876	6.32869	6.94888	6.61197	6.71518	6.65672	8.62333	6.87279	6.66772	7.21402	6.88736
MTHFSD	5.23422	4.90115	5.2631	5.38866	5.20094	5.471	5.45847	5.20188	4.98736	5.19931	5.09635	5.45815	5.2529	5.47774	5.37772	5.40799	5.6753	5.22808	5.40338	5.36011	5.25127	5.33163	5.18685	5.33398	5.16975	5.6383	4.71928	5.13562	4.89181	5.01535	4.88409	5.04144	4.97186	5.27349	5.20125	5.80331	5.12745	4.84538	5.51146	5.30035	5.46337	5.42009	5.19378	5.38363	5.33298	5.18781	5.56312	5.15972	5.00476
MTIF2	7.36141	7.20459	7.50139	7.31636	7.35453	7.35376	7.06647	7.35186	6.8292	7.4474	6.9947	7.34609	7.53583	7.23532	7.47331	7.32054	7.2928	7.07672	7.56835	7.54333	7.69111	7.36552	7.40223	7.87581	7.13086	7.64427	7.2711	7.32494	6.93698	6.10791	7.01714	6.90424	6.88068	7.36029	7.12108	7.32823	6.94659	7.39096	7.36214	7.37822	6.66772	7.15269	7.36214	7.73763	6.72887	7.44584	7.68988	7.45824	7.44857
MTIF3	7.26965	7.66018	7.55347	7.57284	7.50566	7.46008	7.46346	7.37211	7.47252	7.26447	7.26673	7.41691	7.45902	7.49512	7.55269	7.32276	7.4534	7.0116	7.6163	7.55517	7.49796	7.58218	7.47137	7.89308	7.42982	7.82251	7.52111	7.20604	6.72788	7.0616	7.4275	7.24506	6.91341	7.57036	7.08828	7.72087	7.28733	7.52589	7.21364	7.18605	7.11323	7.51401	7.5585	7.75539	6.72544	7.66187	7.61097	7.38413	7.61059
MTLN	4.75838	5.08061	4.72559	4.95577	4.37711	4.43619	4.87486	4.43072	4.63721	4.95898	4.73626	5.07037	4.77583	4.72721	4.73988	5.27215	4.87781	4.68082	4.85171	4.78434	5.08129	4.64224	5.1119	4.83055	4.81422	4.79642	4.6795	4.68704	4.51454	4.72494	4.28029	4.82451	4.48538	4.74565	5.18258	4.88341	4.83124	4.80718	5.01305	5.29867	4.81228	4.63268	4.94017	5.08631	5.07037	4.69887	5.00777	5.27379	4.82551
MTM1	6.26707	6.23331	6.79829	6.45654	6.34431	6.65672	6.34045	6.22779	6.1324	6.68458	6.0662	6.32031	6.4607	6.24278	6.09382	6.16417	6.23457	6.3141	6.21181	6.15597	6.37038	6.51215	6.41929	6.64451	6.50983	6.74228	6.38922	6.56672	6.40066	6.18451	6.69089	6.55326	5.53393	6.55731	6.31903	6.77406	6.27314	6.43365	6.74694	6.62583	6.04652	6.03271	6.5611	6.43565	6.0136	6.42713	6.34551	6.76271	6.74179
MTMR1	7.38492	6.8659	6.54934	6.83187	7.13714	6.81526	6.64353	6.91407	6.88267	6.99149	6.97534	7.06435	6.79659	6.91075	6.76827	6.8537	6.85977	7.1454	6.72923	6.75643	6.91179	6.82476	6.90004	6.85712	7.10201	6.60283	6.88564	7.04948	7.09774	7.13811	6.96488	7.11501	7.04082	6.69423	7.07638	6.98423	7.10661	7.03084	7.03905	6.80532	6.8367	6.87792	7.05335	7.10799	6.73403	6.9084	6.57099	6.94592	6.62218
MTMR10	8.578	8.31212	8.25622	8.44659	8.18096	8.23109	8.76091	8.21618	8.44659	8.24071	8.23397	8.24534	8.34089	8.363	8.24418	7.95942	8.58888	8.28984	8.20538	8.17036	8.1584	8.43015	8.08645	8.5071	8.32392	8.48548	8.33916	8.12114	8.32762	8.38898	8.33462	8.29533	8.04925	8.19255	8.50091	8.52621	8.29098	8.46319	8.16497	8.43085	7.97408	8.1843	8.29533	8.24647	7.94009	8.46249	8.33789	8.10859	7.94747
MTMR11	4.42408	4.53064	5.20575	4.96481	5.15386	4.77913	5.0684	5.36963	5.31673	4.94465	4.58534	5.14826	5.1133	4.87251	4.70447	4.72294	5.09023	5.02535	4.90947	4.97155	4.89213	4.83778	4.8476	4.8992	5.07969	5.16302	4.65753	4.785	4.99757	5.1803	4.96619	4.84823	4.95707	4.91579	4.94241	5.00939	5.32422	5.26006	5.06296	4.83389	5.19675	5.08202	4.65134	4.91612	5.22273	4.92102	4.86763	4.75119	5.10932
MTMR12	7.8661	7.60815	7.56918	7.52589	7.52829	7.5979	7.77325	7.68861	7.60236	7.66437	7.79241	7.6069	7.46983	7.43863	7.3534	7.67619	7.50893	7.82117	7.68478	7.65001	7.66692	7.67197	7.55233	7.71246	7.69111	7.56436	7.60935	7.61426	7.70461	7.88043	7.56918	7.58786	7.88935	7.44897	7.59267	7.52226	7.93962	7.57773	7.60563	7.79596	8.2167	7.95852	7.71685	7.67579	7.58384	7.20819	7.37171	7.50931	7.66481
MTMR14	8.41046	7.92789	7.70729	8.3847	7.3371	7.9808	7.46164	8.73322	7.93636	7.86701	7.52747	8.08386	7.83359	8.04875	7.74094	8.01674	7.13255	7.04671	7.76498	7.80075	8.26538	8.0274	8.21509	8.25052	7.9919	8.26712	7.5129	7.85077	7.14126	7.32934	7.80636	7.30244	7.4558	8.13376	7.33536	7.46238	8.61746	8.04397	8.74007	8.00582	8.1715	7.11576	8.5249	8.40611	7.65502	8.10278	8.30863	7.61286	7.93258
MTMR2	8.39678	8.42696	8.49056	8.44598	8.61016	8.65321	8.40551	8.11596	8.33856	8.34794	8.59467	8.16048	8.20995	8.38406	8.03629	8.16381	8.80924	8.69906	8.2748	8.26025	8.40669	8.34594	8.39609	8.24821	8.21846	8.39678	8.31688	8.15203	8.24701	8.28253	8.2276	8.05564	8.12208	8.19094	8.59467	8.4724	8.1931	8.60945	8.27836	8.25566	8.15631	8.35573	8.26363	8.29467	8.31156	8.03477	8.48685	8.2748	8.3001
MTMR3	6.91007	6.81116	6.62551	6.90636	6.88467	7.01123	6.60792	6.83187	6.95729	7.02527	6.91341	6.75441	6.71649	6.64155	6.61128	6.77573	6.84624	6.90104	6.8146	6.74968	6.96321	6.79862	6.96957	6.57538	6.61818	6.84079	6.57607	6.24906	6.8169	6.80738	6.64877	6.57973	6.51551	6.77836	6.88236	6.96791	7.00751	7.07065	6.99149	6.61365	6.85063	6.94954	6.7942	6.6844	6.99819	6.92022	7.04502	6.76657	6.22844
MTMR4	7.73633	7.93025	7.78899	7.91622	7.89221	7.96826	7.83718	7.62318	7.61345	7.94462	8.51912	7.5397	7.83494	7.7837	7.4446	7.33784	7.86844	7.95177	7.27997	7.62775	7.98913	7.57036	7.53891	7.79726	7.62037	7.66822	7.23462	7.34724	8.13686	7.858	8.19422	7.55475	7.52423	8.05877	7.69741	7.45303	8.0859	7.81052	8.59821	7.18363	8.2748	7.18012	7.72552	8.11951	9.0513	7.80549	8.35815	7.43791	7.75962
MTMR6	7.46434	7.55601	7.55769	7.46164	7.41804	7.25645	7.16788	7.18147	7.11218	7.24897	7.40412	6.9442	7.35611	7.34958	7.14299	7.16205	7.08405	7.51953	7.23244	7.43398	7.63686	7.60482	7.33859	7.25573	7.27442	7.38906	7.5846	7.4729	7.47944	7.21254	7.61389	7.52747	7.33821	7.60316	7.26087	7.30607	7.49356	7.67151	7.64921	7.1218	7.48529	7.22953	7.1454	7.25432	7.2895	7.45902	7.75402	7.49874	7.78633
MTMR7	3.28866	3.88942	3.71554	3.72132	3.42235	3.28866	3.25527	3.30846	3.12504	3.16453	3.32668	3.52265	3.17904	3.48814	3.40193	3.39428	3.2253	3.63854	3.46201	3.46464	3.68355	3.26891	3.34446	3.25816	3.15347	3.25914	3.68864	3.48079	3.52492	3.67826	3.37319	3.79533	3.71712	3.35442	3.37034	3.28802	3.68478	3.41826	3.20455	3.1616	3.19439	3.45179	3.38748	3.25846	3.3331	2.88149	3.57473	3.47622	3.28357
MTMR8	4.75901	4.58271	4.57746	4.64845	4.61319	4.52435	4.65268	4.40944	4.31621	5.04843	4.60355	4.76057	4.67567	4.52768	4.51001	4.41049	4.40845	4.59054	4.41608	4.36266	4.35707	4.53714	4.51553	4.58468	4.46988	4.45242	4.30879	3.88501	4.40032	4.55763	3.87174	4.24409	4.18173	4.42716	4.52268	4.7518	4.33079	4.83549	4.45765	4.34366	4.54787	4.25642	4.60895	4.47667	4.67439	4.10224	4.92237	4.41768	4.60895
MTMR9	8.00894	7.9428	7.79943	7.65811	8.23109	7.81353	7.30131	7.54921	7.74013	7.69702	7.49321	7.6265	7.62775	7.69028	7.65045	7.86018	7.91806	8.17203	7.58943	7.66437	7.71427	7.69662	7.51832	7.53465	7.67197	7.52627	7.79331	7.83534	7.99687	7.91375	7.92043	7.89906	7.76005	7.68988	7.72552	7.8903	7.54247	7.84984	7.73887	7.67984	7.35687	7.7837	7.34724	7.50026	7.95319	7.60158	8.0148	8.15631	7.97257
MTMR9LP	5.98501	6.3688	6.24689	6.03854	6.12682	6.384	6.16227	6.57811	6.42777	6.14358	6.06495	6.47968	6.22779	6.54389	6.34621	6.48166	6.53024	6.47801	7.00199	6.76239	6.10133	6.31702	6.18355	6.13709	6.11283	6.20215	6.5208	6.49262	6.59148	6.67912	6.39607	6.25192	6.74656	6.56543	6.35293	6.05278	6.12744	6.00042	5.99096	6.3077	6.44321	6.60383	6.16477	6.09382	6.13644	6.16845	5.80977	6.77027	5.99585
MTND1P23	11.2954	10.904	10.6521	10.7015	11.225	10.6063	10.4637	10.7677	10.8557	10.5681	10.519	10.3612	9.81532	10.9571	11.4181	10.7234	10.2716	10.2103	10.3873	10.8111	10.9225	10.5867	10.2309	11.0209	10.8507	10.3514	11.1524	10.3357	10.8885	11.2954	11.1157	10.6852	9.7889	10.5405	10.5907	11.0525	10.7592	10.3514	10.1727	10.6247	10.3708	10.9102	10.333	10.5643	10.4132	10.3971	10.6287	9.64294	10.83
MTNR1A	3.15412	3.4265	2.75896	2.96433	2.9942	2.90678	2.97174	2.64805	3.08542	2.82584	3.09097	3.05023	2.79819	2.89311	3.00289	2.96497	3.20303	3.13303	2.95942	2.94059	3.06303	3.16932	2.85297	2.90533	2.96718	2.95396	2.97484	3.12926	3.25202	2.89419	2.81363	3.20455	2.94477	3.31963	2.98484	2.8609	3.15899	3.25725	2.87469	2.81806	3.10533	2.97895	3.11888	3.1224	3.00253	3.04795	3.13691	3.13495	2.7414
MTNR1B	3.96133	4.15792	3.87596	4.12541	4.17576	3.79847	3.79688	4.16723	4.08911	3.81894	3.83897	4.10967	4.01305	4.10703	3.96162	4.33408	4.22837	3.93684	4.06239	3.93115	4.01529	3.9899	4.13939	3.69372	4.30909	3.75359	4.32221	4.04158	4.13524	3.98894	4.18698	4.09929	4.29769	4.02528	3.84565	3.84819	3.77084	3.74471	3.77371	3.81646	4.07681	4.14883	4.07962	3.93543	4.21985	4.06211	3.89201	4.09224	3.84819
MTO1	6.87792	6.79761	7.05267	7.00268	6.81722	6.78134	6.6866	6.57776	6.76134	6.62416	6.77269	6.54092	6.84317	6.58778	6.73668	6.62649	6.66703	6.45885	6.69864	6.80849	7.04913	6.93597	6.58147	6.67175	6.76377	6.70583	6.53991	6.24969	6.49728	6.30532	6.5962	6.84492	6.48364	6.85304	6.59586	6.80033	6.38593	6.42713	6.78861	6.74557	6.32932	6.70889	6.49793	7.07164	6.80882	7.1048	6.85441	6.69353	6.68892
MTOR	8.20995	7.91762	8.02393	8.12062	8.19364	8.07317	7.9919	8.43969	7.96427	8.25731	8.2322	8.44903	7.85348	8.04189	8.51643	8.14654	7.97932	8.19752	8.1348	8.32269	8.04925	7.97257	8.22255	8.04189	8.10747	7.85845	7.99239	8.20866	7.95803	7.90563	7.91715	7.93211	7.74396	8.04724	8.23964	8.18317	8.22875	8.34862	8.24937	8.47103	8.25793	8.07583	8.23626	7.83227	8.0582	8.06702	8.22375	7.79775	7.59193
MTR	8.18041	8.51848	8.24131	8.31972	7.91273	8.78885	8.06411	8.66658	8.54168	8.50914	8.35335	8.15784	8.48934	8.49327	8.33403	8.43395	8.621	7.99543	8.60738	8.33346	8.07977	8.58407	8.36001	8.51043	8.42251	8.41811	8.24821	8.13006	7.95078	7.76885	8.09564	8.22375	8.33004	8.68071	8.34337	8.31265	8.36001	8.03036	8.23793	8.17929	8.04774	8.62333	8.36917	8.6494	8.3829	8.50976	8.42636	8.22875	8.05985
MTRES1	6.05439	6.66001	6.36523	6.1752	6.53223	6.22908	6.42872	5.91242	5.7863	6.06404	6.30039	5.94695	6.3141	5.71503	6.08308	6.00726	6.37555	5.84803	6.42616	6.54255	6.27465	6.44625	6.20122	6.431	6.13983	6.34045	6.10915	5.90489	5.65809	5.51896	6.39017	6.13768	5.18191	6.31083	5.75091	6.27493	6.09047	6.03948	6.51286	6.0321	5.86552	6.47835	5.71752	6.56284	6.34141	6.21454	6.6371	6.33828	6.28111
MTREX	8.94881	8.97314	8.89075	8.94518	9.00647	8.95759	8.71157	8.77771	8.75249	8.65243	8.76752	8.74782	8.91616	8.8315	8.7586	8.74552	8.89323	9.17865	8.82008	8.70299	8.73322	8.97489	8.70532	8.89858	8.7586	9.14828	8.75475	9.01128	9.02303	8.7586	8.84125	9.07883	8.97859	8.90635	8.86968	8.82177	8.88444	8.53696	8.78805	8.78023	8.73165	8.94983	8.8404	9.15999	8.85687	8.6681	8.82177	9.03876	8.97758
MTRF1	5.75091	5.50248	6.11568	5.89399	5.63016	5.85091	5.52983	5.54288	5.49584	5.86992	5.77262	5.54862	5.99704	5.68418	5.81666	5.73831	5.34871	5.7627	5.7723	5.93779	5.91707	5.91367	5.85886	6.03519	5.7847	6.17304	5.8136	5.96829	5.81578	5.51502	6.06957	5.85314	4.9144	5.82014	5.55181	5.73584	6.08249	5.86738	6.13172	5.99916	5.52691	5.70503	5.72247	5.88092	5.5887	5.79528	5.62189	5.68117	6.33731
MTRF1L	7.71766	7.38042	7.66063	7.52111	7.67236	7.26121	7.22918	7.54567	7.56242	7.39096	7.44387	7.35111	7.439	7.29208	7.42528	7.39704	7.45386	7.38826	7.41015	7.35148	7.49716	7.29829	7.564	7.48298	7.48566	7.20782	7.59869	7.46861	7.57284	7.68521	7.64842	7.5299	7.86983	7.17511	7.55559	7.68442	7.40372	7.54415	7.85573	7.52949	7.45702	7.332	7.54492	7.45541	7.95703	7.53774	7.5187	7.47707	7.73763
MTRFR	5.65809	5.72787	5.71379	5.93426	5.82112	5.81517	5.73584	6.16095	5.62567	5.91956	5.77542	5.98817	5.8856	5.82801	5.84452	5.58554	5.85983	5.74551	5.67844	6.00726	5.8182	6.11003	5.6276	5.90581	5.6358	5.7596	5.74522	5.67751	5.63431	6.06065	5.88625	5.8318	6.35717	5.78973	5.72097	5.78944	5.65063	5.70503	5.96543	5.73293	5.74611	5.69326	5.9988	6.05972	6.01584	5.80011	6.22239	5.77453	5.78599
MTRR	8.51502	8.46386	8.18642	8.45104	8.7177	8.39791	8.40293	8.64722	8.27071	8.44722	8.3013	8.30803	8.25678	8.58074	8.11851	8.46712	7.98715	8.82906	8.81009	8.45481	8.33004	8.44038	8.4795	8.54423	8.40858	8.15424	8.77059	8.43907	8.67032	8.56967	8.73769	8.86789	8.88533	8.31265	8.26416	8.69387	8.37742	8.48685	8.63464	8.65391	7.99295	8.12011	8.09003	8.50585	9.07381	8.69387	8.60317	8.7842	8.3884
MTSS1	8.02136	7.56595	7.57979	7.34533	8.1348	7.64063	7.7999	7.6431	7.83672	8.18317	7.37593	8.22192	8.34525	8.13376	8.10069	7.42418	8.57097	7.49716	7.2443	8.14654	7.79499	7.41312	7.92043	8.17986	8.04571	7.78291	7.87403	7.95366	7.85484	8.15576	7.86794	7.96134	7.4943	8.09816	7.93025	7.91951	7.70067	7.91903	7.41583	7.83718	7.97984	7.8077	7.97156	8.2904	7.57773	8.29098	7.36439	7.89809	7.80636
MTSS2	8.35573	7.82292	7.94188	7.49759	8.72309	8.0971	7.98865	7.94098	8.11068	7.88043	8.18255	8.39256	8.22704	7.92274	8.34216	8.04774	8.02185	8.40858	8.37486	8.07531	8.44286	8.07977	8.0274	7.42712	8.02032	7.94235	8.56558	8.34466	8.12687	8.39735	8.48934	8.24187	8.19803	7.76185	7.94697	8.34919	8.37102	7.86983	7.81707	8.67342	7.67531	8.62034	7.83142	7.47407	8.07221	8.32825	8.06814	8.22589	7.84047
MTTP	4.64519	4.82754	4.72195	5.13195	4.35283	4.89469	4.34676	3.94069	4.32981	4.41768	4.30531	4.96888	5.20346	5.16818	4.96585	4.83935	4.61617	4.36918	5.14506	4.53362	5.1133	5.09085	4.55141	5.2003	4.60129	5.09635	4.49308	4.15109	4.46502	4.10519	4.37418	4.38339	4.23574	4.98249	4.455	4.0569	4.35314	5.06873	5.52883	4.27081	4.3673	4.83155	4.41705	4.03124	4.61866	4.38664	5.19152	4.8992	5.01337
MTURN	6.29442	6.31343	6.19085	6.61365	5.59978	6.41772	6.79761	6.50684	6.58348	6.0424	5.96797	6.397	6.49025	6.0957	6.15286	6.76377	5.7285	6.07242	6.05501	6.14853	6.49829	6.47868	6.03643	6.20151	6.38498	6.87524	6.12377	5.86142	5.34026	6.08954	6.01649	5.8646	6.01869	7.07323	6.25541	6.47308	6.77027	6.27562	6.36473	5.98472	6.11502	6.8669	6.02635	5.92824	5.62189	5.98158	6.26707	6.49499	5.78565
MTUS1	9.42258	9.55477	9.09511	9.27267	9.35347	9.37446	9.12234	8.9621	9.50845	9.21548	9.02686	8.82582	9.428	9.16103	9.26232	9.18298	8.72785	8.81336	9.08179	9.28213	9.26232	9.38864	9.14628	9.0513	9.21437	9.46402	9.44018	9.3172	9.25384	8.89243	9.48416	9.30469	8.79042	9.4927	8.90201	9.23976	9.67675	9.291	9.28843	9.17302	9.06691	8.88625	8.68382	9.3562	9.114	9.43748	9.58535	9.19751	9.22723
MTUS2	7.45303	7.55642	6.84759	7.60935	7.48642	7.57036	6.79067	7.12255	7.67824	7.57647	7.46709	6.68892	7.75355	7.63389	7.89174	7.31711	8.38345	6.74968	8.06457	7.84213	7.14851	7.82079	7.64103	7.96134	7.71334	8.02393	7.61308	7.18216	6.72244	6.91879	7.41165	7.42635	5.94055	7.61953	7.24934	7.29022	7.44055	7.77815	7.52072	8.16873	6.6561	8.2167	7.73374	7.97408	6.05408	7.88885	7.5868	7.5291	6.73269
MTUS2-AS1	3.81927	3.96069	4.05031	4.21385	4.15432	4.28623	4.17576	4.3699	4.24409	3.98204	3.95736	4.23574	4.13998	3.98434	4.06239	4.04579	4.21828	4.11222	4.00223	4.24594	4.01088	4.2552	4.08694	4.11604	4.053	4.21502	4.59904	4.00571	4.23348	4.06146	4.26123	4.10256	4.0704	4.08534	3.99087	4.13178	3.93444	3.99541	4.30627	4.26339	4.06531	4.00601	4.12665	3.91267	4.08126	4.14719	3.88973	4.14946	4.18536
MTX1	6.41507	6.16721	6.47801	6.32932	6.51149	6.22584	6.05592	6.35649	6.3591	5.83584	6.36619	5.98968	6.18609	6.2183	6.17679	6.15747	6.19566	6.22112	6.04934	6.46259	6.0671	6.01266	6.14046	6.49463	6.20562	6.12812	6.13551	5.96668	5.96069	6.31177	6.09382	6.08774	6.20052	6.27562	6.05561	6.62782	6.08954	6.27882	6.35452	6.36201	6.25759	5.94313	6.46691	6.10727	6.51083	6.57739	6.43597	6.15068	6.11283
MTX2	7.35148	7.39742	7.32896	7.14506	7.52788	7.05569	7.1748	7.41127	7.24469	7.07885	6.99819	6.90244	7.63105	7.30131	7.25294	7.39021	6.9091	7.04014	7.3864	7.68776	7.67236	7.59428	6.92125	7.38528	7.43176	7.41955	7.73019	7.92143	7.57599	7.03256	7.74396	7.88506	7.20968	7.58867	7.06647	7.06021	7.19058	7.55728	7.26636	7.29686	6.7198	7.0054	7.48882	7.49512	6.80398	7.36958	7.49512	7.94142	7.93025
MTX3	6.38006	6.3007	6.87589	6.26581	5.94916	6.15999	6.12411	6.33731	5.83986	6.07743	6.16129	5.67192	6.5075	6.28752	5.92316	5.94344	6.11102	6.4199	6.25001	6.09164	6.22514	6.28556	6.08678	6.42743	6.24438	6.06122	6.1439	6.23551	5.97651	5.5647	5.94313	6.10099	5.18922	6.10607	6.04145	6.18701	5.967	5.81131	6.49364	6.38823	5.91176	6.19343	6.05157	6.37877	6.04115	6.44723	6.39017	5.79163	6.18355
MUC1	5.34026	5.23677	5.2821	5.41494	5.11854	5.40467	5.22808	5.01437	5.39285	5.34609	5.18258	5.25936	4.76089	5.15095	4.90566	5.22403	5.01636	5.2003	5.03586	5.33398	4.89436	4.99493	5.20864	5.56407	4.903	5.39317	5.18258	5.03745	5.50891	5.54632	5.24827	5.47808	5.70473	5.14928	4.92365	5.14792	5.17695	4.92943	4.58899	4.63954	5.30617	5.26762	4.93367	5.06202	5.16818	5.05184	5.24067	5.16334	5.14792
MUC12	4.24594	4.19718	4.48439	4.32981	4.28147	4.66209	4.22604	4.46094	4.21249	4.58271	4.52199	3.79251	4.40774	4.42651	4.27463	4.30942	4.30058	4.19682	4.47312	4.39753	4.28623	4.39337	4.42186	4.51298	4.27173	4.40609	4.5643	4.34115	4.50481	4.56081	4.52401	4.36232	4.73495	4.36918	4.13213	4.33864	4.00794	4.44568	4.50908	4.21156	4.3127	4.03535	4.41079	4.29424	4.58206	4.36954	4.13998	4.43685	4.65719
MUC13	2.86663	3.2438	3.02924	3.24217	3.30392	2.88417	2.9953	2.95867	3.01579	3.30113	2.87699	2.87539	3.04266	2.96467	3.23697	2.89712	3.01917	2.97278	3.25788	2.95225	3.21643	3.04606	3.12504	2.85297	3.05121	3.07006	3.03669	3.035	3.29986	3.01339	3.03934	3.05841	3.05905	3.04202	2.99387	2.82811	3.08509	3.17593	3.03087	2.86389	3.06838	2.96608	3.05023	3.13662	2.99711	2.81564	3.12797	3.11761	3.26318
MUC15	2.60945	2.70038	2.80324	3.04763	2.81685	2.67301	2.81647	2.66461	3.04202	2.7414	2.54902	2.89782	2.8678	2.66817	2.7861	2.65283	2.66988	2.72432	2.76745	3.03467	3.02826	2.99248	2.86892	2.7501	2.9296	2.8132	2.87006	2.90678	2.69375	2.84267	2.67089	3.1314	2.69932	2.72432	2.78053	2.68668	2.93138	3.15381	3.10599	3.08864	3.12539	2.92416	3.17027	2.78787	2.78098	2.63988	2.60173	2.55252	2.61058
MUC16	3.91725	3.43574	4.00205	4.05752	3.96386	3.84565	3.67072	3.70902	3.60664	3.79251	3.86021	3.73302	3.77434	3.68196	4.12413	4.08724	3.69372	3.69339	3.87894	4.16524	3.78055	3.92815	3.91692	3.66537	3.74883	4.07587	3.86445	3.85927	3.8513	3.87538	3.95736	3.86279	3.89474	3.84344	3.61697	3.78211	3.98634	3.81703	3.85224	3.87829	3.91566	3.83507	3.94938	3.91598	3.84503	3.87054	3.95642	3.91627	3.85318
MUC17	3.32028	3.42782	3.34894	3.24122	3.45816	3.46105	3.33027	3.36087	3.27981	3.44234	3.50601	3.76293	3.30178	3.26134	3.74436	3.64297	3.43671	3.46728	3.28702	3.3691	3.54708	3.21195	3.34414	3.58065	3.37954	3.3997	3.4798	3.48527	3.30978	3.55111	3.60232	3.66605	3.36404	3.52201	3.50794	3.76388	3.53755	3.68578	3.75144	3.39678	3.51758	3.58722	3.44887	3.68984	3.49362	3.27917	3.57443	3.66412	3.52588
MUC19	3.01172	2.90465	3.04989	3.12306	3.09294	2.94976	2.8872	3.00456	3.08275	3.01205	3.02893	3.08509	3.035	3.18374	3.00217	3.02458	2.99679	3.07742	3.19078	3.30978	3.03636	3.06809	3.10074	3.01544	3.05841	3.03796	2.9907	2.97174	2.85141	2.92521	2.91342	3.03966	2.86892	2.95655	3.38748	2.9086	3.037	3.02125	2.82697	3.11598	3.09908	2.97246	3.11792	3.13432	3.07679	2.86741	2.98313	3.06711	3.01205
MUC2	3.94905	4.13617	3.98925	4.02528	4.20964	4.15857	3.95195	3.9539	4.13649	4.16456	4.09455	4.1368	4.14529	4.06628	4.15564	4.12158	4.07774	4.00305	4.26307	4.2921	4.10455	4.12917	4.21414	4.10967	4.15304	4.03506	4.15564	4.2162	4.13998	4.25905	4.34955	4.1799	4.3755	4.09839	4.07266	4.06912	4.01405	4.08217	4.0765	4.00963	4.15462	4.01467	4.19552	4.04838	4.24559	4.03476	4.14561	4.13939	4.10997
MUC20	5.65063	5.44178	4.98317	5.65519	6.42713	6.5604	5.12838	7.30361	5.72601	5.83059	5.67346	6.48663	6.42872	6.24499	6.78163	5.53813	5.67945	5.74109	6.09599	6.77372	5.81916	5.47035	6.52989	5.78368	6.12682	6.21022	5.56856	6.12744	5.90392	6.23393	5.9775	6.20864	5.37511	6.63012	5.35433	5.28243	6.65672	5.59372	6.39541	7.42827	5.81451	6.18734	6.37971	5.74462	5.38799	6.46131	5.711	5.67873	5.95204
MUC21	3.86476	3.61411	3.59847	3.76265	3.8485	3.61888	3.77465	3.66412	3.66086	3.39524	3.66315	3.78996	3.80071	3.42909	3.57729	4.06298	4.17954	3.70775	3.93937	3.9824	3.21741	3.47245	3.66984	3.71092	3.84879	3.63431	3.95037	3.80467	3.57963	3.80963	3.67476	3.69906	3.84247	3.81519	3.85833	3.72983	3.51886	3.42977	3.44857	3.86315	3.81646	3.72698	3.96607	3.79092	3.60265	3.82597	3.63017	3.66637	3.4115
MUC4	3.80175	3.58601	3.624	3.22819	3.66878	3.70617	3.69935	3.73236	3.55172	3.38781	3.52588	3.62336	3.50601	3.98569	3.27319	3.548	3.67354	3.53265	3.51977	3.81193	3.303	3.45874	3.64592	3.65758	3.61853	3.35862	3.96003	3.72098	3.86958	3.84282	3.68262	3.68984	3.5866	3.53388	3.74196	3.83537	3.57661	3.29473	3.68612	3.5442	3.42687	3.60357	3.493	3.59236	3.59105	3.92117	3.62949	4.01781	3.47916
MUC5B	4.45147	4.25221	4.24498	4.22738	4.49245	4.22769	3.93444	4.17703	4.32766	4.18238	4.21502	4.17576	4.24088	4.59998	4.2007	4.47147	4.446	4.40095	4.46124	4.39717	4.273	4.33509	4.32735	4.28529	4.14434	4.14219	4.30317	4.21689	4.20264	4.33213	4.28656	4.22484	4.51194	4.24409	4.31713	4.07962	4.16108	4.38534	4.33766	4.52336	4.56336	4.41442	4.35938	4.11222	4.43854	4.25489	4.29964	4.2418	4.2162
MUC6	4.47729	4.40321	4.52569	4.02815	4.48406	4.12316	4.56493	4.26465	4.37154	4.23158	4.26065	4.34769	4.25642	4.54136	4.48406	4.50447	4.52768	4.15109	4.77913	4.66913	4.33635	4.39973	4.43134	4.58741	4.38762	3.85767	4.55201	4.38471	4.3985	4.3988	4.54335	4.27267	4.54722	4.56114	4.18173	4.27588	4.46922	4.15916	4.04641	4.23828	4.36323	4.19354	4.7038	4.28115	4.05625	4.31587	4.5136	4.53034	4.51938
MUC7	4.40159	4.41079	4.33994	4.3124	4.48506	4.55298	4.40226	4.18144	4.43517	4.29837	3.96325	4.154	4.27876	4.3289	4.17447	4.55109	4.18402	4.3289	4.30595	4.4502	4.2189	4.39432	4.10802	4.48222	4.06973	4.29457	4.42651	4.27049	4.32474	4.14591	4.27588	4.5247	4.50578	4.36266	4.34273	4.37387	4.37774	4.53226	4.55825	4.20485	4.274	4.45147	4.12917	4.31458	3.94226	4.40032	4.53226	4.42439	5.01535
MUCL1	3.59652	3.79564	4.09169	3.48685	3.81488	3.70358	3.56064	3.46728	3.40321	3.83665	3.61888	3.54737	3.49749	3.66217	3.71782	3.58601	3.47061	3.56221	3.75233	3.67935	3.54078	3.81294	3.72382	3.68167	3.62759	3.79597	3.6667	3.42977	3.69721	3.74376	3.81355	3.70036	3.52298	3.80587	3.74074	3.56064	4.04193	3.57159	3.62111	3.42012	3.53849	3.68923	3.40131	3.63236	3.3997	3.89541	3.58097	3.44046	3.78118
MUCL3	3.69404	3.40487	3.8276	3.73759	3.84629	3.83256	3.61789	3.60105	3.66605	3.65662	3.87238	4.25774	3.58572	3.48941	3.74501	3.67544	3.68448	3.83732	3.82728	3.9397	3.80467	3.76166	3.65987	3.47245	3.60731	4.01529	3.69721	3.63825	3.97083	3.79597	4.0206	3.9137	3.72226	4.02877	3.6417	4.21725	3.90396	4.01562	4.28269	3.60069	3.68733	3.71348	4.07326	3.98863	3.71348	3.66861	3.77017	3.80934	3.91134
MUL1	6.8738	6.46626	6.75675	6.41179	6.8391	6.03762	6.38888	6.57538	6.33122	6.69159	6.41342	6.50911	6.66399	6.38854	6.6798	6.73603	6.27435	6.50245	6.47114	6.67175	6.8312	6.5261	6.55231	6.41242	6.65965	6.35517	6.73437	6.69659	6.58114	6.44888	6.6514	6.83538	6.9318	6.36556	6.42248	6.84857	6.19898	6.45586	6.92367	6.90636	6.40367	6.59842	6.57876	6.66035	6.51784	6.83361	6.20562	6.55	6.52541
MUS81	5.43254	5.71629	5.86708	5.67008	5.79066	5.52331	5.72727	6.24783	5.73712	5.76399	5.67132	5.7643	5.4457	5.57109	5.93713	5.64539	6.01959	5.60521	5.41529	5.94179	5.68102	5.53173	5.90517	5.69959	5.6845	5.22775	5.70442	5.60142	5.77292	5.53623	5.62471	5.58459	5.93964	5.68071	6.02344	5.65745	5.91338	5.55372	5.86012	5.81546	5.60581	5.66842	5.63077	5.68674	5.81881	5.72634	5.38765	5.39893	5.39186
MUSK	6.34141	5.59247	6.59812	6.04496	5.21492	6.38561	5.5909	6.07997	6.16389	6.92664	6.06065	6.57068	6.39347	5.97556	5.92412	5.72155	5.53682	4.67208	4.86535	5.91519	6.43731	5.96862	6.05531	6.42872	7.09664	6.64323	5.52661	5.46114	4.36173	4.92237	6.23934	4.92528	4.01117	6.5584	5.8646	6.66498	5.31145	6.8391	6.97497	5.62001	6.49123	4.81521	6.13644	6.25411	4.92202	5.63952	6.1977	5.53745	5.07105
MUTYH	4.99527	4.53362	4.60355	4.45661	4.71958	4.49182	4.57877	4.72656	4.73816	4.5807	4.785	4.64082	4.53651	4.79086	4.87518	4.92497	4.71367	4.86925	4.87393	4.51715	4.53977	4.77648	4.6637	4.785	4.74276	4.90689	4.57486	4.54239	4.60695	4.60895	4.71178	4.58774	4.6026	4.69103	4.6685	4.74116	4.37287	4.85765	4.57262	4.62972	4.56015	4.83778	4.71865	4.48439	4.60129	4.91579	4.73229	4.85664	4.42651
MVB12A	5.6438	5.55538	6.10392	5.90363	5.33799	5.97144	5.62849	5.88625	5.61595	5.77886	5.79194	6.04652	5.76654	5.7723	5.78944	5.61696	6.21644	6.13365	5.86799	6.00635	5.62034	5.83584	6.03792	5.77292	5.57272	5.8576	6.07589	6.22939	6.0572	6.14731	5.91242	5.98936	5.91082	5.78143	6.02241	5.66974	5.70351	5.64115	5.97814	6.12503	6.23866	5.89586	5.94565	5.59121	5.73293	5.84865	5.86831	6.04367	6.05621
MVB12B	6.07968	5.98848	6.56907	6.33731	6.32799	5.53264	6.12812	6.20438	5.9613	6.42904	6.30565	6.21582	6.39541	6.09912	6.03792	5.97523	5.91112	5.79621	6.21709	6.32704	6.00448	6.32381	6.0202	6.16403	5.93177	6.15658	6.17094	6.16936	5.93683	6.31636	6.31343	6.09192	5.21066	6.12314	6.07906	6.08249	5.91834	6.20244	5.77139	6.41116	6.04561	6.07396	6.49891	5.8803	5.74494	6.12255	5.8474	6.05531	5.93146
MVD	5.84079	6.05027	5.5909	6.0392	5.84353	5.99253	5.6071	5.84139	6.13045	5.91395	5.81851	5.58398	5.53779	6.01003	5.91707	5.71408	5.84833	6.08985	5.62252	5.85983	5.97963	5.87781	5.57367	5.85533	5.75364	5.8906	6.17838	5.89463	5.83088	5.94756	6.20215	6.07997	5.70945	5.85154	5.90422	5.52883	6.14324	5.53717	5.57011	6.21147	6.2349	5.9105	5.54318	5.37971	5.58459	6.06771	5.47457	5.7443	5.90959
MVK	5.11752	5.11059	5.74209	5.51177	5.00153	5.12935	5.20218	5.16459	5.08165	5.42632	5.64081	5.24067	5.30784	5.10349	5.39733	5.2897	5.12357	5.29483	5.31018	5.39053	5.16074	5.38205	5.436	5.45241	5.38036	5.41115	4.99562	5.2808	5.48181	5.04932	5.15547	5.32647	5.19507	5.55813	5.38928	5.3657	5.27718	4.99757	5.31772	5.58044	5.07004	5.46235	5.27154	5.46844	5.63334	5.10057	5.44436	5.2129	5.50341
MVP	5.46813	5.93113	6.05278	6.03147	5.75044	5.80076	6.18255	6.27314	6.1451	5.77074	6.23521	5.87879	5.64477	5.80142	5.73986	5.75643	5.98566	6.19404	6.10133	5.55604	5.61377	5.49614	5.97903	5.671	5.66313	5.60454	5.80824	6.24309	6.18547	5.97781	5.96388	6.00256	6.22811	5.62818	6.27028	5.73685	6.20494	5.60806	5.81609	5.99501	6.43763	5.98346	6.41803	5.66404	6.41772	5.87973	5.62407	6.08833	5.9806
MX1	4.92688	5.47517	5.28775	5.81609	5.63734	5.77262	4.92102	5.50596	4.96196	5.66842	5.5616	5.26214	6.23233	5.47457	6.12948	5.30649	5.54952	5.98879	6.22269	5.54892	5.33198	5.87208	6.60922	5.97814	5.87629	5.62818	5.26762	5.64508	5.48724	5.46468	5.1211	5.03392	5.34223	5.54862	5.8815	5.63517	5.13694	6.31542	4.92784	5.24037	5.50028	5.48241	5.60175	5.49364	5.7586	5.2808	5.18489	5.51146	5.57045
MX2	5.51114	6.07906	6.14944	6.16193	4.99819	5.75612	6.20805	6.14075	5.74611	6.12591	5.8324	6.08279	5.99916	6.02213	6.56543	5.73326	5.4476	6.21391	6.70615	6.22175	5.45146	5.73168	6.9094	6.15477	5.8346	5.82143	5.48371	5.81389	5.96763	5.60868	5.43476	5.3725	6.44121	6.16295	5.95428	5.71752	5.79255	6.47968	5.49197	5.38799	6.09047	6.01266	5.7443	5.79849	6.7347	5.83211	5.91677	5.81609	5.85091
MXD1	6.94954	6.95054	6.50515	6.55134	6.36332	6.63146	6.91311	6.16161	6.82686	6.24629	6.63114	6.29243	6.69964	6.76888	6.51979	6.7272	6.63985	6.90636	6.84145	6.61619	6.73538	6.41736	6.70684	6.55974	6.79104	6.87892	6.23073	6.8224	6.84145	6.95261	6.84456	7.00131	8.14226	6.64719	6.53296	6.32704	6.91075	6.56874	6.6025	6.26176	7.32567	7.01644	6.74162	6.70099	6.68152	6.01456	6.67498	7.03874	6.48235
MXD3	5.56663	5.56218	5.6568	5.19707	5.36404	5.56377	5.44405	5.74462	5.97394	5.58617	5.67498	5.60926	5.49296	6.00318	5.18748	5.54381	6.07648	5.60048	5.83862	5.92442	5.57242	5.6194	5.79621	5.87629	5.80142	5.60777	5.88439	5.83118	5.93239	6.04901	5.95301	5.71942	5.79818	5.87145	5.60454	5.54351	5.90774	5.58778	5.61881	5.55246	6.02861	5.62533	5.64847	5.62438	6.22297	5.44503	5.69016	5.68418	5.66586
MXD4	6.90873	6.85747	6.57304	6.65015	7.4056	7.22989	6.95325	7.04305	6.81491	6.97771	7.0834	7.39951	6.63381	6.71387	7.18707	6.8391	6.71945	6.76308	6.72887	7.0116	6.61458	6.8958	7.3457	6.67498	7.17237	7.04537	6.98284	6.7744	6.83704	7.18077	7.06927	6.96615	6.34205	7.01744	7.0054	6.82617	6.87177	7.12142	7.20208	6.98877	7.19986	6.54861	6.84384	6.77604	6.19502	7.15742	6.73777	6.71518	6.76203
MXI1	7.64183	7.63851	7.14018	7.49157	7.35071	7.9405	7.12468	7.65811	7.63185	7.3629	7.10586	7.2432	7.53104	7.49277	7.30169	7.32643	7.24797	7.07572	7.43176	7.38119	7.63769	7.58702	7.51401	7.32715	7.36664	7.79371	7.84091	7.4071	6.80565	7.49555	7.78857	7.50301	7.02022	7.57123	7.36589	7.62241	7.89264	7.59387	7.45702	6.97172	7.31785	7.20168	7.55475	7.07465	6.7942	7.47562	7.16098	7.50026	7.35376
MXRA5	5.7515	8.05772	6.27189	6.15509	6.02736	7.10868	5.95016	5.436	7.73153	5.75427	5.92186	5.8646	6.38074	5.63985	6.46626	6.55231	6.90636	8.19255	8.05877	7.11004	6.59524	6.07367	6.82721	6.35817	6.18034	6.54389	5.8368	8.20434	8.10224	5.94436	6.38464	7.13882	7.84352	7.94891	7.16788	5.5012	6.75204	6.09976	5.76335	5.45306	7.58943	8.19638	5.77355	6.09695	6.27562	5.54409	7.0412	5.6131	6.06222
MXRA7	8.24879	8.54986	8.98143	8.73609	8.98793	8.82177	8.78097	8.7959	9.23976	8.77363	8.89675	9.12025	8.96033	8.69303	8.97405	8.79748	9.21548	8.86709	8.95321	8.78097	8.96585	9.19866	8.98512	8.77524	8.87755	9.1422	9.01327	8.87755	8.4685	8.87755	9.0172	8.79042	8.67558	8.96667	9.05518	8.69535	8.83965	9.05327	8.94428	8.70456	9.04355	8.70375	9.02501	8.63399	8.39678	8.72466	8.75549	8.86887	8.58679
MXRA8	7.16893	7.44279	7.14233	7.28112	7.4207	7.68107	8.31265	7.77675	7.76756	8.13737	7.17908	8.13891	7.88601	7.66822	7.57773	7.69111	8.10327	8.58407	8.21961	7.83188	7.53503	7.65217	7.81092	7.49599	7.89489	7.58257	7.77995	8.04296	7.90186	7.63806	8.12317	7.84847	7.48148	8.363	8.10546	7.5616	7.82251	7.74877	7.33859	7.89357	8.44286	7.4071	7.7086	7.40943	7.23428	7.31744	7.31785	7.50338	8.29954
MYADM	9.49568	9.99105	10.1776	9.29725	10.519	9.96503	10.003	9.93151	9.97665	10.2224	10.5012	10.1997	10.1908	10.0543	9.89709	9.91841	10.5082	10.2565	10.3448	10.1936	9.53204	9.77979	10.1198	9.64294	10.1435	9.26109	9.72023	9.63833	10.146	10.8934	9.89903	10.2309	10.7631	9.51299	10.2656	10.4572	9.86309	9.80427	9.43459	10.2716	10.5831	10.3708	10.2337	9.7674	10.6287	10.0891	9.85498	10.008	9.99105
MYADML	4.27203	4.24275	4.09422	4.18767	4.21088	4.42782	4.31429	4.38055	4.34211	4.26095	4.446	4.33408	4.19976	4.6465	4.36663	4.24925	4.6533	4.49308	4.29872	4.33048	4.18665	4.36068	4.3483	4.36389	4.43884	4.40159	4.43291	4.3551	4.42027	4.56047	4.37187	4.78043	4.62636	4.12791	4.17954	4.51748	4.05402	4.72328	4.40774	4.04899	4.53849	4.68704	4.01467	4.29769	4.40944	4.39305	4.21156	4.62473	4.61282
MYADML2	4.84538	4.76089	4.59054	4.7873	4.87949	4.89307	4.70087	4.84506	4.80972	4.70087	4.80808	5.086	4.99656	4.86145	4.87356	5.0388	5.15386	4.66468	5.27215	5.0899	4.91176	5.07135	4.96096	5.06329	4.72944	4.65236	4.91648	4.97853	4.7064	4.83868	4.8899	4.81422	5.08499	4.9768	4.84188	4.81718	4.49987	4.86598	4.62771	4.88764	4.81005	4.94922	5.11358	4.92397	5.01958	4.94601	5.23228	4.98669	4.64748
MYB	3.52039	3.54547	3.37504	3.41889	3.50794	3.41058	3.51694	3.50115	3.84214	3.54961	3.55459	3.45628	3.58753	3.24476	3.23012	3.55654	3.39744	3.52071	3.42751	3.44264	3.53042	3.29533	3.57159	3.66153	3.58349	3.36372	3.51371	3.42332	3.60793	3.42173	3.30113	3.6667	3.46005	3.51823	3.50045	3.3347	3.62949	3.40683	3.82978	3.45874	3.47216	3.36283	3.50045	3.36568	3.39045	3.27884	3.29415	3.45784	3.84726
MYBBP1A	6.16095	6.22112	5.93964	6.32411	6.11629	6.44591	6.26015	6.08833	6.52474	6.19308	6.68626	6.09817	5.8668	6.05842	6.28078	6.19151	5.98029	6.56146	6.19651	6.17905	5.78565	5.95919	6.142	5.95329	5.95491	6.20929	6.16389	6.33441	6.49665	6.31442	6.24499	6.044	6.70722	5.96993	6.18097	6.28887	6.34337	5.86142	6.08985	6.38362	6.79035	6.29944	6.72581	6.1977	7.22087	6.28142	6.13709	6.14451	5.84933
MYBL1	5.87115	6.02115	6.38006	5.59753	6.28111	5.8665	5.6428	6.17777	5.6311	6.15221	5.92474	5.92084	5.99127	5.92282	5.37872	6.17061	5.22403	6.74162	6.18225	5.56247	6.08643	6.42743	6.51447	5.88471	5.97586	6.11036	4.97123	6.44857	6.31278	5.82049	5.70757	5.85917	6.09976	6.12411	6.42777	5.55663	5.86239	5.88969	6.15938	5.30237	6.44757	6.24183	5.52016	5.89428	5.5647	5.59154	5.81916	5.7723	5.81637
MYBL2	3.93115	4.16562	4.03698	4.38085	4.14249	4.2087	4.11387	4.3393	4.28115	4.23188	4.13745	4.00729	4.2908	4.20422	4.11514	4.21315	4.56305	4.18632	4.53683	4.45987	4.13458	4.01781	4.2078	4.52001	4.52728	4.12094	4.29047	4.47729	4.23381	4.27432	4.17739	4.21502	4.12761	4.17197	4.17225	4.23702	4.154	4.26835	3.87957	4.61087	4.5162	4.16594	4.42849	4.33048	4.45726	4.29935	4.12761	4.23348	4.51904
MYBPC1	3.33125	3.22246	3.08275	3.26318	3.6829	3.41935	3.35185	3.3247	3.25049	3.39177	3.2298	3.17154	3.42078	3.484	3.32733	3.59425	3.23451	3.31898	3.30582	3.48875	3.30908	3.19439	3.54201	3.35442	3.25269	3.27699	3.39777	3.20011	3.22155	3.23264	3.19628	3.37954	3.23202	3.41795	3.20712	3.11631	3.40487	3.25691	3.62727	3.19821	3.30747	3.39585	3.33594	3.23697	3.44513	3.12662	3.13754	3.365	3.2209
MYBPC2	3.28545	3.20846	3.26699	3.34282	3.47499	3.28447	3.19696	2.91088	3.32312	3.55874	3.25019	3.25756	3.11185	3.15251	3.14048	3.32312	3.21575	3.12046	3.08699	3.37319	3.27444	3.30777	3.2607	3.03966	3.10867	3.24122	3.02086	3.47303	3.26667	3.40995	3.37704	3.19981	3.25269	3.10235	3.59879	3.18828	3.35409	2.96817	3.31378	3.35127	3.30812	3.46829	3.31311	3.17217	3.4988	3.49043	3.17058	3.2298	3.3254
MYBPC3	11.6924	11.6134	11.3862	11.3156	11.6751	11.9355	11.234	11.3968	11.7781	11.2088	11.2415	11.4765	11.7275	11.5996	11.7438	11.7275	11.5849	10.4705	11.465	11.7438	11.5571	11.7438	11.6294	11.5849	11.4893	11.4181	11.6294	11.3043	10.9102	11.234	11.465	11.543	11.2504	11.958	11.2954	11.1932	11.3862	11.8161	11.6751	11.4529	10.8983	11.2504	11.8354	11.6294	10.3202	11.8354	11.2776	11.6751	11.1675
MYBPH	4.63592	4.7674	4.5136	4.53422	4.29935	4.47378	4.32735	4.79417	4.63072	4.53226	4.66568	4.38534	4.57517	4.66014	4.39021	4.75151	4.71019	4.54173	4.58105	4.69333	4.74725	4.56047	4.49084	4.68207	4.67112	4.40641	4.50711	4.48406	4.69268	4.58927	4.69068	4.67596	4.53518	4.88471	4.57779	4.58136	4.99819	4.56655	4.5021	4.89019	4.60695	4.65525	4.5543	4.41344	4.49375	4.77136	4.77076	4.42313	4.356
MYBPHL	3.78587	3.94905	3.56507	3.82281	3.79908	3.81193	3.77569	3.8126	3.837	3.57473	3.49557	4.48962	3.65251	4.08063	3.65567	3.92722	3.63369	3.72983	3.8513	3.98434	3.74347	3.71124	3.87538	3.65534	3.80432	3.87205	3.6308	3.77084	4.28369	3.9053	3.77599	3.93906	3.96607	3.93246	3.87665	3.61212	3.79564	3.68796	4.26006	3.92117	4.2597	3.74103	3.85801	3.53945	3.89896	3.72633	3.89333	3.76521	4.10357
MYC	6.82275	7.45063	6.61458	6.29501	6.13736	7.10375	8.00639	6.79968	7.41431	6.40682	6.397	6.76556	5.62376	6.53819	6.22748	6.3063	6.63216	7.76661	6.57338	5.89715	6.87622	5.81325	6.97733	6.17276	6.4956	6.23934	6.25478	7.09348	8.13786	7.19442	7.18147	6.84657	9.22361	6.27435	6.87824	6.20122	7.59474	6.29179	6.43399	6.90315	8.32027	6.98045	7.29313	6.55032	8.49523	6.30921	6.22939	6.98183	6.70204
MYCBP2	7.84626	7.91715	7.76928	7.60603	7.75139	7.82117	8.09816	7.81664	8.05309	7.85122	7.97738	7.83996	7.81353	7.66437	7.78937	7.68107	7.68068	7.74487	7.90707	7.74054	7.84805	7.81799	7.90707	7.88984	7.74094	7.93354	7.72216	7.61308	7.61869	7.70729	7.77367	7.85974	7.43398	7.81664	7.64882	7.80676	7.82424	7.73374	7.66692	7.91523	7.54048	8.12114	7.87948	7.74396	7.64757	7.8247	7.79855	7.79241	7.57036
MYCBPAP	3.67197	3.46864	3.56538	3.51561	3.52201	3.82978	3.55299	3.6804	3.68733	3.36877	3.48047	3.65013	3.54201	3.70551	3.3691	3.50886	3.60105	3.50082	3.70455	3.54708	3.58912	3.77533	3.51082	3.44985	3.64043	3.81091	3.78555	3.9137	3.70421	3.73111	3.52882	3.70292	3.60575	3.50115	3.58786	3.47061	3.71348	3.4408	3.69625	3.68073	3.25593	3.63758	3.49687	3.69245	3.66217	3.7292	3.39045	3.78527	3.14572
MYCL	4.10577	4.15204	3.71678	3.9539	3.95164	3.92657	3.79216	4.12287	4.22769	4.28725	3.95421	3.97708	4.22769	4.10997	4.42439	4.28759	3.93906	4.01088	4.0223	3.90566	3.97054	4.03447	4.25709	4.26245	3.95834	4.24559	4.57226	4.0569	4.11448	4.03157	4.01946	3.99148	4.00794	4.12729	4.18767	3.88722	4.03631	4.0223	4.2879	4.19976	4.21859	3.89541	3.78712	3.89733	4.04257	3.88144	4.2921	4.22421	4.33766
MYCN	4.03995	4.13777	3.90845	3.9995	3.83958	3.93999	3.95486	3.87765	4.29742	3.91301	3.9397	3.75046	4.03768	3.9137	3.91725	4.08217	3.89474	3.77821	4.13047	3.9215	3.87238	3.78651	3.59138	3.86347	4.04193	3.84214	4.21758	4.17107	3.99243	3.83537	4.362	4.01117	4.41015	4.10967	3.84091	3.86604	4.26742	3.70388	3.9253	3.65758	3.86347	4.51162	3.83829	3.78148	3.7052	3.836	3.92722	4.0118	4.09995
MYCNOS	3.51791	3.05581	3.14705	3.27254	3.21164	3.45628	3.45978	3.85191	3.71	3.21195	3.64561	3.64043	3.83348	3.93715	3.57696	3.44824	3.21358	3.19856	3.19758	3.55082	3.36812	3.484	3.28197	3.45051	3.45335	2.75941	2.91017	3.52071	3.19048	3.32375	2.93104	3.23579	3.51856	2.9752	3.46464	3.03569	2.6077	3.70036	3.05248	3.19727	3.45306	3.21514	3.5803	3.96575	3.83958	3.73204	3.82791	3.99541	3.72035
MYCT1	7.62119	7.14365	7.49039	7.41731	7.84489	7.73247	8.05064	7.45824	7.44164	7.72678	7.70067	7.73973	7.92744	8.02341	7.83098	7.44425	7.61795	7.86428	7.66692	7.72931	7.50686	7.92229	7.16827	7.74661	7.59113	7.47944	7.53853	7.00885	7.56009	7.6265	7.0834	7.72809	8.15366	7.49913	7.28183	7.74316	7.31785	7.2895	7.32237	7.31229	7.86523	7.44584	7.38986	7.83579	7.64921	7.62359	7.64674	7.47252	7.36889
MYD88	6.80466	7.25397	7.09774	7.2443	7.17696	6.91443	7.35071	7.08511	7.15236	6.98561	7.36252	7.61308	6.60011	7.25327	6.96651	6.8958	6.99257	7.37897	7.14985	6.81116	6.77027	6.4956	6.95462	6.91278	6.65414	6.76451	7.1118	7.23845	8.02443	7.72552	7.02934	7.08511	7.80818	6.69964	7.39436	6.86355	7.22192	7.26051	6.46041	7.1958	7.69702	6.90424	7.22047	6.83256	7.59073	6.95088	6.58812	7.17549	7.49157
MYDGF	6.17033	6.68118	6.93426	6.37491	6.58286	5.97022	6.69492	6.24183	6.44689	6.44222	6.98459	6.90213	6.15906	6.61525	6.07997	6.63079	7.00165	7.24024	6.22482	6.31574	6.44987	6.06957	6.30235	6.2406	6.76923	5.91926	6.13172	7.16753	7.20564	6.75996	6.66834	6.87279	6.82108	6.17838	6.84079	6.78528	6.68082	6.31903	6.09509	6.74092	7.53305	6.90071	6.50553	6.32869	7.81755	6.21801	6.16597	6.60318	6.77974
MYEF2	7.06999	7.0297	6.35071	6.68695	6.95832	7.07131	6.36914	6.37938	6.6564	6.61688	6.36782	6.18255	6.82409	6.18638	5.82901	6.76134	6.06925	6.6018	6.42514	6.38888	6.51784	6.82139	6.81099	6.42937	6.70268	6.78528	6.552	6.48993	6.0321	6.87622	6.79035	6.58445	6.66736	6.97733	6.79489	6.48863	6.82409	6.37649	6.52442	6.28231	5.96418	6.81252	6.431	6.39242	6.39735	6.05561	6.80738	6.72214	6.60922
MYEOV	4.83901	4.81422	4.4206	4.68929	4.39973	4.65912	4.60861	4.49117	4.73885	4.34302	4.45147	4.33014	4.39212	4.68735	4.18435	4.46314	4.44472	4.50416	4.4789	4.39272	4.17641	4.4013	4.55727	4.51454	4.50146	4.41574	4.55141	4.41344	4.50514	4.5755	4.63173	4.17354	4.65068	4.48571	4.32953	4.66978	4.17954	4.32348	4.23763	4.45565	4.83549	4.6066	4.87586	4.51715	4.83748	4.55727	4.66598	4.67848	4.07326
MYF5	3.1652	3.00111	3.05747	3.25172	2.99107	3.2385	3.03326	3.07099	2.94094	3.13432	3.136	3.2107	3.03326	2.91017	3.04369	3.00014	2.87238	3.11792	3.13082	2.99883	2.9501	2.8621	3.01375	2.81242	3.16484	3.01306	3.06711	3.0515	3.13566	3.29886	3.01579	3.28328	3.22029	2.96718	2.99883	2.76785	3.12472	3.06871	3.04926	3.05873	2.97793	3.18249	2.58057	3.109	3.01884	2.80324	3.13082	3.23297	3.21451
MYF6	3.95421	3.64654	3.53594	3.55935	3.41858	3.65891	3.44887	3.43073	3.3247	3.30582	3.47334	4.01305	3.59138	3.3254	3.54899	4.18402	3.68923	3.56253	3.76323	3.484	3.75809	3.47622	3.51243	3.4176	3.29729	3.75741	3.45246	3.81422	3.7549	3.70617	3.59268	3.3337	3.76357	3.41729	3.50568	3.67354	3.4198	3.43855	3.548	3.66443	3.743	3.5493	3.40321	3.43604	4.57486	3.53624	3.52071	3.64297	3.3008
MYG1	7.68402	7.25861	7.5842	7.89174	7.49639	7.56122	7.3729	7.98374	7.39546	7.77948	7.8869	7.49001	7.41768	7.46308	7.53891	7.57481	7.48642	7.50566	7.37327	7.72002	7.56009	7.2895	7.77325	7.34644	7.64882	7.27076	7.14743	7.56476	7.55036	7.63557	7.52034	7.23916	7.43829	7.37897	7.53583	7.47025	7.57599	7.66822	7.94372	7.71912	7.82873	7.3198	7.51912	7.4849	7.96134	7.53104	7.49157	7.46823	7.35186
MYH1	2.85375	2.57494	2.38701	2.55835	2.70907	2.5123	2.42456	2.63334	2.49467	2.3807	2.90977	2.56999	2.59553	2.43492	2.42352	2.64538	2.68158	2.41278	2.50211	2.36856	2.64957	2.52755	2.53502	2.66875	2.24048	2.4898	2.38326	2.4603	2.59371	2.59618	2.50546	2.56388	2.65878	2.47363	2.45644	2.43891	2.32181	2.66561	2.30675	2.42866	2.342	2.4506	2.46678	2.42456	2.53502	2.30255	2.42456	2.58627	2.44966
MYH10	7.43398	7.7086	7.70939	7.72552	8.1165	7.76273	8.11177	7.52186	7.38342	8.01828	7.85525	7.86428	8.60803	7.7333	7.8589	7.76409	8.66658	8.192	8.08029	7.77547	7.77413	8.01145	7.73374	7.53265	7.85211	7.93306	7.47025	7.5616	7.53544	7.26854	7.60401	7.2519	8.20538	8.22077	7.98661	7.5708	7.68561	7.93873	7.62522	7.55601	7.81353	7.62037	7.65172	7.35725	7.9251	7.82917	8.21283	7.43249	7.06999
MYH11	7.04269	7.69821	7.12214	7.70641	8.06457	8.62683	9.75512	7.7333	8.11015	7.99737	8.21961	9.30469	7.89221	8.21563	7.48882	7.51591	7.19373	6.72788	7.4413	7.85974	8.72466	8.14436	7.51473	7.19766	8.84769	7.39512	7.01569	5.67655	6.32735	8.161	6.57304	6.43797	6.86421	7.28661	7.25501	7.60121	7.92559	7.32017	7.47785	7.9662	7.62978	8.38776	8.66356	7.90844	6.18255	6.91075	7.05678	6.22811	6.44091
MYH13	3.04202	3.16034	3.15832	3.06231	3.50115	3.34314	2.98005	3.21934	3.37919	3.18097	3.10074	3.36087	3.23636	3.3257	3.45816	3.27822	3.09226	3.45051	2.9358	3.18405	3.05616	3.08994	3.11566	2.96535	3.1728	2.91455	3.25527	2.9907	3.08833	3.35697	3.48527	3.08864	3.35313	2.89641	3.1305	3.26667	3.18923	3.29568	3.072	3.37414	3.07866	3.18374	3.4878	3.21263	3.37919	3.36973	3.08374	3.07535	3.47216
MYH14	6.84492	6.68152	6.56806	7.12294	6.61755	6.84145	6.09666	6.84492	6.34302	6.76556	6.58778	6.54491	6.83808	6.5975	7.14609	6.82139	6.25096	6.03519	6.835	6.92332	7.00963	6.53526	6.75506	6.79621	6.64816	7.13538	6.73332	6.52816	6.15159	6.20741	6.61397	6.39865	6.40916	6.57099	6.66333	6.67741	6.58379	6.42586	7.26929	6.90037	6.66901	6.5791	7.18851	6.76694	5.97457	6.47539	6.7826	6.65929	6.06832
MYH15	3.18497	3.43475	3.76831	3.09908	3.47093	3.3422	3.37168	3.15188	3.43314	3.22628	3.18126	3.17248	3.37504	3.35762	3.27187	3.2256	3.30941	3.50601	3.40709	3.27981	3.28357	3.25725	3.15098	3.32733	3.14212	3.46404	3.29222	3.16771	3.26134	3.45816	3.30777	3.30015	3.71877	3.36688	3.26859	3.37919	3.33438	3.90975	3.27884	3.39841	3.25019	3.53979	3.29663	3.37473	3.29856	3.50082	3.40416	3.51856	3.25527
MYH16	3.83958	3.93115	3.84726	3.7194	3.7837	3.82823	3.66509	3.7695	3.71814	3.91787	3.91598	3.6314	3.84629	3.54863	3.82151	4.08063	3.69084	3.69563	4.0765	3.81355	3.63885	3.78118	3.69658	3.74914	3.71584	3.75522	3.8513	3.7388	3.82123	3.78018	3.72098	3.80963	3.88179	3.84214	3.86701	3.76983	3.45628	4.03797	3.61085	3.86476	3.72633	3.88112	3.5829	3.92466	4.08498	3.76357	3.71348	3.89767	3.62242
MYH2	3.5131	3.32795	3.29919	3.43541	3.23482	3.12084	3.18218	3.28197	3.16453	3.48047	3.3694	3.35893	3.07773	3.11094	3.29856	3.44264	3.18888	3.15539	3.48013	3.20273	3.29383	3.34699	3.38978	3.40802	3.3425	3.16034	3.23987	3.01615	3.28076	3.34127	3.30361	3.26699	3.10038	3.28447	3.34699	3.19791	3.05969	3.28108	3.39271	3.38081	3.07679	3.21451	3.69084	3.2212	3.32733	3.38684	3.34511	3.23202	3.05679
MYH3	4.18144	3.94807	3.89896	4.03832	4.02686	3.95549	3.77854	3.82569	3.80683	4.1368	3.87596	3.92561	3.82313	4.1428	3.88755	3.98504	3.85318	3.97566	4.30879	3.9104	4.00014	3.70902	3.80497	4.1576	3.79625	3.85801	3.97825	3.76553	3.87765	4.06912	3.98894	3.86508	3.85894	3.85482	3.94714	4.12761	4.05438	4.07235	3.88722	3.97115	3.95802	3.88559	3.8609	4.05562	3.82372	3.96835	4.04548	3.87205	3.82313
MYH4	2.95125	2.55704	2.76824	2.73002	2.95473	3.03121	2.7133	2.79476	2.83859	2.97413	2.84538	2.66513	2.91925	2.70129	2.91599	2.86471	2.86547	2.91545	2.64744	2.80365	2.55704	2.70907	2.70576	2.91414	2.86547	3.05548	3.09492	2.72484	2.73182	2.82502	2.85415	2.7635	2.97413	2.83301	2.69078	2.90141	2.87313	2.90569	2.58688	2.84779	2.71479	2.59741	2.97969	2.74648	3.07612	2.74558	2.64744	2.73231	2.99318
MYH6	10.2927	10.5508	11.7438	10.9102	11.7275	10.9571	11.1524	11.854	10.8204	12.1732	12.5905	10.4637	10.5082	11.9355	12.4054	10.7496	11.234	11.5849	10.2565	11.334	10.4773	10.0719	11.334	11.5034	11.982	11.2415	11.2776	12.0489	11.543	10.9513	11.8944	11.6751	11.1373	8.28023	11.958	11.8354	11.3043	9.57866	10.0968	12.2754	12.2049	8.11951	12.106	11.9355	11.854	12.2754	10.0307	11.6294	11.3548
MYH7	12.7855	12.8415	12.6407	12.9182	12.6407	12.6839	12.5501	12.5905	12.6407	12.4749	12.3711	12.6839	12.7855	12.6407	12.4749	12.7855	12.6839	12.0761	12.7316	12.7316	12.7855	12.7855	12.6839	12.6407	12.6407	12.7316	12.6407	12.1404	12.2754	12.4054	12.5905	12.6407	12.5501	12.9182	12.4749	12.6839	12.6407	12.8415	12.6839	12.5501	12.3711	12.7316	12.6407	12.6839	12.1732	12.5905	12.7316	12.5905	12.3388
MYH7B	8.61746	8.18919	7.98759	8.14654	8.68839	8.56339	7.66692	9.05719	8.67107	8.09968	7.59869	8.49259	8.65981	8.64354	8.8193	8.51377	8.72702	6.85677	8.71085	8.68839	8.2038	8.67784	8.39377	8.47886	8.47298	8.58547	8.27603	8.01627	6.64691	7.78719	8.36659	8.13841	7.27997	8.74249	7.72216	7.74618	8.58679	8.49714	8.3829	7.89399	7.45063	8.37558	8.64354	8.96762	5.94116	8.22375	8.59103	8.34919	7.61953
MYH8	2.79819	2.751	2.80365	2.69842	2.41619	2.44573	2.57925	2.61475	2.7414	2.64104	2.69529	2.49146	2.34528	2.68819	2.65283	2.69227	2.55645	2.7718	2.64906	2.67036	2.72672	2.60654	2.64805	2.43789	2.57124	2.55317	2.74698	2.71378	2.53436	2.72432	2.6572	2.62119	2.72047	2.67817	2.6801	2.59804	2.49146	2.59553	2.72432	2.41734	2.73737	2.60044	2.57745	2.85536	2.64163	2.70382	2.55579	2.70767	2.58377
MYH9	8.18375	8.85356	8.53151	8.07928	9.45951	8.61386	9.36804	8.68	8.82831	9.44414	9.25384	9.19207	8.27603	8.98696	9.0465	8.75327	9.1242	9.70812	8.68	8.28318	8.34216	8.51502	8.77135	8.19752	8.92738	7.98278	8.37617	9.37568	9.99802	9.69978	8.59327	9.0172	9.7394	8.31508	9.94562	8.621	8.82748	8.77363	8.28377	8.52949	10.1776	8.75404	8.9335	8.53496	9.69485	8.60738	8.62683	8.4743	8.33732
MYL1	3.18689	4.0739	3.83378	3.16388	3.53509	3.55082	3.35732	3.63592	3.53722	3.17656	3.36434	3.67951	3.61789	3.66537	3.30548	3.60575	4.16944	3.03605	3.57564	3.60387	3.44632	3.76357	3.26412	3.55654	3.38877	3.47589	3.36215	3.43825	3.5694	3.1803	3.94485	3.7947	3.65113	4.35414	3.20878	3.81894	3.22662	4.62028	2.84899	3.26196	3.45275	3.23012	3.47093	3.68923	3.40931	3.47879	4.23284	3.46695	3.55459
MYL10	4.07835	3.89567	3.72665	3.86797	4.11904	3.7385	3.68324	3.72132	3.9824	3.94453	3.55935	3.71156	3.64496	3.80683	3.87369	4.07006	4.02906	3.85007	3.90566	3.98569	4.23994	4.00729	3.76678	4.14314	3.67701	3.89507	3.83412	3.64297	3.77821	3.81193	3.94938	3.77213	3.77051	4.04548	3.89929	3.80651	4.09675	4.00274	3.7469	4.04088	4.03003	3.7565	3.76265	3.89235	3.97176	3.91956	4.13399	3.66349	4.0223
MYL12A	10.4333	10.5365	10.44	10.5332	10.2871	10.7446	10.1618	10.2656	10.6936	10.4976	10.0519	10.5606	10.107	10.3073	9.97187	10.7446	10.1253	10.3202	10.1407	10.2425	10.3044	10.5508	10.2956	10.4366	9.99327	10.7402	10.4264	10.3643	10.2956	10.6562	10.4882	10.5573	10.6437	10.2425	10.7097	10.5049	10.2956	10.4468	10.374	9.77808	10.0005	10.3357	10.3202	10.3357	10.2278	10.2425	10.6689	10.2278	10.6175
MYL12B	10.6063	10.732	10.8455	10.6175	10.8251	10.7915	10.8155	10.5226	10.7496	10.7677	10.5988	10.7819	10.6562	10.6211	10.5538	10.7965	10.6175	11.0806	10.7496	10.6729	10.801	10.7541	10.7097	10.9458	10.7677	10.7234	11.0672	11.0085	10.7778	10.8828	11.0396	10.9697	10.9458	10.6894	11.0328	10.8155	10.5988	10.5474	10.5295	10.5226	10.7965	10.6976	10.6329	10.8353	10.801	10.4773	10.83	10.83	11.1446
MYL2	12.7316	12.6407	12.6839	12.6839	12.7855	12.7316	12.7316	12.7855	12.6839	12.7316	12.6839	12.6407	12.7316	12.5501	12.7316	12.6839	12.7855	12.6407	12.7855	12.7855	12.6839	12.8415	12.8415	12.7855	12.5905	12.5095	12.5905	12.7316	12.6839	12.5905	12.6407	12.7316	12.6839	12.6839	12.6839	12.7316	12.8415	12.7855	12.8415	12.6839	12.6839	12.7855	12.7316	12.7855	12.6839	12.5501	12.8415	12.6839	12.7316
MYL3	11.854	12.0273	11.8745	12.0054	11.8745	12.1404	12.0273	12.0273	11.8745	11.6592	12.0489	12.0761	12.1732	12.2754	12.1404	11.8944	12.2754	11.0209	11.982	12.2754	11.982	11.9152	11.8354	11.9355	12.0489	11.7107	12.0273	11.6445	11.5307	11.9152	11.958	11.9355	11.8745	12.106	12.0761	11.958	11.9355	12.106	11.8745	11.9355	11.9355	11.9152	12.1404	11.9152	11.8354	12.1404	11.854	11.958	11.8161
MYL4	5.75398	8.13635	6.23298	8.0012	7.40747	7.31189	8.38715	6.26707	8.68071	7.37121	8.31688	9.03485	7.68818	10.2337	8.39557	7.79331	11.0937	5.84677	8.05457	8.13167	7.68943	9.40065	5.92186	7.44897	8.41427	6.29226	6.60043	5.92853	8.23626	7.10017	8.49896	7.10968	9.94804	8.33059	8.84675	7.48961	5.87747	9.886	6.80063	7.59026	7.51709	6.1451	9.03485	8.95321	7.90657	8.06918	7.57817	7.05228	8.03011
MYL5	4.21185	4.47182	4.1837	4.59713	4.50711	4.67208	4.37318	4.53362	4.68144	4.49987	4.6837	4.65134	4.26868	4.44341	4.49528	4.63072	4.52862	4.48897	4.63658	4.45278	4.59054	4.35152	4.6405	4.42885	4.36663	4.18536	4.78336	4.62602	4.36105	4.65684	4.62571	4.49245	4.70118	4.61384	4.33797	4.65719	4.45533	4.37252	4.46534	4.7587	4.50839	4.523	4.76385	4.30879	4.52231	3.97692	4.25287	4.50609	4.29837
MYL6	9.60202	9.96963	10.0519	9.69153	10.1776	9.67501	10.8722	10.1358	10.2485	10.008	10.3105	10.8934	9.47266	10.3014	10.2485	9.90578	10.6402	10.5907	10.0201	9.78357	9.6305	9.76411	9.99561	9.99105	10.2224	9.43596	9.66526	10.0375	10.3643	10.2626	9.86121	10.0494	9.84926	9.55319	10.4976	9.91841	10.1563	10.1358	9.43891	10.4807	10.6649	10.1435	10.3579	10.0764	10.1727	10.0697	9.8672	9.89241	10.0595
MYL6B	5.71006	6.09078	5.70879	5.85281	5.78208	5.78013	5.6383	6.09817	6.15538	5.6428	5.77886	5.42731	5.70757	6.04015	5.65365	5.90241	5.88501	5.71132	5.99618	5.8993	5.89962	5.91707	5.86522	5.74335	5.66715	5.7885	6.06285	5.8249	5.60488	5.93655	5.9806	5.87241	5.92957	6.02831	5.66715	5.78501	5.67911	5.74835	6.09411	5.59498	5.86617	5.94055	6.0957	5.71813	5.88969	5.81421	5.84677	5.68575	6.1122
MYL7	9.49419	8.35097	7.35687	8.32027	9.0123	7.12142	9.95051	9.18078	10.4705	9.98664	10.4773	10.2251	7.13119	9.35094	8.49459	9.5145	10.7015	8.67852	9.80797	10.0471	8.07371	10.6437	9.3783	9.59765	9.30228	7.10938	7.69413	9.33938	8.73091	9.7394	10.0005	10.2776	8.88102	9.85309	9.73754	10.0307	10.1804	10.1144	8.25904	10.377	8.81009	9.24214	10.0672	9.3783	8.5249	8.55457	10.0228	8.83723	9.93151
MYL9	9.5069	9.28715	9.27728	9.20396	9.60977	9.34968	9.56829	9.5145	9.60202	9.37319	9.65924	9.76908	9.33437	9.71681	9.41181	9.54546	9.96036	9.21899	9.5412	9.67191	9.28344	9.50845	9.42391	9.45267	9.67675	8.85026	9.50554	9.41038	8.72076	9.7889	9.50987	9.49844	9.27147	9.63221	9.39131	9.40335	9.48551	9.68332	8.94042	9.66526	9.63833	9.62584	9.55781	9.27902	9.24442	9.24798	9.2961	9.33085	9.32225
MYLIP	6.78757	6.88133	6.8279	6.75003	7.11645	7.02803	6.61397	7.05916	6.93904	6.6412	6.84691	6.84145	7.16067	7.30789	6.8357	6.97943	6.53493	6.41342	6.94456	6.44888	6.61787	7.04155	6.83187	6.99186	6.9318	6.89966	7.13649	6.33602	6.68458	6.89307	6.75506	7.06606	6.79862	7.08655	6.34397	6.87657	6.49858	6.92367	6.98217	6.58542	6.14169	6.48791	6.73668	6.66772	6.4049	6.81051	7.0109	6.38922	7.11396
MYLK	5.748	5.96287	6.29846	5.60897	6.17838	6.61397	7.45902	5.73265	6.31476	5.79656	6.42713	6.84889	6.31374	6.2053	6.27124	6.20592	6.11537	5.9775	6.04808	6.07277	6.36265	6.07906	6.15782	6.19743	6.40748	5.86208	5.72538	5.46271	5.54255	6.11884	5.50596	5.66652	5.83334	5.69615	5.98251	6.33246	5.79718	6.03615	5.96222	6.10635	5.84353	6.46724	6.29977	5.96101	5.58335	5.88092	5.9321	5.63235	5.52754
MYLK2	4.16973	4.3499	3.90056	4.6237	4.01117	4.30499	4.47827	3.9253	4.32033	4.78367	4.28592	3.97242	4.41478	4.38406	4.87151	4.45765	4.33963	4.22236	4.35025	4.19421	4.49469	4.28919	4.45278	4.49917	4.50936	4.4647	4.66075	4.42313	4.24559	4.36918	4.43228	4.40774	4.01151	4.71466	4.29714	4.20102	4.20681	4.29553	4.21283	4.54587	4.18435	4.10802	4.08404	4.35569	4.08851	4.80486	4.16944	4.1994	4.44826
MYLK3	8.98978	9.0299	9.4319	9.37568	9.07194	8.80618	8.46526	9.10227	9.428	9.09729	9.23637	8.67558	9.85309	8.95672	9.45399	9.20396	8.98331	8.17595	9.58535	9.45267	8.73091	9.47418	9.32578	9.07292	9.33667	9.7151	9.3172	9.1709	8.62612	8.54168	9.51738	9.01914	7.74618	9.44414	9.36681	9.6305	9.28091	8.5022	9.15999	9.38738	8.37486	9.00376	9.0768	9.45546	6.37104	9.72708	8.86789	9.3783	8.96959
MYLK4	4.43619	4.86954	4.49182	4.80326	4.26435	4.48346	4.49954	4.84032	4.55397	4.81389	4.43552	4.39246	4.98943	4.93693	5.93747	4.98317	4.65719	4.62867	5.28937	4.88797	4.55664	5.10963	4.76184	5.74581	4.95965	4.76447	4.48506	4.28656	4.29993	4.14821	4.50481	5.35103	3.92053	4.82484	4.08248	4.88471	4.20996	4.60293	5.17863	6.08308	4.20612	4.76253	4.59246	5.17139	4.17259	4.70509	4.89149	4.44859	6.13302
MYLPF	4.20748	4.53328	4.04673	4.25221	4.63072	4.01781	4.09519	4.14719	4.32443	3.99473	3.94744	4.37448	4.07804	3.81127	4.00173	4.42245	4.29769	3.89767	4.01499	4.28178	4.01405	4.4776	4.17576	4.03157	4.73464	4.36296	4.17924	4.18503	3.78779	4.46282	4.08217	3.975	3.95006	4.29837	4.16594	4.43823	4.66272	4.55793	4.04415	4.48346	3.98468	4.3127	4.34053	4.08911	4.30531	3.8301	4.26497	4.23702	4.23763
MYMK	4.30119	4.16627	4.11514	4.17739	4.1504	4.07456	3.9308	4.25642	4.21385	4.47699	4.32637	4.30595	4.26772	4.28656	4.27714	4.05063	4.34799	4.14029	3.81091	4.23411	4.07006	4.38502	4.16209	4.13366	4.13113	4.07996	4.20453	4.18536	4.01437	4.39337	4.20612	4.20713	4.23348	4.1428	4.07524	4.02076	4.32704	4.16366	4.29714	4.19157	4.37318	4.29522	4.40159	3.89699	4.13617	4.26528	4.27111	4.07714	4.19844
MYNN	6.10574	6.2456	6.19987	6.35102	5.75926	6.11973	6.14324	5.7847	5.90331	6.05027	5.95459	5.96896	6.09382	6.09976	5.85218	6.06285	6.00876	6.40337	6.23899	5.98725	6.30007	6.22455	6.1448	6.21863	6.05278	6.19566	6.0392	5.81666	6.00102	5.83491	6.07494	6.01716	6.01036	5.90363	6.04561	6.36298	5.95766	6.35753	6.24721	6.23039	5.45398	6.2142	5.8277	6.39541	6.21521	6.05439	6.17217	6.22779	6.32187
MYO10	5.41529	5.8136	5.74551	5.42792	5.70076	5.26668	6.11944	5.35304	5.53232	6.10299	5.87688	6.30403	5.82645	6.23073	6.25791	5.73455	6.15872	6.55974	6.74524	5.75243	6.05592	6.13429	5.80703	6.2349	5.75579	5.92412	5.30103	5.58585	5.87177	6.06681	5.21	5.67008	5.98472	5.83922	6.1216	5.73614	5.38957	5.90679	5.74642	5.71225	6.5271	6.23551	5.83986	5.84614	6.0929	5.46566	5.9021	5.61664	5.15781
MYO15A	4.4776	4.37154	4.39117	4.52336	4.44762	4.27617	4.45957	4.3152	4.21653	4.15462	4.28919	4.30289	4.32833	4.38632	4.40774	4.40675	4.3818	4.2637	4.23348	4.37484	4.24985	4.23862	4.35635	4.31939	4.22356	4.26403	4.40741	4.33573	4.30879	4.42525	4.44762	4.36855	4.49375	4.47729	4.37676	4.32443	4.43228	4.50447	4.48153	4.33178	4.22421	4.42245	4.59904	4.28725	4.41574	4.37418	4.36824	4.33014	4.43552
MYO15B	5.80423	5.60142	5.55876	5.88381	5.71844	6.10299	5.94695	5.83986	6.22908	5.33731	6.00544	6.05218	6.15568	5.64911	5.91338	6.08182	6.35685	5.62344	5.64081	6.23039	5.7586	5.87844	5.83768	5.73922	6.14602	5.94026	5.62344	5.88411	6.1771	5.99704	5.56064	5.80672	5.79656	5.93273	5.80046	5.7339	5.88688	5.84996	5.97239	5.80519	6.26273	6.07242	5.64571	5.84015	5.83088	5.62344	5.57367	5.73137	5.33464
MYO16	3.90181	3.9651	3.83767	4.19682	4.18834	4.0537	3.90333	3.98569	3.9104	4.27463	3.74532	3.99055	3.99664	4.00665	4.01371	4.20328	3.8917	3.77792	4.17772	3.9727	3.99377	3.99982	4.02425	4.03447	3.90595	3.9805	4.07554	3.98504	4.26835	4.08883	3.99473	4.0487	4.01946	3.90428	4.04349	4.12475	4.0445	4.20102	4.14851	3.81614	4.07423	4.05169	4.12158	3.81422	4.26216	3.78966	4.44276	4.09196	4.04193
MYO18B	8.53081	9.02012	8.49896	8.58472	8.7959	9.07194	7.60644	8.89858	8.73609	8.46526	8.66356	9.08179	8.80061	8.55189	8.3818	9.22018	9.31331	8.6793	8.49056	8.00068	8.47886	8.63831	8.44222	8.03427	8.07879	7.6423	8.77692	8.55858	8.7486	9.25746	8.87493	9.09116	9.40335	8.78726	8.92738	8.69613	8.64201	8.95672	8.45548	8.06149	8.92387	8.4535	8.84945	8.32208	9.44553	8.5256	9.29247	8.85026	8.29769
MYO19	6.10761	5.7723	5.85027	5.72787	6.01266	5.7941	5.95491	6.24813	6.14138	5.95172	5.62849	5.88655	5.71663	5.99704	5.99556	5.8324	6.47509	6.1144	5.89649	5.79557	5.70597	5.7041	6.04303	5.68982	5.95105	5.63395	5.65394	5.85058	6.30532	6.0299	5.61279	5.63704	6.32506	5.52431	6.03118	5.82049	6.1977	6.48466	5.3363	5.97177	6.51414	5.72409	6.09881	6.04622	6.49159	6.35357	5.8277	5.86046	5.76053
MYO1A	3.56093	3.50984	3.44234	3.77145	3.90396	3.40099	3.79939	3.67417	4.00763	3.94973	3.50144	3.54516	3.73692	3.914	3.72665	3.88913	3.71	3.53594	3.69935	3.84471	3.84977	3.82628	3.52719	3.75456	3.59076	3.38908	3.81355	4.04224	3.52621	3.79655	3.57932	3.69966	3.57628	3.68762	3.69469	3.50045	3.6789	3.72633	3.48047	3.6308	3.81324	3.84378	3.60763	3.91075	3.72287	3.77405	3.85512	3.94938	3.93906
MYO1B	7.15452	8.02936	7.55728	7.32605	7.3054	7.49599	7.60401	7.27225	7.83624	7.43678	7.60977	7.42564	7.14985	7.6302	7.60316	7.68729	7.84938	7.77018	7.53265	7.59917	7.70414	7.33536	7.69783	7.91273	7.5129	7.19657	7.35649	7.4446	7.97156	7.57688	7.00963	7.52871	7.91327	7.42308	8.07831	7.56009	7.05708	7.50643	7.1104	7.24967	7.65545	7.53227	7.62897	7.38749	7.25897	7.51439	7.19163	7.77367	7.28839
MYO1C	8.59681	8.65477	8.77692	8.98978	8.77771	8.59327	9.19641	9.1272	9.02886	9.02012	9.19318	9.41442	8.7842	9.00466	8.9649	8.83482	9.06503	9.28091	8.62034	8.91455	8.88363	8.79512	9.09928	8.61537	9.07292	8.51912	8.73609	9.24798	9.1263	8.9171	8.70858	8.81676	8.67182	8.84198	9.25496	8.8315	9.09403	9.37568	9.01422	9.3283	9.1263	8.90292	9.20396	8.89075	8.862	8.79982	8.71923	8.79192	8.45412
MYO1D	6.37421	6.69159	6.30137	6.14358	6.40304	6.68789	7.06334	6.28111	6.59978	6.55134	6.74293	6.80849	6.47407	6.65965	6.28361	6.2456	6.53783	6.93864	6.43264	5.9199	6.42843	6.24249	6.24368	6.23866	7.0116	6.62385	5.97144	6.72179	6.71421	6.64492	6.01233	6.19987	6.7168	6.28854	6.8224	6.33409	6.56146	6.57338	6.29374	6.10574	7.07065	6.15443	6.61267	6.38041	6.55801	5.66842	6.36332	5.83862	5.95644
MYO1E	6.62349	6.81083	6.38498	6.13076	6.26045	6.31018	6.50281	6.12346	6.31999	6.55873	6.30598	6.91443	6.32411	6.78757	6.60318	6.4633	6.96254	7.08545	6.95866	6.42904	6.45621	6.21147	6.28952	6.33918	6.55462	6.32539	6.41672	6.73981	6.95161	6.94277	6.28952	6.41179	7.40444	6.15597	6.43264	6.24499	6.17615	6.35785	5.98029	6.33441	7.44279	6.7282	6.29944	6.20494	6.76859	6.11629	6.24121	6.50315	6.43597
MYO1F	5.15288	5.06169	5.56566	5.03942	5.14573	5.14858	6.04839	5.28775	5.31708	5.15225	5.61439	5.7717	5.2182	5.62189	5.40119	5.13916	5.59498	5.4363	5.13328	5.31374	5.23027	4.885	5.41208	5.17365	5.62949	5.40705	5.30068	5.80076	5.9979	6.06495	5.48503	5.40022	6.09017	5.23869	5.53425	4.8583	5.43922	5.01701	4.1428	5.28937	6.40002	5.46813	5.4134	5.41242	5.17461	5.31082	5.26143	5.3624	5.6681
MYO1G	4.59527	4.7183	4.3656	4.64781	4.17513	4.04058	4.55333	4.64911	5.09504	4.41574	4.18767	4.49245	4.26958	4.32833	3.76166	4.6066	4.08468	4.67141	4.25148	4.39817	3.97438	4.2189	4.57517	4.54587	4.5427	4.48604	4.34273	4.79996	5.1179	5.05215	4.47378	4.7945	4.97647	4.29964	4.44012	4.58365	4.55078	3.98304	4.14977	4.33832	5.44729	4.34955	5.63765	4.33797	3.9814	4.31744	4.41408	4.84287	4.61802
MYO1H	2.90711	2.71138	2.87006	2.82308	3.00328	2.80997	2.84743	2.8482	2.90291	2.81844	2.86588	2.78001	3.01375	2.9762	3.08635	2.56388	2.7783	2.98516	2.97278	2.87539	2.98937	2.7783	2.96328	2.80785	2.96753	2.9558	2.88037	2.82892	2.89165	3.04958	3.09097	2.97753	3.49687	2.79646	2.83146	2.84861	2.92665	2.57185	2.78914	2.79685	2.72618	2.9189	2.72672	2.7052	3.05873	2.97861	2.91414	2.55447	2.78523
MYO3A	2.80026	2.80113	2.81608	2.88824	2.86588	2.95546	2.77312	2.78143	2.76034	2.97931	2.8458	2.6141	3.02125	2.87045	2.89017	2.84979	2.81564	2.89348	2.8872	2.91055	2.96255	2.63715	2.98698	2.81647	2.96116	2.96433	2.72672	2.79438	2.82661	2.66766	2.69174	2.82389	3.11062	2.99034	2.9526	2.86471	2.90428	2.77569	2.98141	2.96753	2.71184	3.04763	2.7935	2.80952	3.19439	2.75276	2.8104	2.65878	2.93513
MYO3B	2.85141	2.68611	2.72858	2.6248	2.64104	2.82736	2.64478	2.90396	2.92382	2.8651	2.86354	2.86741	2.83301	2.77611	2.61531	2.71755	2.82426	2.70283	2.88381	2.78272	2.70767	2.71426	3.00526	2.83582	2.7883	2.75319	2.76918	2.91342	2.93692	2.78787	2.72385	2.87045	2.76918	2.86818	2.73828	2.92846	2.85812	2.72093	2.76869	2.86547	2.64163	2.69126	2.77098	2.81404	2.99571	2.69685	2.87773	2.99387	2.71184
MYO5A	6.30829	6.48094	6.87039	6.85063	6.94175	6.67663	7.50026	6.43697	6.76859	7.0657	6.85271	7.01224	6.88236	7.29612	6.86897	6.67398	7.26087	7.31825	6.64353	6.70302	6.98116	6.52145	6.8115	6.99113	6.77974	7.00788	6.73165	7.12649	7.17943	7.04739	6.51381	6.62448	6.67271	6.46526	7.01605	6.73637	6.82108	7.07743	6.7106	6.77671	7.81052	6.78967	6.85441	6.84823	6.6018	6.7388	6.69897	6.77406	6.97534
MYO5B	4.80263	5.08762	4.86145	4.83253	4.64326	4.60929	4.49117	4.8537	4.3722	5.25357	4.77679	4.61552	4.45344	4.67406	4.55538	4.84633	4.19354	4.67535	4.72264	4.72999	4.39052	4.55298	5.17593	4.7674	4.48929	4.58804	4.56905	4.82387	5.18191	4.81422	4.73693	5.21427	5.95979	4.38858	4.68612	4.69985	5.29772	4.91409	4.83549	4.66014	4.36855	4.73851	4.6663	4.45597	5.24037	4.35058	4.89181	4.55078	4.88596
MYO5C	4.45829	4.38502	5.13031	4.74982	3.93509	5.21659	5.78272	4.86664	4.76286	5.24285	4.58468	4.85077	5.04776	5.05056	4.84506	4.35377	4.49404	4.37187	4.31779	4.84665	4.58303	5.25906	4.93953	5.22239	4.75901	5.6989	4.61151	4.51652	5.02822	5.10318	4.5113	4.60129	4.05264	4.56655	4.55955	4.14561	5.00511	5.07543	5.09833	4.19812	5.32742	4.64944	4.76674	5.19378	4.25939	4.22388	4.42245	4.71958	4.78399
MYO6	6.47207	6.36848	6.44021	6.45455	6.48595	6.9652	6.51551	6.21238	6.45621	6.62151	6.77136	6.20622	6.60346	6.21117	6.51587	6.31116	7.05569	6.92229	6.47801	6.38823	6.47308	6.56874	6.318	6.78691	6.58379	6.6798	6.20682	6.10977	6.78074	6.42248	6.16389	6.38333	6.2053	6.34587	6.69761	6.44827	6.10761	6.57304	6.37587	6.35039	6.3717	6.31636	6.23704	6.63047	6.58513	6.37233	6.574	6.6025	6.32902
MYO7A	5.18848	5.24795	5.07267	5.0733	5.45207	5.24003	5.39422	5.42601	5.20674	5.51643	5.14506	5.7477	5.09441	5.48943	5.37606	5.52331	5.23228	5.38635	5.58429	5.09535	5.17593	5.15514	5.55783	5.54892	5.19507	5.38236	5.69143	5.37153	5.33963	5.36044	5.25877	5.49038	5.28843	5.41308	5.18954	5.21692	5.47965	5.52364	5.28806	5.21459	5.26889	5.34318	5.59026	5.32004	5.13856	5.31936	5.21627	5.21888	5.58996
MYO7B	3.97952	4.59776	4.12475	4.25047	4.35377	4.26713	4.05237	4.24624	4.17542	4.12541	4.33342	4.16456	4.29684	4.12413	4.3124	4.21502	4.29872	4.18081	4.26835	4.41079	4.13273	4.15947	4.21156	4.31744	4.21088	4.15694	4.28029	4.27778	4.22738	4.3267	4.42347	4.23411	4.39368	4.25489	4.3499	4.22516	4.36425	4.44697	4.19976	4.10224	4.3124	4.26065	4.487	4.27366	4.37774	4.24275	4.26565	4.42153	4.21347
MYO9A	7.60525	8.00068	7.46346	7.562	7.39473	7.61869	7.37743	7.32857	7.62037	7.51709	7.49039	7.2826	7.34039	7.50262	7.6069	7.3729	7.74699	7.46047	7.5585	7.17062	7.31636	7.55392	7.50301	7.63938	7.32387	7.5496	7.50215	7.61181	7.50686	7.51473	7.67115	7.87315	7.14403	7.53583	7.548	7.46901	7.7024	7.48188	7.30753	7.65588	7.32314	7.39358	7.42564	7.66356	7.62691	7.74877	7.70686	7.374	7.81664
MYO9B	6.71485	6.36457	6.76171	6.81491	6.86795	6.84424	6.98459	6.75476	6.99928	7.08655	6.91311	7.16565	6.57368	6.79621	7.20132	6.71163	7.03493	7.31014	6.98352	6.68082	6.82885	6.64053	6.83324	6.56181	6.76134	7.0297	7.03222	6.9808	7.42347	7.38986	6.84691	6.86114	7.29871	6.49262	6.83089	6.75373	7.15632	7.17836	6.55263	7.1111	7.33859	6.91212	7.15957	6.50783	7.04403	7.02868	6.61028	6.74728	6.58216
MYOC	4.66913	5.98346	4.48287	4.07524	3.8276	5.0993	5.91677	4.2879	4.09362	4.28162	4.00173	4.57191	4.51812	4.77747	4.55078	4.75119	4.03506	4.49148	4.5915	4.71865	4.83189	5.47901	4.78562	5.58745	4.26403	5.05349	4.32833	3.94678	4.1598	4.95016	4.79218	4.90657	4.39685	6.12195	3.93148	3.96607	4.66944	3.73173	3.81801	4.26403	3.89699	6.4688	5.00445	5.08762	3.69906	4.356	4.20838	4.51229	5.27513
MYOCD	7.26371	8.23109	8.55114	8.96117	9.04555	8.97954	7.98226	8.24757	8.33116	8.87493	9.18863	7.44939	8.83482	8.87325	8.50466	8.34862	9.63655	8.621	9.03485	8.88363	8.17649	9.49996	7.7837	8.18981	8.61242	8.48619	9.07971	8.50844	8.04875	9.26232	8.26894	8.48419	8.7254	8.80618	8.88987	8.88533	8.45163	9.00283	7.33898	8.56143	8.77852	9.09403	8.35335	9.0869	8.78176	8.9621	8.55654	8.48995	7.58218
MYOD1	3.31863	3.607	3.32059	3.303	3.3008	3.32116	3.28637	3.6308	3.18923	3.52008	3.25788	3.21575	3.13238	3.46201	3.22216	3.50794	3.35092	3.35629	3.32412	3.37704	3.41403	3.23697	3.57831	3.32441	3.4911	3.32218	3.43889	3.3694	3.61542	3.40487	3.33533	3.35313	3.30425	3.48842	3.24186	3.02086	3.28545	3.4195	3.32184	3.24476	3.22341	3.20394	3.29383	3.42587	3.37793	3.3328	3.52975	3.38496	3.41091
MYOF	7.08098	7.75317	8.18919	7.61059	8.12157	8.26363	8.78176	8.2402	7.76885	8.82906	7.71026	7.96284	8.62469	7.80029	7.26776	8.36236	8.04724	8.78176	8.75092	8.6045	7.82159	7.35611	8.28923	8.27314	8.32762	8.55522	7.66868	8.27666	8.64126	8.01728	7.42265	7.61669	8.76588	7.79241	7.77144	7.7881	8.02936	7.93914	7.94697	7.58498	8.54231	8.66737	8.24359	7.84213	7.81982	7.73633	8.25281	7.94235	7.96334
MYOG	5.20283	4.61552	4.63303	4.43321	5.16757	4.49308	4.37774	4.77913	4.88596	4.56557	4.90434	4.38696	4.46502	4.50082	4.82924	4.97818	4.84188	4.69459	4.79351	4.79767	4.86109	4.55955	4.72328	5.07362	4.5162	4.61351	4.9811	4.71178	4.82958	4.67338	5.12681	4.89374	5.13856	4.9479	4.56274	4.86044	4.17293	4.54722	4.35152	5.23677	4.29047	4.54458	4.56493	4.53226	4.64944	4.66075	4.46691	4.81487	4.33897
MYOM1	11.3654	11.6751	10.5947	11.982	10.7677	11.5696	10.5907	10.8666	11.543	10.8722	10.4737	10.6142	11.3247	11.0015	11.1007	11.2954	11.465	10.7143	11.087	11.0328	11.376	11.6592	10.9759	11.234	11.0085	11.7275	11.225	10.5988	10.4163	11.0396	11.1007	11.1236	10.7097	11.6134	10.6437	11.1446	11.543	11.0015	10.904	10.5508	10.4232	11.5696	11.0328	11.2863	10.0697	11.0937	11.543	11.1089	10.6936
MYOM2	11.0143	10.8722	10.806	10.995	10.2224	11.1597	10.333	10.8828	10.7541	10.5643	10.2686	9.79622	11.543	10.5681	10.7541	10.995	9.93151	9.32348	11.225	11.1597	11.465	11.074	10.7496	11.1597	10.4505	11.4765	10.9513	9.77424	10.3708	10.3105	10.7496	10.4637	10.6247	11.376	8.46586	10.4006	10.83	10.7965	11.1446	10.3169	10.2538	11.2679	11.2009	11.334	10.1648	10.5295	10.4163	10.5012	10.2626
MYOM3	9.5743	8.69387	8.56143	9.28587	8.91297	8.888	8.40482	8.95844	9.0259	8.82582	8.80061	8.79119	9.27385	9.23399	8.85687	9.16762	8.18485	7.56755	8.96392	8.6681	9.28213	9.13687	8.98696	9.14425	8.67182	8.92131	8.87325	8.31328	8.13425	8.43969	8.91056	8.79349	8.48016	9.1086	8.80548	8.55326	9.38738	8.93517	8.7959	9.17973	8.51784	8.63464	9.38479	9.44147	7.24544	9.30469	9.0768	8.70144	8.58205
MYORG	5.54663	6.04334	5.82615	5.5676	6.37262	5.80363	6.00726	6.12744	5.77389	5.61761	5.58173	6.69391	6.01266	5.78208	5.82202	6.02309	5.9381	6.24499	6.12128	6.102	5.82706	5.95522	5.78818	5.77886	5.45559	5.43021	5.68575	6.39017	5.96731	6.44689	5.85631	6.42937	5.65778	5.86239	6.044	5.75212	6.06285	6.26273	5.49097	6.43264	6.37491	6.24093	6.00726	5.81881	6.102	6.5694	6.08612	5.64445	7.08511
MYOT	7.72194	8.22989	7.69821	8.66959	9.09403	8.33403	6.94456	7.80161	7.6803	8.42758	6.79212	8.41998	6.13953	8.72624	6.80951	7.77285	7.01569	9.06691	6.38041	7.04851	7.69028	6.55765	7.8077	6.39576	6.88204	7.30825	7.44778	7.66906	8.93263	8.11443	8.33004	7.83624	8.28434	7.16893	9.63833	8.35451	7.46389	8.70784	7.03084	6.33028	8.39791	6.6202	7.13187	6.68789	9.00735	7.28294	9.34837	7.43479	7.86568
MYOZ1	3.47499	4.05752	3.70489	4.26925	3.94034	4.50745	4.39525	3.85255	3.74501	3.93011	3.61212	3.70098	4.33377	4.19586	3.86021	3.98107	3.5866	3.66861	4.06211	3.59911	4.00108	4.36138	3.84532	3.74347	3.72382	4.21028	3.61118	3.22216	3.58537	3.41571	3.57029	3.24957	3.28897	4.23219	3.72287	3.96353	3.58129	3.80651	4.273	4.06298	3.51629	4.21216	4.13712	4.394	3.8485	4.07297	3.58722	3.30548	3.84913
MYOZ2	11.2504	11.0525	11.3156	11.3862	11.1758	11.1846	11.1846	10.9821	11.2863	10.9155	10.7778	10.6689	11.2088	11.465	11.0396	10.9697	11.2088	10.806	10.8557	11.376	11.3862	11.4293	11.1308	11.5166	11.1597	11.1675	11.3156	10.9282	10.6812	11.0209	11.2954	11.087	10.7915	11.334	11.1007	11.3043	10.801	11.046	10.8885	10.6649	10.205	11.1446	10.7056	11.2679	10.0056	10.7726	11.3156	11.1446	11.3043
MYOZ3	4.78663	4.55201	4.19062	4.28951	4.50146	4.55629	4.4689	4.27969	4.62602	4.49182	3.92561	4.68306	4.14249	4.56209	4.32093	4.51681	4.48538	4.34892	4.32002	4.33963	4.58206	4.75016	4.47857	4.59651	4.50908	4.39586	4.92497	4.42753	4.24339	4.96031	4.64944	4.20038	4.73783	4.87686	4.53816	4.10067	4.25552	4.77008	4.44145	4.34151	4.03665	4.64489	4.35971	3.89567	3.66509	4.27617	4.93203	4.36824	4.27018
MYPN	9.62584	10.0255	9.67675	9.87749	10.5155	9.8672	8.76669	9.87517	10.0968	10.2337	9.45671	10.3448	9.31591	9.83288	9.4927	10.7143	9.59619	10.4572	9.87517	9.53051	9.43333	9.9627	9.90578	9.3783	9.05617	9.57866	10.0942	10.0672	10.2899	10.7965	10.057	10.4295	10.9282	9.6163	10.4705	10.4433	9.71186	9.76411	9.73378	9.26801	9.72708	10.2716	9.77628	9.04748	10.5332	8.9171	10.7496	9.92251	9.84513
MYPOP	6.1033	5.65745	5.93993	6.18065	6.36816	6.18831	5.49713	6.41899	6.12377	6.18579	6.09078	6.01991	6.03643	6.32965	6.14013	5.8791	5.92989	5.7863	6.19867	6.41706	6.22683	5.87718	6.05687	6.14637	5.70287	6.01649	6.3267	6.27754	6.0136	6.27156	6.15412	6.09755	5.8315	6.0855	5.7863	6.1832	5.99373	5.9988	6.10165	6.08866	6.09164	5.90806	5.67192	5.85154	6.15718	5.90959	6.18701	5.91798	6.04334
MYRF	4.46691	4.6363	3.98537	4.3344	3.78404	4.03003	4.14529	4.1919	4.27234	3.98107	4.25114	4.23381	4.14754	3.87734	4.36954	4.19616	4.3709	4.14946	4.22236	4.05657	4.44045	4.01652	4.32318	3.86279	3.94643	4.05752	4.07006	4.28592	4.18834	4.53913	4.34861	4.40811	4.48929	4.31104	4.10485	4.25114	4.02593	4.42556	4.06973	4.23158	4.08597	4.33666	4.08126	4.09775	4.33342	4.32221	4.02815	4.13554	4.0679
MYRF-AS1	4.68337	5.13629	4.78927	4.63458	4.8863	4.64519	4.68963	4.60525	4.5237	4.77463	4.62406	4.57683	4.86145	4.75964	4.45565	4.78593	4.83868	4.44731	5.08665	4.8107	4.75615	4.85922	4.78593	4.81553	4.40256	4.62771	4.65885	4.80687	4.4728	4.67439	4.75615	4.58706	4.38825	4.72328	4.57124	5.0326	4.41217	4.40284	4.60228	4.51262	4.51162	4.84952	4.98804	5.03586	4.5902	4.74852	4.57584	4.98943	4.57424
MYRFL	3.73561	3.59751	4.67374	3.66153	4.04193	4.23926	4.33408	3.76487	3.7235	4.96619	3.6829	3.77017	4.0217	3.82728	5.12745	4.051	3.76197	3.83039	4.19909	3.76134	3.82058	3.79503	4.19221	4.12379	3.9215	3.69155	4.32033	3.63979	3.58628	3.39365	3.69872	4.80808	3.81294	3.86576	4.53946	3.79688	4.00538	3.57628	4.50447	4.10128	4.08187	4.80621	3.548	3.57286	4.21216	3.69872	3.75711	3.64875	3.46994
MYRIP	4.67596	4.4295	4.50385	4.70447	4.58599	4.70672	5.31175	4.67981	4.46022	4.65037	4.18632	5.05517	4.81005	5.1944	4.86664	4.44985	4.55924	4.32192	4.47414	4.69823	4.64355	4.93302	4.78145	5.00644	4.71569	4.92066	4.63687	4.35971	4.32735	4.60695	4.62093	4.44145	3.96447	4.80972	4.21119	4.41898	4.60129	4.69555	4.90234	4.37318	4.67656	4.70986	4.74499	5.02399	4.16524	4.38534	4.69459	4.54367	4.63815
MYSM1	8.50154	8.55718	8.192	8.1406	8.62034	8.75249	8.32149	8.41685	8.30187	8.46915	8.33916	8.13737	8.5641	8.45104	8.37035	8.23964	8.27071	8.11545	8.25731	8.43395	8.11902	8.46386	8.50154	8.51912	8.66588	8.41244	8.37234	8.24821	8.3258	8.06814	8.24297	8.56625	8.4743	8.35815	8.29287	8.38776	8.27962	8.17929	8.22704	8.40987	8.10177	8.10859	8.42125	8.64506	8.04626	8.47039	8.26894	8.49056	8.42576
MYT1	4.38305	4.6439	4.58899	4.68644	4.60196	4.88376	4.38728	4.58833	4.7651	4.70923	4.61384	4.33864	4.67688	4.63006	4.59651	4.77781	4.57486	4.45861	4.65299	4.49375	4.54072	4.4196	4.69103	4.46612	4.4682	4.42186	5.01068	4.68244	4.55019	4.7259	4.66209	4.55727	4.80192	4.73529	4.39651	4.51391	4.39944	4.73988	4.5755	4.48801	4.75747	4.57615	4.7064	4.43006	4.59054	4.53328	4.50113	4.53683	4.68244
MYT1L	3.3821	3.423	3.43889	3.42873	3.64431	3.16898	3.33181	3.42394	3.36434	3.49619	3.3331	3.54612	3.39335	3.61411	3.36404	3.34929	3.50205	3.35537	3.47245	3.58158	3.4198	3.6541	3.33687	3.53849	3.17495	3.57384	3.76103	3.48433	3.33846	3.45845	3.3691	3.53537	3.40454	3.2779	3.34929	3.60825	3.31411	3.38684	3.515	3.27538	3.55625	3.66861	3.72826	3.40896	3.31571	3.37473	3.63592	3.24924	3.22216
MZB1	4.26742	4.08313	3.64875	3.93647	4.13524	4.31587	4.30783	4.65169	3.8313	4.19844	4.04318	4.17954	4.03732	4.13335	4.4502	4.41246	4.188	3.96671	4.32411	4.14686	4.09675	4.00205	4.27081	4.04806	3.98863	3.94387	4.00538	4.18204	3.99055	4.13906	4.21156	4.11154	4.34151	4.26835	4.15597	4.08156	4.33607	4.23348	3.8744	4.12217	4.28529	3.94104	3.95453	4.37959	3.80743	4.14187	3.88722	4.10224	4.0037
MZF1	5.2441	5.18062	5.59247	5.41308	5.38732	5.17764	5.16365	5.15647	5.58272	5.23392	5.32488	5.22403	5.08436	5.27184	5.39219	5.18062	5.41082	5.31545	5.20063	5.59945	4.98077	5.43985	5.02502	5.21523	5.31049	5.27411	5.51471	5.20674	5.24067	5.7298	5.68608	5.47035	5.51863	5.49038	5.38171	5.39186	5.24635	5.05714	4.82822	5.38866	5.30269	5.51955	5.22995	5.36502	5.50211	5.29636	4.91964	5.6349	4.93499
MZT2A	8.53014	8.59746	8.65477	8.62469	8.58966	8.65243	8.25508	9.0259	9.15364	8.27016	8.56339	8.72785	8.59821	9.07883	8.83965	8.69906	9.27843	7.86161	8.65321	8.50844	8.4416	8.38406	8.69758	8.42251	9.03786	7.93873	8.9171	8.64049	8.03036	8.60519	8.64431	8.89075	8.4685	8.72939	8.53764	8.18753	8.15203	8.83642	8.5383	8.94428	8.64865	8.49056	8.91056	8.46974	8.3884	8.54231	8.55932	8.62683	9.01422
MZT2B	5.96255	5.74209	5.66404	5.74611	5.67622	6.12346	5.6753	6.13861	6.00876	5.49197	5.46598	5.47549	5.72667	5.95077	5.74994	5.97426	5.81005	5.69326	5.95267	6.07937	5.94537	5.69233	5.91773	5.75518	5.70226	5.44956	6.02861	5.5931	5.77755	5.66555	5.9447	5.56529	5.91552	5.93331	5.57758	5.79914	5.90083	6.09509	5.93747	5.48879	5.89715	5.72004	5.63363	5.86898	6.38362	5.71781	5.87084	5.94756	5.77324
N4BP1	6.47178	5.91895	6.23736	6.46944	6.5905	6.45817	6.4956	6.57368	6.45422	6.53092	6.66399	6.35939	6.58185	6.46165	6.45488	6.22426	6.56874	6.02276	6.60043	6.54899	6.64556	6.38953	6.41116	6.4506	6.49891	6.43597	6.36169	6.22081	6.32832	6.45391	6.31476	6.24309	6.06527	6.29784	6.48364	6.44055	6.79137	6.33409	6.73065	6.65965	6.19535	6.69257	6.6714	6.73065	6.35581	6.45455	6.43663	6.37715	6.08643
N4BP2	5.01797	5.13001	5.18522	5.30365	4.58365	5.319	4.78207	5.28937	4.77431	4.83189	4.95422	4.82958	5.12645	5.22174	4.97888	4.63303	5.21066	5.25159	4.87518	4.56719	5.49296	5.28775	4.51938	5.23677	5.3271	5.77453	4.83124	4.61931	5.20157	4.77492	4.92497	4.83838	4.42885	5.26924	5.14108	5.20674	4.75517	5.6349	4.63721	4.55538	4.71147	5.05812	4.65201	5.43922	5.41115	4.73851	5.15127	5.25689	5.23162
N4BP2L1	5.25386	4.98637	5.19052	5.03066	5.32969	5.52789	5.21949	5.25057	5.28639	5.26994	5.02119	5.52883	5.53623	5.07299	5.08436	5.22273	5.1343	4.903	5.10963	5.35336	5.32583	5.15578	5.1179	5.59945	5.29544	5.87879	5.11555	5.05616	5.14249	5.25422	5.09023	5.08336	4.84982	5.34871	5.174	5.39022	5.28878	5.57599	5.3046	4.95051	5.01337	5.21392	4.86598	5.43185	4.87251	4.95391	5.19642	5.1172	5.1179
N4BP2L2	9.54888	9.36804	9.32454	9.46245	9.428	9.78711	9.53204	9.42002	9.51738	9.32578	9.19521	9.51299	9.61284	9.42532	9.23399	9.45125	9.56091	9.11808	9.60977	9.40753	9.45951	9.60202	9.23637	9.72023	9.42131	9.80797	9.48274	9.15903	8.67411	9.22597	9.27385	9.25618	9.41038	9.64599	9.29853	9.59619	9.38864	9.21202	9.40335	9.22597	8.85442	9.4293	9.30469	9.86942	9.01422	9.44274	9.61465	9.42002	9.24101
N4BP3	4.24758	4.34769	3.75266	3.93845	4.15462	3.75296	4.00891	3.94162	4.08663	4.18598	4.57907	3.98959	4.06564	4.05237	4.35741	4.10357	4.25047	4.18728	4.00223	4.11874	4.23317	4.19682	4.67173	3.82728	4.72053	3.96227	4.24656	4.33246	4.47212	4.3127	4.34242	3.95866	4.05625	4.2908	4.39685	3.90845	3.79783	4.63782	3.80467	4.19586	4.26742	3.73365	3.84977	4.20838	4.2668	4.25806	3.94387	3.96417	3.99308
N6AMT1	6.75441	6.80002	6.2047	6.74021	6.03053	6.22142	6.27691	6.12283	6.45488	6.03118	5.97995	6.11661	6.47769	6.39347	6.17933	6.53493	6.74589	6.13826	6.18355	6.57099	6.39049	6.30434	6.2592	6.02663	6.44959	6.02344	6.08612	5.94882	5.856	6.15906	6.62249	6.40715	5.80231	6.32477	5.79686	6.6025	6.17	5.84267	5.95105	6.15412	5.9979	6.21956	5.80824	6.76451	5.99762	6.1928	6.11189	6.33378	6.50848
NAA10	7.95898	7.88136	8.1584	7.98127	8.3786	7.99876	7.93258	7.97359	8.04571	7.88788	8.02689	7.83273	7.79814	8.12259	8.30803	7.75749	7.86523	8.40098	7.71382	8.03281	7.97496	7.55074	8.16766	7.92229	8.09205	7.6302	7.96675	8.28923	8.08793	8.14927	8.0572	8.10385	8.10546	7.6924	8.15938	8.0125	7.82381	8.15203	7.98953	8.32762	8.1552	7.9428	7.8194	7.67281	8.26775	8.00068	8.33732	8.03281	8.11118
NAA11	3.85255	3.86604	3.49267	3.70388	3.56776	3.79878	3.62859	4.06239	3.76265	3.79437	3.54201	4.30408	3.94069	3.35473	4.18632	3.95068	3.78211	3.64013	3.60731	3.90777	3.79597	4.06726	3.95671	3.70551	3.72887	3.60856	4.14789	4.33766	3.96069	3.57535	3.89037	3.76456	4.21385	4.22388	3.68612	3.92088	4.29047	3.85097	3.71678	3.99727	3.60105	3.836	3.89699	4.18834	3.86279	3.7273	3.76769	4.28115	3.89567
NAA15	7.90892	8.09763	8.14762	7.61833	7.91327	7.65299	7.91951	7.9405	7.5802	8.09763	7.51473	7.71957	7.7272	7.3917	7.73846	7.83318	7.68478	8.21341	7.60603	7.72591	7.97061	7.65634	7.60401	7.61543	7.64183	7.92485	8.05159	8.0582	8.40858	8.03477	8.0134	8.07531	8.3612	7.3423	7.79155	7.76622	7.36327	7.38867	7.52226	7.93121	7.59267	7.62281	7.35033	7.56714	8.6681	7.7333	7.61833	8.07269	8.09564
NAA16	6.12744	5.97113	5.99287	5.89121	6.36591	6.43629	6.23168	5.79785	6.34551	5.92119	5.97876	5.70725	6.16065	6.07338	5.95858	5.74931	6.12346	6.05784	5.73922	6.20122	6.09256	6.11256	5.99585	6.21329	6.23616	6.81794	6.17427	5.95858	6.01898	6.07148	5.85188	6.26678	5.73076	6.1324	6.2121	6.21613	6.35133	6.06527	6.03086	6.01524	5.88439	6.12314	5.95706	6.46824	6.22205	6.03762	6.1877	6.00513	5.77355
NAA20	6.11599	6.22877	6.24151	6.23457	6.22426	6.19027	6.24151	6.52575	5.87537	6.09695	5.98216	5.88411	6.00318	6.00385	6.17742	6.14637	6.01683	6.44191	6.04367	5.81729	6.48993	6.30137	5.97963	6.23427	6.16161	6.34302	6.29691	6.64981	6.60346	5.89898	6.36685	6.46493	6.55394	6.05561	6.00544	6.19566	6.01869	6.08678	6.66772	6.12744	6.09349	5.7662	5.98472	6.35685	6.20244	6.07242	6.15286	6.25319	6.71387
NAA25	7.81799	7.48373	7.37861	7.36363	7.60775	7.85348	7.37028	7.57599	7.57406	7.79287	7.61833	7.14851	7.52384	7.35417	7.18671	7.82117	7.60644	7.96573	7.61465	7.51017	7.79596	7.4943	7.35417	7.65172	7.6248	7.56835	7.71598	7.56795	7.87403	7.81052	7.44703	7.61097	7.90657	7.48845	7.46124	7.712	7.61097	7.07959	7.80075	7.49988	7.57647	7.6429	7.44506	7.58218	8.23452	7.3371	7.57123	7.77995	7.31744
NAA30	6.54321	6.00876	6.06065	5.99315	6.35939	6.1216	5.83953	5.90648	6.32606	5.98314	6.20244	6.19802	6.11786	5.99762	6.19566	6.21801	5.67132	6.30137	6.04015	6.02893	6.26425	6.17742	6.00816	6.12411	6.02407	6.17554	6.38006	6.1752	6.41377	5.93555	6.22205	6.384	5.99556	6.23331	5.97615	5.97055	5.9979	6.12912	6.30988	6.21454	5.76912	6.04868	6.09017	6.0424	5.99501	6.18609	6.2709	6.26142	6.29784
NAA35	7.94098	7.91475	7.95461	7.71725	7.75402	7.87581	7.82731	7.95225	7.51439	8.00692	8.01436	8.00228	8.02185	7.81135	7.75917	7.81226	7.78899	7.99346	7.65341	7.67824	7.96967	7.66776	7.98226	8.09305	7.81393	8.09511	7.80636	7.8131	7.81435	7.51167	7.61181	7.61308	7.55601	7.80373	7.98424	8.07064	7.61869	7.92459	7.88461	7.93073	7.83227	7.93025	8.0502	7.84091	7.6435	7.65634	7.84717	7.79499	7.68604
NAA38	6.4429	6.89375	6.91212	6.70372	6.85271	6.87824	7.02239	7.0054	6.81391	6.55529	6.95088	6.94562	6.69055	6.76657	6.9287	6.93426	6.83155	6.61233	7.25824	6.96113	6.69964	6.78392	7.08062	7.00026	6.93833	6.59656	6.94919	6.62649	6.5764	6.64088	6.88102	6.80369	6.74457	7.29498	6.57973	7.05882	6.58646	6.9639	7.24618	6.94277	6.9091	6.89445	7.11683	6.95393	7.07131	7.08134	6.74589	6.80667	7.23532
NAA40	7.65934	7.41431	7.31336	7.19199	7.50026	7.39325	7.10083	7.34149	7.07261	7.374	7.27811	6.39607	7.46086	7.17728	7.58984	7.13573	7.58621	7.07813	7.43212	7.53503	7.13611	7.47521	7.4729	7.63557	7.46124	7.62732	7.34111	7.06021	7.00963	6.85403	7.06191	7.32857	6.17155	7.44015	7.31711	7.03905	7.22011	7.11004	7.47982	7.43061	7.19804	6.99288	7.33165	7.65545	6.49694	7.98953	6.82139	7.64591	7.18744
NAA50	10.2366	10.2251	10.1804	10.0697	10.7015	10.1537	9.87325	10.0056	9.91402	10.394	10.0672	10.0356	9.69978	9.86309	9.65254	10.2565	10.0129	10.3803	9.88374	9.88801	10.0719	9.74629	9.95766	9.7014	9.89471	9.95051	9.86121	10.1253	10.6729	10.2776	9.88374	10.2871	10.4006	9.73573	10.2746	10.4264	9.86942	9.98883	10.1804	10.1776	10.0332	9.76588	9.92251	9.90123	10.8934	10.0375	10.057	10.3234	10.1172
NAA60	7.322	7.08794	7.48642	7.20384	7.42029	7.50893	7.17169	6.95866	7.36992	7.37366	7.11683	6.93833	7.41583	7.19986	7.23845	7.20644	6.99853	6.93975	7.23498	7.29022	7.05604	7.53265	7.3009	7.34191	6.93358	7.29171	7.44984	7.04339	6.81794	7.50301	7.46901	7.47521	6.82757	7.3584	7.20274	7.70328	7.82339	7.03291	7.04607	7.21933	7.20274	7.04671	6.89342	7.18216	7.5585	7.44703	7.0516	7.19199	7.17169
NAAA	7.17657	6.92906	7.03359	7.13573	6.57468	6.97701	7.11901	6.6462	6.41116	6.37421	6.84079	7.11427	6.77269	7.18323	6.82885	6.72115	6.75837	6.63316	6.93528	6.84214	7.3534	7.04671	6.99853	6.59456	6.87245	6.69089	6.38498	6.71809	6.68822	6.48397	6.74589	6.58577	6.43467	7.19267	6.76624	6.1752	6.97172	6.15597	7.00751	6.96186	6.8669	6.8063	6.37905	7.1136	5.93396	6.69726	6.43467	7.00683	6.94659
NAALAD2	3.34669	3.13432	3.20975	3.27884	3.49424	3.05449	3.31539	3.23668	3.45816	2.95757	3.30812	3.26572	3.31634	3.03255	3.19302	3.42687	4.1688	3.21263	3.41603	3.39144	3.97407	3.17939	3.38496	3.23109	3.15315	3.3247	3.07535	3.19439	3.18465	3.21961	3.02986	3.16836	2.79007	3.19758	3.20912	3.3981	3.16612	3.26196	3.00111	3.45692	2.91272	3.21358	2.96497	2.91526	2.94734	3.13204	3.26667	3.33653	3.52234
NAALADL1	4.4689	4.42918	4.55825	4.56015	4.47988	4.51812	4.6125	4.71958	4.50936	4.39432	4.67112	4.55501	4.63954	4.65944	4.61997	4.6465	4.63782	4.82822	4.30058	4.74852	4.5915	4.38959	4.74628	4.5959	4.80486	4.78239	4.35859	4.55234	4.81942	4.47378	4.67848	4.45626	4.72019	4.58868	4.62158	4.53064	4.56905	4.67308	4.69301	4.91144	4.86409	4.69823	4.36323	4.38728	4.98703	4.71401	4.38892	4.35447	4.44472
NAALADL2	4.2189	5.36502	4.87188	5.27411	4.78272	5.77292	5.23228	5.03978	5.20929	5.42503	5.32102	4.76385	5.62285	5.10865	4.6237	5.1656	4.96322	5.07516	4.85337	4.92428	4.80687	5.35073	4.91013	4.85403	4.99078	5.12613	5.07483	4.80486	4.93889	4.67208	5.09117	5.37971	5.09635	5.2287	4.87151	5.40959	5.21427	5.15225	5.00119	4.67625	4.76909	5.36734	4.30783	5.32906	4.76703	4.71663	5.47487	5.05651	5.15482
NAB1	5.70819	5.86959	6.09349	6.23393	6.61688	6.18383	6.2892	6.12195	5.80264	6.2991	6.31242	5.8627	6.08954	6.06187	6.09755	6.12314	6.35264	6.18701	6.10361	5.76752	6.19473	6.06527	6.14075	6.41736	5.88381	6.00876	6.11786	5.97085	6.09724	5.91742	6.08426	5.77262	5.43316	6.29112	6.38464	6.42514	6.00385	6.12068	6.05842	5.9916	5.71912	6.1928	5.84296	6.011	5.93683	5.85377	6.19959	5.88501	5.77479
NAB2	6.12535	5.43377	5.90613	5.92021	5.67346	6.10977	6.16813	5.6185	5.78075	5.81729	5.98907	6.08678	5.80733	5.66555	6.11853	5.91895	6.0985	6.23135	5.94726	5.84015	6.30666	5.86046	5.91519	5.70257	6.04774	5.92853	6.09192	5.9619	6.3739	5.97556	6.2833	5.95979	6.41085	5.79621	5.91425	5.90959	5.69171	5.6428	6.07779	5.49491	5.89001	6.04303	5.6681	5.89962	6.13045	5.91425	5.90302	6.23266	5.88411
NABP1	5.27648	6.37715	5.85218	5.71132	5.46935	5.34089	7.16529	5.34223	5.48371	5.69514	6.14232	6.07148	5.31867	5.69828	5.50693	5.42009	5.61439	6.17336	5.4774	5.25722	6.18097	5.24506	5.49584	5.06296	5.7389	5.79255	5.18748	5.91956	6.90805	6.238	5.65713	5.90547	7.52708	4.96787	5.78973	5.39864	5.26731	5.39514	4.42027	5.36337	6.69257	6.49959	6.23736	5.57663	6.99149	5.87781	5.50279	6.09976	6.07207
NABP2	8.44471	8.18149	8.73769	8.66429	8.63327	8.20701	8.21846	8.49327	8.3104	8.2971	8.72466	8.5269	8.39317	8.23964	8.47553	8.46526	8.48995	8.25395	8.49777	8.48283	8.4685	8.1327	8.62034	8.50914	8.30863	8.50976	8.0012	8.14436	7.87858	8.21054	8.17595	8.08386	7.94372	8.2941	8.56076	8.46974	8.38345	8.34525	8.70858	8.55326	8.83234	8.24937	8.84513	8.29287	8.83399	8.39084	8.24879	8.38117	8.59891
NACA	9.63508	9.5948	9.71843	9.82089	9.93629	9.67015	10.0177	9.91198	9.76223	9.68172	9.7151	9.60366	9.90123	10.1997	9.86504	9.87325	9.85126	9.89025	9.75512	9.84096	9.91841	9.88374	9.65407	10.0005	9.71186	10.2455	9.73213	9.76411	9.6305	9.68172	9.81331	9.54407	9.86121	9.84513	9.71843	9.46985	9.8228	9.68842	9.63833	9.59323	9.95051	9.92468	9.82675	10.057	9.99802	9.5948	9.67855	9.43891	9.4132
NACA2	3.94387	4.4118	4.35672	4.19616	4.14314	4.24758	4.07487	3.79564	4.11252	4.10485	4.10902	3.99022	4.26065	4.10802	3.98634	4.07932	3.94905	3.96965	4.21955	3.99473	4.02971	4.43517	4.38406	4.34211	3.9921	4.3483	4.38858	4.02657	4.21502	4.08597	4.0547	4.13012	4.17107	4.10703	4.13906	3.85381	3.8612	4.00729	3.76388	3.73561	3.8763	4.17542	3.75741	3.9182	4.13649	3.76166	3.91662	3.72665	4.02106
NACA4P	4.4502	3.81488	3.70292	3.93778	4.00794	4.2412	3.90631	3.94519	3.9397	3.84532	3.98204	3.68578	3.75843	3.83732	3.89101	4.05562	4.11704	4.23828	4.1381	4.11284	4.14545	4.08371	4.04349	4.09613	3.9021	4.29935	4.20612	4.01562	4.13148	4.12316	4.19521	3.97407	3.88559	4.13178	4.27143	4.10391	3.82372	4.1799	3.83863	4.1847	3.8485	3.88784	3.99408	4.16492	3.99118	4.01914	3.9104	3.68984	4.05981
NACAD	5.27856	5.32265	5.24862	5.12868	5.45656	5.29867	5.02217	5.54924	5.24728	5.15679	5.21392	5.45306	5.26958	5.3239	5.05582	5.39609	5.63235	4.97582	5.37706	5.38765	5.12645	5.45272	5.44082	5.28305	5.13885	4.98843	5.81263	5.37606	5.10729	5.51927	5.79718	5.32004	5.07608	5.43254	5.1323	5.42132	4.89307	5.30269	5.46566	5.5076	5.43347	5.19642	5.41976	5.23293	5.17175	5.34547	5.41022	5.57467	5.32583
NACC1	7.8247	7.4947	7.62442	6.89232	8.39977	7.1111	7.6163	7.58384	7.41583	8.24879	7.65128	8.20205	7.31415	7.51473	7.8832	7.60775	7.06999	8.089	7.84091	7.80201	7.09274	7.33313	7.83534	7.35376	7.69741	6.9442	7.82381	8.14762	8.23508	8.30803	7.87315	8.01828	7.67824	7.07227	7.90707	7.66822	7.64757	7.31744	7.76096	8.56339	7.93501	7.31415	8.04676	7.51673	7.85348	7.83452	7.66692	7.85348	7.76409
NACC2	6.89012	7.63469	6.8958	7.09133	7.58943	7.26336	7.31229	7.54209	7.38678	7.60815	7.55728	7.58257	7.24176	7.78244	7.62403	7.52465	7.07924	7.4558	7.75494	7.17237	7.12649	7.2519	7.36923	7.32126	7.49796	6.77503	7.62897	7.58257	7.44354	7.83996	7.48882	7.65299	7.07227	7.15957	7.56322	7.50811	7.28038	6.99682	7.35071	7.75045	7.42598	7.69328	7.84213	7.14577	7.03493	7.83359	7.46308	7.58867	7.40636
NADK	6.23964	6.04774	6.49123	6.25411	6.23266	6.66834	6.6753	6.32381	6.94456	6.84046	6.18734	6.78723	6.30039	6.58445	6.3131	6.63216	6.20403	6.2456	6.09411	5.84677	6.29691	6.17586	6.4196	6.1144	6.4255	6.12713	6.6378	6.32281	6.66801	6.78657	6.38823	6.46228	6.43797	6.24121	6.42445	6.45916	6.60521	6.819	6.47901	6.54288	6.70337	6.36036	6.35357	6.25033	6.54188	6.37618	6.42182	6.24469	6.63216
NADK2	7.10902	7.46346	7.39704	6.95325	7.00788	7.20747	6.88167	6.98529	6.5791	6.94175	6.81864	6.82987	7.47746	6.97394	6.73777	7.09521	7.15269	7.24797	7.51052	7.50454	7.2395	7.59746	7.21683	7.30131	7.22087	7.18537	7.48188	7.25397	7.24693	6.76923	7.16565	7.3086	6.94277	7.10696	6.94562	7.36855	6.79694	7.33747	7.03838	7.31415	6.58915	7.36552	7.1829	7.14089	7.07572	7.01569	6.97394	7.55929	7.35033
NADSYN1	5.99127	6.02213	5.65582	6.03519	5.92316	5.56529	6.19867	6.15221	5.55845	5.63608	5.75713	6.36003	5.60777	5.99315	6.10915	6.24438	5.43476	6.00481	5.55663	5.46169	5.98281	5.86368	5.90613	5.66031	5.69765	5.84079	5.82706	6.28526	6.08396	6.02276	5.95826	5.75579	6.1033	5.7506	5.8474	5.70199	5.89001	5.86866	5.62315	5.7443	6.37004	5.671	5.565	5.65616	6.04367	5.49229	5.80763	5.87241	5.92824
NAE1	7.62199	7.68521	7.96967	7.66316	7.53544	7.76972	7.50262	7.55111	7.45266	7.18883	7.29982	7.24833	7.72422	7.67197	7.43678	7.41583	7.52627	7.57284	7.48224	7.36252	7.73887	7.67736	7.49277	7.87948	7.36552	7.96378	7.73586	7.34644	7.46942	7.42382	7.60121	7.548	7.41431	7.31014	7.69864	7.62076	7.25327	7.51549	7.83452	7.40299	7.22011	7.45862	7.45386	7.7147	7.31415	7.18182	7.775	7.55347	8.07064
NAF1	6.68892	6.36782	5.96255	6.22939	5.87879	6.17248	6.19473	6.23551	5.98601	6.18196	5.73233	5.95826	6.06432	5.99253	6.05375	6.07367	5.87145	6.42872	6.16688	6.40002	6.24813	6.18734	6.13045	6.22112	6.10944	6.45817	6.08742	6.14669	5.95766	6.24026	6.17586	6.09382	6.28887	6.121	5.97523	6.21709	6.14264	5.9953	6.1448	6.07841	6.13108	6.28493	5.83953	5.89151	6.25096	6.02085	6.26808	6.45455	5.78721
NAGA	6.02799	6.86795	6.61525	6.63146	6.61619	6.15629	6.87856	6.77573	6.69257	6.74162	6.80398	6.82851	6.37877	6.96856	6.71027	6.36236	6.50052	6.80667	6.78657	6.29016	6.6412	6.16359	6.54124	6.55632	6.59943	6.31052	6.54591	6.87892	6.80499	6.57168	6.45654	6.55529	6.33278	6.54622	6.73538	6.82172	6.60111	6.35357	6.37618	6.70851	6.89232	6.74228	6.77235	6.4199	6.30201	6.88368	6.6564	6.40066	6.77671
NAGK	8.46648	8.35939	8.78726	8.51718	8.67107	8.21732	8.61465	8.59746	8.56482	8.56276	8.71157	8.92043	8.61087	8.60738	8.46127	8.84198	8.97314	9.12234	8.38239	8.62398	8.69303	8.29098	8.7101	8.33973	8.84198	8.39977	8.52031	9.06308	8.98143	8.62245	8.53081	8.66126	8.58006	8.61087	8.57598	8.59103	8.36917	8.37234	8.48083	8.36415	8.70705	8.66884	8.51978	8.47553	8.50283	8.77692	8.41305	8.93777	8.72076
NAGLU	6.58915	6.55699	6.57504	6.36848	6.64155	6.67208	6.9263	6.61458	6.68924	6.59322	6.87792	6.48	6.44689	6.71518	6.45784	6.51484	6.74457	6.30235	6.57504	6.39374	6.34397	6.34651	6.93077	6.68924	6.74293	6.4429	6.66801	6.89823	6.55909	6.574	6.65672	6.7198	6.36036	6.70268	6.69693	6.56078	6.6202	6.23135	6.52919	6.86185	6.61585	6.44925	6.62115	6.69591	6.34682	6.574	6.2859	6.46756	6.27314
NAGPA	5.45398	4.85664	5.15908	5.23906	4.95253	5.3239	5.12901	5.3043	5.12485	5.35621	5.25453	5.08236	4.99949	4.87983	5.27316	4.80454	4.76979	5.16302	5.30649	5.13758	5.0438	5.12776	5.50957	5.01305	5.06431	4.92912	5.00744	5.26182	4.773	5.06465	5.15354	4.72494	4.56813	5.35135	5.14892	5.13916	5.27581	5.15748	5.35521	5.2575	5.24827	4.97853	5.62344	5.09765	4.62602	5.26214	5.14044	4.94887	5.07516
NAGS	5.30493	5.27648	5.29415	5.25722	5.21852	5.60392	5.13826	5.31209	5.18884	5.09378	5.42632	5.06329	5.11523	5.08236	5.18588	5.47293	5.3527	5.18922	5.42439	5.2628	4.93661	5.32039	5.27686	5.41115	5.40088	5.06296	5.76977	5.42961	5.35557	5.6273	5.45207	5.5881	5.5336	5.60268	5.28709	5.29255	5.21917	5.42667	5.12681	5.098	5.47359	5.02309	5.36044	5.15679	5.40246	5.4844	5.21257	5.47328	5.63924
NAIF1	4.6663	4.97853	5.13494	4.89689	5.18522	4.99042	4.69068	4.48538	4.62192	4.6598	4.72019	4.94211	4.80518	4.46719	4.86109	4.80777	4.39685	4.54009	4.40578	4.91409	4.76253	4.55763	4.86474	4.98873	4.92688	4.7873	4.83155	4.65885	4.54916	4.62571	4.95488	4.79316	4.4502	4.96854	4.74243	4.70864	4.70347	4.87393	4.80293	4.7528	4.47958	4.821	4.30531	4.62673	4.91612	4.83155	4.94568	4.59369	5.20737
NAIP	7.77187	7.76622	8.10963	8.2038	7.58786	7.92695	8.20701	8.1915	8.86709	7.58621	8.07879	8.63399	8.43015	8.17431	8.14175	8.1248	7.77367	8.25731	7.83534	7.97594	7.67197	7.12755	7.7777	7.96378	8.35632	7.76885	7.96284	8.21451	8.58472	8.65548	8.28023	7.65588	7.52309	7.73633	8.50844	8.88363	8.18919	7.62359	7.72422	8.11231	7.95026	8.01728	8.11801	8.32943	7.13811	7.43555	8.35155	8.41685	7.60644
NALCN	6.48364	6.0424	6.01067	6.07743	5.02975	5.88439	5.42824	6.20215	5.85154	6.00726	5.85091	5.71879	6.49728	5.39169	6.08612	5.60236	3.97209	5.12578	5.3303	6.1454	6.06092	6.31903	5.75458	6.16721	5.73774	6.14972	5.39514	5.49997	4.49813	4.51553	5.06262	5.86175	4.47857	5.82333	5.35404	6.1122	5.9105	4.80263	5.86992	6.26306	5.18717	6.32539	5.86552	6.41803	5.83366	6.40337	5.05056	5.56601	5.66873
NAMPT	10.0228	10.6649	10.4295	10.3419	10.4366	10.0742	10.5719	10.4333	10.3643	10.0154	10.9402	9.84096	9.71186	10.1618	10.0595	10.2776	10.3448	10.5681	9.97932	10.0719	10.3234	9.70306	10.377	9.82675	10.4071	10.6894	10.057	11.0396	11.1675	10.5947	10.4773	10.7097	11.5696	9.62584	10.9571	10.3873	10.5332	9.98664	10.0543	10.519	11.1597	10.3138	11.0015	10.1676	11.8745	10.2899	9.71345	10.5606	10.7677
NANOGNB	2.356	2.82811	2.61175	2.64368	2.73231	2.60945	2.76172	2.66413	2.342	2.57124	2.69078	2.72721	2.98416	2.76612	2.64045	2.4797	2.95617	2.61346	2.47792	2.6366	2.57989	2.58057	2.7442	2.7401	2.83459	2.55579	2.54424	2.71095	2.45536	2.60708	2.66258	2.78443	2.62173	2.52595	2.56738	2.54141	2.4788	2.51078	2.68455	2.64104	2.78564	2.52915	2.87238	2.50057	2.92382	2.60287	2.54141	2.63549	2.80952
NANOGP1	3.45597	3.38814	3.31066	3.04696	3.18097	3.59751	3.29695	3.48013	3.15832	3.53323	3.31009	3.13916	3.73111	3.42751	3.54516	3.43179	3.05449	3.18594	3.40742	3.12212	3.29886	3.26289	2.99813	3.36845	3.09226	3.34188	2.91858	3.34414	3.47303	3.29568	3.52234	3.16357	2.77958	3.31601	3.43507	3.06711	3.58822	3.24314	3.29024	2.91055	3.13534	3.63048	3.2206	3.22787	3.33438	3.38715	3.40683	3.44436	3.21842
NANOS1	7.06334	6.34174	6.33214	6.54934	7.69702	6.71586	5.45559	6.24404	7.05948	6.80849	6.59322	7.95554	5.42894	6.73195	5.92253	6.7106	5.82143	7.25501	4.88596	6.36651	6.38984	6.11914	6.53621	5.45427	6.74905	5.71752	6.56416	6.32606	8.59177	7.90001	6.63505	7.16606	6.21582	6.32316	7.30322	6.12535	6.49989	7.68107	6.54124	5.85917	5.95796	6.26678	6.35616	5.95459	7.04913	6.75038	6.97316	6.4607	6.55699
NANOS2	4.15074	4.3548	4.23574	3.8027	4.21725	4.16143	3.93509	4.04125	4.25742	4.42217	4.25287	3.78087	3.93647	3.74074	4.14374	4.31551	4.19062	4.1381	4.36425	4.01652	4.01716	3.98107	3.92847	4.03894	4.17447	4.21828	4.09169	4.02106	4.19321	3.93684	4.40979	4.16524	4.35218	4.21088	4.19256	4.18965	4.50514	3.94922	4.35377	3.96478	4.07487	4.01716	4.31397	4.22199	4.50481	4.23348	4.07866	4.37711	4.1994
NANOS3	5.43153	5.72882	5.45656	5.57911	5.74367	6.07087	5.20379	5.58141	5.99501	5.49869	5.56188	5.31512	5.45881	5.7751	5.58585	5.65874	5.95137	5.64939	5.62157	5.90114	5.50341	5.43185	5.41308	5.50179	5.70136	5.47005	5.81451	5.61218	5.53232	5.74141	5.69705	5.6565	5.87241	5.9199	5.51955	5.64314	5.68794	5.37907	5.51239	5.39219	5.29415	5.43507	5.56407	5.39768	5.8566	5.7443	5.66061	5.65745	5.27123
NANP	5.58745	5.38136	5.546	5.9071	5.81389	5.55569	5.43021	5.421	5.48756	5.15288	5.4774	5.44669	5.15679	5.4204	5.52497	5.34258	5.70597	5.63549	5.37121	5.36604	5.49683	5.49869	5.0993	5.03128	5.21357	4.9085	5.26473	5.34547	5.73293	5.5391	5.16631	5.45241	5.55908	4.85107	5.35655	5.45559	5.67346	5.38928	5.59498	5.55083	5.26143	5.12266	4.78112	5.47901	5.6845	5.54226	5.4844	6.00544	4.97548
NANS	6.5651	6.95528	6.81526	6.80597	6.78561	6.30953	6.89545	6.9046	6.66333	6.60625	6.71421	6.68924	6.14731	6.29624	6.61197	6.47473	6.53621	7.10445	5.96009	6.72279	6.8292	6.23361	6.78074	6.69659	6.52919	6.02377	6.20592	6.69726	7.51953	6.3037	6.4199	6.48429	6.92299	5.84646	6.28044	6.49396	6.16161	6.64691	6.70033	7.19022	7.25976	6.76271	6.63853	6.49025	7.75003	6.54288	7.04438	6.42713	6.8391
NAP1L1	8.89675	9.11292	8.78805	8.91378	8.76014	9.03786	9.05327	8.81009	9.04457	8.39791	8.85442	8.74407	8.83234	8.82831	9.11808	8.9335	8.84853	9.45951	8.92131	8.76822	9.22124	8.94428	8.61812	9.18298	8.98143	10.0154	9.20187	9.42002	9.07481	9.3642	9.21437	9.03981	9.29247	8.91297	8.90292	9.01422	8.97224	8.63173	8.84945	8.64865	8.78885	9.00283	9.24688	8.95147	9.07092	8.73541	8.80924	8.69758	9.16975
NAP1L2	5.6349	4.8722	5.21323	4.89181	4.71569	5.14179	4.58136	5.0733	4.71082	4.65912	4.38373	4.11354	5.09698	5.50089	4.34556	5.04677	3.49078	4.20964	5.39186	4.75809	5.30784	5.47259	4.58673	5.26792	5.24568	5.1179	4.31587	3.83069	4.52098	4.34151	4.27018	4.79284	4.87356	5.21459	5.01305	4.77553	4.72461	3.77114	4.64621	4.31002	4.28464	5.16694	4.83355	5.32551	4.7259	4.74758	5.66586	5.05025	5.14474
NAP1L3	5.7443	5.6845	4.64944	6.01423	4.94084	6.17094	4.73693	5.19117	4.64326	4.7183	4.623	5.04039	5.41115	5.58745	4.12252	4.65621	5.48371	5.07299	5.47064	5.65874	5.5391	6.00575	4.60355	4.72195	4.84697	5.12578	4.33178	4.25905	4.61384	3.95102	4.40422	4.12981	4.06693	7.06466	5.52883	4.00436	4.55465	5.55048	5.92051	4.59495	4.91933	6.10887	4.45211	4.20964	5.31708	4.36068	7.55889	5.08097	5.79976
NAP1L4	7.54247	7.73887	7.51751	7.68521	7.35919	7.55475	7.44897	7.71334	7.51751	7.38342	7.3917	7.36703	7.89949	7.76802	7.56122	7.79411	7.39742	7.5461	7.73109	7.55889	7.81178	7.76581	7.62037	7.68906	7.60734	7.86523	7.68193	7.6538	7.45103	7.15742	7.59387	7.58657	7.26999	7.74054	7.51129	7.49988	7.59154	7.4558	7.78417	7.56918	7.42455	7.47635	7.50603	7.72852	7.16958	7.69157	7.76317	7.56557	7.49796
NAP1L5	5.60142	5.91489	5.9199	5.39086	5.01987	5.44503	5.73645	5.46403	5.34902	4.64712	5.2116	5.30171	5.19085	5.01603	5.28843	5.88808	5.26535	5.61218	5.73361	5.58272	5.45688	5.54255	5.54924	5.40899	5.4502	5.20094	4.95577	4.81779	5.16138	5.35433	5.37121	5.25323	5.51084	5.44274	5.73265	5.77421	5.42568	5.0883	5.49869	5.18458	5.41625	6.19473	5.35073	5.45559	5.72341	5.28143	5.44729	5.50248	5.38236
NAPA	8.288	8.37617	8.50778	8.36236	8.42313	8.41493	8.24987	8.3884	8.0148	8.49184	8.25508	8.3847	8.54845	8.53151	8.55391	8.49971	8.0404	8.17759	8.41811	8.41046	8.31863	8.38051	8.55718	8.48685	8.67342	8.03135	8.29467	8.58888	7.99395	8.18809	8.23278	8.42758	8.25339	8.32328	8.60656	8.511	8.01047	8.40293	8.40921	8.45607	8.53566	8.03575	8.48619	8.56692	8.06762	8.48934	8.16978	8.28023	8.23109
NAPB	5.95584	6.09017	5.91242	6.07428	5.90392	6.0202	5.81196	6.11568	5.70109	6.24338	5.7941	5.80231	6.41736	6.18065	6.49793	6.23199	6.51149	5.91112	6.24597	6.21582	6.11629	6.13395	6.02407	6.33472	6.15509	6.18547	5.89185	6.12037	5.95614	5.86368	5.90331	6.18933	5.99127	5.9645	6.2047	5.9254	6.27465	6.21925	6.02955	6.11502	5.83648	5.84296	6.14293	6.12255	6.15035	5.96829	6.2722	6.03086	5.79469
NAPEPLD	6.17933	6.17905	6.59557	6.33602	6.27124	5.69143	6.3817	6.14824	5.72472	6.10727	6.51414	6.15002	6.68892	6.10761	6.32539	6.41602	6.19404	6.19621	6.02241	6.46102	6.52989	6.40916	6.2674	5.78753	6.58185	6.57538	6.54023	6.74905	6.38953	5.9749	6.6485	6.59018	5.58335	6.30921	6.3778	6.49989	6.01926	6.01618	6.05815	5.96797	5.99585	6.89512	5.93589	6.52213	6.30465	6.4323	6.06771	6.47047	6.5045
NAPG	7.83054	7.74618	7.64183	7.73973	7.51091	7.84626	7.45024	7.57902	7.78899	7.61389	7.51549	7.26158	7.46008	7.11252	7.13611	8.11231	7.0876	7.92229	7.56956	7.58218	7.65128	7.844	7.51331	7.60895	7.67984	7.6907	8.09105	7.85304	8.27775	8.20538	7.63729	8.12208	7.86482	7.61097	7.28112	7.66437	7.50262	7.35071	7.80507	7.70729	7.43555	7.62775	7.66273	7.50931	7.50066	7.56638	7.71071	7.75139	8.13536
NAPRT	6.16908	5.79818	5.87942	5.75926	6.10574	6.17427	5.43539	6.48466	6.13155	6.00448	6.01423	6.24438	6.04115	5.83088	6.01959	6.1448	5.9806	5.90083	5.65745	6.20215	6.00788	5.60741	6.08954	5.75458	6.01683	5.76241	6.01067	6.01683	6.06432	6.01959	6.13611	6.1944	5.88594	6.32506	5.77724	6.04528	6.06034	6.19651	6.33632	5.96287	6.11344	5.90147	5.64697	5.6584	6.2047	6.21022	6.00665	6.19473	6.25411
NAPSA	4.26652	4.48222	4.1919	4.29487	3.75554	3.90462	3.89863	4.23099	4.051	4.11222	4.28623	4.43006	4.04058	4.24149	4.10832	4.19682	4.33509	4.32766	4.04641	4.13366	4.09196	3.92019	4.16366	3.72318	4.26156	3.93543	4.11768	3.98765	4.0714	4.53097	4.30091	4.25582	4.09169	4.36463	4.27969	4.24957	4.43753	4.0714	4.22014	3.93815	4.24025	4.29684	4.01529	4.07006	4.04936	4.00538	4.0474	4.19256	4.23994
NAPSB	3.9021	3.57865	3.79878	3.30392	3.89829	3.97054	3.87113	3.86991	4.01622	3.87988	3.98925	3.94774	3.68262	3.86541	3.93612	3.78211	3.90087	3.88435	3.86732	3.98273	3.58158	3.61919	3.81388	3.5442	3.86508	3.96671	4.0047	3.91535	3.86861	3.91301	4.12189	3.85699	4.10703	4.10865	3.72571	4.02263	3.98434	4.12217	3.64875	3.85482	4.02528	3.90152	4.053	3.72002	3.59552	4.18665	3.99473	4.05529	3.90879
NARF	7.89174	7.84131	8.02492	7.91327	7.70284	7.82204	7.5979	8.30508	7.59626	8.07928	8.1644	8.01293	7.9745	7.76049	8.22704	7.84891	7.49678	7.58063	8.32392	8.04239	7.90657	7.84984	8.18096	8.04458	8.13945	7.80161	7.79596	8.18642	7.54247	7.40675	7.62897	7.78291	7.8029	7.98226	7.61995	7.83098	7.90381	7.83948	7.87077	8.23161	7.70686	7.80549	8.46915	7.84763	7.53265	8.31387	7.83005	7.80416	7.87491
NARS1	9.54279	9.41706	9.27493	9.18078	8.90886	9.0827	9.13574	9.40753	8.94235	9.3197	9.37319	9.24214	9.42671	9.04163	9.18537	9.50128	9.12835	9.61779	9.2647	9.47714	9.38222	9.40335	9.39934	9.15999	9.20616	9.06002	9.42671	9.6305	9.52311	8.98331	9.26689	9.44553	9.76411	9.44274	9.13259	9.15791	9.00563	9.3146	9.12327	9.42391	9.30593	9.16871	9.27385	9.24442	9.35347	9.21202	9.1242	9.48692	9.32703
NARS2	7.93354	7.93121	8.11338	7.91578	7.89443	7.6351	7.8131	7.88935	7.5299	7.99638	7.8571	7.63389	8.15088	7.51912	7.95752	7.69985	7.92186	7.96378	7.88091	7.96182	7.95366	7.96231	7.68107	7.77815	7.60935	8.17203	8.08539	7.86523	7.40065	7.05503	7.78677	7.75317	7.24657	7.84763	7.50338	7.45666	7.71246	7.86523	8.12011	7.91273	7.27076	7.74094	7.61869	7.83718	7.71246	7.86339	8.011	7.8194	7.74699
NASP	5.96322	5.64939	5.48181	5.7717	5.60521	6.06092	5.80672	5.71132	5.68515	5.93146	5.40769	5.32295	5.45491	5.86738	5.64911	5.19997	5.71844	5.92699	5.81389	5.3343	5.4286	5.60614	5.7301	5.87942	5.79818	6.1448	5.60113	5.41053	5.79227	5.59598	5.57697	5.6115	5.66944	5.71752	5.75893	5.97426	5.83953	5.76335	5.80672	5.51239	5.58712	5.14538	5.58745	5.75988	4.93792	5.6848	5.95891	5.37907	5.38036
NAT1	3.5411	3.88179	3.8313	3.66286	3.56999	3.6237	3.42424	3.47276	3.49043	3.50601	3.49911	3.3328	3.42719	3.61474	3.30647	3.21993	3.26318	3.69625	3.35028	3.42782	3.23987	3.67261	3.51886	3.83991	3.48499	3.58572	3.3254	3.59847	3.66924	3.59204	3.50922	3.8225	3.12046	3.303	3.69935	3.33687	3.3821	3.68106	3.86184	3.21674	3.35345	3.49523	3.27884	3.31219	3.80041	3.29126	3.88559	3.33941	4.40321
NAT10	7.47447	7.13119	6.87556	7.40636	7.10833	6.9325	7.07394	7.08582	6.93148	7.25897	7.1294	7.21292	6.90973	6.95197	6.90533	7.23097	6.61755	7.34878	6.85606	6.94562	6.92906	6.86355	6.79385	6.84456	7.26193	6.85943	6.95124	6.99288	7.45184	7.18784	6.85508	7.06334	7.72047	6.74054	6.83843	6.85543	6.9652	6.79279	7.12294	7.15813	7.06714	7.1748	7.29573	7.2526	8.14707	7.15957	7.12502	6.94385	7.02164
NAT14	6.00227	5.65487	5.8315	5.75773	5.88092	5.5476	5.45367	5.54862	5.76148	5.65519	5.65456	5.84324	5.62918	5.53455	5.59914	5.52466	5.92853	5.50565	5.68703	5.9071	5.65063	5.56128	6.14421	5.56348	5.65487	5.78944	5.69676	5.61822	5.67812	5.39514	5.58208	5.24696	5.6185	5.95644	5.78013	5.5214	5.6071	5.60488	6.03333	5.89277	5.60552	5.86992	5.76847	5.5397	5.47035	5.5909	5.47517	5.49007	5.75458
NAT16	3.09908	3.00328	3.08542	2.70129	3.06939	3.01615	2.75499	3.05317	3.10669	3.06673	3.29502	2.99949	2.82892	3.05417	3.24217	3.36372	3.14274	3.07473	3.28328	2.94734	2.97346	3.25756	3.21961	3.00392	3.30361	3.11435	3.20208	3.08133	3.14338	3.1856	3.04266	2.91272	3.4408	3.07711	3.00149	3.18888	2.9086	3.12018	3.1734	3.20208	3.09939	3.09809	2.97555	3.23202	3.23231	2.97685	2.86389	2.96995	3.09026
NAT2	2.89419	3.15865	2.71479	2.81889	2.96048	2.76612	2.99175	2.84743	3.17939	2.92239	2.89818	3.01339	2.97969	3.13916	2.86045	2.91088	2.84743	2.82811	2.86286	2.9086	3.02724	3.08165	2.96289	2.96718	2.73865	2.88759	3.02693	3.2024	3.0404	3.02261	3.08731	3.19886	2.83816	2.87656	2.85058	2.77353	2.96219	3.03151	2.87086	2.83697	2.79646	3.3422	2.87313	2.71713	2.83063	2.75233	2.95617	2.93513	3.52136
NAT8	3.35893	3.5694	3.52688	3.30425	3.48627	3.77891	3.36784	3.47245	3.67292	3.38526	3.56093	3.74852	3.56474	3.29663	3.40552	3.7087	3.4265	3.34828	3.92815	3.66537	3.24284	3.31473	3.45845	3.56641	3.46864	3.36722	3.55172	3.53478	3.39271	3.50405	3.67132	3.49652	3.78843	3.73043	3.40071	3.29473	3.12602	3.5493	3.41027	3.77629	3.72164	3.40802	3.28545	3.6792	3.57473	3.66537	3.46633	3.55783	3.13566
NAT8B	4.19586	4.01057	3.97663	4.21592	4.34366	4.01499	4.08756	4.12508	3.96103	4.13113	4.34799	4.2189	4.22014	4.43517	4.02939	4.23672	4.23188	4.02263	4.08851	4.30189	4.07714	4.03003	4.19256	4.10577	4.07587	3.9727	4.26868	4.43072	4.30253	4.22934	4.2412	4.03535	4.56336	4.08126	4.30253	4.12698	4.3165	3.85068	4.15597	4.2087	4.03631	4.12824	4.34955	3.8599	4.2924	4.34526	4.28208	4.03569	4.40422
NAT8L	4.62867	4.11542	4.26713	4.21185	4.2007	4.04579	4.32799	4.2364	4.22142	3.9021	4.17293	4.26589	4.03962	3.86021	3.99884	4.03282	4.12379	4.26245	3.96003	4.19287	4.06211	3.88345	4.13399	3.81927	4.11322	4.04318	4.33111	4.28001	4.34497	4.26528	4.31939	4.46502	4.09743	4.38796	3.94453	4.30156	4.00763	3.99573	3.81127	4.15368	3.95549	4.05237	4.45433	4.00205	3.94034	4.02971	4.15887	4.31587	3.98748
NAT9	5.2851	5.18224	5.17072	4.82072	5.49165	5.13758	5.33198	5.32233	5.35621	5.01135	5.41529	5.31113	4.95051	5.06329	5.35655	5.53203	4.95218	5.39957	5.27547	4.78207	4.99852	4.92169	5.10603	4.62636	4.92883	4.86925	5.15257	5.22903	5.98314	5.56037	5.32969	5.52236	5.96829	5.0777	5.22506	5.1083	5.52047	4.96165	4.98407	4.92365	5.6438	5.04282	5.16876	4.8992	5.95858	5.10444	5.10225	5.32772	5.48724
NATD1	5.43763	5.21037	5.02369	5.24442	4.73816	5.38036	5.23392	5.43985	5.1149	5.29032	5.06739	5.49129	5.30752	5.24635	5.31243	4.88082	4.80652	4.98772	5.35369	5.14963	5.41242	5.18922	5.28177	5.17039	5.15062	5.3046	5.54288	5.39577	4.87983	5.24442	5.46202	5.35369	5.08061	5.49749	5.25969	4.95391	5.31209	5.12077	5.17966	5.3595	5.45427	5.05874	5.64314	5.10444	5.09868	5.07867	5.35918	4.95422	5.42632
NAV1	8.39317	7.67035	8.46127	9.19093	9.05421	9.15467	8.39377	8.61671	8.3057	8.92131	9.41442	8.00021	8.72466	8.84853	8.88987	9.12521	8.97758	9.35881	8.81091	9.51873	8.73769	9.2961	8.22077	8.40733	9.07481	8.71227	9.428	8.9649	8.78573	9.15684	8.24701	8.62469	8.11443	9.09827	8.75249	8.83314	8.16873	8.95944	8.00992	9.15467	8.83723	9.43748	8.77852	9.0259	7.72422	8.96667	8.62748	9.14723	8.18041
NAV2	7.61669	7.47825	6.92054	7.15707	7.46164	7.20968	6.87792	7.67366	8.2971	7.49001	7.65634	7.22598	7.01569	7.11396	7.2519	7.25861	8.16821	8.20141	7.16827	7.42635	7.41395	7.01462	7.44584	6.89411	7.42867	7.33383	6.92089	7.06746	8.27423	7.92186	6.8912	7.15919	8.42696	6.93833	7.47252	6.74293	7.80464	7.4207	7.56046	7.23881	8.48745	8.15472	7.33126	7.41804	8.89075	7.50974	7.47368	7.11396	7.17201
NAV3	4.87188	5.25057	5.15811	5.07867	5.12776	4.65134	6.7168	5.47549	4.94758	5.52691	4.94758	5.62344	4.97548	4.62473	5.49683	5.46813	6.33602	6.76761	5.80111	5.24827	5.17461	5.37939	5.31708	5.25587	5.10932	5.77979	5.2374	5.02082	6.21709	5.45084	5.19052	4.94922	5.33833	5.28442	5.32132	5.71349	4.92757	5.41115	5.19608	5.61629	6.29341	5.89032	5.90454	5.31145	5.12578	4.93302	5.96101	5.19608	5.48027
NAXD	7.01955	6.74054	6.78561	6.92089	6.70033	7.13882	6.81051	6.94954	6.84011	6.87488	7.07394	7.03805	6.86256	6.57538	7.09415	6.99749	6.87073	6.5584	7.09879	6.78723	6.95358	7.11756	7.00573	6.8524	6.84723	6.82036	6.94785	6.87589	7.06746	6.54491	6.8649	6.9046	6.83324	7.07194	6.96582	6.97701	6.99186	6.74557	7.28587	7.11971	6.68251	6.72753	7.06536	6.93358	6.9639	7.06927	6.80232	6.89645	6.91212
NAXE	8.87227	8.65909	9.0465	8.80138	8.73461	8.6217	8.54845	8.84125	8.66658	8.63024	8.78023	8.86709	8.76983	9.09017	8.89767	8.83234	9.00101	8.08793	8.88706	8.79349	8.68305	8.82502	8.838	8.86451	8.95672	8.31096	8.8941	8.80618	8.03679	8.29226	8.79436	8.75624	8.29157	8.85273	8.62398	8.77135	8.59528	9.11502	8.90803	9.19093	8.44787	8.88706	8.86291	8.69387	8.26953	8.91616	8.67342	9.10761	8.72785
NBAS	8.30378	8.37234	8.29652	8.58966	7.90798	8.50343	8.08645	8.24476	8.25793	8.06653	8.4606	8.10122	8.50091	8.10327	8.43515	8.21341	8.14436	7.88229	8.32825	8.20927	7.96573	8.22431	8.21054	8.54363	8.18981	8.77059	8.2971	7.90609	7.67984	7.80117	8.3884	7.91622	7.77144	8.37983	8.10963	8.16713	8.63094	8.08141	8.17877	8.37358	7.77367	8.48214	8.53696	8.30068	7.98759	8.45229	8.19529	7.95942	7.99346
NBEA	7.91523	8.37035	8.12739	7.70901	8.05985	8.25171	7.7346	8.10546	7.99543	8.15472	7.86937	8.10069	8.51237	8.00739	8.04189	8.38598	7.8903	7.60043	8.7101	8.57037	7.86246	8.42758	8.34525	8.72868	8.31508	8.31624	8.17097	8.22989	7.61669	7.44202	8.24476	8.09056	7.17584	8.66959	7.96134	8.3362	7.95225	8.30187	8.16873	8.13588	7.3047	8.42251	7.89443	8.25566	6.68924	8.32943	8.51718	8.2971	7.76049
NBEAL1	7.27299	7.34799	7.54452	7.39096	7.22953	7.69783	7.60856	7.4275	7.60196	7.74835	7.68235	7.40223	7.55889	7.55559	7.51673	7.69371	7.81707	7.5187	7.38947	7.51167	7.40481	7.57979	7.45424	7.59428	7.48373	7.77815	7.27997	7.26636	7.28403	7.12792	7.29245	7.31565	7.26965	7.75749	7.79195	7.79195	7.76802	7.60935	7.60856	7.15127	7.06435	7.75539	7.46164	7.82687	7.55728	7.57773	7.8832	7.332	7.26711
NBEAL2	5.99373	5.91021	6.11786	5.91677	6.37715	6.23736	6.00008	6.30168	6.05091	6.09786	6.83155	6.21772	6.02377	6.22748	6.19959	5.93747	6.46393	6.49123	5.70109	6.07526	5.99762	5.81165	5.95522	5.80944	5.91425	5.86768	6.17905	6.54524	6.66098	7.08828	6.33571	6.35753	6.84317	5.63858	6.38236	5.96862	6.5075	6.0202	5.99001	6.37038	7.01425	6.1944	6.50783	6.47738	6.39969	6.4144	5.86768	6.40304	6.14169
NBN	6.8159	7.14577	7.11252	6.73813	6.75038	7.01679	6.68626	6.77098	6.72955	6.55032	6.87996	6.42248	6.97564	6.58883	6.76556	6.60555	6.39441	7.00504	6.94592	7.10547	6.69864	7.07959	6.89012	7.16205	6.7155	7.43026	6.803	6.82721	7.03706	6.65769	6.91916	6.96791	6.45422	6.9404	6.90104	6.82822	6.78465	6.80701	6.74359	6.86325	6.37038	6.86524	6.76451	6.87657	6.83291	6.82757	6.8132	7.13474	7.26158
NBPF22P	3.84693	3.246	3.75943	3.31158	3.28229	3.06871	3.27346	3.20011	4.31429	3.06871	3.49813	3.16357	3.04173	3.55234	3.58473	3.30941	3.18828	3.19048	3.95608	3.55054	3.27951	3.33181	3.64463	3.28767	3.47949	3.51694	3.65822	3.3425	2.78745	3.32218	3.34033	3.15766	3.06198	3.92815	3.28295	3.11279	3.65987	3.33719	3.18828	3.04892	3.57253	3.35092	3.5635	4.02294	3.34961	3.25879	3.50205	3.37538	3.32505
NBPF3	5.43954	4.96888	5.07004	4.85603	4.77268	4.98974	4.71732	4.95117	4.60452	4.90434	5.07135	4.86375	5.0684	5.07639	4.81621	4.40845	4.90115	4.84633	4.59776	4.74343	4.62805	4.93792	4.92397	4.89657	4.73036	5.03846	4.43167	4.78272	4.97379	4.72428	4.39586	4.7648	4.60293	4.94922	4.99271	4.75379	4.9415	4.93889	5.22967	4.65236	4.87949	4.88409	4.40062	5.0742	4.66598	4.50481	4.6598	4.61151	4.821
NBPF7P	3.45113	3.40071	3.8155	3.5166	3.23608	3.5076	3.38781	3.26196	3.43702	3.3425	3.38814	3.44887	3.28388	3.50505	3.55783	3.50271	3.41314	3.40259	3.59652	3.36313	3.69245	3.4911	3.33154	3.49813	3.48147	3.42363	3.50305	3.2607	3.51758	3.4523	3.52523	3.42977	3.85512	3.37069	3.52397	3.46037	3.31995	3.17402	3.48814	3.50115	3.61315	3.46927	3.68733	3.4439	3.53656	3.51561	3.50922	3.46037	3.53945
NBR1	9.1263	8.91963	8.98424	9.0329	9.02787	8.95321	8.63253	9.24564	8.91455	9.16412	8.91786	9.18078	9.00563	8.81177	8.67342	8.9935	8.6494	8.82008	8.7761	8.94792	9.01033	8.89767	9.04555	8.87921	8.81414	9.04066	8.65621	8.90886	8.50976	8.70784	8.72001	8.63094	8.47358	9.04748	9.16203	9.0523	9.16762	8.92648	9.24688	8.95672	8.96667	8.85442	9.13471	9.06996	8.68382	8.97859	8.96392	8.74782	8.7177
NBR2	6.5694	6.30891	6.73165	6.66266	6.09509	6.819	7.03838	6.33059	6.54288	6.90568	6.93833	6.66934	6.99508	6.59656	6.21896	6.5469	7.29797	6.25253	6.34621	6.89929	6.5389	6.93114	6.37618	6.40169	6.33028	7.09274	6.11568	6.52474	6.37104	6.7507	6.46393	6.04175	6.29532	6.43334	6.71776	7.18147	7.05882	6.73302	6.90424	6.84145	6.80565	6.97805	6.96551	6.90533	6.57706	6.25001	6.60011	6.63381	6.08954
NCALD	5.91367	6.02407	7.09702	6.88133	6.72344	6.16477	7.14437	6.00938	6.41051	6.23393	6.55765	6.0443	6.72508	6.49331	6.75134	6.46592	7.22047	6.36489	6.4049	6.38104	6.4141	7.04982	6.32704	6.18482	6.35419	5.79656	6.27949	6.26999	5.98501	6.10546	5.90648	6.41507	5.39957	6.23004	6.41602	6.77169	5.99438	6.20741	6.22426	6.5422	6.20741	6.22649	5.93906	6.66967	5.51736	6.45094	5.89121	6.61917	6.21391
NCAM1	9.77072	9.88374	9.93151	10.1331	10.3643	9.93404	9.44839	9.6637	10.1727	10.5226	9.87325	10.1407	9.62426	10.0968	10.0672	9.71345	10.3202	10.0672	10.1198	10.2746	10.2224	10.0471	9.99105	9.78536	10.0154	10.205	9.85723	10.377	9.80031	10.1751	9.927	10.0154	9.98664	9.72182	10.5538	9.96036	10.4505	10.4264	10.0332	10.0672	10.3105	9.78536	9.76223	10.2565	9.60678	10.1563	10.0719	9.81901	9.69153
NCAM2	6.07148	6.44591	5.73614	6.17648	5.66618	6.13644	6.35483	5.67318	6.73569	5.51798	5.89151	5.75427	6.06925	6.4383	5.50988	5.78368	5.8627	5.39864	6.06092	5.72816	5.77947	6.23994	6.0424	6.44121	6.39801	5.84267	5.2284	5.43826	5.57467	5.29226	5.90024	6.03615	4.93792	6.14264	5.72572	5.80111	5.93622	5.92853	5.87597	6.40916	5.74961	6.29784	6.33762	6.17188	5.90489	5.81263	5.97113	6.26581	6.03241
NCAN	4.2007	4.25454	4.24212	4.34273	4.84921	4.40774	3.9805	4.22421	4.84857	4.3988	4.30348	3.98369	4.07996	4.45402	4.34892	4.40546	4.51681	4.42651	4.42525	4.44209	4.4295	4.20296	4.52803	4.25874	3.98304	4.32953	4.39432	4.15823	4.36824	4.4502	4.2162	4.68542	4.82887	4.52831	4.05657	4.26216	4.6125	3.99605	4.28208	4.28592	4.34647	4.50082	4.19976	4.31779	4.40095	4.30026	4.18335	3.8917	4.45242
NCAPD2	6.72214	6.50983	6.74798	6.73777	6.85508	6.6099	6.80914	6.70925	6.80984	7.06298	6.76096	7.41127	6.74489	6.75541	7.06962	6.63179	7.08098	6.78528	6.63283	6.66431	6.73915	6.69591	7.05335	6.66531	6.65378	6.9046	6.57201	6.81558	6.94919	6.75706	6.79067	6.78691	6.44527	6.78967	7.02273	6.54827	7.13986	7.02381	6.9046	6.92196	6.84691	6.64588	6.71997	6.8367	6.87622	6.84624	6.99542	6.45263	6.61985
NCAPD3	6.308	6.31935	6.35785	6.66298	6.9502	6.71421	6.08027	6.00448	6.11629	6.6561	6.23736	6.20403	6.09912	6.70889	6.23361	6.32832	6.2031	6.56843	6.25663	6.14792	6.20151	6.39407	6.22649	6.35879	6.142	6.1752	6.1928	5.99408	6.5949	6.48791	6.47703	6.25478	6.45295	6.75675	6.49056	6.47938	6.55462	6.85287	6.2972	6.23616	6.28752	6.26112	6.10854	6.32411	6.24469	6.47407	6.86389	6.31574	6.14824
NCAPG	3.07039	3.4778	3.78843	3.6289	3.50635	3.59425	3.35956	3.41434	3.31507	3.17495	3.75681	3.41342	3.30456	3.48338	3.56093	3.29856	4.19321	3.97663	3.90663	3.3008	3.4778	3.44725	3.37704	3.81519	3.8225	3.73236	3.39302	3.9918	3.43042	3.18405	3.42687	3.27346	3.03184	3.50405	4.42313	3.54168	3.51823	3.42363	3.67354	3.68762	3.52688	3.60477	3.8747	3.19338	3.53913	3.31898	3.1803	3.28108	3.46105
NCAPG2	4.17542	4.61966	5.19741	5.09565	5.11457	4.77947	4.90885	4.97316	4.7064	4.9775	4.94729	3.95736	4.78336	4.85436	4.65463	4.29935	4.96818	5.01765	4.4682	4.35152	4.42092	4.60421	4.81102	5.31673	4.88695	4.93922	4.16562	4.73724	4.44697	4.34924	4.3149	4.56368	4.02328	4.74595	5.22369	4.80687	4.57424	4.8457	4.83253	5.02248	4.76876	4.43552	4.5643	4.90689	4.35187	4.81456	4.67625	4.59464	4.39117
NCAPH	4.08663	3.85007	4.59776	4.27842	4.36138	4.01088	4.33014	4.47055	4.08942	4.17007	4.3289	4.57746	3.92979	4.5237	4.08371	4.37514	4.42688	4.51904	4.18934	4.14946	4.11834	4.14561	4.13012	4.26276	3.93845	3.88531	4.04349	4.28951	4.03003	4.26095	3.96261	3.8866	4.14314	3.95227	4.69396	4.14851	4.1837	4.40578	4.28333	4.41511	4.60129	4.03768	4.06941	4.051	4.00695	4.274	4.26006	3.90396	4.08156
NCAPH2	5.7847	5.95363	5.42667	5.7063	5.80423	5.54226	5.72124	5.91147	5.71752	5.75458	6.03981	5.56698	5.79686	5.94148	5.90836	5.77453	5.90302	5.91458	5.96255	5.61249	5.81546	5.88411	5.95858	5.55048	5.43476	5.74611	5.71596	5.89837	5.76558	5.76494	5.89218	5.87145	5.82966	5.89001	6.21925	5.66343	5.9922	5.65277	5.74305	5.59154	5.72508	5.60897	5.75743	5.97302	5.6908	5.71596	5.99065	5.78075	5.64817
NCBP1	8.68382	8.40921	8.45876	8.33059	8.26594	8.15784	8.35515	8.46192	8.25731	7.88554	8.37102	8.23964	8.12062	8.13322	8.20434	8.27603	8.34659	8.57934	7.96479	8.29157	8.30448	7.99921	8.18981	7.89949	8.3104	8.36795	8.31156	8.41046	8.39317	8.41745	8.54029	8.43767	8.38598	8.07422	8.39493	8.37358	8.33732	8.1248	8.09412	8.04925	8.25904	8.35276	8.10492	8.20647	8.83234	8.26313	8.11015	8.3074	8.504
NCBP2	6.83021	7.20058	7.24693	7.00751	7.04671	7.16384	6.90424	6.95325	7.06191	6.88736	7.04913	6.91582	7.07292	7.19301	6.92089	7.24357	6.69591	7.41955	7.12214	6.84889	7.1882	7.22155	7.01224	6.85677	6.74408	7.1882	7.40336	7.32126	7.71116	7.28698	7.05053	7.41431	7.78503	6.92499	6.99786	7.05642	6.72279	6.84521	6.95426	6.99786	7.14949	6.75574	6.93864	7.28403	7.46047	6.8738	7.15668	7.49759	7.39704
NCBP3	7.77456	7.44164	7.14884	7.45103	7.46631	7.8818	7.35494	7.35687	7.41804	7.51473	7.51631	7.48109	7.50338	7.36516	7.39207	7.76972	7.5842	7.30207	7.28587	7.49759	7.3009	7.48961	7.34493	7.32643	7.57979	7.4892	7.36178	7.13919	7.45463	7.38263	7.19337	7.30169	7.74013	7.51511	7.24967	7.38528	7.35307	7.47635	7.22813	7.10968	7.43595	7.46474	7.23881	7.35533	7.54688	7.33383	7.47252	7.32934	6.94008
NCCRP1	5.04932	4.80263	4.86989	4.82754	5.51609	5.36176	4.76416	5.08762	5.421	5.07362	5.02913	4.70894	5.19963	5.06008	5.18685	5.22775	4.97647	5.06669	5.64787	5.28339	4.89719	5.12357	5.19152	5.04581	4.93203	4.90017	5.51927	5.03039	5.34121	4.97087	5.5647	5.13031	5.62918	5.17491	4.9844	5.29032	5.10225	5.23807	5.01374	4.96063	5.098	4.82519	5.09186	5.23777	4.91648	5.24314	5.28878	5.13885	5.23974
NCDN	6.63012	6.666	6.79524	7.28839	6.98669	6.8258	6.885	6.74589	6.9094	7.05678	7.13435	7.04438	7.12755	6.7679	7.3198	7.24967	6.82955	6.94073	7.24897	7.35611	6.75441	7.25432	7.15742	7.10833	7.08932	7.48188	7.35878	6.84424	6.80369	6.82442	6.99994	6.91777	6.60955	7.46514	7.03805	6.74623	7.24357	6.93495	7.28146	7.17169	7.11971	7.41395	7.178	7.12722	6.91987	7.38712	6.71354	6.9639	6.82172
NCEH1	8.87921	8.74249	8.76091	9.13471	9.07782	8.84593	8.42251	8.78333	8.71541	9.13574	8.81414	7.85616	9.05421	8.71621	8.8266	8.48685	7.76231	8.4795	8.76257	9.21899	8.9621	8.88706	8.93437	8.72001	9.0827	8.83884	8.9097	8.71693	8.92131	8.41175	8.97489	8.90456	7.77367	8.6793	8.55522	8.9171	8.511	8.70217	8.85606	9.38093	8.35451	8.80061	8.87325	9.13574	8.09305	8.92387	8.68619	9.17412	9.1272
NCF2	4.78043	4.95183	5.81788	5.61279	5.59914	4.57191	6.14972	5.19866	5.21392	5.65809	5.4143	6.09724	5.46533	6.34141	5.42305	5.38499	5.41242	5.86077	5.14928	5.32422	6.2684	4.91046	5.30949	5.71034	5.73521	5.57599	5.14405	6.02054	5.97394	6.09539	5.06805	5.34059	6.43297	5.00674	5.66126	5.46598	5.14538	5.65809	5.12807	5.01636	6.81491	5.43695	5.43254	5.28046	4.46345	5.38866	5.50988	5.8853	6.03488
NCF4	4.74374	5.06632	5.54255	5.52331	5.17966	4.58706	6.11853	4.82484	5.30206	5.73922	5.856	5.51798	5.49778	6.34239	5.48241	5.05651	5.44468	5.29964	5.35433	4.83322	5.34223	4.72656	5.49165	5.36799	5.6194	5.57663	5.66031	5.91307	5.74551	6.33278	5.29933	5.50058	5.82865	4.85702	5.60521	5.04644	5.14892	5.86959	4.8775	5.11914	5.69615	5.41752	5.57142	5.02852	5.17006	5.27547	4.8598	5.24761	5.75579
NCK1	6.40622	6.22239	6.42843	6.30565	6.20244	6.44723	6.66531	6.36591	6.17124	6.4049	6.27059	5.97995	6.31242	6.58114	6.20403	6.13302	6.24215	6.55909	6.38333	6.13045	6.41672	6.42616	6.10361	6.66035	6.34976	6.54658	6.19502	6.27124	6.62749	6.28718	6.20592	6.4196	6.09136	6.29944	6.41273	6.56609	6.01991	6.43334	6.22049	6.31374	6.36782	5.97394	6.64451	6.52509	6.40203	6.37295	6.37137	6.3879	6.20494
NCK2	8.6427	8.50154	8.56276	8.39791	8.82425	8.58333	8.70705	8.27368	8.74626	8.62245	8.60383	8.86451	8.32027	8.60317	8.68839	8.68997	8.543	8.4581	8.69153	8.64506	8.65621	8.94708	8.59681	8.84198	8.52101	8.87227	9.10123	8.78964	8.58966	8.60383	8.59103	8.838	8.43395	8.50154	8.74476	8.49714	8.61465	8.60103	8.50585	8.72939	8.47756	8.53496	8.69689	8.46459	8.10069	8.76504	8.52753	8.70532	8.37299
NCKAP1	9.48983	9.74629	9.8672	9.45951	9.70638	9.53808	9.53363	9.31206	9.66526	9.54407	9.91198	9.59033	9.67855	9.5743	9.50554	9.46098	9.45125	10.0915	9.73754	9.52019	9.66229	9.56988	9.64	9.79831	9.56382	9.75699	9.77979	9.87325	9.82089	9.64939	9.77424	9.62267	9.64443	9.37568	9.80031	9.85126	9.51299	9.55171	9.72365	9.89471	9.2635	9.68657	9.7589	9.66078	9.79442	9.70992	9.90578	9.59323	9.59323
NCKAP1L	4.90267	5.60206	6.09599	6.09509	5.70911	5.03325	6.52244	6.03454	5.28376	5.64787	5.79656	6.79897	5.46598	6.39208	5.63985	5.35557	5.9447	5.96388	5.49683	4.90817	5.44989	4.71569	5.64445	6.34012	5.95891	5.74898	5.28541	6.10067	6.32351	6.1144	5.29094	5.421	5.58842	5.09409	5.93273	5.52949	5.80763	5.62567	4.9748	5.64877	7.05778	5.79621	6.14108	5.7041	5.16631	6.14046	5.1343	5.66944	6.43797
NCKAP5	5.7723	6.09945	5.74016	5.77102	6.81083	6.22205	6.00696	6.72048	6.26425	6.25131	5.81637	5.79752	6.80815	6.15629	5.98936	6.48267	7.31488	5.29032	6.69492	6.53588	6.48094	6.8776	6.2991	6.86389	6.25952	7.17764	6.01456	6.03552	5.72124	5.52431	6.29594	6.59812	6.48166	6.93322	6.19247	6.10635	6.81217	6.5604	6.39441	5.66126	6.08985	6.13015	6.4956	6.16193	4.78861	6.76096	6.62416	6.24438	6.05187
NCKAP5L	5.5531	5.25621	5.42268	5.46624	5.53623	5.80519	5.48181	5.51831	5.31837	5.53232	5.51736	5.68007	5.6565	5.63334	5.65582	5.65305	5.62066	5.319	5.62533	5.69483	5.67376	5.79656	5.41053	5.6068	5.79034	5.35005	5.80889	5.63798	5.71596	5.72756	5.52364	5.82174	4.81779	5.42961	5.64787	5.33298	5.98848	5.67376	5.7389	5.6753	5.30493	5.47227	5.71844	5.62407	5.2808	5.61439	5.34517	5.54226	5.35005
NCKIPSD	5.9302	6.29374	5.26825	6.20344	5.49713	6.38661	5.6263	5.81484	6.12441	5.80111	5.99065	5.97814	5.87688	5.87999	5.79528	5.66873	5.51018	5.51831	5.5012	5.94116	5.91895	5.93459	5.78304	5.6848	5.44729	5.89618	5.58429	5.22647	5.34416	5.69047	5.73201	5.5628	5.47227	6.09349	5.67225	5.96638	6.37971	5.87208	6.11344	5.81325	6.21147	5.72696	5.78075	6.03488	6.07305	6.30666	5.64244	5.60581	5.39577
NCL	8.99076	9.33437	9.01812	9.09729	8.95065	9.37183	9.16643	9.05327	8.99446	9.1422	9.11083	8.54101	8.97405	9.13043	8.78648	9.0523	8.75935	9.51873	9.0172	8.93263	9.18537	9.06405	9.07581	9.21899	8.81177	9.28967	9.03193	8.9097	9.66681	9.10227	9.01812	9.04259	9.51299	9.06786	8.89858	8.65243	9.10645	8.45934	8.97224	8.98884	9.41706	8.87411	9.16203	9.07292	9.5412	8.76752	9.10435	9.01327	8.95944
NCLN	5.95105	6.31374	6.30105	5.98373	6.44191	5.82966	6.35551	6.34856	6.13921	6.21986	6.48962	6.06432	5.8352	6.17217	6.63114	6.15381	5.967	6.71354	6.02799	5.96763	5.97333	5.91834	6.27691	6.03333	6.18579	5.90774	6.17248	6.80984	6.71776	6.24629	6.36591	6.102	6.54967	5.95979	6.59688	6.60824	6.18097	5.93842	6.86454	6.26903	6.46293	6.2722	6.05375	6.00605	6.81252	6.13429	6.04774	6.11472	6.11502
NCMAP	4.32192	4.68769	4.24437	4.15496	4.50936	4.38211	4.41217	3.9779	4.2879	4.47247	4.38534	4.87091	4.32981	4.21563	4.2597	4.37287	4.11514	4.08973	4.29583	4.51096	4.37741	4.24025	4.34465	4.06366	4.44634	4.24758	4.88211	4.45957	4.18435	4.08436	4.23473	4.72363	4.57094	4.49308	4.02263	4.53457	4.31587	4.24624	4.01026	4.43321	4.14497	3.96386	4.68833	4.34151	4.24468	4.39368	4.75713	4.24758	3.9253
NCOA1	8.7254	8.69835	8.51377	8.48807	8.72386	8.78023	8.50585	8.58006	8.86291	8.61165	8.50914	8.39194	8.65548	8.60945	8.50283	8.5269	8.50914	8.30863	8.59681	8.63752	8.63253	8.56692	8.57934	8.50154	8.50283	8.71848	8.42439	8.35276	8.51173	8.70936	8.5641	8.60317	8.51643	8.41554	8.578	8.59177	8.41619	8.66507	8.35815	8.40921	8.25281	8.81009	8.58679	8.59251	8.62541	8.86377	8.41998	8.38715	8.18096
NCOA2	7.90045	7.47707	7.53305	7.50066	7.45303	7.96182	7.52072	7.96182	7.47899	7.83188	7.4466	7.86658	7.9983	7.79264	7.72258	7.92043	7.54247	7.44015	7.80245	7.90989	7.54688	8.02689	7.72809	7.91806	7.61097	7.86246	7.85391	7.51793	7.22774	7.51129	7.80029	7.42982	6.92022	7.95554	7.63185	7.76885	7.84717	7.82381	8.02288	7.53697	7.28768	7.63938	7.92143	7.86794	6.99578	7.72216	7.89174	7.66906	7.57322
NCOA3	8.91056	8.88193	8.69153	8.86017	9.19751	9.38479	8.81759	8.74699	9.19093	8.96762	8.83234	8.96667	8.98978	9.07581	8.80699	8.74782	9.22361	8.70532	8.50283	8.64865	8.7842	8.76588	8.97046	9.04163	8.84945	8.9171	8.74626	8.53221	9.2647	9.23637	8.89323	9.1242	8.72076	8.80848	8.8315	9.08379	8.85442	8.90116	9.03981	8.81336	8.6427	8.5269	8.74326	8.95672	9.10227	8.89858	9.21437	8.91455	8.6196
NCOA4	9.69646	9.86504	9.97665	9.88374	9.64599	9.80613	9.72365	9.73378	9.7151	9.69153	9.64939	9.49419	9.86942	9.5728	9.7889	9.74629	9.24913	9.291	9.8228	9.69314	9.83479	9.89709	9.6163	10.1358	9.75699	9.89471	9.60202	9.30469	9.1422	9.33437	9.49568	9.53363	8.95065	9.83479	9.48692	9.81901	9.55945	9.62888	9.90989	9.45671	9.17537	9.87325	9.68657	9.94099	8.95672	9.7589	9.81532	9.6637	9.6305
NCOA5	7.33576	7.01533	7.25048	7.24102	7.23024	7.03634	7.0924	6.49959	7.20274	6.97461	7.23203	7.0297	6.83055	6.88133	6.89786	7.1118	6.72581	7.04305	6.63216	6.87488	7.45103	6.93833	6.80466	6.74328	6.95898	7.15089	7.18954	6.88167	7.10661	7.47063	7.12685	7.14779	7.39827	6.75804	7.03045	7.23282	7.06401	7.02868	6.66231	6.72473	6.78794	7.20058	7.09133	7.02201	7.66273	7.38867	6.9273	7.12142	6.66498
NCOA6	7.67697	7.05739	7.28587	7.34684	7.52949	7.39096	7.26303	7.31116	7.37066	7.24934	7.46672	7.21034	7.46238	7.35765	7.46474	7.17978	7.64063	7.0367	7.10626	7.374	7.25861	7.54288	7.12541	7.28038	7.31262	7.45937	7.08545	7.19478	7.09167	7.55111	7.2306	7.07708	7.1741	7.08545	7.25783	7.41993	7.48845	7.40747	7.35573	7.59666	7.54415	7.71766	7.22119	7.53265	7.5846	7.61869	7.39397	7.23462	6.58114
NCOA7	6.82071	6.9414	6.42616	6.67741	6.34108	6.85133	7.36065	6.5208	6.60283	6.74359	6.45848	6.27979	6.73981	6.5885	6.4082	6.27059	6.65965	6.07841	6.28787	6.12006	6.31736	6.84352	6.47738	6.60111	6.28621	7.02738	6.42812	6.44558	6.56672	6.37813	6.17488	6.64877	6.99749	6.84115	6.43889	6.54899	6.34431	6.5218	6.49227	6.55699	6.61985	6.71125	6.63505	7.06262	6.87417	6.69964	6.52045	6.17554	6.78134
NCOR1	8.41369	8.26775	8.10177	8.27898	8.36728	8.30628	8.34466	8.15145	8.24937	8.26144	8.39493	8.27723	8.27423	8.16324	8.24187	8.161	8.40669	8.23333	8.2402	8.41998	8.17541	8.18149	8.20318	8.0572	8.22431	8.13841	8.11951	8.07371	8.29157	8.46192	8.25116	8.30977	8.0511	8.27016	8.31265	8.35392	8.42188	8.26775	8.13891	8.3074	8.20595	8.45104	8.36539	8.21054	8.19752	8.31508	8.25116	8.25731	7.93501
NCOR2	6.93212	6.6876	6.99749	7.02803	7.20274	6.91987	7.04537	7.09593	7.03905	6.98217	7.08201	7.17728	6.94785	7.07164	7.47368	6.96488	6.94985	6.8659	6.94073	7.16417	6.98703	7.13779	7.03291	6.69997	7.04082	6.86658	7.09167	7.26485	6.61852	7.16313	7.00788	6.86389	7.22119	6.8769	7.11146	6.99218	7.29573	6.96186	6.9091	7.15236	7.3584	6.93528	6.94659	6.88701	6.66399	7.34341	6.80466	6.662	6.74798
NCR1	3.40226	3.44046	3.4198	3.26412	3.60544	3.3225	3.3125	3.51694	3.43375	3.31219	3.63758	3.40802	3.43825	3.50205	3.24617	3.51533	3.52975	3.2776	3.46302	3.60006	3.22917	3.30747	3.2776	3.51432	3.49143	3.24505	3.36117	3.3225	3.27951	3.45306	3.43981	3.43855	3.75977	3.4115	3.34414	3.1734	3.63017	3.62592	3.66475	3.58377	3.38113	3.11435	4.05063	3.41636	3.24957	3.16771	3.39903	3.21358	3.13691
NCR2	5.58078	5.54504	5.57785	5.47035	5.75743	5.30687	5.56566	5.82584	5.81666	5.40088	5.50693	5.02628	5.41494	6.04964	5.69171	5.967	5.67781	5.41308	5.70696	5.55908	5.59753	5.67751	5.44274	5.86398	5.28843	5.72538	5.78304	5.45749	5.36768	5.66684	5.71534	5.63798	5.97272	5.81881	5.36637	5.63549	5.33232	5.56663	5.80703	5.29671	5.54827	5.9021	5.4821	5.35491	5.55538	5.84107	5.89185	5.7885	5.39422
NCR3	4.30879	4.37741	4.43653	4.34024	4.3267	4.63491	3.99308	4.12729	4.71178	4.24689	4.24468	4.31682	4.39586	4.50385	4.35907	3.99148	4.24437	4.09036	4.39717	4.31172	4.16758	4.5662	4.13047	4.40256	4.22869	4.47699	4.28496	4.40546	4.46438	4.36527	4.42618	4.35152	4.62673	4.33766	4.05264	4.08973	3.78712	4.26958	4.50481	4.45957	4.44045	4.1847	4.36358	4.26868	4.27173	4.02593	4.10641	4.29301	4.33832
NCR3LG1	5.79656	5.43567	4.95253	5.10057	5.32132	5.5673	5.51018	5.58044	4.99401	4.56783	5.29003	5.20157	5.14892	5.25877	4.54948	5.01101	5.2371	5.58366	5.27787	4.87845	5.36535	5.5616	5.49296	4.76809	5.71503	5.62849	4.30657	4.81389	5.07639	5.23486	5.00219	4.70605	6.97771	4.93953	5.26994	5.11821	5.86142	5.01101	5.79656	5.01958	5.64634	5.04932	5.2604	5.55538	6.78861	5.62533	5.14538	4.51194	4.36696
NCS1	5.57178	5.80453	6.0855	5.56698	6.73031	5.67721	6.55361	5.5263	6.27852	5.87374	5.57564	6.58883	5.14792	5.81609	5.4476	5.4965	5.24696	7.06714	5.07233	5.49427	5.69797	5.32102	5.6131	4.70509	5.81546	5.63608	5.23259	6.29179	7.08828	6.40304	5.54952	5.66618	6.71387	5.32742	5.57109	5.26958	5.71132	5.46844	5.9947	5.40338	5.89745	6.24438	6.06002	4.36105	5.83742	4.72394	5.65713	5.42164	5.73584
NCSTN	8.78805	8.39256	8.37921	8.57388	8.13376	8.23571	8.44286	8.66588	8.40226	8.33676	8.42823	8.45742	8.63752	8.43015	8.57664	8.65909	8.31744	8.42376	8.80217	9.10227	8.64578	8.6217	8.77771	8.54705	8.6869	8.56339	8.40921	8.84675	8.26078	8.59177	8.75092	8.57598	8.46586	8.70705	8.59603	8.85769	8.21732	8.49837	8.73541	8.84198	8.49459	8.49971	8.67852	8.36183	8.28862	8.37486	8.36604	8.57867	8.69946
NDC1	6.06957	5.9651	6.50178	6.15097	6.12591	5.74367	5.92442	6.08711	5.86522	6.08152	6.31903	5.65063	5.94436	5.96009	5.93396	5.85502	5.67192	6.50352	6.12346	5.9806	5.7863	5.98029	5.96896	5.92316	6.00351	5.76179	5.84079	6.03643	6.45227	6.03053	6.04115	5.97685	5.78944	5.79227	6.24689	6.18966	6.32249	5.87343	5.83088	6.31702	6.09881	6.12224	5.58778	6.29944	6.41308	6.19119	6.16845	6.10453	6.18579
NDC80	3.02791	3.03934	3.38591	3.28637	3.13754	3.10139	3.0239	3.10235	2.8826	3.06838	3.28328	3.54991	3.25979	3.45461	2.99107	3.1856	3.33941	3.3331	2.93435	3.16836	3.20553	3.0634	3.13368	3.15315	3.13951	3.55842	3.02592	3.34669	3.02759	2.93068	2.99783	3.05616	3.02161	2.8857	4.07235	3.35828	3.13534	3.13173	2.73136	2.96153	3.11249	3.22662	3.16676	3.19595	2.89747	3.30241	3.32059	2.90034	3.29316
NDE1	6.1454	5.57532	5.95522	5.92603	6.18355	6.17367	5.73831	5.86522	5.64571	6.27627	6.13768	5.88842	5.92699	6.07618	5.6565	6.01898	6.01869	6.55063	5.45114	5.94148	6.07526	6.04496	6.17905	5.70226	5.88501	5.88746	6.35971	6.24721	6.25445	6.4202	6.10361	6.16359	6.29468	6.01003	6.29501	5.89218	6.0443	5.87718	5.72727	5.90273	5.70473	6.00135	5.79066	5.8346	6.1144	5.80579	6.02799	5.87629	5.95549
NDEL1	7.53069	7.48024	7.58498	7.16167	7.58498	7.93073	8.04397	7.34268	7.54567	7.5616	7.55074	7.42308	7.33821	7.3584	7.29829	7.5077	7.67866	7.83948	7.47025	7.41839	7.81052	7.52589	7.19373	7.60442	7.3729	7.53183	7.53814	7.34878	7.91423	7.90757	7.6546	7.89762	8.1552	7.31047	7.68363	7.63646	7.94098	7.27811	7.31189	7.21003	7.50566	7.72976	7.54688	7.49555	8.07121	7.16958	7.14365	7.76231	7.29498
NDFIP1	7.96284	8.20434	8.35632	8.17595	7.75355	8.11387	8.0404	7.93592	7.89762	8.06356	8.08442	7.81755	8.25116	8.10693	7.87358	7.89858	7.89399	7.82873	8.07269	8.35038	8.04239	8.13006	7.83054	8.03575	8.22192	8.04724	8.22431	8.06553	7.61953	7.53345	8.27723	7.98953	7.60043	8.22315	7.87216	8.07977	7.59705	7.97156	8.06256	8.02985	8.00739	7.86844	8.08645	8.18588	7.54921	7.85758	8.05209	8.09661	8.02288
NDFIP2	7.43438	7.45971	7.86568	7.67447	7.41654	7.56998	7.17134	7.2719	7.31047	7.36516	7.76581	7.1549	7.33456	7.26015	7.29942	7.63105	7.48148	6.96456	7.1995	7.31189	7.33859	7.58984	7.35494	7.21897	7.57861	7.38561	7.5235	7.89762	7.33276	7.27262	7.70771	7.6265	7.36992	7.42789	7.39397	7.77948	6.8115	7.54209	7.71289	7.66523	6.96217	7.14642	7.33421	7.35878	7.3729	7.47368	7.62241	7.53069	7.83494
NDN	4.82958	4.95769	4.79767	4.71401	4.69691	4.58868	4.65236	4.75838	4.43685	4.42408	4.49624	4.39651	4.8621	4.48671	4.53779	4.5807	4.82256	4.57294	4.75615	4.92237	4.79961	4.95679	4.42782	4.95866	4.73068	4.48153	4.64621	4.74628	4.35707	4.40032	4.7651	4.63782	4.21414	4.68276	4.55364	4.63268	4.65463	4.59279	4.68473	4.5643	4.43043	4.82417	4.67503	4.62158	4.39913	4.46691	4.84032	4.70447	4.90434
NDNF	7.53305	6.25445	7.55601	7.42789	7.2183	7.14331	7.59999	7.93546	6.61365	7.98815	7.55642	7.38867	7.61914	7.46238	8.14004	7.53227	6.78428	7.13255	8.51445	7.71246	7.37066	8.27133	7.46514	7.74137	7.97738	7.38867	7.64921	7.56956	7.23498	8.28672	8.19752	7.2704	7.43286	7.28439	7.69371	7.71766	7.17374	7.17908	7.01569	7.14233	7.77815	7.3115	7.86018	7.45386	7.32017	7.72893	7.31262	7.19726	7.81226
NDOR1	5.2808	5.27316	5.40867	5.60552	5.61761	5.45781	5.31082	5.96668	5.61347	5.37644	5.50659	5.84551	5.15972	5.51798	5.589	5.35782	5.55569	5.54351	5.41782	5.71912	5.24506	5.37121	5.71844	4.95454	5.52983	5.00411	5.38136	5.35135	5.47808	5.68674	5.47133	5.83334	5.65219	5.13494	5.67376	5.42164	5.67498	5.48844	5.65423	5.31243	5.4572	5.64697	5.81609	5.44856	5.71752	5.67844	5.15195	5.54195	5.22337
NDP	3.58224	3.74043	3.20677	3.82403	3.423	3.74103	3.5442	3.77465	3.61789	3.52655	3.75943	3.74948	3.65855	3.81454	3.66153	3.80333	3.64686	3.49652	3.83256	3.79878	3.71221	3.71616	3.53814	3.77145	3.51342	3.63562	3.83444	3.65251	3.55023	3.81324	3.69437	3.63172	3.57286	3.88214	3.52329	3.58409	4.00992	3.94226	3.85007	3.53624	3.52975	3.7273	3.75773	3.8638	3.74501	3.80398	3.64592	3.77434	3.64431
NDRG1	8.74552	8.58888	8.73389	8.72785	8.27836	8.97131	9.66078	9.0083	9.14828	8.89498	8.89164	9.32099	8.91963	8.83884	8.66356	8.96392	8.51912	8.81676	8.76014	8.74089	8.80848	8.3415	9.10027	8.57664	8.75017	8.72624	8.76504	8.59389	8.59821	9.05327	9.06308	8.61165	9.83479	9.15467	8.67411	8.39317	9.44414	8.85687	8.70784	8.24757	9.72877	9.03876	9.2635	8.76983	9.03193	8.47358	8.70299	8.55858	9.06606
NDRG2	10.2194	10.2278	10.3873	10.2956	10.5508	10.3234	10.2871	10.3169	10.2394	10.4366	10.3873	10.2309	10.3873	10.205	10.3873	10.1676	10.5867	9.72023	10.3265	10.3545	10.374	10.2394	10.41	10.3514	10.3873	10.1776	10.2224	10.0697	9.86121	10.0471	10.2512	10.003	9.69485	10.4006	10.3265	10.3971	10.3234	10.6605	10.5474	10.4773	10.1804	10.0968	10.3514	10.6482	9.71681	10.6247	10.3971	10.0105	9.71843
NDRG3	8.47103	8.46648	8.58547	8.44967	8.75017	8.363	8.49327	8.23683	8.29769	8.48619	8.68919	7.74487	8.82748	8.53014	8.7101	8.52881	8.54231	8.49971	8.64354	8.54986	8.81843	8.92387	8.43838	8.6517	8.58006	8.33286	8.81177	8.76339	8.23904	8.44222	8.80548	8.80924	7.07538	8.82425	8.36359	8.37983	8.16324	8.0971	8.77692	8.14277	8.02638	8.63399	8.25281	8.62333	7.83903	8.65981	7.94098	8.76752	8.56076
NDRG4	10.806	10.6247	10.9635	10.5793	11.234	10.5365	10.1198	11.074	10.6689	10.9635	10.7819	10.5756	10.6402	10.5719	10.4163	10.7541	10.6729	10.1855	10.2337	10.6211	10.4538	10.6771	10.7915	10.8557	10.519	10.4132	10.7056	10.6936	10.3234	10.5907	10.9458	10.7056	10.2103	10.7446	10.5573	10.6852	10.8983	10.7363	11.1597	11.0143	10.5012	10.5405	10.7402	11.0806	10.008	10.61	10.904	10.7541	10.333
NDST1	8.5383	8.5269	8.67342	8.40669	8.96667	8.48419	8.81336	8.84364	8.94336	8.79349	8.55391	8.62819	8.41811	8.72785	8.68382	8.81759	8.85356	8.92985	8.90635	8.75249	8.27898	8.77363	8.86111	8.49459	8.53889	8.25116	8.87145	8.87062	8.94792	9.36555	8.71304	8.83561	8.3786	8.44903	8.7486	8.64794	8.89767	8.81588	8.40611	9.03193	9.0299	8.99998	8.71157	8.35392	8.57097	8.63672	8.6823	8.52817	8.18701
NDST2	7.10968	7.10339	6.87925	6.94489	7.04339	7.14233	7.054	6.8132	7.25645	7.04851	7.22492	7.23428	6.74328	7.29498	6.9815	7.09274	7.12541	6.94592	7.06021	7.02273	6.96791	6.96685	7.00963	6.89271	7.09914	7.17201	6.94456	6.91369	7.08794	7.34919	6.82338	6.87824	7.24579	6.8891	7.01123	7.08997	7.03118	6.91179	7.003	6.92054	7.07996	7.35494	7.25537	6.96759	7.36178	7.054	6.9091	6.98284	6.8279
NDST3	2.62236	2.68871	2.56052	2.69741	2.61175	2.60351	2.66932	2.83733	2.63043	2.85415	2.77697	2.60654	2.56322	2.61769	2.87539	2.74055	2.66091	2.59433	2.82062	2.67251	2.68668	2.71	2.71856	2.82852	2.6719	2.56864	2.78961	2.585	2.56801	2.76824	2.62541	2.7999	2.75189	2.61058	2.76172	2.68308	2.72721	2.59862	2.78053	2.54211	2.69275	2.64368	2.83733	2.66513	2.67869	2.58826	2.53643	2.80952	2.92449
NDST4	2.83859	2.88864	3.01375	2.87996	3.50568	3.09162	2.89533	2.93068	2.75766	3.44421	2.71755	3.22752	3.19534	2.6593	2.88113	3.01306	3.25656	2.86389	3.39585	2.99387	3.09939	3.11185	2.70673	2.90105	2.96328	3.09588	2.77919	2.90325	2.67869	2.77226	2.77049	2.86588	2.9583	3.22187	2.71807	2.93546	2.99107	2.89676	2.83301	2.96924	2.89128	2.94168	3.14438	3.09063	3.2607	3.07835	3.1454	2.97793	3.16552
NDUFA1	9.78711	9.65741	9.48125	9.60202	9.61284	9.62729	9.12131	9.60506	9.66857	9.28466	9.07381	9.45125	9.52904	9.92058	9.45546	9.76908	9.30833	8.68619	9.88801	9.63361	9.56382	9.7014	9.35221	9.89471	9.65254	9.50432	9.56988	9.32348	9.03485	9.04066	9.64939	9.69809	9.3197	9.60366	9.31591	9.53363	9.15467	9.66078	9.4319	9.48838	9.27601	9.41038	9.83288	9.66526	8.80776	9.83288	9.69314	9.47266	9.67191
NDUFA10	7.8571	7.73247	7.84259	7.72509	7.60361	8.09412	7.58538	7.81393	7.8958	7.7777	7.68521	7.65545	7.98327	7.85616	7.6351	8.01728	7.62857	7.22918	8.07682	8.06203	8.01828	8.07371	7.89264	8.11231	7.97932	7.83948	7.65045	7.46164	7.41312	7.52465	7.72852	7.70686	7.44778	8.0153	7.48188	7.63304	7.96334	7.93962	8.02032	7.91806	7.36589	7.95703	7.86201	7.93636	7.51331	7.66396	7.81799	7.82776	7.6435
NDUFA11	7.23353	7.129	7.28183	7.36992	7.45702	7.12003	6.81017	7.43438	7.16277	7.06435	7.3086	6.84456	7.30434	7.36102	7.47178	7.19163	7.42675	6.86864	7.08828	7.06999	7.12863	7.02834	7.24139	7.38082	7.46474	6.94073	7.15202	6.8537	6.88334	6.78929	6.97771	7.09948	7.2274	7.37593	7.05335	7.04851	7.08966	7.32567	7.24357	7.39436	7.02704	7.21507	7.3917	7.20274	7.14506	7.29982	7.48298	7.10968	7.50931
NDUFA12	10.6482	10.3643	10.7778	10.5988	10.6605	10.5117	10.806	10.5947	10.5947	10.6976	10.4882	10.5719	10.8613	10.5538	10.6027	10.4673	10.3514	10.7276	10.6771	10.6812	10.7446	10.6287	10.6063	10.8155	10.5332	10.801	10.7015	10.6812	10.6287	10.4264	10.6649	10.7496	10.6605	10.5226	10.5405	10.6211	10.4847	10.7097	10.7541	10.719	10.4006	10.61	10.526	10.6365	10.5573	10.6329	10.6365	10.8204	10.7868
NDUFA13	7.58298	7.60086	7.43555	7.5291	7.78081	7.5235	7.06606	7.46199	7.55392	7.48961	7.471	7.43249	7.36252	7.74743	7.54492	7.64634	7.39289	6.88035	7.76707	7.34995	7.28146	7.4071	7.51793	7.71862	7.76096	7.04502	7.34039	7.19058	6.89411	6.90037	7.35573	7.55929	7.30573	7.47521	7.22706	7.47944	7.35725	7.45666	7.4892	7.74054	7.1111	7.66523	7.86246	7.60361	7.36439	7.36029	7.29425	7.5235	7.65894
NDUFA2	8.76172	8.69462	8.74552	8.79119	8.50644	8.25508	8.3847	9.01621	8.37299	8.38239	8.26653	8.94881	8.51573	8.44722	8.82008	8.87325	8.26144	8.04296	8.84513	9.04066	8.74699	8.72702	8.69986	8.84853	8.77135	8.43838	8.70059	8.862	8.33511	8.43577	8.79748	8.49056	8.1348	8.63607	8.2265	8.45998	8.50844	8.1406	8.87411	8.82425	8.33059	8.74626	8.61165	8.6217	8.37742	8.99907	8.61812	8.73541	9.13687
NDUFA3	10.1253	9.97932	9.99105	10.0005	10.1172	10.0281	9.73058	10.0471	9.75699	9.99802	9.92251	10.081	9.75147	10.2103	10.3202	9.98411	9.93404	9.18416	10.1435	10.1019	9.86504	9.95051	10.0994	10.2103	10.2716	9.72708	9.59033	9.22124	9.25024	9.80613	9.70812	9.66078	9.8228	9.84716	10.008	10.1144	9.68332	10.1488	10.3708	9.99327	9.94804	10.1144	10.374	9.98883	10.0356	10.4232	10.0005	9.64	10.1407
NDUFA4	7.21003	7.44703	7.22087	7.01679	6.9077	7.09879	6.97805	7.57518	7.04371	7.03394	7.19726	6.97394	7.24579	7.62978	7.2395	7.30937	6.78828	6.65172	7.49119	7.14949	7.48882	7.39244	7.09556	7.54333	7.36178	6.97316	7.5291	6.9604	6.84079	6.87892	7.66063	7.2223	6.90004	7.48642	6.81656	7.13119	6.9815	7.26854	7.2223	7.19766	6.84923	7.33313	7.15813	7.29463	6.72788	7.10764	7.4849	7.04671	7.77056
NDUFA4L2	5.94244	6.28984	6.34205	6.10887	6.40002	6.12912	5.94916	6.32281	6.4141	6.21117	6.66736	6.01485	6.20835	6.31935	6.74798	6.33762	6.15842	6.29016	6.26364	6.46592	6.11568	6.03671	6.48235	6.34141	6.23103	6.09017	6.12255	6.04681	6.08582	6.21801	6.34948	6.40337	6.3167	6.47703	6.37361	6.47641	6.1832	6.33091	6.07052	6.07428	6.70407	6.40267	6.2991	6.18547	5.99977	6.61427	6.23704	6.23899	6.23168
NDUFA5	8.17036	7.92321	8.28548	8.27423	7.92979	8.27543	8.01436	7.9983	7.33821	7.96427	7.37554	7.68686	8.33227	8.32269	8.44598	8.22704	8.29769	7.16861	8.1715	8.23161	8.41244	8.31265	8.15472	8.65243	7.91762	8.78648	8.49777	7.95898	7.15813	7.01744	8.20647	8.12582	7.33421	8.46915	7.79066	8.33916	7.50454	8.10693	8.20087	8.41745	7.02345	7.74224	7.91088	9.03589	7.13221	7.858	8.09305	8.12426	8.14547
NDUFA6	10.3579	10.0994	10.3803	10.2103	9.99561	9.98411	10.1648	10.3873	9.89903	10.2985	10.1381	10.3357	10.3234	10.2165	10.3906	10.2512	9.89241	9.88801	10.2366	10.1727	10.3873	10.3971	10.2927	10.3708	10.4197	10.1648	10.1831	10.1701	10.0228	9.76411	10.0837	10.1358	9.85309	10.1831	9.99327	10.1804	10.1198	10.2455	10.377	10.6027	9.83085	10.0307	10.2538	10.4197	10.1488	10.4366	10.2656	10.2165	10.3014
NDUFA7	8.52031	8.63532	8.17431	8.57867	8.25052	8.57315	8.08338	8.46249	8.6217	8.26775	8.07121	8.61598	8.60383	8.58472	8.50091	8.66203	8.22016	7.97984	8.66278	8.68541	8.49392	8.61894	8.61598	8.50778	8.65548	8.08192	8.49837	8.39861	8.1406	8.39977	8.60175	8.68541	8.5641	8.72152	8.04458	8.24701	8.20701	8.68541	8.61746	8.4769	8.08288	8.78023	8.70456	8.40293	8.37299	8.39557	8.48872	8.72624	8.82582
NDUFA8	8.95593	8.99625	8.94336	8.88625	8.44598	8.89942	8.73165	9.15364	8.53081	8.7177	8.82008	8.82103	9.3146	9.05327	9.19318	9.19751	8.73322	8.41117	9.19207	9.08912	9.06106	9.16524	9.02012	9.36681	9.28967	8.69303	8.85356	9.16412	8.41493	8.15088	8.8444	8.94138	8.35392	9.29247	8.3829	9.24564	8.46319	9.01812	9.15148	9.05909	8.28923	9.17651	9.28091	9.48125	8.41427	9.14828	8.936	8.89498	9.14941
NDUFA9	10.4366	10.2025	10.3643	10.1676	10.1563	10.2807	9.93875	10.1488	10.0742	10.4071	9.86504	10.1727	10.374	10.2686	10.0968	10.4468	10.2278	9.63361	10.3708	10.4882	10.3545	10.3014	10.4333	10.6063	10.2455	9.86942	10.2455	10.2626	9.97187	9.79077	10.2899	10.2194	9.89241	10.4264	9.60366	10.0994	10.146	10.4132	10.5117	10.0697	9.74114	10.1563	9.97665	10.333	9.80427	10.3675	10.4976	10.3873	10.2425
NDUFAB1	9.04748	9.0932	9.26109	8.90201	8.92215	8.73933	8.98237	9.19318	8.89942	8.66959	8.59251	8.94235	8.8941	9.2305	9.23277	9.33798	8.39861	8.44846	9.18751	9.25859	9.36681	9.34968	9.24564	9.59033	9.18298	8.70144	9.39809	8.99076	8.74007	8.73769	9.23637	9.27843	8.7842	9.25859	8.49184	9.09928	8.50644	9.3562	9.06884	9.42002	8.18202	9.15999	9.58853	9.15256	8.70456	9.44018	9.14828	9.05809	9.41849
NDUFAF1	7.13986	6.47178	6.98636	6.90071	6.94489	6.69123	6.46393	6.96286	6.41473	6.99994	6.46393	6.15968	7.35878	5.90679	6.9947	6.89049	6.01067	6.71387	6.96217	6.43334	6.56972	7.39131	6.51551	7.48762	6.90533	7.29022	6.75506	6.53187	6.57876	6.55099	6.87488	6.93358	5.48149	5.60836	6.54124	6.65899	5.96638	7.14018	6.84352	6.48758	5.85917	7.0657	5.33697	7.1578	6.21181	7.07359	7.20238	6.85914	7.60275
NDUFAF2	4.9037	5.29483	5.08202	5.198	5.15062	5.01797	4.87813	5.03427	4.87188	5.00909	4.90721	5.23453	4.73563	5.08097	4.93167	4.98873	5.0028	5.01201	5.00476	4.83716	4.96385	4.89273	5.05184	5.06396	5.02309	4.84448	5.00511	5.1724	5.21222	5.07669	4.95801	5.12357	5.46303	4.92365	4.97281	5.16943	4.92563	4.97281	5.06465	5.0097	4.88827	4.8899	4.95866	5.06911	5.35557	4.73103	4.99431	5.06596	5.26341
NDUFAF3	8.22255	8.12631	8.10018	8.27314	8.31387	8.23452	8.07831	8.35335	8.33175	8.06702	7.93832	8.3252	8.27314	8.29287	8.47103	8.4685	8.23333	8.04724	8.53427	8.50466	8.13588	8.38345	8.39557	8.35213	8.30803	8.09305	8.56339	8.31387	7.85348	8.3847	8.4606	8.21395	8.06964	8.46127	8.12739	8.22704	7.93914	8.23847	8.4795	8.34404	8.13219	8.34982	8.23847	8.30919	8.25052	8.21341	8.18202	8.37921	8.18919
NDUFAF4	10.2626	9.94321	10.2512	9.93875	10.2251	9.72708	10.0764	10.003	10.0056	10.4006	9.88374	10.0332	9.90772	9.58685	10.0494	10.1776	9.41442	9.64147	10.1304	10.0994	10.146	10.107	10.0307	10.205	9.7674	9.93629	10.0891	9.66681	10.1855	9.55026	9.94562	10.107	9.60977	9.53808	9.59033	10.2278	9.35347	10.1776	10.2135	10.3014	9.38222	9.88801	9.21665	10.1537	10.4505	10.2716	10.1882	9.56382	10.2776
NDUFAF5	6.98045	6.84691	7.029	6.61397	7.00338	6.73437	6.8265	6.59842	6.56775	6.7826	6.20592	6.38984	7.02201	6.70684	6.83055	6.78163	6.58081	6.00414	6.75772	7.07031	6.93114	6.98116	6.81252	7.25677	7.0264	6.87488	6.60346	6.73365	6.00605	6.0097	6.80565	6.75706	6.38362	6.64816	6.4813	6.87106	6.46041	6.71878	6.91039	7.089	5.9289	6.44791	6.00876	7.34306	6.05157	6.73813	7.3629	6.83256	6.80033
NDUFAF6	6.26645	5.80264	6.00481	5.9289	5.55467	5.73361	5.59341	5.59498	5.46935	5.75893	5.56793	5.11587	5.7477	5.85121	5.5982	5.41242	5.45427	5.63334	5.76021	5.72601	5.82865	5.72667	5.48879	5.90422	5.75427	6.13395	5.66555	5.97239	5.5953	5.49463	5.67376	5.8368	5.39053	5.80142	5.42824	5.65778	5.46337	5.37217	5.39733	5.75333	5.35621	5.52916	5.56825	6.12473	5.68223	5.91707	6.02276	5.80793	5.91798
NDUFAF7	6.91443	6.96423	6.81252	6.71292	6.50109	6.8367	6.41835	6.79175	6.58513	6.75304	6.9214	6.34754	6.75038	6.52675	6.68082	6.88666	6.29659	6.58316	6.8622	7.05569	7.01324	6.95898	6.98703	7.07779	6.68594	6.78392	7.14914	6.95426	6.75102	6.39311	7.03838	7.02124	7.45666	6.7942	6.40785	6.76029	6.88433	6.80984	6.9325	6.73981	6.552	6.9421	6.64188	6.91916	7.01025	6.79897	7.06334	6.8769	7.24102
NDUFB1	6.88267	7.15269	7.09521	6.72179	6.96076	6.40035	6.68221	6.70137	7.1748	7.0054	6.80984	6.49396	6.72993	7.10514	7.04607	6.9728	6.77769	6.35616	7.11396	7.27923	7.11936	7.18605	6.88267	7.19986	7.28698	6.53526	7.00751	6.53819	6.30007	6.46691	6.85271	6.76134	6.55	7.054	6.7048	6.93426	6.6514	7.32352	6.83941	7.42265	6.31207	7.00338	6.9652	7.1958	6.72993	6.96186	7.09381	7.07672	6.81116
NDUFB10	9.97187	9.47848	9.67191	9.41706	9.7889	10.1855	9.5412	9.74114	9.60366	9.51873	9.68502	9.61128	9.3783	9.78536	9.97439	9.80613	9.55026	8.93263	9.70638	9.80613	9.50276	9.62888	9.80222	9.7889	9.77979	9.21665	9.76908	9.39131	9.15903	9.29486	9.46985	9.48692	9.12327	9.46098	9.24442	9.41565	9.37966	9.84926	9.87134	9.97439	9.32703	9.69646	9.96503	9.80797	9.38864	9.91841	9.80613	9.42258	10.1019
NDUFB11	10.081	10.0332	9.89709	10.0332	10.1908	9.72877	9.97665	10.1751	10.1119	9.70486	9.68842	10.1618	9.99561	10.1253	10.057	10.1727	9.90334	9.60678	10.0915	10.2194	10.0519	9.94804	9.91402	9.90989	10.0201	9.76223	10.2278	9.82449	9.98411	10.0543	10.0422	10.2135	10.1514	10.1019	9.81331	9.85498	10.0595	10.333	10.2626	10.0307	9.88801	10.003	10.2025	10.0005	9.99327	10.0646	10.0471	10.2716	10.519
NDUFB2	6.68492	7.0616	7.01057	6.85304	6.95528	6.84823	6.72616	6.5188	6.71485	6.24689	6.78363	6.86421	6.9243	7.32823	7.09627	7.10201	7.32605	6.31903	7.09848	6.96996	6.91843	7.05193	6.98561	7.26814	6.88736	6.74728	6.90495	6.65705	6.49193	6.25033	6.91713	7.05017	6.76488	6.803	6.66035	6.62684	6.47114	7.00401	6.72616	7.27553	6.58114	7.08373	7.08373	6.88768	6.613	6.94855	7.2519	6.96891	7.02239
NDUFB3	7.49277	7.60401	7.64508	7.33747	7.47216	7.20168	7.36626	7.43714	7.23845	7.0178	7.03426	7.5417	7.82381	7.48258	7.17549	7.85391	6.7426	6.65378	7.41507	7.75094	7.75705	7.61097	7.7037	7.94697	7.18147	7.04269	7.90844	7.88091	7.42827	7.39785	8.02936	7.67406	7.4147	7.39626	6.62614	7.309	7.47484	7.42382	8.06702	7.75268	6.73569	7.69111	7.46308	7.79371	7.24618	7.40223	7.74224	7.42938	8.13219
NDUFB4	10.3971	10.3579	9.94321	10.3297	9.79622	10.2074	10.0201	10.1997	10.0646	9.89025	9.97439	9.99105	10.1648	10.2074	10.2251	10.2278	9.76056	9.63655	10.2899	10.2309	10.1304	10.2103	10.1407	10.4071	10.2194	9.83681	10.2656	9.76223	9.52756	9.94562	10.1776	10.0891	9.87955	10.2512	9.68172	10.1226	9.99105	10.3612	10.0942	10.2565	9.79831	10.333	10.1648	10.1855	10.1831	10.5437	10.3105	9.89025	10.2595
NDUFB5	10.4468	10.5573	10.5867	10.801	10.4637	10.6521	10.6521	10.6605	10.3514	10.4847	10.2337	10.0891	10.9402	10.6894	10.7631	10.7819	10.3675	10.1019	10.7819	10.8507	10.7726	10.9513	10.6329	11.0672	10.4264	10.9883	10.8934	10.3971	10.41	10.0154	10.6771	10.6482	10.0494	10.7402	10.3448	10.6365	10.2871	10.3388	10.995	10.6175	10.0764	10.5155	10.4071	10.9102	10.1804	10.2595	10.6729	10.6247	10.7496
NDUFB6	7.23498	7.84352	8.28434	7.70067	7.7037	7.59193	7.97156	7.76622	7.79549	7.38119	7.34191	7.47368	8.16873	8.07422	7.92459	7.53345	7.70284	7.33347	8.10177	8.20701	8.03381	8.07879	8.00174	8.18255	7.84489	7.66945	8.02638	7.87902	7.47862	7.19804	7.87266	7.95078	7.42308	7.98033	7.5073	7.94327	7.36992	8.2814	7.82204	8.13219	7.04636	7.55642	7.8077	8.13945	7.56714	7.83227	8.25965	7.83672	8.58966
NDUFB7	7.80593	8.41427	8.31916	7.94747	7.91423	8.17484	7.69821	8.12532	8.09564	7.75268	7.67658	7.92229	7.87858	7.99876	8.27836	8.18317	7.96043	7.332	8.0373	7.91806	7.85438	8.08141	8.17708	7.946	8.13322	7.36664	7.94098	7.79636	7.39704	7.70191	8.00488	7.75227	7.64021	8.20205	7.72893	7.63263	8.02492	8.57388	7.96967	7.95078	7.83359	8.09763	8.12259	7.99921	7.74054	8.26363	7.84938	7.69864	7.96675
NDUFB8	9.99802	10.1563	10.1019	9.96963	10.1198	10.2512	9.8672	10.1095	10.2135	9.96963	10.0543	9.96734	10.0622	10.1172	10.1198	10.1701	10.1144	9.72365	10.0255	10.2366	10.0942	10.1435	10.1304	10.1198	9.91841	9.67501	9.95502	10.0177	9.91198	9.86309	10.0494	10.2394	9.97932	10.1488	9.83681	9.92058	9.92923	10.2103	10.3169	9.94321	9.89471	10.2025	10.1435	10.0332	9.60202	10.1144	10.0543	10.2455	10.2074
NDUFB9	10.7778	10.6027	10.7592	10.3675	10.6402	10.719	10.5226	10.4976	10.6562	10.4673	10.5538	10.6402	10.5756	10.7915	10.732	10.5508	10.5606	10.0994	10.6027	10.7402	10.5756	10.4505	10.5405	10.732	10.6437	10.2512	10.4071	10.4505	10.2807	10.2686	10.4505	10.4945	10.4605	10.5907	10.4006	10.5295	10.205	10.9155	10.6521	10.7592	10.3073	10.719	10.5606	10.7276	10.205	10.5756	10.4538	10.348	10.7276
NDUFC1	7.70979	8.03082	7.93832	7.91668	7.61097	7.83903	7.55151	8.28984	8.08288	7.82159	7.69662	7.53697	8.11753	8.20701	7.91622	7.79855	7.60442	7.16384	8.12011	7.81799	7.74699	8.12844	7.78899	8.24359	8.19917	7.36363	8.00582	7.60043	7.14089	6.83974	7.87491	7.68686	7.16893	7.87172	7.82646	8.15472	7.54492	7.92934	7.88412	8.15203	7.61543	7.95942	7.946	8.10122	6.9243	8.41685	8.19094	7.64882	7.96529
NDUFS1	10.4605	10.4773	10.4264	10.4705	10.3514	10.6689	10.1172	10.1537	10.4366	10.205	10.146	10.1676	10.6894	10.3675	10.3708	10.5295	10.1044	9.72182	10.6689	10.5365	10.6852	10.6894	10.4468	10.7868	10.1908	10.3839	10.44	10.1776	10.0201	9.91841	10.2337	10.3643	10.0646	10.5365	9.64599	10.3643	10.394	10.3073	10.6329	10.5117	9.75147	10.4847	10.3906	10.5365	9.85937	10.5947	10.4807	10.3839	10.1226
NDUFS2	10.008	9.74114	9.94562	9.64	9.38479	9.58373	9.61959	9.74468	9.79077	9.47714	9.84926	9.88147	9.60678	9.81532	9.73213	9.80031	9.5948	9.10645	9.927	9.95284	10.0307	9.80031	9.85937	9.85723	9.85937	9.4293	9.60366	9.47266	9.40335	9.50128	9.63508	9.79077	9.67501	9.85126	9.29247	9.54888	9.7394	9.98411	9.83879	9.71186	9.50276	9.85498	9.67015	9.67015	9.52601	10.081	9.72023	9.77808	9.65574
NDUFS3	9.81722	9.72708	9.86504	9.65924	9.72877	9.70638	9.60202	9.64766	9.60678	9.39809	9.43891	9.70306	9.88374	9.7014	9.86121	9.94321	9.76908	9.06405	9.85498	9.99327	9.92251	9.91626	9.77979	9.78357	9.7479	9.40485	9.81901	9.55171	9.43891	9.09116	9.70306	9.64599	9.22018	9.84096	9.30355	9.69485	9.28344	10.1198	9.98411	10.0177	9.39538	9.33938	9.33798	9.95051	9.18537	9.89709	9.927	9.81152	9.70306
NDUFS4	7.89719	8.09003	8.1327	8.33916	8.16048	8.37921	8.11118	8.11753	8.56692	8.0148	7.96573	8.08748	8.58271	8.51643	8.19036	8.0134	8.04676	7.77413	7.8194	8.3612	8.40921	8.58966	8.20487	8.62891	8.26775	7.99687	8.4435	8.23739	8.05064	7.9378	8.40611	8.40363	7.89809	8.09611	7.67366	7.99687	8.08793	8.52163	8.17759	8.42823	8.10492	8.21906	7.73678	8.65909	7.91622	7.99974	8.22704	8.53081	9.22242
NDUFS5	11.7107	11.465	11.6445	11.7634	11.7781	11.6294	11.6294	11.7438	11.5696	11.9152	11.4529	11.7107	11.5034	11.6134	11.7634	11.5307	11.6751	11.854	11.7275	11.6134	11.6445	11.6294	11.5307	11.7781	11.6592	11.465	11.6924	11.5696	11.2679	11.8161	11.854	11.7107	11.6924	11.6751	11.6924	11.3862	11.7438	11.5571	12.0489	11.8745	11.7634	11.5571	11.7107	11.465	11.5571	11.6445	11.2415	11.8745	11.7634
NDUFS6	8.03575	7.74181	7.72633	7.51549	7.93592	7.90707	7.2652	8.02239	7.8571	7.59113	7.45741	7.7015	7.89081	8.2038	8.09358	7.92744	7.80332	7.3009	7.92695	7.58657	7.60525	8.25395	7.67489	7.83857	7.89906	7.16718	7.93211	7.81799	7.83534	7.38042	7.81895	8.05928	7.60442	7.82292	7.42598	7.76273	7.64634	8.30448	7.74487	7.95177	7.38528	7.44897	7.79549	7.83054	7.22308	8.09205	7.88885	7.97833	7.63851
NDUFS7	8.85442	8.78097	8.81255	8.66278	8.55255	8.56207	8.39194	8.88987	8.81177	8.33462	8.56207	8.79269	8.7486	8.82502	9.06786	8.72702	8.78505	7.68193	8.99538	8.52101	8.48016	8.80217	8.82748	8.65981	8.84125	8.30919	8.62469	8.41811	8.01728	7.96086	8.26256	8.74164	8.36482	8.88444	7.93962	8.52753	8.58205	9.14425	8.47756	9.04748	8.56625	8.78333	8.99538	8.93437	8.2904	9.33437	8.84769	8.74552	8.51912
NDUFS8	7.75402	7.64959	7.68278	7.58984	7.78205	7.45902	7.59705	7.85616	7.66776	7.30607	7.58102	7.85304	7.66523	7.76409	7.9745	7.76362	7.51511	7.01921	8.00427	7.78291	7.41507	7.84626	7.93025	7.76661	7.92609	7.18988	7.89809	7.49759	7.00057	7.61181	7.74576	7.58538	7.44387	7.87858	7.23462	7.46389	7.55074	8.15424	7.6538	7.87216	7.69535	7.51052	7.60361	7.69284	7.53814	7.97206	7.74576	7.59474	7.74487
NDUFV1	9.45267	9.33205	9.48416	9.23756	9.33938	9.52442	9.23399	9.47714	9.55171	9.43333	9.79249	9.49125	9.36285	9.61284	9.3602	9.49125	9.2305	8.55788	9.42671	9.4132	9.44553	9.49844	9.64766	9.55319	9.45802	9.01812	9.50845	8.99625	8.80061	8.8519	9.28344	9.46402	9.21548	9.46691	8.92302	9.37075	9.14006	9.72708	9.58853	9.56829	9.24913	9.56523	9.61959	9.68013	9.33205	10.057	9.48983	9.39674	9.26801
NDUFV1-DT	3.67544	3.75144	3.51371	3.68167	4.036	3.76487	3.46498	3.60448	3.45113	3.68106	3.38559	3.79348	3.95579	3.69689	3.78211	3.65792	3.42456	3.45143	4.2364	3.65251	3.52655	3.48685	3.73498	3.48499	3.47398	3.95006	3.78779	3.63431	3.44725	3.3068	3.38781	3.51051	3.7549	3.57932	3.52786	3.53073	3.6289	3.49236	3.59236	3.56064	3.58537	3.89201	4.06115	3.65693	3.60664	3.62273	3.70551	3.72132	3.70226
NDUFV2	9.37319	9.52904	9.50987	9.27493	9.59619	9.24688	9.38738	9.49697	9.53964	9.37075	9.33551	9.32454	9.42258	9.33938	9.54279	9.35347	9.18416	9.32099	9.59033	9.60202	9.52163	9.66526	9.45267	9.66857	9.46245	8.96117	9.79249	9.38738	9.26689	9.41038	9.60202	9.76908	9.2961	9.64147	9.07092	9.39809	9.15791	9.60059	9.46833	9.60977	9.13043	9.44147	9.59765	9.66681	8.99998	9.7151	9.64443	9.68502	9.83288
NDUFV3	8.82982	8.57097	8.8193	8.6517	8.54491	8.504	9.00563	8.838	8.42696	8.81588	8.63464	9.15467	8.62333	9.09928	9.03981	8.81588	8.74552	8.29098	9.00376	8.98512	8.75624	8.78573	8.80548	8.69228	8.70059	8.46459	8.76822	8.72785	8.41875	8.58966	8.81336	8.80848	8.54491	8.74699	8.61465	8.5383	8.73165	8.90292	9.08912	8.862	8.78097	8.82582	8.82748	8.6517	8.63908	8.67107	8.70375	8.79748	9.0259
NEB	5.01101	5.2851	4.93792	6.94562	6.80499	6.17615	4.6747	4.69525	7.21792	6.58081	6.59656	4.50644	8.0373	6.51286	5.3207	4.89856	4.64944	5.41721	5.99034	5.15288	6.61884	5.97239	5.8064	5.26214	4.74182	5.77914	4.62938	3.86604	5.17966	3.94104	5.72787	4.57	6.53925	7.21792	4.73885	4.55501	6.01524	6.85094	8.04823	5.17863	6.45163	4.33543	5.5391	6.79035	5.93842	6.17777	6.83704	4.13876	4.41849
NEBL	7.18323	7.01123	7.09593	7.31601	7.20096	7.32896	6.82338	7.13221	7.03706	7.11538	6.96423	6.99714	7.49039	7.29171	7.16492	7.2223	7.21649	6.65242	7.15054	7.40978	7.23602	7.58824	7.03838	7.21067	7.14813	7.09167	7.26745	7.05537	6.91146	7.04537	7.29498	7.27373	7.19878	7.31522	7.18851	7.32425	6.96957	7.12214	7.02456	7.00435	7.00992	7.21756	7.17237	7.25936	6.79104	7.25783	7.35376	7.26892	7.19058
NECAB1	3.68923	4.22869	4.29522	4.20359	4.26528	4.56905	3.9461	3.61542	4.15857	4.59431	4.51096	4.053	4.51652	4.23994	4.065	4.07171	3.71646	4.03569	4.3824	4.44145	4.40811	4.58534	4.22484	4.14653	4.4118	4.49214	4.4776	4.33963	4.00763	3.93148	4.15109	4.23507	4.10099	5.11261	4.00205	4.19616	4.0971	4.188	4.3844	4.12063	3.99473	4.16425	4.31104	4.19844	3.99508	4.64879	4.5959	4.39246	4.17608
NECAB2	4.52728	4.32252	4.06146	4.54136	4.0487	4.53883	4.32348	4.52932	4.51065	4.70571	4.23411	4.67141	4.45083	4.25148	4.36266	4.39337	4.17669	3.80302	4.36463	4.35377	4.17576	4.45957	4.66722	3.85255	4.32318	4.04579	4.56081	4.27018	4.42885	4.4206	4.70413	4.56843	4.62265	4.43717	4.42186	4.87454	4.53518	4.44922	4.31682	4.50875	4.35771	4.38926	4.18503	4.30564	4.46922	4.16044	4.96619	4.73851	4.05819
NECAB3	7.69371	7.63146	7.59917	7.80464	7.24248	7.43137	7.06191	7.7859	7.20168	7.48109	7.52465	7.78417	7.83227	7.55889	8.23452	7.78039	7.05228	6.96582	7.62732	7.99045	8.15424	7.79814	7.86066	7.59588	7.70641	7.71509	7.60158	7.42308	6.96927	6.91612	7.45024	7.12577	7.03154	7.82204	7.41619	7.78081	7.29463	7.75446	8.1644	7.83452	7.29982	7.67366	7.5543	7.69821	6.55099	7.51631	7.46823	7.45666	7.43026
NECAP1	8.07064	7.91523	7.36889	7.96427	7.6803	8.02032	7.70771	7.7837	7.73413	7.58984	7.80549	7.39397	7.46861	7.75705	7.62775	7.86482	7.53737	7.86523	7.62281	7.88412	7.69783	7.88984	7.61543	7.72976	7.70939	7.81982	7.51751	7.38561	7.88838	8.04092	7.50262	7.86937	7.92459	7.69157	7.60442	7.89949	7.46238	7.48453	7.83005	7.59267	7.74699	7.89809	7.56515	7.66776	8.36728	7.74316	7.56795	7.79112	7.94327
NECAP2	6.89645	6.73668	7.16277	6.90352	6.74968	6.55699	7.33347	6.89307	6.94592	6.90071	7.30284	7.56084	6.86829	7.04739	7.24506	6.78861	7.37743	7.21614	6.90973	6.94659	6.83874	6.55942	7.12685	7.07743	6.93864	6.50848	6.70099	6.99113	7.23635	7.12214	6.83222	6.83256	6.97597	6.97977	7.16492	7.01569	6.68957	7.24357	7.01955	6.72788	7.46782	6.74359	6.95462	6.74589	7.28439	7.17978	6.89753	6.8961	7.07292
NECTIN1	5.44891	5.2201	5.79347	5.20188	6.54591	5.54255	5.52597	4.99984	5.40959	6.01898	5.62533	4.83683	5.83366	5.85342	5.67911	4.93728	5.06669	4.7632	5.38266	5.38732	5.52789	5.47293	5.25193	5.61503	5.17863	5.59401	5.57532	5.26535	5.15257	5.42009	5.83334	5.37027	5.10634	5.20966	5.24067	5.94949	5.00153	5.29066	5.29415	6.0781	5.09565	5.23162	5.04581	5.75831	5.04871	5.82174	5.25722	5.75301	4.87845
NECTIN2	5.9289	6.31702	6.00193	6.12564	6.52213	6.25759	6.01297	6.431	6.50715	6.28752	6.2674	6.2652	5.60454	6.05311	6.19374	5.96388	6.25983	6.42971	6.35419	6.02181	5.93655	5.89776	6.41473	5.83334	6.14264	5.76912	6.04964	6.16813	6.36169	6.55699	6.32573	6.44827	6.54622	5.86334	6.50515	6.33472	6.45749	6.39969	5.90868	6.3131	6.62115	6.37455	6.3037	5.90241	6.64877	6.13139	6.06832	6.36141	6.07779
NECTIN3	6.37525	6.41672	6.45422	6.4506	6.01456	6.10165	6.84923	6.26616	6.19898	6.22362	6.14698	6.32606	6.33762	6.36848	6.38498	6.15443	6.5469	6.20622	5.89089	6.04709	6.39084	6.51979	6.26999	6.21801	6.47868	6.40234	6.66634	6.51849	6.33858	6.74092	6.47145	6.69591	6.35293	6.43862	6.27344	6.58044	6.38498	6.52954	6.20122	6.32125	5.9463	6.26903	6.14421	6.308	6.19119	6.80335	6.58081	6.45094	6.77769
NECTIN4	3.89137	3.69872	3.9308	3.79153	3.60575	3.87703	3.75016	3.91627	3.77499	4.03094	3.8907	3.95037	3.68478	3.78843	3.52882	3.80963	3.63204	4.0714	3.92342	3.7674	3.50538	3.65792	3.9814	3.19302	3.7385	3.55493	3.84532	3.63913	3.78018	3.76919	3.85833	3.93845	4.14653	4.02391	3.69749	4.03447	3.67826	3.76006	3.87143	3.78087	3.64844	4.20644	4.0739	3.96931	4.31621	3.53688	3.79597	3.54899	3.80903
NEDD1	7.01714	6.85133	6.96891	6.95634	7.04438	6.72179	6.59978	7.00713	6.56575	6.75606	6.69761	6.76518	6.92196	6.72616	6.8279	6.70925	7.16417	7.15564	6.71231	6.72014	6.58316	6.92601	6.88977	6.87313	6.76957	6.95462	6.85304	6.84889	6.70204	6.55529	6.83021	6.81252	6.64088	6.88467	7.01569	7.20096	6.76859	7.06021	6.65206	6.98352	6.76694	6.71231	6.58348	6.93769	6.72279	6.99994	7.21474	7.12977	7.4105
NEDD4	6.36556	6.49025	6.29659	6.23266	6.24151	6.48397	5.91338	6.17648	6.39473	6.305	6.22239	6.14451	6.19502	5.94565	5.98725	6.03981	6.69159	6.66634	6.54255	5.97995	6.3267	6.27156	6.19743	5.86552	6.3037	6.32995	6.04303	6.05592	6.5075	6.36457	6.04334	6.17304	6.87488	6.37747	6.62314	6.39865	6.3427	6.35452	6.3077	5.88471	6.23616	6.38984	6.17033	6.19374	6.61197	6.16908	6.65929	6.24278	6.42282
NEDD4L	8.04092	7.70641	7.80373	7.68861	7.66776	7.58384	7.48298	7.91423	7.88788	7.68322	7.6958	7.79636	8.00374	7.80245	7.78719	8.13536	7.91375	7.57441	7.97061	7.99687	7.83054	8.07531	8.01436	7.93962	7.69413	8.44409	8.15677	8.08029	7.65588	7.67489	8.20487	7.86794	7.74358	8.0012	7.64842	7.90798	8.31594	7.89624	8.07317	7.81268	7.52384	7.73153	8.13167	8.15424	7.64269	7.78417	7.99144	7.90285	8.11387
NEDD8P1	4.94665	5.18987	5.0555	5.03193	5.04964	5.07997	4.84792	4.87424	4.923	4.89019	4.46953	4.6533	4.75809	5.10284	4.77747	5.19285	4.62636	5.13662	5.13562	5.04178	5.3964	5.01603	4.94887	5.20804	5.20704	5.13758	5.18288	5.39609	4.94084	4.72461	4.90721	5.13195	4.99109	5.01201	4.356	5.2048	4.73135	5.12838	4.88211	4.86598	4.98843	4.84887	4.83253	5.14731	4.72759	4.83451	5.09765	5.13758	5.10024
NEDD9	7.88554	7.84805	7.74877	7.5585	7.53853	7.80245	8.18149	7.97408	8.12157	8.12426	7.6423	7.97108	7.81846	8.42953	7.91715	7.78205	7.50139	7.70641	7.76096	7.61869	7.58786	8.00174	8.23397	8.10638	8.0125	7.93962	7.92695	7.47407	7.81664	7.99441	7.81007	7.93258	8.93517	7.59348	7.85077	7.84489	7.86937	7.89532	8.00639	7.73763	8.19255	7.35227	8.17708	7.95852	7.9113	7.96826	7.62359	7.69495	7.90707
NEFH	3.34861	3.60606	3.63431	3.50854	3.81769	3.82855	3.55111	3.71814	3.85318	3.5933	3.54961	3.71782	3.70388	3.66767	3.84788	3.70001	3.5533	3.96543	3.90721	3.60198	3.66475	3.50372	3.60419	3.54547	3.67132	3.14438	3.79597	3.81388	3.79251	4.1847	3.69404	3.6978	3.64265	3.81894	3.64496	3.63236	3.41501	3.74914	3.66286	3.68448	3.94714	3.65628	3.76134	3.6789	3.62304	3.77792	3.83286	3.34669	3.72164
NEFL	3.82728	3.55138	3.61573	3.84282	3.68011	3.7565	3.76103	3.92693	3.69117	3.90749	3.65502	3.97952	3.76983	3.87596	3.96931	3.72698	4.08817	3.7235	4.14883	3.97176	3.90566	3.85699	3.75425	3.8027	3.80107	3.61789	3.90152	3.58691	3.72983	3.75741	3.98863	3.84629	3.61382	4.04579	3.76678	3.97025	3.70195	3.85767	3.88017	3.71814	3.56776	3.6625	4.11387	3.88942	3.95195	3.78996	3.8638	3.85865	3.58882
NEFM	3.65281	4.06941	4.36389	3.78527	3.8888	3.96447	3.90814	3.62592	3.96965	4.02939	3.84156	3.91956	3.81927	4.00205	4.30721	3.76769	4.01781	4.29935	4.02528	3.84726	4.29522	3.91009	3.98304	4.03863	3.88559	3.65792	4.16758	3.77371	4.11187	4.25454	4.32704	4.00763	3.96868	3.88784	3.75907	4.10802	3.80963	4.07423	3.49172	4.15008	3.94226	3.76831	3.51213	4.03003	4.02358	3.91535	3.92342	3.96965	3.8567
NEGR1	6.4956	6.67776	6.53092	7.09664	6.11853	7.35111	7.72809	7.19022	7.28439	6.90703	6.89645	7.45223	7.19911	7.2895	6.34431	6.66934	6.80701	6.0809	6.17336	6.91743	6.82822	6.85543	6.78691	7.23845	7.29871	6.73813	6.662	6.25571	6.15381	6.47178	6.9243	6.71842	5.11158	7.24469	6.64019	7.01358	6.72344	7.03805	6.88102	7.21683	6.70615	6.67175	7.04195	7.09067	6.21801	6.83187	6.83324	7.1502	7.14197
NEIL1	5.22072	5.25657	5.60048	5.40467	5.45398	5.33993	5.54827	5.49932	5.42697	5.45084	5.64972	5.32197	5.5788	5.49296	5.59852	5.36931	5.42762	5.10603	5.3271	5.65219	5.4502	5.57663	5.3699	5.52949	5.50405	5.78882	5.67622	5.52268	5.39022	5.81451	5.79034	5.44989	5.37606	5.4844	5.64972	5.12578	5.50891	5.26762	5.30558	5.1346	5.2287	5.47678	5.46719	5.39252	5.1172	5.43507	5.37379	5.47581	5.56064
NEIL2	6.2674	5.84139	5.59121	5.71349	5.9238	5.66715	5.55181	5.91862	5.85917	5.98694	5.81517	5.74494	5.76179	5.99977	5.88219	6.05938	5.71474	5.84139	5.86334	5.71879	5.91489	6.07396	5.91395	5.81758	5.58931	5.77355	5.95858	6.05311	5.76148	5.69299	6.11661	6.06285	5.89745	5.75243	5.71316	6.05687	6.07087	5.85058	5.98635	5.91458	6.15906	6.04115	5.80487	5.69926	6.00905	5.64939	5.93113	5.8643	5.80423
NEIL3	3.39903	3.5436	3.59552	3.56445	3.66984	3.59105	3.64431	3.72509	3.20614	3.30329	3.42207	3.39428	3.40709	3.55935	3.33246	3.40833	3.58321	3.81646	3.24346	3.37732	3.57384	3.32829	3.44264	3.7353	3.64592	3.26229	3.28328	3.8683	3.92466	3.43145	3.48908	3.46302	3.59585	3.37669	4.24624	3.69966	3.36087	3.40995	3.34446	3.69563	3.67044	3.41342	3.45658	3.55783	3.29502	3.65567	3.66537	3.75943	3.46793
NEK1	6.55297	6.80199	6.82851	6.67912	6.45586	6.79792	6.55263	6.44723	6.26707	6.62946	6.58379	6.30736	6.9039	6.67808	6.65867	6.6485	6.50983	6.5261	6.5651	6.79694	6.48	6.78106	6.55942	6.82508	6.54934	7.05604	6.53526	6.3591	6.32062	6.18065	6.55168	6.39242	6.39576	6.70754	6.53856	6.54426	6.2859	6.459	6.68458	6.18288	6.21298	6.67398	6.4506	6.77635	6.66665	6.63283	6.69829	6.62551	6.48
NEK10	6.10133	6.69289	5.83088	6.42713	5.89837	6.11914	6.24183	6.49025	5.94344	5.98785	5.13662	5.08466	6.17742	6.55032	6.66703	6.07968	6.68189	4.84221	6.38561	6.35325	6.22939	6.39607	6.43763	7.18919	6.83021	6.79968	5.77355	5.8825	4.47446	4.56209	6.05561	5.76813	4.38696	6.12812	6.12346	6.32351	5.79557	6.19404	5.26605	6.44987	4.91013	5.5801	6.5045	6.84691	4.66075	5.91862	6.11375	6.08308	5.51205
NEK11	4.02783	3.92088	4.44985	3.91075	4.13969	3.81519	4.39717	4.00729	4.11354	4.49917	4.29457	4.35539	4.209	3.97825	4.00632	4.36033	3.81927	4.63204	4.13366	4.13491	4.13524	3.89333	4.01057	4.06628	4.0445	4.44793	4.07714	4.6003	4.29112	3.9824	3.81736	3.80333	3.77405	4.09327	3.92433	4.42978	4.79671	4.19157	3.7235	3.79533	3.89929	4.49813	4.04996	4.15887	3.77213	3.8917	4.08313	4.15109	3.93212
NEK2	3.268	3.54232	3.54201	3.23391	3.48079	3.62859	3.31768	3.07268	3.35345	3.31037	3.5024	3.5933	3.49813	3.80843	3.75554	3.3723	3.74406	3.79348	3.61757	3.27223	3.53106	3.35828	3.56877	3.4439	3.46201	3.59847	3.40774	3.67103	3.42159	3.36117	3.60636	3.36313	3.24186	3.46633	3.70067	3.3254	3.17744	3.51917	3.53882	3.48013	3.57595	3.64109	3.31507	3.51342	3.48719	3.75773	3.6221	3.46105	3.70036
NEK3	6.77269	6.48397	6.14264	6.69726	5.98188	6.69864	6.35517	6.75204	6.33887	5.90179	5.9775	6.07176	6.40337	6.2674	6.19621	6.25411	6.33665	6.75675	5.68608	6.34239	6.36363	6.4383	6.38593	6.10392	6.56843	6.72082	5.6845	6.23233	6.72652	5.75275	6.70302	6.12255	5.98879	6.044	6.40525	6.13983	6.31083	6.61427	6.73269	6.17809	6.35196	6.04528	6.5476	5.98472	6.31636	6.01327	6.4813	6.47938	6.53557
NEK4	6.63473	6.33665	5.97523	6.43036	6.36298	6.43988	5.95891	6.18034	6.3778	6.32606	6.28821	6.34012	6.27028	6.15347	6.33918	6.16936	6.12037	6.36236	6.06957	6.26487	6.31967	6.30921	6.25445	6.00256	6.25855	6.3817	6.6753	6.40429	6.397	6.53748	6.51215	6.18609	6.22939	6.37845	6.28169	6.17188	6.39541	6.53856	6.10854	6.17396	6.32411	6.34856	6.41377	6.20438	6.00072	6.34856	6.37361	6.26777	6.04015
NEK5	3.71156	3.71712	3.61212	3.70617	3.94871	3.82058	3.70129	3.9295	4.23958	3.50922	3.35732	3.53913	3.58786	3.45911	4.02425	3.7052	3.90303	3.72382	3.23042	3.81703	3.68733	4.02076	3.82344	4.50385	3.83256	4.10189	3.46133	3.40226	3.69563	3.65013	3.63946	3.69872	3.61573	3.82696	3.60664	3.40742	3.52201	4.0537	3.91104	3.75876	3.34576	3.99343	3.74164	3.62304	3.47365	3.47499	3.51758	3.37504	4.04673
NEK6	6.16328	5.4844	5.54381	5.71688	5.30135	5.43729	6.60111	5.95734	5.93993	5.84173	5.79498	5.84353	5.98314	5.86992	5.96222	5.90836	5.69047	6.16968	5.7443	5.63888	5.83986	5.74494	5.6908	5.82143	5.80203	5.75028	5.87815	5.77601	6.1454	6.48595	5.61218	5.88908	6.36457	5.67873	5.99585	5.75427	5.75713	5.89683	5.47359	6.04496	6.54524	6.74457	6.37421	6.00876	6.17742	5.58044	5.7477	5.89745	5.82425
NEK7	10.4737	10.4264	10.7363	10.6852	10.8983	10.7541	10.6063	10.526	10.2538	10.8666	10.2626	10.4433	10.377	10.4468	10.4572	10.1831	10.5049	11.2167	10.4333	10.6175	10.6894	10.6027	10.7363	10.5332	10.3643	10.8251	10.5719	10.7778	10.3297	10.4006	10.7778	10.5226	10.3357	10.4976	10.7778	10.8111	10.8722	10.5226	10.6894	10.3675	9.97439	10.7234	10.5719	10.5988	9.93629	10.5573	10.8722	10.7056	10.6063
NEK8	4.52199	4.35938	4.43413	4.3699	4.30815	4.33509	4.58741	4.1847	4.46124	4.45565	4.66143	4.54587	4.34676	4.37514	4.52034	4.68207	4.38566	4.50578	4.43788	4.3988	4.33079	4.23251	4.63139	4.33573	4.29714	4.17169	4.37895	4.58957	4.60095	4.57	4.34616	4.60795	4.56936	4.33797	4.49497	4.58174	4.45402	4.44634	4.49719	4.26497	4.62902	4.48317	4.44536	4.59085	4.77648	4.43854	4.30973	4.31907	4.33573
NEK9	8.00374	8.07064	8.18809	8.13588	7.67151	8.07879	8.10747	8.08288	7.61589	7.93258	7.72379	8.0188	8.21846	7.9745	8.34659	8.13167	8.05412	7.47178	8.18701	8.06762	8.35155	8.08844	7.97359	8.22819	7.89673	8.34862	8.05985	7.77456	7.1578	7.18012	7.59226	7.66018	7.50139	8.13057	7.95942	7.97013	7.858	7.82117	8.25965	7.97061	7.57941	7.70284	8.11545	8.2861	7.24469	7.85348	8.26416	7.91951	7.62897
NELFB	7.93636	7.80373	8.08029	7.7999	8.089	7.68521	7.53774	8.25678	7.81528	8.06862	8.15311	8.08238	7.95127	7.74536	7.83005	7.81568	7.77456	7.90892	7.84847	7.64842	7.74181	7.50026	8.14879	7.76005	8.00272	7.45666	7.65128	8.35038	7.80464	7.29425	7.83948	7.69328	7.41203	7.75494	8.00582	7.72128	7.93073	7.93306	8.20538	8.10385	8.09763	7.74576	7.88788	7.67151	7.78763	7.87948	7.52423	7.86983	7.77547
NELFCD	7.34111	7.13474	7.45971	7.40336	7.14577	7.01849	7.12649	7.10305	7.46008	7.02055	6.89682	6.87556	7.05367	7.35953	6.98183	7.19199	7.39988	7.32091	7.15202	7.09774	7.22848	7.09484	6.9728	7.28112	6.9815	7.20132	6.90873	7.11004	7.20238	7.15305	7.01057	7.03256	7.39908	6.99994	6.89858	6.9414	7.32126	7.06191	7.02312	7.26929	7.3115	7.27887	7.19726	7.31189	7.46631	7.11323	6.99786	7.29797	7.23428
NELFE	7.2133	7.08966	7.42789	7.73289	7.42827	7.25609	7.34724	7.49913	7.05739	7.72298	7.27943	7.8131	7.33011	7.18537	7.40372	7.41312	7.72852	7.84572	7.30396	7.46631	7.322	7.14162	7.69454	7.33784	7.50139	7.20168	7.20682	8.01293	7.77906	7.46047	7.25936	7.29573	7.44506	7.42827	7.70514	7.53305	7.58143	7.60525	7.99876	7.69741	7.69454	7.37028	7.58621	7.50528	7.49321	7.10626	7.44817	7.32126	7.42903
NELL1	3.24411	3.04002	3.05054	3.15412	3.13566	3.06778	3.15476	3.21806	3.26443	2.89384	3.11695	3.06711	3.07647	3.38496	3.08571	3.21485	3.17683	3.06972	3.23264	3.12275	3.27475	3.31571	3.16612	3.29383	3.15933	2.97718	3.21164	3.05216	3.02791	3.13631	3.11249	2.88224	3.36182	3.03362	3.10867	3.21514	3.12862	3.04892	3.2709	3.14338	3.04572	3.24801	2.93513	3.12472	3.38654	3.30876	3.00359	3.11124	3.17217
NELL2	3.26196	2.9714	3.29886	3.30548	3.25725	3.2438	3.52688	3.35697	3.31311	3.16582	3.39271	3.55111	3.62824	3.47398	3.10105	3.28141	3.08165	3.20455	3.16802	3.2757	3.23109	3.24865	3.28169	3.35796	3.19372	3.05841	3.17969	3.27346	3.08036	3.20745	3.19565	3.19534	3.28545	3.25846	3.32733	3.69906	3.94973	3.23697	3.14901	3.3328	3.31634	3.40863	3.29254	3.39302	2.93285	3.20139	3.20553	3.37603	3.47949
NEMF	7.40599	7.61995	7.61263	7.86428	7.49039	7.84847	7.61712	7.48762	7.44984	7.46672	7.40822	7.41312	7.72216	7.42528	7.58702	7.60895	7.58143	7.73678	7.4729	7.44584	7.78981	7.82381	7.39704	7.62159	7.39664	7.86339	7.69284	7.65341	7.65545	7.68146	7.59825	7.63851	7.55392	7.73887	7.65128	7.55233	7.76049	7.50686	7.46631	7.42938	7.34191	7.49639	7.31522	7.58143	7.36102	7.49835	7.68402	7.63304	7.79499
NEMP1	6.07618	6.02766	5.90989	6.0373	6.53526	6.33378	6.08488	5.97556	6.28787	6.30666	6.42445	6.01392	6.41051	6.40337	6.12682	5.91274	6.54459	6.28821	5.8277	6.42971	6.29659	6.50315	6.28078	6.63079	6.26458	6.34651	5.78913	6.09078	6.06957	6.16129	6.34856	5.97717	5.83059	6.04367	6.23674	6.20961	5.51927	5.92572	6.19959	5.7959	5.96577	5.89248	5.66747	6.52373	6.09724	6.32477	6.34488	5.97333	5.91707
NEMP2	4.84921	5.29094	4.71865	4.84479	4.93857	4.97647	4.798	5.17365	4.99271	5.39733	4.70571	4.87393	5.24224	5.12357	4.94274	4.487	5.42792	4.93531	5.46656	4.82387	4.46188	5.09698	5.19217	5.12838	4.89986	5.05025	4.29487	4.46438	4.7651	4.52536	4.1598	4.84158	4.90434	4.7064	5.13396	5.16876	4.47637	5.34384	5.00777	5.3725	4.51194	5.15781	5.02339	4.80777	4.6747	4.81975	5.33128	4.71732	4.35569
NENF	7.33421	7.71427	6.90315	7.20498	7.34341	7.18851	7.15089	7.58218	7.16926	7.11464	7.01533	7.21507	7.40444	7.49196	7.18398	7.476	6.80777	7.13919	7.28623	7.05778	7.23567	6.96186	7.18605	7.13255	7.32971	6.8357	7.4558	7.2826	6.65929	7.10626	7.25677	7.27516	7.06536	7.58218	6.89479	6.98496	7.03154	7.34724	7.06021	7.18883	6.99962	7.13015	7.25783	7.15089	6.92499	7.24762	7.10833	7.29982	7.41654
NEO1	7.2906	7.21364	7.3629	6.75837	7.26303	7.11427	7.27923	6.91678	7.20132	7.02934	7.03769	7.0346	7.55347	6.98778	7.21067	6.94277	7.74786	6.82036	7.32934	7.6069	7.35878	7.43398	7.09274	7.09879	7.31116	7.20644	6.99928	6.84554	6.92974	7.06647	7.31565	7.09381	5.83211	7.37327	7.40184	7.2367	6.95765	7.40444	6.82955	7.55889	6.58081	7.48802	6.93426	6.95968	5.96606	7.38906	7.03493	6.9815	6.90004
NEPRO	7.95994	7.86295	7.73973	7.78164	7.775	8.19638	7.70027	8.00326	7.66273	8.00739	7.7859	7.70514	7.88367	7.87358	7.62199	7.73067	7.58786	7.66187	7.86937	7.85304	7.9113	7.92143	7.66481	7.80549	7.95319	7.95703	8.07269	7.69028	7.81226	7.61669	7.98278	7.82159	7.81393	7.82646	7.60775	7.84847	7.72422	7.80721	8.06457	7.9983	7.59705	7.74963	7.95127	7.98226	7.82204	7.89762	7.77367	7.81353	7.92979
NES	6.30105	6.91951	6.7155	6.89929	7.00665	7.04371	6.44925	6.73195	7.30937	6.63283	6.83636	7.17908	6.70583	7.28547	6.39374	6.52113	7.05472	6.80335	6.76096	6.33731	7.09914	6.95968	6.88838	6.55032	7.01288	5.91112	6.24438	6.19213	6.70991	6.37938	6.08279	6.24093	6.9404	6.98811	6.94691	6.40169	6.72581	7.65299	6.98843	6.34651	6.9287	6.92763	6.27028	6.76624	6.66035	6.40557	6.83055	6.2406	5.55048
NET1	6.666	6.95261	6.25983	6.65867	6.15315	7.16641	7.50066	6.86256	6.55665	6.15477	6.96651	6.72115	6.60761	6.64323	6.32932	6.7198	5.98346	6.40982	6.39969	6.5271	6.45885	6.8132	6.29468	6.47473	6.44021	6.43663	6.5105	6.12653	6.23551	6.68352	6.1144	6.5584	6.25697	6.62811	6.07396	6.5825	6.43036	6.43922	6.03422	6.87856	6.10453	6.83055	6.60043	6.62811	5.7506	6.47703	6.62981	6.44689	6.50209
NETO1	5.22506	4.01716	3.56064	3.51149	3.76983	4.19664	3.40384	3.31733	3.40071	3.43981	3.17999	3.32059	3.08731	3.28328	3.76831	3.73236	3.63725	3.52492	3.33154	3.08003	3.32733	3.32116	3.54013	3.19205	3.22187	3.73173	3.36628	3.40581	3.34033	3.28733	3.69084	3.14212	3.05384	3.47276	3.29695	4.07075	3.72287	3.39777	3.1454	3.39209	3.41795	3.30361	3.29415	3.12763	3.28447	3.49557	3.55625	3.77341	3.25562
NETO2	5.53682	6.00816	6.06957	5.6185	6.28361	5.6519	5.34517	5.41561	5.96862	5.56438	6.02276	5.88471	5.52949	5.33864	6.15068	5.96993	5.486	6.67334	6.21329	5.39703	5.58108	5.95234	5.81229	5.48056	6.25347	5.17206	6.16417	6.56575	7.29208	7.00057	5.83617	6.06957	7.55233	5.17039	6.63316	5.23392	5.6428	6.2053	5.48724	5.73645	6.89194	5.73361	5.51406	5.61377	7.77633	5.86012	5.74272	5.95234	6.41639
NEU1	6.90278	6.7634	7.25432	6.9394	6.99682	6.46011	6.87824	7.35765	6.49262	6.87892	7.13051	7.58384	6.6514	6.9947	6.95325	7.10547	6.79385	7.26266	6.54622	6.90424	7.12577	6.57607	6.9639	6.30235	6.77372	6.64225	6.96996	7.53929	7.33536	7.24897	7.28439	7.2158	7.37211	6.79589	6.92399	7.09627	6.95088	7.04155	7.39207	6.97564	7.08618	6.77503	7.05228	6.53588	7.36958	6.87996	6.5825	6.57168	7.34149
NEU2	4.75444	4.65365	4.52401	4.01946	4.45147	4.47212	4.37927	4.73495	4.61931	4.59309	4.28085	4.63458	4.24985	4.44762	4.58206	4.72559	4.48317	4.60228	4.49592	4.54554	4.69169	4.57062	4.68963	4.38305	4.40774	4.35569	4.94434	4.51391	4.45861	4.45726	4.64489	4.53034	4.71466	4.79671	4.74819	4.58534	4.87653	4.57294	4.27778	4.65654	4.55333	4.80027	4.30657	4.80808	4.54303	4.63526	4.58636	4.51652	4.30437
NEU3	6.47868	6.53557	6.19684	6.4323	6.50315	6.85304	5.90454	6.45885	6.08122	6.22779	6.48993	6.61197	6.45621	6.4157	6.26241	6.46493	6.23964	5.9616	5.77886	5.93993	6.40136	6.54356	6.37877	6.29594	6.04709	6.23199	6.22175	6.06557	5.79255	5.97876	6.69353	6.19743	7.08618	6.6876	6.35162	6.10266	6.81391	6.6025	6.79829	5.82232	6.35162	6.20187	6.12503	6.33309	6.77269	6.21956	6.88267	6.22844	6.51551
NEU4	4.60355	4.56872	4.21385	4.34526	4.20748	4.28001	4.54948	4.42217	4.57683	4.47182	4.40062	4.73724	4.43823	4.77202	4.40353	4.69459	4.47605	4.46595	4.57294	4.45402	4.61711	4.62228	4.36631	4.52965	4.60895	4.04673	4.8722	4.49624	4.52932	4.60929	4.73988	4.46858	4.73952	4.59495	4.34024	4.38796	4.88797	4.13969	4.49987	4.49624	4.39432	4.26186	4.11704	4.3673	4.52965	4.49469	4.62265	4.72122	4.46691
NEURL1	4.76119	4.02593	3.97146	3.79878	4.60452	4.3499	3.98107	4.44012	4.48287	4.22264	4.38664	4.11187	4.07075	4.28056	4.41574	4.14249	4.21922	4.11121	4.45565	4.41511	4.20232	4.24985	4.35377	4.0086	4.13213	4.12379	4.44985	4.32735	4.1919	4.41735	4.35249	4.46094	4.56173	4.46054	4.3673	4.35635	4.26006	4.42186	4.24212	4.09553	4.01781	4.09962	4.26034	4.43685	4.42688	4.03569	4.24758	4.1624	4.47115
NEURL2	6.14421	6.26777	6.17336	6.28718	5.95706	6.54057	6.25478	6.89753	6.62448	6.1349	5.86208	7.27516	6.41017	7.09664	6.0746	6.13139	6.68049	5.59465	6.86389	6.10008	6.21022	6.20562	6.57468	6.69457	6.54321	6.26142	5.89089	5.75893	5.60392	5.66652	5.6845	5.99977	5.7477	6.6784	6.40066	6.36071	6.28526	6.24753	6.21359	6.52575	6.12037	6.10915	6.95968	6.56181	5.80076	6.05655	6.36914	6.17061	5.711
NEURL3	5.30983	5.00939	4.95707	4.98147	5.0899	4.89019	5.01891	5.04282	5.07576	5.09731	5.25257	5.28013	5.04677	5.43316	5.0388	5.33864	5.05582	4.92463	5.09218	4.97921	5.11422	5.06911	4.9098	4.80687	4.82519	4.90176	5.09085	5.174	4.77398	5.10257	5.12901	5.08129	5.25519	4.86344	4.77583	5.10444	4.87091	5.00119	5.30983	4.86502	5.11261	4.86567	5.48056	5.22903	5.12868	5.05843	4.96352	4.93826	4.98943
NEURL4	6.21741	5.82645	6.05187	5.9619	6.20403	5.93052	5.81517	5.97963	5.967	5.80392	6.14358	6.11786	5.92729	6.01233	6.29691	5.82929	5.84706	5.83551	5.66497	6.04934	5.83551	5.99342	5.88425	5.99373	5.88411	5.95858	6.06222	6.06832	5.99096	5.67256	6.04015	6.04367	5.36669	5.8744	5.78208	6.11256	5.81421	5.97457	6.13302	6.00287	5.93459	5.94756	5.77421	6.03178	5.78435	6.22239	5.69483	6.05408	5.55752
NEUROD1	3.04143	3.46133	3.3901	3.22692	3.52463	3.42145	3.6789	3.42687	3.40683	3.3723	3.49078	3.43952	3.43475	3.60295	3.3008	3.7138	3.43825	3.25049	3.69437	3.44013	3.39777	3.37504	3.19791	3.17712	3.44328	3.38273	3.33846	3.21547	3.30113	3.19338	3.45561	3.25172	3.34414	3.24088	3.40931	3.68011	3.42269	3.28866	3.72415	3.02161	3.53042	3.12149	3.43793	3.34314	3.47398	3.51949	3.50794	3.50144	3.35956
NEUROD2	4.40675	4.39117	4.2078	4.49954	4.56524	4.44665	4.01978	4.29714	4.4531	4.31429	4.42716	4.45374	4.39973	4.28239	4.41898	4.39913	4.37895	4.18561	4.51001	4.40675	4.3799	4.23798	4.54948	4.39944	4.32348	3.80175	4.48929	4.07554	4.24891	4.30627	4.36918	4.22421	4.17954	4.35907	4.16209	4.487	4.22171	4.09743	4.43072	4.23	4.17893	4.55234	4.09613	4.46788	4.71763	4.31429	4.47478	4.17225	3.94133
NEUROD4	3.25691	3.43246	3.60477	3.18309	3.008	3.20273	3.14083	3.1305	3.32087	3.17939	3.08764	3.34414	3.05351	3.19856	2.93399	3.53478	3.07505	3.10304	3.22752	3.2709	3.05216	3.19856	3.08133	2.98937	3.41468	3.39177	3.46728	3.26381	3.61634	3.38654	3.24217	3.41184	3.52104	3.34792	3.38591	2.73231	3.53567	3.46302	2.94767	3.6478	3.10173	3.11598	3.02325	3.33154	3.16066	3.73627	3.27056	3.46368	3.13662
NEUROD6	3.37261	2.97718	2.8334	3.07835	2.9025	2.76918	2.94976	2.98278	2.96012	2.98937	3.04538	2.96467	3.21643	3.03903	2.98173	3.02924	2.98698	2.95796	3.4195	2.9505	3.10766	2.90362	3.24476	3.14705	2.85573	3.05905	2.83697	2.7783	2.8861	2.88302	2.88489	2.95867	2.82543	3.14835	3.15251	2.83774	3.03636	2.99883	3.23918	3.15347	3.08099	2.91123	3.28447	2.97346	2.91161	2.97174	3.04075	2.97208	2.85889
NEUROG1	4.23284	3.99343	3.79533	3.9899	4.24891	4.13491	3.76293	4.16425	4.06366	4.16944	3.93906	3.7831	4.06146	4.03894	3.78555	4.48766	4.2552	3.81324	4.19321	4.28464	4.02358	4.02425	4.2211	4.17893	4.19682	4.13273	4.29684	4.08063	4.24689	4.18144	4.43685	4.18054	3.97466	4.16562	3.88403	4.25709	4.25114	4.02294	4.56905	3.90663	4.02716	4.20931	3.98335	4.11768	4.02686	3.9215	3.873	4.23251	4.35805
NEUROG2	3.50886	3.51213	3.56877	3.5844	3.6417	3.46037	3.34266	3.74196	3.58753	3.87596	3.41282	3.59617	3.47846	3.28197	3.5076	3.60448	3.57286	3.37572	3.56673	3.47499	3.48656	3.38654	3.55783	3.36249	3.63172	3.69404	3.41603	3.47557	3.47185	3.74883	3.45874	3.43952	3.57253	3.71584	3.64686	3.67859	3.56877	3.35127	3.5436	3.61821	3.49911	3.60544	3.59011	3.73819	3.30178	3.40131	3.63854	3.85833	3.69155
NEUROG3	3.93444	3.40161	4.08371	3.68955	3.55493	3.7106	3.7087	3.69749	3.76134	3.56641	3.97407	3.90271	3.72509	3.40683	4.07962	3.80651	3.62143	3.80526	3.58508	3.60326	3.82628	3.48275	3.76323	3.67544	3.65987	3.30272	3.89798	4.08436	4.05884	3.74594	3.79597	3.85097	3.57963	3.88469	3.14572	3.85607	3.61987	3.60105	4.09391	3.70551	3.78779	3.40709	4.01716	3.73977	4.0047	3.79121	3.42842	3.57319	3.54297
NEXMIF	3.77533	4.10034	3.9137	4.14029	3.94578	4.03254	3.78874	3.98335	4.08278	3.77114	3.8888	3.92847	3.89567	4.17039	4.08911	4.15204	3.89301	3.81614	3.92722	3.98018	3.74043	4.27334	3.93509	4.14343	4.22452	3.76799	3.98666	3.86054	3.81646	3.97242	4.01272	4.29935	3.75809	4.09169	4.06564	4.30348	4.02971	4.17641	4.50385	4.18204	4.06628	4.02626	4.3267	4.02783	4.06912	4.03894	4.03378	3.66861	4.24025
NEXN	11.2679	11.0266	10.8885	10.9458	11.0525	11.4405	10.8557	10.9635	11.225	11.0085	10.7015	10.9513	11.0937	11.0937	10.7143	11.1524	11.2679	10.9821	10.4705	10.8983	11.334	11.2776	11.1236	10.7677	11.0015	11.5166	11.2679	10.8885	11.046	11.1675	11.074	11.1597	10.8507	11.2504	11.1675	11.0143	11.1308	11.0672	11.1089	10.7446	10.7819	10.7778	10.8722	10.9883	10.7778	10.9155	11.2167	11.225	11.1089
NEXN-AS1	6.02085	6.66665	5.38635	5.77262	7.1549	6.56907	5.10157	5.53425	6.20864	6.51718	4.99788	6.44191	4.86502	5.86617	5.22647	6.68957	5.2061	6.09047	4.78078	5.20157	5.24095	5.12935	6.00575	5.43443	5.31082	6.74489	5.85917	5.08631	6.66901	7.66602	5.75773	6.47573	7.98173	5.02502	6.08279	5.51018	5.77262	5.96322	6.15035	4.77947	5.68545	5.93655	4.99689	4.94182	5.67781	4.8775	7.61914	5.27247	5.29606
NF1	7.46823	7.70771	7.43479	7.13051	7.2274	7.8131	7.59958	7.41015	7.66732	7.46983	7.29498	7.66822	7.90469	7.46745	7.67579	7.62897	7.46238	7.34191	8.01627	7.75227	7.61181	8.04724	7.59428	7.5979	7.61308	7.48258	7.8832	7.5846	7.49039	7.37102	7.64142	7.77995	7.45103	7.66776	7.42982	7.60196	7.4947	7.57557	7.26892	7.64427	7.28038	7.94372	7.72893	7.37249	7.34419	7.47447	7.54048	7.52309	7.40675
NF2	8.00536	7.51549	8.08141	7.32971	8.46319	7.77675	7.42635	7.72509	7.7164	8.31445	7.60275	7.53069	7.37861	7.66187	7.96043	7.64508	7.26999	8.56143	7.33898	7.66602	7.85758	7.42789	7.70027	7.40184	7.49196	7.48605	7.7583	8.00174	8.38898	8.39791	7.92321	7.87266	7.94554	7.35919	8.63974	7.55308	7.7837	7.79112	7.77325	8.3884	8.13891	7.46086	7.76581	7.52871	8.22375	8.00021	7.562	7.78333	7.61869
NFAM1	5.52431	5.06739	5.16943	5.22174	5.50825	5.69266	5.54226	5.89837	5.98029	5.33864	5.68823	6.18897	5.46624	5.91242	5.5311	5.54001	5.70473	5.51643	5.83584	5.43443	5.38363	5.46935	5.45593	5.45084	5.69959	5.5887	5.7662	5.72439	5.74994	5.98694	5.59882	5.4847	5.99438	5.5881	5.2048	5.71408	5.36305	5.35073	5.7298	5.33298	5.61083	5.68703	5.8324	5.55436	5.11914	5.54632	5.31639	5.60868	5.63047
NFASC	5.98879	5.80579	6.07116	5.85188	5.89586	6.62082	6.25983	5.9613	6.39347	6.09817	6.02085	6.75134	6.50083	6.48595	6.77974	6.45024	6.80882	5.58305	6.14759	6.70066	6.15658	6.42514	6.02213	6.02736	6.35551	6.31476	5.94213	5.97144	5.60521	6.19987	5.54827	5.80793	5.53717	6.04934	6.24529	6.22649	5.53877	6.39374	6.00414	5.8579	6.11407	6.08521	6.33731	6.2053	5.65002	6.10487	6.14138	5.87343	5.4965
NFAT5	8.60519	8.23904	8.44532	8.35097	8.9621	8.90031	8.78573	8.34659	8.61087	8.89075	8.75624	8.61537	8.67711	8.79042	8.70456	8.6748	8.81759	8.93165	8.73461	8.5256	8.45412	8.60656	8.38345	8.43642	8.48214	8.6045	8.77451	8.48016	9.0123	9.06212	8.61812	8.83234	8.70059	8.51043	8.63672	8.67711	8.7486	8.47328	8.30977	8.65981	8.31806	8.81177	8.52621	8.48419	8.68839	8.48872	8.52949	8.70299	8.36482
NFATC1	6.41929	6.29082	6.70956	6.58348	6.69659	6.86421	6.55942	6.83431	6.40234	6.26645	5.9916	6.49463	6.90533	6.37038	6.32477	6.24721	6.32381	6.27314	6.71292	6.72753	6.72544	6.70066	6.43166	6.08215	6.41865	6.60111	6.50352	6.57706	5.9922	6.69353	6.64088	6.56907	6.57504	6.70337	6.19535	6.87589	7.13363	6.90071	6.59943	6.02054	6.53187	6.66703	6.54524	6.44253	6.32932	6.64949	6.58989	6.55974	5.97979
NFATC2	5.83334	5.98029	5.77947	5.95979	6.61333	6.34976	5.7941	5.94402	6.41017	6.01233	5.68917	5.54318	6.17061	5.73455	5.77292	5.70848	5.93426	5.88842	5.85533	5.80264	6.18001	6.13302	5.72409	5.87055	5.69797	6.25319	6.08954	6.00513	5.93052	6.40748	6.05531	6.12195	7.13086	6.38726	5.47166	5.52431	5.79006	6.41803	5.91834	5.44891	6.12744	5.97903	6.02344	6.3688	5.69828	6.06092	6.43166	6.10099	5.95428
NFATC2IP	7.4446	7.02602	7.31488	7.42712	7.29171	7.53657	7.05916	7.30974	7.3763	7.43714	7.548	7.32161	7.33421	7.16417	6.92601	7.28075	7.38082	7.31903	7.15344	7.36855	6.8912	7.23097	7.34919	6.79589	7.30573	7.05434	7.52547	7.43398	7.4413	7.52506	7.3729	7.37554	7.34799	7.40822	7.4413	7.21792	7.36102	7.08062	7.10161	7.13015	7.25824	7.16313	7.35148	7.38947	7.43863	7.36102	7.21292	7.4105	7.0516
NFATC3	7.89532	7.79331	8.10747	7.96529	7.98865	7.9919	8.05457	7.76453	8.00639	8.02136	7.79726	7.68906	8.01047	7.96378	8.05928	7.81846	8.0502	7.83718	7.94462	7.97206	7.87812	7.90707	7.9345	8.06653	7.79287	8.06862	7.97888	7.67151	7.66649	7.91327	7.86892	7.84047	7.49835	8.09105	7.73413	7.90513	7.90339	7.81755	7.89949	7.82339	7.63105	8.02239	8.00842	7.78937	8.09003	7.93401	7.91327	7.74181	7.8247
NFATC4	5.53651	5.26143	5.13728	5.68037	5.49554	5.68764	5.8195	5.98968	5.8182	5.68352	5.58305	6.12314	5.42009	5.55695	5.67376	5.66497	5.78013	5.40499	5.38897	5.62791	5.48272	5.62189	5.53587	5.44082	5.83304	5.5647	5.44669	5.61629	5.72508	5.61629	5.56128	5.53938	5.42439	5.46902	5.79621	5.63047	5.62001	5.68703	5.58242	5.63671	5.87568	5.12868	5.59882	5.59628	5.57467	5.55339	5.47933	5.68917	5.3343
NFE2	3.51149	3.58912	3.53106	3.78843	3.77792	3.55783	3.86279	3.66537	3.79121	3.7235	3.74501	3.63236	3.66637	3.50405	3.61919	3.72287	3.74532	3.81769	3.87113	3.69084	3.86732	3.76039	3.69534	3.94548	4.15074	3.95133	3.76166	3.70455	3.70583	3.90721	3.52397	3.82791	3.74284	3.62759	3.38147	3.9397	3.61573	3.85833	3.97692	3.93778	3.54644	3.55268	4.23702	3.73365	3.58508	4.03447	3.56507	4.03768	3.60037
NFE2L1	10.9225	10.1488	10.4468	10.7276	10.3675	10.5681	10.5756	10.6437	10.5793	10.5573	10.374	10.3169	10.995	10.6287	10.9635	10.7915	9.99105	9.93151	10.7097	10.6689	10.9759	10.904	10.7592	10.7631	10.3514	11.6445	10.7819	10.4538	9.95766	10.0129	10.6329	10.2956	10.1592	10.7868	9.94804	10.7446	11.0672	10.2251	10.7276	10.4295	10.2565	10.2776	10.995	10.9225	9.63833	10.934	10.394	10.4882	10.5405
NFE2L2	8.40733	8.45934	8.81588	8.70375	8.3209	8.56005	9.2305	8.3362	8.88005	8.2904	8.38776	8.39493	8.38598	8.62034	8.28984	8.64354	8.55457	8.61386	8.52031	8.50283	8.70936	8.69986	8.46459	8.55932	8.48083	8.64506	8.66588	8.46319	8.57315	8.72076	8.72702	8.73687	8.70614	8.64126	8.68839	8.66057	8.3209	8.26712	8.37617	8.41554	8.60587	8.82425	8.22819	8.48807	8.52655	8.34731	8.46784	8.69535	9.0083
NFE2L3	5.33065	5.22439	5.5676	5.14826	5.82268	5.06911	4.74087	5.1398	5.55467	5.20737	4.93098	5.59945	4.74725	4.97853	5.19931	5.08466	5.03161	5.24224	5.04902	4.70923	5.19251	5.14474	5.38428	5.14792	5.1656	4.8084	5.00249	5.57178	5.70945	5.29834	5.49327	4.88113	5.64081	4.6073	5.31805	5.51643	5.66873	4.94497	5.1545	5.23582	4.81942	4.61682	5.09473	4.82519	5.2003	5.89898	4.41376	4.99623	5.04282
NFE4	3.37637	3.30908	3.0896	3.33403	3.11531	3.32928	3.32441	3.2256	3.3425	3.31127	3.25143	3.22662	3.40995	3.25019	2.96289	3.52621	3.3388	3.24634	3.2976	3.25725	3.26261	3.32701	3.21547	3.50438	3.13368	3.195	3.23202	3.23202	3.13916	3.28076	3.37004	3.28733	3.11968	3.05779	3.23109	3.35762	3.39396	3.27884	3.07166	3.13631	3.39241	3.20104	3.31929	3.47245	3.57932	3.46433	3.24186	3.22307	3.40288
NFIA	9.927	10.0646	10.1226	10.0719	9.94562	10.0915	10.3839	10.1044	10.0837	10.2135	10.3138	9.7151	10.2538	10.0105	10.1407	9.91198	10.2194	10.1776	10.107	10.2135	9.89471	10.2025	10.1776	10.2927	9.97439	10.1908	9.98161	9.92058	9.87517	10.0891	10.0519	10.0228	9.02217	10.0201	10.2899	10.1172	10.1407	10.146	9.85723	10.1381	9.73754	10.3448	9.90334	10.1407	9.5743	10.1751	10.0154	10.0307	9.73573
NFIB	10.1095	9.82089	9.82875	9.87134	10.081	10.2103	10.1253	10.0154	10.3419	9.99327	10.3169	10.1855	10.0787	9.95766	10.1751	10.1751	10.4232	10.2956	10.0787	10.2776	9.98411	10.205	10.1648	10.0281	10.0471	9.88374	10.2194	10.1908	10.3014	10.5538	10.2103	10.1831	9.7589	10.1701	10.4945	10.0697	9.84096	10.0519	9.68332	9.927	10.057	10.3265	9.98664	10.0865	9.7151	10.0742	10.081	10.0891	9.70812
NFIC	8.9686	8.70532	8.8315	9.20514	9.41849	8.92302	9.04259	9.2647	9.26109	9.03786	9.02886	8.98512	9.19093	8.95844	9.12943	9.15047	9.09629	8.91221	9.00647	9.1263	8.59891	9.1242	9.12234	8.98143	8.84364	9.19866	9.39674	9.49697	8.94881	9.51873	9.47714	9.39674	8.90635	9.15148	9.28587	9.06691	9.37319	9.01422	9.00922	9.18416	9.38347	9.0932	9.37568	9.16762	9.49125	9.30355	8.93263	9.12131	8.79042
NFIL3	6.91743	7.27775	7.60043	7.59474	6.95393	7.57207	7.59026	6.97243	7.68943	6.99362	6.8669	6.88299	6.71292	7.14985	6.63643	7.01123	6.81252	6.63351	6.96582	6.69897	7.30131	6.59183	6.85403	7.19199	6.94985	7.26558	6.79	6.73132	6.44021	6.97172	7.08098	6.89271	7.50262	6.9318	6.62483	7.06962	8.03427	6.69659	6.74054	6.96551	6.89645	8.40921	7.16893	7.14018	7.51709	6.86524	7.51129	7.17836	6.666
NFIX	7.21721	7.37249	7.42528	7.1549	7.43398	7.25537	7.88506	7.27553	7.4995	7.48148	7.25225	7.32643	7.61465	7.32934	7.67697	7.53032	6.88334	7.07602	7.61097	7.66316	7.06746	7.61181	7.52506	7.57941	7.00435	7.36958	7.54247	7.37436	6.91443	7.17305	7.10235	7.51832	6.9273	7.64882	7.51511	7.34762	7.25397	7.04704	6.98009	7.58538	7.2274	7.62978	7.3629	7.4947	6.58989	7.69864	7.13152	7.5543	7.18077
NFKB1	7.44015	7.41619	7.45824	7.17696	7.04636	6.84857	7.71289	7.22087	7.06746	7.22192	7.04851	7.21437	7.1048	7.11004	7.24357	7.18323	7.35801	7.29829	7.40029	7.15957	7.25397	7.19513	7.0876	7.3054	7.31374	7.37249	7.05678	7.03291	7.48681	7.32823	6.98318	7.0924	7.94188	7.09167	7.03359	7.42308	7.44164	6.84011	6.9891	7.31522	7.01192	7.07743	7.02456	7.22989	7.81135	7.41127	6.99508	7.22383	7.0277
NFKB2	5.61664	5.82367	5.99848	5.45146	5.78335	5.54351	5.50596	5.90989	5.86959	5.61439	6.19184	5.70978	5.51439	5.73584	5.71067	5.64413	5.9482	5.82112	6.80597	5.60552	5.62918	5.46844	5.84202	5.99818	5.22473	5.38066	5.43729	5.71844	6.03488	6.15509	5.7763	5.73831	7.27373	5.50891	6.01036	5.74706	5.86398	6.00318	5.52299	5.25657	6.46197	6.3778	5.5788	5.03096	6.28078	5.27718	5.34026	5.43153	5.61664
NFKBIA	9.09827	9.24442	8.81843	8.93777	9.42258	9.38347	9.64	9.29853	9.58685	8.6846	9.29486	9.48692	9.04844	9.34968	9.33205	8.87062	8.94336	8.69835	9.25496	9.03981	9.5743	9.29853	9.20851	9.21785	9.40753	9.377	9.53051	8.94336	9.3642	9.62426	9.34329	9.22242	9.31206	9.47848	8.74552	8.69071	9.52163	9.45125	9.37183	9.03981	9.5728	8.35752	8.89942	8.97585	8.94983	9.17768	9.114	9.47119	9.0932
NFKBIB	7.14884	7.03084	6.78392	7.05678	7.34762	6.86256	6.72147	6.82885	7.04636	7.41731	7.18323	7.3864	6.50052	6.9067	6.80815	6.81656	7.04195	7.30789	6.81116	6.9304	6.95931	6.7198	7.38749	6.72214	6.76624	7.01192	6.72147	6.96113	7.32054	7.41619	6.98217	6.88133	7.386	6.7587	7.15707	7.01123	7.35148	7.13573	7.14403	7.40223	7.36664	6.52275	6.92155	7.10514	7.23845	6.91646	7.03739	6.70754	6.96582
NFKBID	5.2496	4.76674	4.79546	4.73166	4.80061	4.94434	5.41494	4.8934	5.10932	4.99949	5.3967	5.44925	4.81487	5.06529	5.04809	4.78828	4.88764	5.04644	5.17764	5.05481	4.8863	4.91873	5.14108	5.11158	4.8863	5.00377	4.99242	5.05714	5.21392	5.37706	5.01337	4.96063	5.24346	4.87617	5.02399	5.02658	5.03846	5.34577	4.85951	4.82887	5.18425	5.19835	5.19901	5.17764	4.96243	4.66598	4.72363	5.36637	5.13096
NFKBIE	4.49784	3.95736	4.455	4.81718	4.93167	4.38796	4.43552	4.63398	4.9768	4.81356	5.01437	4.66944	4.64813	4.76025	4.99656	4.54428	4.96196	4.79055	4.55955	4.65852	4.28178	4.70799	4.63782	4.80939	5.09344	4.61682	5.07166	4.81942	4.88144	5.27755	5.14405	4.86178	5.3624	4.88211	4.78272	4.6003	5.10284	5.01469	4.57877	4.70087	5.23324	4.62602	4.83649	4.7587	5.09378	4.64117	4.69068	4.63847	4.73464
NFKBIL1	5.7863	5.92729	5.7477	5.63462	5.96543	5.50659	5.46935	5.4143	5.81546	5.71067	5.62471	5.32742	5.64508	5.70076	5.88439	5.8627	5.43889	5.68163	5.91458	6.02276	5.7408	5.68071	5.88808	5.60268	5.6681	5.56949	5.52077	5.56218	5.75489	5.51084	5.96069	5.88186	5.84452	5.79656	5.84296	5.59121	6.05375	5.72247	5.565	6.04049	5.66284	5.94916	5.97055	5.7763	5.87942	5.67132	5.7512	5.78944	5.53587
NFKBIZ	6.09136	6.89645	6.67498	6.49056	6.0097	6.2002	6.5975	6.22016	6.78134	6.47573	6.05218	6.11568	6.23266	6.37071	6.06832	5.62218	5.78944	6.05815	6.14108	5.79282	6.37201	5.91862	6.65769	6.35483	6.20344	6.51179	5.47647	6.0806	6.54827	6.62717	6.40267	6.75934	7.27442	6.07906	6.03241	6.03948	7.00713	6.39541	5.95234	5.86708	6.55462	6.88267	6.48962	6.11599	7.00751	5.56312	6.3277	6.41538	6.61721
NFRKB	6.83431	5.88347	5.93363	5.94244	6.15221	6.30105	6.19027	6.17872	6.01683	6.47509	6.18798	5.98936	6.01926	6.27435	6.13796	6.20275	6.20244	6.14421	6.16161	6.09192	5.99501	6.15538	6.2031	6.20494	6.07712	6.37747	6.14944	6.02085	6.27562	6.36265	6.24438	6.15597	5.80011	6.18163	6.23233	6.26336	6.45916	6.32062	6.19535	6.27465	6.20052	6.35196	6.39637	6.06404	6.3879	6.04496	6.07937	6.17276	6.16389
NFS1	8.22315	7.72339	7.94235	7.76231	7.80636	7.64427	7.68278	8.11338	7.4655	7.69942	7.92459	7.97257	8.04189	7.68322	8.1552	8.13425	7.41804	7.53146	7.83142	8.06356	8.20087	7.98278	7.97206	7.6343	7.62937	7.79549	7.86523	7.98374	7.44202	7.23353	7.76362	7.64548	7.46474	8.00639	7.5773	7.80245	7.99921	8.18149	8.29954	8.03527	7.60644	7.92559	8.06094	7.85256	7.61506	7.95127	7.92321	8.12011	7.72591
NFU1	6.92332	7.09627	6.84588	7.08794	6.61917	6.76957	6.71387	7.16529	7.06367	6.71842	6.56739	6.72014	7.00646	6.86524	7.06367	6.9414	6.89715	6.39834	6.99994	7.18571	6.83941	7.12108	6.93802	7.18147	6.8912	6.98703	7.15992	6.81217	6.45556	6.39177	7.06059	6.83089	6.7244	7.02565	7.0116	6.93802	6.83324	6.84178	6.9874	7.03045	6.36685	7.38263	6.986	7.19804	6.39834	6.87856	7.48336	7.12214	7.07924
NFX1	7.74013	8.089	7.65678	7.91853	7.76842	8.20263	7.50104	7.81846	7.57207	7.86066	7.71598	7.82117	7.61995	7.97359	7.62818	7.91523	7.73544	8.03381	7.66396	7.65299	7.48024	7.80075	7.77948	7.82731	7.51129	7.66273	7.89399	7.42675	7.87358	7.87403	7.73763	7.75667	8.24757	7.7859	7.76535	7.90989	7.78857	7.65545	7.75355	7.76581	7.51439	7.78244	7.67984	7.94697	7.92274	7.63729	8.12532	7.74316	7.57245
NFXL1	6.25631	5.90422	6.25347	6.36651	6.17809	6.22877	6.1928	6.28395	6.3717	5.99501	6.39507	6.05561	6.4956	6.22205	6.1752	6.25347	6.67334	6.5389	5.87879	5.99977	6.52305	6.22142	6.30039	6.33538	6.33091	6.34078	6.29751	6.14824	6.835	6.29179	6.21268	6.39115	6.31343	6.2142	6.55326	6.13861	6.19684	6.25697	6.30434	5.7941	5.98566	6.06375	6.27124	6.45784	7.16456	6.21147	6.32031	6.20374	6.44723
NFYA	6.99186	6.78794	6.95054	7.06191	7.29208	6.8063	6.60043	6.85677	7.43939	6.6687	7.32017	7.56515	6.95968	6.74054	7.12502	7.32459	7.21105	7.05642	6.73165	6.84588	7.08997	6.69257	6.88167	6.43264	6.5825	6.74054	6.91369	6.89682	6.95695	7.00819	6.84521	6.80984	7.21507	7.27775	6.99434	6.93388	7.34995	7.15707	6.78392	6.67175	7.27442	6.97771	6.94526	6.95358	8.07928	7.24657	6.91341	7.14851	6.32949
NFYB	5.84267	6.0572	6.2142	6.318	5.63462	5.75893	6.30736	5.91798	5.70819	6.17969	5.9254	5.99253	6.12744	6.06925	6.2406	5.69989	5.58996	6.318	6.02663	5.57758	6.25571	5.89898	5.93555	6.27251	5.91021	6.54622	6.2099	6.67003	5.67781	5.66343	6.02601	5.68193	5.37739	5.93842	6.48863	6.06404	6.24499	5.76528	6.09539	6.26777	5.47708	5.75831	5.98501	6.35264	6.32965	6.24026	6.18798	5.83211	6.47801
NFYC	8.88625	8.21054	8.39735	8.6502	8.38406	8.54562	8.44787	8.88005	8.33789	8.62748	8.70059	8.44286	8.59964	8.71923	8.72001	8.7761	8.61746	8.2971	8.63532	8.98978	8.65321	8.52424	8.78333	8.53014	8.59467	8.56831	8.46915	8.37921	8.12114	8.33676	8.10747	8.41175	8.24359	8.82748	8.34089	8.58407	8.47756	8.46386	9.11808	8.80217	8.59821	8.48283	8.69535	8.93517	8.32881	8.9935	8.69535	8.66658	8.31972
NFYCP2	3.70455	3.493	3.56221	3.32116	4.04806	3.56156	3.60856	3.54484	4.09995	3.64043	3.48367	3.47499	3.63655	4.07487	3.32928	3.46368	3.50372	3.58601	3.54013	3.57564	3.56156	3.93374	3.67197	3.41246	3.53138	3.66443	3.83665	3.65346	3.79908	3.77854	3.51213	3.59715	3.39271	3.79718	3.59268	3.40961	4.14155	3.6829	3.70775	3.72601	3.33911	3.60664	3.56507	3.75392	3.89665	3.80206	3.66086	3.75392	3.58191
NGB	4.57615	4.35447	4.29964	4.21689	4.34737	4.29964	4.10189	4.362	4.26245	4.47346	4.37741	4.34053	4.27588	4.45051	4.46565	4.2597	4.43948	4.53328	4.48801	4.25905	4.38271	4.42587	4.46188	4.47378	4.55629	4.59677	4.46375	4.31907	4.3107	4.43134	4.35025	4.57971	4.56719	4.14374	4.31397	4.30408	4.27018	4.45533	4.61485	4.18728	4.42819	4.09775	4.31002	4.36663	4.31104	4.62406	4.18665	4.44985	4.31035
NGDN	6.74196	7.04851	6.67741	6.98284	6.87279	6.88267	6.6687	6.98009	6.40267	6.74557	6.72652	6.62218	6.41639	6.70648	6.3688	6.75241	6.52849	7.04913	6.49262	6.67564	6.61267	6.68957	6.42646	6.92499	6.92698	6.81968	6.63918	6.48595	7.03084	6.85943	6.74557	6.77203	7.03838	6.74905	6.5942	6.76761	6.57135	6.69023	6.75169	7.10049	6.54188	6.42282	6.49463	7.17446	7.45024	6.50144	6.9067	6.8367	7.03007
NGEF	4.72122	4.48472	4.32348	4.3238	4.35635	4.52536	4.35152	4.33509	4.58008	4.31458	4.41408	4.49435	4.35971	4.45765	4.33607	4.32221	4.2765	4.29964	4.19094	4.67535	4.49917	4.3124	4.32799	4.22637	4.4663	4.42123	4.61351	4.25148	4.39497	4.39753	4.53554	4.39368	4.31208	4.53362	4.32411	4.31208	4.27081	4.17893	4.337	4.17864	4.17326	4.14561	4.55727	4.34465	4.30026	4.33377	4.42688	4.20232	4.38471
NGF	6.02926	5.85444	6.10453	6.00318	6.19404	5.94916	5.92763	6.20494	6.31636	6.03825	6.09017	6.05501	5.7298	5.84139	5.68256	5.97903	6.15002	5.96958	5.97022	6.01327	6.36169	5.7941	6.15347	6.05501	5.88347	5.60488	5.67376	5.58141	5.75831	5.79129	5.95397	5.96482	6.66098	5.93713	6.10607	6.08027	6.11158	6.45621	5.62982	6.16506	6.14944	5.8806	6.72404	5.91209	5.67464	6.33858	6.22175	5.7389	5.56092
NGFR	5.5253	6.45916	5.17863	6.00544	5.68917	5.81484	6.5611	5.98533	6.45163	5.98817	6.25286	6.80232	4.99078	5.57302	6.05345	6.46197	6.22779	5.8668	5.8856	5.36865	6.15938	5.41686	5.53623	5.07669	6.13302	5.35845	6.10977	6.19867	6.45024	6.10453	5.46235	6.00448	5.88775	5.51307	6.40234	5.63204	5.96896	5.97333	5.28376	5.96482	6.41706	6.21553	6.94691	5.18815	5.45055	5.57729	5.46142	5.9321	4.95357
NGLY1	7.44015	7.33576	7.57406	7.05017	7.67619	7.0834	7.04739	7.15919	7.34111	7.00992	7.36479	7.38153	7.19478	7.07261	7.03838	7.11716	7.35987	7.50454	6.92125	7.054	7.47707	6.94277	7.04571	7.05708	7.332	7.29097	7.39207	7.49119	7.67197	7.54127	7.51167	7.80161	7.7164	6.82987	7.13295	7.53032	7.14708	7.33089	7.02124	7.30322	7.38492	7.12863	7.20238	6.92906	7.63769	7.39704	7.0116	7.24469	7.42827
NGRN	6.62218	6.60625	6.80063	6.85441	6.84145	6.7942	6.72788	6.78363	6.57504	6.93904	7.08794	7.13508	6.91987	6.7426	6.97834	6.79035	6.47308	6.64525	7.22155	6.662	6.86077	6.81828	6.88035	7.08437	6.75736	6.94659	6.78757	6.66231	6.37618	6.64323	6.78895	6.54426	6.57338	6.84352	6.97243	6.8891	6.74359	6.92463	6.72308	6.8588	6.48094	6.91179	7.01425	6.85943	7.02022	6.9318	6.83808	6.57039	6.69289
NHEJ1	6.26364	5.7662	5.9749	6.16658	6.53856	5.80977	5.63334	6.12591	5.70789	6.12283	5.9021	6.29944	5.98936	5.85154	6.05784	5.60142	5.85121	6.11472	6.01959	5.93459	6.01067	5.74739	6.21613	5.85731	6.0746	6.06002	5.87305	6.05687	6.32477	6.0665	5.50028	6.06222	5.97586	5.73743	6.12037	5.87973	5.7959	6.06404	6.30235	6.43068	5.68794	5.89151	6.15221	6.07841	6.42679	6.12503	5.89552	5.62791	6.05501
NHLH1	3.85576	4.09291	4.20359	3.95068	3.84565	3.69117	3.85224	4.09644	3.77792	3.54013	3.76983	3.78337	3.64621	3.86991	3.79736	3.90333	4.05063	3.88623	3.77663	3.84596	3.7106	3.69534	3.88469	3.81355	3.54899	3.79348	4.01405	3.69906	3.8357	3.68642	3.87565	3.83256	3.86764	3.85639	3.56811	3.70775	3.63204	3.607	3.79814	3.70421	3.83101	3.65758	3.73726	3.76439	3.86248	3.71315	3.95453	3.59076	3.77405
NHLH2	2.59006	2.80952	2.70382	2.65617	2.59197	2.65562	2.70673	2.89712	2.53436	2.77958	2.61175	2.77919	2.79007	2.53862	2.7133	2.63442	2.66932	2.69529	2.70081	2.57925	2.70949	2.58688	2.57251	2.70625	2.72571	2.68715	2.63334	2.5298	2.58316	2.73782	2.68355	2.76396	3.13463	2.64045	2.50133	2.77958	2.87656	2.63882	2.51685	2.67618	2.70721	2.89782	2.81564	2.63549	2.85254	2.73602	2.56738	2.64268	2.66366
NHLRC1	4.58271	4.81037	4.84064	4.94274	4.74948	4.48732	4.84448	4.83748	4.55924	4.57191	4.89689	4.7518	4.65786	4.7223	4.54173	4.73259	4.84506	4.9363	4.60895	4.50316	4.69333	4.44697	4.84506	4.8084	4.36138	4.64016	4.57159	4.77679	4.93203	4.41995	4.50839	4.41995	4.40353	4.93985	4.58334	4.46953	4.6059	4.89789	4.4663	4.96585	4.37514	4.54626	4.78927	4.98147	4.94922	4.57877	4.64153	4.31002	5.11914
NHLRC2	9.62888	9.67358	9.56091	9.58853	9.50845	9.84306	9.5948	9.44553	9.49844	9.16203	9.28091	9.2108	9.42391	9.64939	9.54407	9.36681	9.55477	8.93692	9.2961	9.44702	9.74951	9.77628	9.36555	9.53363	9.55945	9.66681	9.73754	9.402	8.79269	9.12327	9.27961	9.50845	8.35632	9.59902	9.27036	9.55945	9.2526	9.35221	9.32578	9.29486	8.71541	9.39809	9.31331	9.47119	8.58679	9.51738	9.45802	9.74287	9.06106
NHLRC3	5.87374	5.72341	6.11102	6.17304	5.68674	5.92824	5.85886	5.55695	5.66284	6.1454	5.83617	5.80298	6.22269	6.08643	5.69959	6.07589	6.0097	6.05907	5.79883	5.9749	6.27754	6.37845	5.9349	6.0244	5.92853	6.33918	5.64571	6.10487	5.95363	5.45055	5.41082	5.50341	5.04581	6.11036	5.74367	5.90517	5.84803	5.41529	6.16878	5.72124	5.80977	6.28752	5.77292	5.89745	5.95706	5.4204	5.72538	5.8825	5.93779
NHLRC4	5.03226	4.85141	4.61899	4.87949	4.83451	5.1766	4.61351	4.83999	4.81456	4.66978	4.76777	5.11028	4.92169	4.47667	4.70413	4.821	5.1627	4.76979	4.89115	5.02399	4.81942	4.67042	4.95898	4.43653	4.93235	4.6778	5.15712	4.86044	4.85569	5.02151	4.87393	4.73851	4.92757	5.02725	4.8722	4.83155	4.56684	4.42374	4.65431	4.43291	4.40875	4.72822	4.3152	4.72363	4.71632	4.85765	4.98603	4.68046	4.22902
NHP2	6.17217	6.52541	6.1581	6.29309	6.30434	5.91707	6.4429	6.35817	6.14046	6.52442	6.28493	5.86992	5.93459	6.06034	6.35879	6.03271	6.15315	6.60761	6.15872	5.91742	6.39242	6.12195	6.11757	6.13365	6.12006	5.80011	6.21553	6.57574	6.12744	5.92763	6.08152	6.25541	6.32932	6.06092	6.26616	5.94116	6.05311	6.47047	6.02861	6.4633	6.49227	6.26707	6.36685	6.40851	6.662	6.15221	6.32539	6.13045	6.42051
NHS	4.48929	4.55501	4.68674	4.74308	4.57907	4.76025	4.79671	4.87325	5.29066	4.78534	4.92757	4.51229	4.81588	4.71147	4.29487	4.69622	4.3149	4.67042	4.54554	4.88176	4.48766	4.60959	4.68769	4.69032	4.83778	4.80652	4.33014	4.58136	4.4776	4.76385	4.6465	4.49084	5.03685	4.49688	4.68801	4.51423	5.16334	4.58087	4.60063	4.82684	4.78239	5.1133	4.94698	4.6003	4.5739	4.52965	4.35805	4.46345	4.81196
NHSL1	7.41993	7.19092	7.58943	7.24284	7.2891	7.06092	7.2519	7.71957	7.27997	7.52034	7.48024	7.3484	7.75494	7.44202	7.2053	7.84938	8.12739	6.95462	7.91475	8.11571	6.94954	7.98759	7.65045	7.91762	7.45184	7.71957	7.50301	7.19407	6.66934	7.26266	7.22559	7.309	6.35649	7.62978	7.51439	7.64063	7.19407	7.93546	7.70461	7.57123	7.60361	8.6427	7.75227	7.77285	6.61489	7.62159	7.66018	7.55392	7.27442
NHSL2	5.04346	4.89689	4.96165	4.82484	5.00249	5.22935	5.4204	4.98282	5.02913	5.28305	5.20737	5.29318	5.07543	5.16593	4.79893	5.02184	5.07669	5.24378	5.46082	4.99819	4.68506	4.92943	5.1346	4.71019	4.83253	5.25689	5.08302	5.17828	5.41053	5.71663	4.94824	5.20446	5.37153	4.8686	5.09311	5.16302	5.43795	5.3043	4.79576	4.87686	5.14668	5.27215	4.96352	5.27648	5.12451	4.94241	5.05874	4.9645	4.94402
NIBAN1	10.003	10.107	9.70486	9.77424	9.10645	10.1751	9.58039	10.2807	9.65095	9.76056	10.6437	9.8228	9.77979	10.2538	9.927	10.519	10.0154	9.4319	10.2746	10.0307	9.76223	10.4264	10.0719	10.1592	10.1198	9.81722	10.1776	10.0994	9.79249	9.82675	9.57866	10.2485	10.0543	10.3419	10.0398	9.70638	10.1676	9.73213	9.86309	9.86504	9.7014	10.2899	10.2626	9.86504	10.2626	9.79622	9.67358	9.95051	10.0837
NIBAN2	5.82232	6.47801	6.64225	6.56216	6.75837	6.34302	6.72308	6.46691	6.57844	6.62115	6.95634	7.03359	6.18065	6.65801	6.69997	6.33488	6.34754	6.91678	6.17648	6.16477	6.55	6.09509	6.59978	6.4144	6.51849	6.04774	6.5651	6.88736	6.98183	6.64912	6.61427	6.71453	7.13295	6.35293	6.75408	6.32735	7.03977	6.36201	6.24499	6.60592	7.14708	6.59117	6.87722	6.63248	6.93459	6.81252	6.33214	6.56609	6.67878
NIBAN3	3.68578	3.19338	3.81959	3.29024	3.42332	3.45051	3.64362	3.50082	3.40995	3.00492	3.43825	3.74471	3.51629	3.62559	3.56415	3.56156	3.58065	3.23297	3.79753	3.40961	3.35991	3.29383	3.16099	3.23513	3.43375	3.47276	3.40004	3.52719	3.44264	3.34576	3.48685	3.37104	3.18374	3.65534	3.65855	3.78247	3.17777	3.42751	3.70129	3.46864	3.32087	3.71782	3.48013	3.51977	3.24832	3.74914	3.55999	3.31346	2.98244
NID1	9.15684	8.98598	9.02501	9.58211	8.81588	9.17537	10.0154	9.31082	9.28587	9.57572	9.64599	9.85723	9.23277	9.5145	9.53519	9.23868	9.927	8.88706	8.56765	9.2998	9.46985	9.22723	8.90201	8.76172	9.68842	9.08483	8.87921	9.03786	9.18298	10.0968	9.53964	9.27601	8.6502	9.14723	9.69978	9.41181	9.76908	9.39131	9.17973	9.56246	9.87134	8.48481	9.42391	9.34329	9.47418	9.49844	9.11194	9.63221	9.50276
NID2	7.90186	7.39021	7.74181	7.95177	8.00536	7.38042	7.33276	7.5773	7.72678	7.67447	8.0198	7.62318	7.84847	7.94142	7.83188	7.90609	8.70456	7.90001	7.52151	8.13376	7.74267	8.17431	7.61995	7.46008	7.5585	7.63851	8.1644	7.96573	7.58218	8.10592	8.32641	8.18375	6.80033	7.96675	8.50343	8.06653	7.72852	7.98615	7.70901	7.74661	8.53014	7.65172	7.8903	7.38712	6.5105	7.85573	7.61465	7.84352	8.03829
NIF3L1	6.12981	5.66618	6.01839	5.79718	6.01327	5.49229	6.24721	5.74898	5.6071	6.00635	5.97085	5.68223	5.84452	5.71408	5.69299	5.471	5.68193	6.07526	5.46719	5.89089	5.71408	5.97426	5.95459	5.8579	5.65745	6.11189	5.94313	5.91242	6.09881	5.86175	6.28078	6.14698	5.2499	5.91209	5.90648	6.04082	5.74141	5.8576	5.59945	6.11944	5.25936	5.75458	5.54952	6.21359	5.45272	6.10546	5.91834	6.19621	6.39277
NIFK	7.43595	7.6351	7.20132	7.49078	7.57599	7.34799	7.79681	7.33089	7.47407	7.35725	7.55111	7.68442	7.03394	7.45386	7.18919	7.69413	7.28112	8.28548	6.9808	7.23771	7.59026	7.36363	7.29982	6.90636	7.4105	7.82517	7.37436	7.78333	8.60519	7.87767	7.72931	7.76005	8.63094	7.26485	7.59869	7.1218	7.44202	7.37517	7.46983	7.50603	8.23964	7.31601	7.02868	7.29612	9.4061	7.11971	7.2704	7.7583	7.94372
NIM1K	3.53624	3.68106	3.8612	3.65921	3.45692	3.634	3.61725	3.65567	3.8225	3.6433	3.84344	3.47816	3.60508	3.58882	3.58601	3.56382	3.39524	3.39711	3.46133	3.68262	3.61987	3.28447	3.68612	3.57564	3.74347	3.53478	3.3375	3.53421	3.66736	3.59425	3.28802	3.49911	3.50568	3.54676	3.68415	3.74164	3.92019	3.44234	3.74775	3.43638	3.53722	3.44234	3.63048	3.87765	3.66894	3.36283	3.64396	3.56474	3.52655
NIN	6.89966	6.67599	7.04537	6.92262	7.08062	7.01025	6.8063	6.63816	6.54861	7.05986	6.86524	6.43132	7.59026	7.16679	6.93904	6.9891	7.1748	7.00165	7.32314	6.91311	6.88433	7.14851	6.86897	7.0116	6.97667	7.17873	7.25225	7.05948	6.92906	6.6956	7.10833	6.77736	6.83538	7.29425	7.00751	7.19407	7.04739	7.01533	7.06367	7.10305	6.92196	6.98252	7.1294	7.39626	6.70615	6.8622	6.95898	7.21003	6.79175
NINJ1	7.60734	6.90568	7.54567	7.33421	7.70328	6.52541	7.19692	7.12294	6.91111	7.3186	7.34493	7.74786	7.23428	7.27407	7.93546	6.98009	7.3068	7.15202	7.68322	7.32678	7.27442	6.95161	7.31374	7.19337	7.36252	7.28146	7.42029	7.3917	6.80167	7.12977	7.35687	7.11936	6.62684	7.39096	6.99542	7.20459	7.18077	7.61589	7.46199	7.62818	7.36252	7.17549	6.89479	7.00885	6.52849	7.93211	6.91212	7.03045	7.6439
NINJ2	5.57302	5.80703	5.78013	5.70945	5.64508	5.84267	5.42792	5.82706	6.07841	6.05561	5.94503	5.70351	5.54504	5.63549	5.66842	5.54226	5.67163	5.60581	5.81983	5.80392	5.5616	5.58208	5.80609	5.80763	5.96763	5.38266	5.5479	5.5479	5.41208	6.04622	5.84614	5.91926	5.70848	5.63016	5.99556	5.45881	5.74611	6.00287	5.30237	5.90454	5.69828	5.86708	5.42537	5.37806	5.4965	6.04115	5.84551	5.70287	5.82299
NINJ2-AS1	6.31769	5.87055	5.61629	6.05561	5.14044	5.40279	5.5881	6.22395	6.21896	6.31702	5.37479	6.17933	5.96357	5.1133	5.77421	5.42072	6.4449	5.40991	5.91176	5.64939	6.0443	6.09912	6.36395	5.85091	6.36425	6.14324	5.29195	5.40532	4.95357	5.18748	4.98909	5.49932	4.84601	6.16908	5.471	5.73712	5.18654	5.68637	6.02471	5.36207	6.13395	5.32969	5.47487	6.01036	5.76784	5.40499	6.4255	4.32443	5.05874
NINL	5.80298	5.21949	5.37872	4.51298	4.84823	5.20125	5.0742	5.83551	5.42568	4.90626	4.84253	5.43021	5.49038	5.06041	5.70879	5.28607	5.62376	4.87949	5.34089	5.75612	5.26605	5.68575	5.50533	5.23938	5.70819	5.66031	5.50501	5.02278	4.83807	4.82853	5.8368	5.09378	4.89019	5.39893	5.29066	5.21066	4.96063	5.43217	4.82353	5.82367	5.07135	5.25936	5.46624	5.94402	4.90947	6.1581	4.74852	5.33697	5.26075
NIP7	7.46861	7.50852	7.13919	7.42675	7.43829	7.18012	7.82826	6.98352	7.15054	7.43517	7.33969	7.40786	6.84384	7.00165	6.9808	7.30322	6.53258	7.76535	7.07638	6.86355	7.2053	7.00268	7.02565	6.85914	6.90179	6.75204	7.37366	7.39827	8.12062	7.57861	7.12649	7.47137	8.15784	6.98252	7.27299	7.22492	7.09848	6.87245	7.31941	7.51673	7.73247	7.3054	6.91212	7.10413	8.27836	7.61263	6.76203	7.24248	7.42789
NIPA1	5.5676	5.00086	5.3207	4.98013	5.6756	5.40571	5.17525	4.80326	4.83716	5.13263	5.59598	5.70226	5.24728	5.06102	5.20413	5.18987	5.39577	5.65713	4.8084	4.58804	5.46435	5.07299	5.22506	4.98569	5.00219	4.98943	5.29606	5.42824	5.97995	5.55467	4.99852	5.68886	5.33365	5.04612	5.63235	5.38957	5.41752	5.26994	5.12203	5.98756	4.88376	5.00543	5.04932	5.39219	5.71503	5.74109	4.90782	5.28442	5.05907
NIPA2	7.11936	7.41654	7.60121	6.82476	7.50176	6.90071	7.2395	6.87417	6.98423	7.46086	7.28587	7.36214	7.05882	6.81355	6.72376	7.03426	7.16893	7.63806	7.29385	6.9874	7.03905	6.98045	7.18468	7.46238	6.95294	6.37938	7.19546	7.21003	7.66868	7.56515	7.11971	7.59348	7.83579	6.88102	7.15668	7.44939	7.03426	7.13746	7.23203	7.95415	6.65867	7.19407	6.85816	7.26485	7.90186	7.35533	7.67326	7.41583	7.27076
NIPAL1	4.66109	3.8567	4.11284	4.47024	4.48346	4.50018	3.89541	4.58303	3.95769	4.10641	4.40453	4.30026	4.29333	4.31621	4.04385	4.10772	4.68996	4.32252	4.17954	4.0971	4.25353	4.15008	4.1685	4.1688	4.29742	4.13777	4.31682	4.05851	4.41705	4.25353	4.03094	4.55987	4.98013	4.22671	4.26123	4.06858	4.47414	4.61418	4.14187	4.01371	4.54367	4.33797	4.67141	4.17007	4.24088	4.08663	4.45798	3.98335	4.52336
NIPAL2	7.70686	7.74835	7.71725	7.80373	7.68278	7.69028	7.89489	7.49157	7.79195	7.60482	7.46861	7.61543	7.81226	7.46861	7.60525	7.47746	7.92695	7.48336	7.5472	8.04296	7.66906	7.92934	7.5077	8.02032	7.66602	7.97546	7.58342	7.9405	7.75917	7.70284	7.62711	7.94649	7.53624	7.55965	7.29208	8.01674	7.11971	7.98865	7.58578	8.18375	7.11829	7.65975	7.57817	7.71813	7.34724	7.62732	7.70284	8.01728	8.17649
NIPAL3	6.45094	6.12195	6.6714	6.29624	6.25411	6.0671	5.9071	6.47509	5.78272	6.61755	6.54622	6.61951	6.58952	6.50584	6.68957	6.61917	6.4157	6.41672	6.60824	6.60792	6.77836	6.50848	6.62416	6.885	6.85747	6.85508	6.47473	6.95494	5.9613	5.58554	6.34551	6.25096	5.60961	6.45556	6.37682	6.52442	6.18225	6.82003	6.89545	6.36298	5.86368	6.10299	6.81428	6.63954	5.66974	6.69391	6.85304	6.24597	6.38136
NIPAL4	4.17481	4.17864	4.25839	3.83196	3.78435	3.88973	4.19682	4.24212	4.3124	4.32125	4.06824	4.14919	3.93845	4.04349	4.12063	4.05031	4.13429	4.48732	4.26896	4.13213	4.10128	4.07235	4.32506	4.23607	4.08371	4.21249	4.09613	3.90428	4.01371	4.37927	4.41995	3.91692	4.54554	4.00992	4.06045	3.93407	4.26958	4.21283	4.26565	4.12886	4.10738	4.26465	4.15368	4.13649	4.02462	4.01057	4.05499	3.79533	3.90814
NIPBL	7.9345	7.96873	7.7583	7.75917	7.93873	8.30508	7.98715	7.86937	8.02393	8.12157	7.97408	7.8571	7.93735	8.0274	7.88601	8.04823	8.08079	7.91715	7.77456	7.85933	7.89906	7.92654	7.80029	7.96479	7.92884	8.10963	8.04189	7.87358	7.86794	7.88935	7.93165	7.95273	7.96778	7.97888	8.00793	7.88091	8.24071	8.06814	7.85304	7.7393	7.92143	7.86658	8.09056	8.13536	7.93735	8.11902	7.97686	7.91088	7.69454
NIPSNAP1	6.66801	6.10761	6.52012	6.9304	5.91458	6.31343	6.10696	7.33049	6.07396	7.04082	6.56146	6.40885	6.62151	6.62349	6.94175	7.00165	7.10868	6.6202	6.69318	7.1748	7.07996	6.89445	6.52954	6.84723	7.01192	6.773	6.98703	7.322	6.02213	6.10487	6.94954	6.36169	5.51205	6.95931	6.96825	6.43988	6.83464	6.68727	7.58498	7.00026	6.64385	6.5333	7.1118	6.78828	6.14571	6.81621	6.30007	6.84492	7.07538
NIPSNAP2	10.7915	10.9697	11.046	10.8983	10.8353	10.9759	10.4433	10.6729	10.9282	10.6649	10.5082	10.6649	10.9458	10.9402	10.6812	10.7726	11.0143	10.2224	11.0085	10.9155	10.8666	10.8666	10.8983	11.1373	10.8722	10.7015	10.7496	10.4673	9.96963	10.5012	10.8204	10.7592	10.3839	11.074	10.6329	10.5867	10.5226	10.904	10.6852	10.5947	10.0942	10.9155	10.5867	11.0209	10.0968	11.0806	10.8934	10.8885	10.6689
NIPSNAP3A	6.42149	6.48758	6.64323	6.14792	6.13826	6.5045	6.49758	6.36169	6.32752	6.12713	6.43889	6.17094	6.39637	5.94663	6.17488	6.65445	6.87856	6.55326	6.12564	6.3993	6.70137	6.62218	6.76624	6.05784	6.71649	6.09945	6.56543	7.11464	6.39637	6.26273	6.71421	6.85063	6.38726	6.51551	6.44353	6.60318	6.17248	7.1549	6.42679	6.52373	6.03643	6.96957	6.43006	6.48062	6.35971	6.45227	6.60922	7.04155	6.94073
NIPSNAP3B	6.64912	6.97871	7.03291	7.25677	6.50649	6.5694	6.19594	6.68527	6.92196	6.30921	6.60922	5.95234	6.87657	6.29277	6.46427	6.63316	7.41203	6.1122	7.03634	6.97394	6.80667	7.48067	6.85271	6.63918	7.06298	6.76203	7.07638	6.78227	5.88347	6.45687	7.25711	7.03905	6.778	6.61128	6.41835	7.4275	6.58445	6.22455	6.96856	6.69726	5.94756	7.61712	6.85914	6.95634	6.59719	6.81391	6.88467	7.45541	6.96113
NISCH	6.58542	6.88806	6.63985	6.90973	6.93631	7.12577	6.86256	7.13746	7.04339	6.45094	6.99434	7.0264	7.10375	7.04571	7.22672	6.9502	7.19878	6.57941	6.677	6.92022	6.82209	6.92664	6.6613	6.45556	6.89715	7.13015	6.83222	6.73165	6.39576	6.72652	6.73099	6.60824	6.3141	7.0277	7.05986	6.40649	7.20312	6.97701	6.74557	6.62385	7.10083	6.88167	6.87417	6.75675	6.83464	7.17584	6.54426	6.84424	6.43954
NIT1	6.02663	5.93146	6.06495	6.27283	6.16359	6.35325	6.19085	6.51414	6.13768	6.41273	6.23832	6.38628	6.19931	6.40267	6.12473	6.35581	5.76847	6.15718	6.49891	6.36489	6.16095	6.11568	6.45263	6.02241	6.17061	6.31967	6.44925	6.51349	6.06122	6.00042	6.38136	6.30532	6.22016	6.28231	6.17872	6.34302	6.41116	6.27754	6.53621	6.35293	6.34886	6.18383	6.69627	5.9238	6.13076	6.05091	6.30988	6.06681	6.27754
NIT2	9.32099	9.29725	9.64766	9.36804	8.75785	9.36285	9.20616	9.24798	9.19641	8.97954	9.39934	9.34837	9.69809	9.24688	9.40891	9.31206	9.25746	9.04355	9.42391	9.43046	9.53363	9.52904	9.35739	9.67358	9.37319	9.71186	9.52163	9.31082	8.76091	8.96392	9.28715	9.4061	9.02398	9.48692	9.0827	9.21785	8.99727	9.34968	9.67191	9.30703	9.13687	9.32348	9.54407	9.48983	8.87671	9.33798	9.02112	9.70992	9.81152
NKAIN1	4.66944	4.62673	4.6003	4.63954	4.6439	4.73036	4.53554	4.5113	4.56336	4.80972	4.46438	4.5247	4.7038	4.40453	4.74243	4.92943	4.35707	4.46691	4.81102	4.59464	4.76777	4.6663	4.83286	4.6992	4.30751	4.64845	4.81037	4.62771	4.6637	4.75901	4.67208	4.98407	4.73068	4.73495	4.49345	4.6837	4.5807	4.52001	4.74469	4.48732	4.86079	4.39337	4.53619	4.52965	4.5543	4.65621	4.80293	4.80422	4.62336
NKAIN2	3.21263	4.00403	3.32375	3.63625	3.12797	3.97887	4.47729	3.51371	3.97725	3.48013	3.91725	3.69084	3.79688	3.10933	3.80872	3.60793	3.19439	4.19646	3.58224	3.24186	4.41442	3.6289	3.66954	3.9137	3.89407	3.78018	3.69563	3.62661	3.69117	3.42751	3.99118	4.15109	3.38559	3.63592	3.51342	3.65251	3.46864	3.53509	4.62336	3.28637	3.53913	3.57319	3.95227	4.03569	3.77114	3.93115	3.47398	3.55842	3.60636
NKAIN3	3.60825	3.7052	3.48113	3.83958	3.93815	3.9921	4.16209	4.06693	4.02783	3.78527	3.77499	3.82372	3.66475	3.95866	3.64076	3.37793	3.76983	3.63913	3.52104	3.85543	3.97025	3.91075	3.75202	3.9021	3.94548	3.65251	3.55493	3.22917	3.70036	3.2107	3.54644	3.90428	3.17744	3.532	3.84629	3.84929	3.5829	3.91921	3.69212	4.10423	3.74226	3.80777	3.59454	3.53478	3.78966	3.76919	3.73271	3.89829	3.2256
NKAIN4	3.64233	3.69181	3.53567	3.70067	3.69534	3.47431	3.5569	3.3821	3.335	3.74011	3.64719	3.45461	3.3729	3.56032	4.00763	3.50438	3.67826	3.53294	3.74471	3.80302	3.7469	3.67103	3.44857	3.64592	3.3694	3.48748	3.56877	4.0118	3.62727	3.50538	3.54013	3.36404	3.60763	3.74758	3.66475	3.45368	3.65377	3.61382	3.64592	3.78118	3.6289	3.47589	3.81581	3.45529	3.61149	3.43889	3.63691	3.79284	3.3422
NKAP	5.91458	5.97085	6.11661	6.22362	5.8806	6.06957	6.07648	6.17367	5.46684	5.65159	5.68133	6.00816	6.09695	5.8064	5.76654	5.77886	5.81451	5.8993	5.80824	5.90547	5.66343	6.12503	5.80889	6.00351	5.8525	6.33602	6.22779	5.98601	5.95267	5.63173	6.17248	5.99408	5.73803	6.05815	5.83584	5.51146	5.80046	5.72066	6.15509	5.95301	5.80203	5.93522	5.67622	6.0136	5.74016	5.77262	5.73423	5.63173	6.08833
NKAPD1	6.23103	6.61554	5.91425	6.45094	5.78501	6.58044	6.44353	6.24658	6.28526	6.27659	6.25952	6.08711	6.16658	6.17457	6.04274	6.12812	6.27627	6.5346	5.88501	6.03302	6.60555	6.16295	6.30565	6.28459	6.01839	6.58646	6.14972	5.99818	6.63853	6.25511	6.21359	6.30921	6.61458	6.12912	6.16781	5.97903	6.39637	6.38696	6.15477	6.24938	6.18001	6.31278	6.05218	6.17033	6.39208	6.08182	6.24969	6.11256	6.53223
NKAPL	5.65365	5.22746	4.91873	5.35918	4.6837	4.34085	5.03978	4.90817	4.84792	4.44209	4.28269	4.59527	4.83286	5.00543	4.3149	4.82256	4.79609	5.67591	5.03293	4.55793	4.90597	4.91511	4.6177	4.86375	5.41082	4.91306	4.32981	4.96227	4.63526	5.25057	4.61519	4.94341	5.01374	4.70087	4.26896	4.80326	4.97155	4.8934	5.1083	4.66754	4.80422	4.33635	4.61087	5.36044	5.83922	4.89719	5.246	4.76385	4.75477
NKAPP1	5.21492	5.11299	5.10994	5.29381	5.31673	5.15939	4.64621	4.89856	4.73433	5.23646	5.19017	5.01035	5.30949	5.03552	5.32679	5.00744	5.58272	4.71865	4.95679	5.16723	5.02184	5.52174	5.24095	5.01337	5.13362	5.46303	4.41866	4.60228	4.66075	4.67879	4.75747	5.06702	4.36794	5.41912	5.25553	4.92334	5.17272	5.58044	5.34517	5.08061	4.6663	5.33333	5.00579	5.90806	4.42495	5.541	5.1133	5.11623	4.80422
NKD1	4.59869	4.50936	4.55793	4.28029	4.60421	4.92928	5.83768	4.45957	4.51328	4.55599	4.62439	5.14858	4.40546	4.75477	4.42092	4.98603	4.51518	4.15916	4.49528	4.69587	4.68612	4.75517	4.56399	4.57124	4.49276	4.33377	4.74657	4.50875	4.65236	4.95391	4.5739	4.43583	4.45829	4.58365	4.274	4.3818	4.63268	4.34211	4.18019	4.24057	4.64978	4.52001	4.43753	4.41149	4.31551	4.52401	4.2668	4.58174	4.70447
NKD2	4.87286	5.1083	4.63557	4.94758	5.29226	5.06362	4.64683	4.76606	5.34448	4.77526	4.76909	4.98469	5.00153	4.95218	5.16042	5.39864	5.08499	4.78593	5.26958	4.91144	4.56081	4.72494	5.12613	4.64355	4.80388	4.41344	5.46337	4.86246	5.07576	5.0388	5.28775	4.76777	5.24067	5.13596	5.19473	5.14538	4.95707	4.83322	4.88861	4.9363	4.89243	5.10191	5.2821	4.89243	5.46337	5.19313	4.66786	5.00543	4.66754
NKG7	5.13662	4.97186	4.70051	4.45726	5.05874	5.07037	4.84538	5.00846	5.08858	4.94402	5.41082	4.87881	5.17105	5.0388	5.03489	5.32618	5.34741	4.9921	5.09378	5.30687	4.96752	5.27787	5.10899	4.89213	5.06563	5.20737	5.62471	5.35557	5.28671	5.89586	5.31936	4.90752	5.92633	5.16106	5.14538	4.94633	4.91648	4.51229	5.03745	4.68542	5.29834	5.20899	5.14013	5.18622	5.74141	5.32295	4.88861	5.23938	5.2287
NKIRAS1	6.87279	6.59018	6.96725	6.74728	6.9084	6.60592	6.64291	6.57672	6.06832	6.58952	6.37361	6.3778	6.72048	6.44091	6.57876	6.4383	6.35387	6.56351	6.49499	6.8132	6.87279	6.8738	6.42586	6.91646	6.55563	6.87589	6.61525	6.7155	6.28169	6.55394	6.79968	6.6354	5.63798	6.64259	6.41803	6.68594	6.40429	6.24844	6.68251	6.9808	5.95675	6.67776	6.23427	6.87622	6.29564	6.49891	6.63079	6.62416	6.62551
NKIRAS2	8.03679	7.84529	8.35451	8.15677	8.12011	8.22016	7.89532	8.17431	8.07473	8.40363	8.29652	8.51173	8.44286	8.192	8.25793	8.28253	8.39791	7.844	8.43907	8.34659	8.14762	8.1573	8.38715	8.05564	7.97639	8.21563	8.05412	8.1931	7.80818	7.78124	7.91951	7.92094	7.85845	8.2276	8.29157	8.14879	7.96573	8.20318	8.59103	8.28434	8.28489	8.27723	8.31916	8.23508	8.06149	8.20995	8.16766	8.2861	7.88043
NKPD1	5.14078	4.90689	4.88925	4.92365	5.25257	5.35039	4.85077	5.0336	4.85015	4.9921	5.05349	4.89597	4.84094	5.19313	4.87983	4.97647	5.24161	5.05751	4.72893	5.11885	4.83451	4.97105	5.08631	4.92136	5.0388	4.95321	5.11358	4.9921	4.82887	4.92852	4.97186	4.75348	5.10284	5.37606	4.89856	5.1211	5.15158	4.8435	5.28743	5.30784	5.04039	5.17695	4.82072	5.13297	4.98215	5.21459	5.05025	4.97921	4.99719
NKRF	5.24442	5.5397	5.68982	5.26473	5.35976	5.94213	5.49038	5.24037	5.13328	5.43922	5.33833	5.25906	5.34804	5.46684	5.29636	5.38428	5.499	5.79006	5.36044	5.12173	5.46844	5.35491	5.4847	5.13129	5.36404	5.49261	5.23646	5.26568	5.77102	5.25026	5.31772	5.45084	5.75675	5.352	5.5528	5.52597	5.92152	5.50058	5.09599	5.22273	5.49129	5.50279	5.21357	5.85027	6.08895	5.32906	5.51177	5.28607	5.33963
NKTR	7.83188	7.8703	7.91903	7.66225	8.01674	8.43907	8.0971	7.95752	8.17484	7.83452	7.76317	7.72339	8.14492	7.98998	7.84847	7.75917	8.07422	7.59154	7.77633	7.82251	8.02081	7.97888	7.74835	7.93636	7.91715	8.25793	7.50974	7.51832	7.81614	7.91903	7.71813	7.7999	7.6351	7.88506	7.89221	8.02239	7.90137	7.62691	8.10693	7.6538	7.58218	7.7999	7.81353	8.01674	7.66822	7.94649	8.05772	7.96826	7.6163
NKX1-2	5.13758	4.75316	5.01374	5.20804	4.5021	5.00579	4.55234	5.39353	4.89886	4.6637	4.52664	4.74693	4.68735	5.23869	4.74725	4.94402	5.08533	4.97853	5.1179	5.27123	5.02975	4.70447	4.62902	4.55825	4.88176	4.97053	5.10536	4.73292	4.71569	5.13195	5.04746	4.91779	5.21427	4.95644	4.64748	5.05616	4.4689	4.52064	5.32906	5.02502	4.99689	4.88925	4.87251	5.01101	4.54009	5.25587	5.13916	4.87151	4.39525
NKX2-1-AS1	3.77084	3.71554	3.71712	3.43638	3.88144	3.53042	3.55654	3.52265	4.10549	3.81769	3.85097	3.88469	3.65891	3.82597	3.98107	3.7197	3.68011	3.60856	3.73561	3.93444	3.69309	3.51371	3.67324	3.9215	3.87799	3.28575	3.62693	3.73977	3.78587	3.86476	3.73726	3.81519	3.53167	3.95195	3.82947	3.24122	3.71584	3.8357	3.98694	3.46404	4.03962	3.62859	3.51758	3.68796	3.85639	3.78337	3.54516	3.53323	3.99697
NKX2-2	4.03768	3.82569	3.81703	3.78996	3.73726	3.93937	3.81454	3.83991	3.59359	3.9921	3.7197	3.79316	3.98765	3.67261	4.02815	3.82823	3.94355	3.79688	3.99055	3.77724	3.74532	3.65855	4.03254	3.67132	3.82887	3.60133	4.14719	3.89767	3.84596	3.75172	3.77434	3.9104	3.89507	3.94839	3.90777	3.79251	3.7087	4.10423	3.72698	3.86797	3.65662	3.79378	3.83196	3.41314	3.84438	4.11222	3.98599	3.873	3.97598
NKX2-3	4.06176	4.08534	3.96293	4.01681	3.99408	4.02783	3.73427	4.1949	4.00205	4.22077	4.00665	4.28759	3.9308	4.1148	3.96103	4.15792	4.00242	3.91201	4.16044	4.04125	4.09743	3.88531	4.01592	4.03665	4.09224	4.04806	4.15204	4.23862	4.04806	3.94289	4.07358	3.82026	4.50711	4.08468	4.0679	4.11088	3.96997	3.97566	3.73627	3.99918	3.86214	3.90566	4.00274	3.87369	4.0185	4.11834	4.09362	4.18934	4.01815
NKX2-4	5.46935	5.46047	5.24037	5.12681	5.69926	5.57208	4.65525	5.3239	5.67683	5.25386	5.52722	5.58335	5.32488	5.47824	5.34157	5.16757	5.48406	5.45207	5.58964	5.34935	5.27886	5.05874	5.60897	4.94274	5.20346	4.55599	5.64757	5.48337	5.27886	5.61183	5.59026	5.50211	5.94916	5.66907	5.03392	5.19186	5.25844	5.30617	5.09378	5.44017	5.46169	5.0928	5.49683	5.4457	5.1627	5.19642	5.12357	5.37511	5.35073
NKX2-5	8.39861	8.31445	9.13259	8.56482	9.06606	7.97061	8.43907	8.40038	8.22192	8.84675	8.9621	8.888	8.91056	8.76257	9.03589	8.59251	8.74007	8.91297	9.18643	8.88706	8.78333	8.72785	8.4416	8.58547	9.00647	8.53427	8.93263	8.93165	8.51643	8.59251	8.94792	8.68919	7.82339	8.69613	8.66057	9.15573	8.58547	8.75701	8.55788	8.99076	8.30187	9.08808	8.64049	8.63327	7.95225	9.18863	8.3104	8.83234	8.3829
NKX2-6	4.25287	4.37514	3.92979	4.02844	4.58673	4.32125	3.66217	3.72226	4.17641	4.33897	4.00205	4.16209	4.25148	4.3149	4.18767	4.0037	4.42495	4.28725	4.28951	4.2078	4.35771	4.06366	4.06595	4.1428	4.71598	3.80994	3.95802	4.7199	4.47115	4.21758	4.63139	4.30499	4.35187	4.38023	4.07297	4.03345	4.10967	4.26245	4.07075	4.24985	3.94643	3.9824	4.10832	4.12886	4.67596	4.44276	4.61931	4.02939	4.43321
NKX2-8	4.53586	4.50018	4.09486	4.12729	4.18268	4.17641	3.95068	4.0487	4.19586	4.26589	4.455	4.14561	4.10067	4.25673	4.01151	4.33573	3.9529	4.03064	4.20644	3.97566	4.19976	4.20681	4.28208	4.09995	4.21689	3.92247	3.91104	3.85381	4.08973	4.09553	4.01371	4.20485	4.1563	4.09613	4.13491	4.13524	4.28819	4.13303	4.10933	4.31208	4.14466	4.04224	4.13429	4.19682	4.08724	4.14091	4.48091	3.90879	4.07487
NKX3-1	6.73031	5.98566	5.58398	6.52012	6.1439	5.99373	5.35688	5.66186	5.80076	5.71688	6.1454	5.39053	5.97842	5.72601	5.76082	5.52916	5.35718	5.90273	5.69765	5.66252	5.61439	5.72882	5.85731	5.5953	5.87568	5.47064	6.07207	6.22049	5.91395	6.04743	6.34717	5.73645	6.56078	6.10266	5.63765	6.05218	5.97995	6.01991	5.48943	5.56949	5.55181	5.80171	5.66618	5.42667	6.03241	6.43132	6.01926	5.74522	5.87597
NKX3-2	4.18335	4.50514	4.50908	4.13777	4.49813	4.34333	4.21347	4.20748	4.39973	4.3107	4.53849	4.27745	4.09256	4.24846	4.25252	4.52401	4.68337	4.26435	4.32864	4.49954	4.52336	4.42618	4.48571	4.61552	4.394	4.24498	4.46022	4.41705	4.4348	4.44472	4.47857	4.55695	4.62771	4.54948	4.065	4.15663	3.99243	4.57683	4.48189	4.50968	4.36173	4.20485	4.13876	4.34526	4.72926	4.74565	4.43043	4.43072	4.41246
NKX6-1	4.4013	4.25806	3.91267	4.1197	4.33635	4.22837	3.92657	4.17513	4.26276	4.48992	4.19385	4.17418	3.99278	4.26276	4.28029	4.19321	4.17481	4.4295	4.4196	4.16016	3.96227	4.09099	4.39084	4.19256	4.16912	3.97438	4.3328	4.3124	4.40774	4.60228	4.41608	4.20547	4.47115	4.32953	4.04158	3.93874	3.79061	4.31104	4.49784	4.07587	4.16627	4.27938	3.8027	4.13047	4.22804	4.01529	4.07358	4.3328	4.20748
NKX6-2	4.31429	4.19752	3.89541	3.94355	4.22637	4.47857	4.21689	4.2418	4.37318	3.79878	4.29993	4.17893	4.09099	4.337	3.86054	4.09327	4.39913	4.10577	4.1799	4.154	4.29769	4.15529	4.24242	4.15462	4.18114	3.83863	4.04806	4.41798	4.05594	4.28464	4.03569	3.98863	4.39272	4.26065	4.01529	4.09036	4.07524	4.13241	4.29364	4.27498	4.40226	4.12917	4.38116	3.95259	3.84758	4.06466	4.18503	4.53554	4.0445
NKX6-3	5.78565	5.80171	5.47133	5.77479	6.32735	5.86077	5.67163	5.72572	5.99704	5.62126	5.65968	5.91021	5.90581	6.00042	5.63888	6.06863	6.00788	5.51863	6.05752	6.04964	5.19473	5.85983	6.00008	5.7863	5.85027	5.83024	5.8806	5.79686	5.62567	6.14138	5.80579	5.9463	6.15068	6.16626	5.54381	5.8825	5.94537	5.62471	5.64445	5.51307	5.63671	5.61911	6.15286	5.81916	5.84173	5.82524	5.83118	6.14421	5.69109
NLE1	5.20125	5.34448	5.25127	5.14858	5.1214	5.00119	5.10799	4.93922	5.06911	4.76777	5.03619	5.00476	4.79515	4.56719	4.90203	5.27917	5.29515	5.38171	5.09085	4.96481	5.01797	4.90817	5.0438	4.85107	4.8621	4.99757	5.2496	5.2575	5.49229	5.03942	5.0883	5.10699	4.9376	4.95866	4.89533	5.05089	5.08061	4.93235	5.25587	4.79351	5.19931	5.37027	5.03427	5.24927	5.81546	5.14858	5.05382	5.18815	5.02852
NLGN1	6.6205	7.43479	7.03394	7.39988	7.19878	7.02345	6.71842	7.22192	7.22192	7.02022	6.93495	6.10944	6.80232	7.03045	6.72616	6.38593	7.84984	7.05335	7.33238	7.21721	7.06927	7.31672	7.11716	7.59958	6.86897	7.11076	7.1502	6.80597	6.73065	6.18001	7.15054	6.31177	5.64349	7.53032	6.96217	7.12541	6.90533	7.19546	7.02239	6.94624	6.16597	7.72087	6.68422	6.98045	5.76082	6.54157	7.59999	7.20208	6.79829
NLGN2	4.98637	5.38102	5.1773	5.28046	5.72155	5.66436	5.34839	5.62567	5.38897	5.34289	5.23777	5.5076	4.98843	5.34157	4.94497	5.30068	5.35464	5.31307	5.711	5.33128	4.89533	5.04478	5.38897	4.97087	5.18554	5.48789	5.23422	5.37412	5.57818	5.65305	5.44537	5.3271	4.95016	5.28843	5.2851	5.40307	5.57302	4.96585	5.03066	5.60581	5.44178	5.29066	5.17491	5.04178	5.465	5.24037	5.13758	4.93596	5.23094
NLGN3	4.9748	4.99459	4.67879	4.6426	5.06805	4.73529	5.35491	4.94274	5.21222	4.92066	4.75838	5.1685	5.11623	4.83484	4.58534	4.8107	4.85664	4.89856	4.97019	4.93167	4.64584	5.07267	4.70571	5.25422	4.69268	5.14044	4.76221	4.80553	4.87454	4.80652	4.80355	4.96585	4.83838	4.90176	4.6666	4.8432	4.89533	5.2441	4.84221	5.07202	4.83124	4.82225	4.96787	4.53362	5.12719	4.80061	4.88243	4.96888	4.77169
NLGN4X	6.00351	5.8643	6.35196	6.64912	6.25663	6.24278	6.86454	5.84385	6.98945	6.56806	5.51177	6.12503	6.41865	6.24183	6.54622	5.77139	5.14345	5.30752	5.53264	6.07872	5.94695	6.25697	6.2406	6.00008	5.94949	6.68422	5.21427	6.40234	5.66284	5.59121	5.77914	6.2652	5.24568	6.06404	6.26487	5.27917	6.13108	6.0547	6.21741	6.22081	5.98472	5.64877	6.28428	6.12847	5.86866	5.49463	6.23769	6.68221	5.28843
NLGN4Y	4.32474	4.52898	4.53714	5.10087	4.67338	4.40159	4.55987	4.69396	5.14249	5.12807	5.11358	5.17899	4.98013	5.33901	4.86044	5.35884	5.40151	4.82988	4.67439	5.21627	5.11555	5.48662	4.61519	4.89689	5.3043	5.24892	5.04282	5.42404	5.42991	5.4421	4.78043	4.38892	6.2722	4.63006	4.81228	5.07299	4.69427	4.48538	4.91843	4.6685	5.0205	4.59279	4.98378	4.76057	5.51987	4.51391	4.48026	5.1346	5.12901
NLK	8.54363	8.11497	8.19583	7.98913	8.17986	8.18588	8.09305	7.79814	7.95273	8.32208	8.09511	7.92559	8.10122	7.99395	8.03936	8.39317	8.13588	8.20487	8.06256	8.1348	8.10912	8.25849	8.27368	8.21732	8.35276	8.18588	8.55114	8.17818	8.12157	8.44409	8.5071	8.41685	8.41244	8.18485	8.2748	8.25171	8.25731	8.22932	8.24359	7.85077	8.03381	8.51573	8.11951	8.24701	8.34594	8.24701	8.26538	8.17203	8.50844
NLN	5.42894	5.44436	5.79498	5.34191	5.1766	5.34676	5.59882	5.22072	5.36865	5.60422	5.68223	5.17966	5.36077	5.45559	5.40022	5.60422	5.41494	5.92572	5.67225	5.56825	5.8576	5.45656	5.3363	5.89806	5.74835	6.09078	5.78534	6.07052	5.74241	5.23906	5.15781	5.37311	5.78818	5.17593	5.5887	5.13362	5.34902	5.65968	5.9254	5.69797	5.74739	5.50693	5.53682	5.29574	5.94756	4.99623	5.34448	5.65305	5.86552
NLRC3	3.88973	3.72257	3.99377	4.17225	4.00538	3.8276	3.82536	3.97308	3.82184	3.68478	3.8155	3.7469	4.02686	3.93543	3.74822	4.16333	3.98369	3.97918	4.1527	4.17074	3.81422	3.81863	4.12379	3.67859	4.10128	4.00729	4.19646	3.90271	3.96162	3.9995	3.98634	3.82469	3.89829	3.87333	3.79973	3.8155	3.94774	4.01305	3.8513	3.89507	3.9899	4.22869	4.21088	3.91787	4.05337	3.77308	3.87863	3.86279	3.73498
NLRC4	3.94548	4.23317	4.154	4.21216	3.85318	3.8638	4.31907	4.10772	4.06726	4.40256	4.48929	4.94434	3.91886	4.43619	4.07866	3.84788	4.05562	4.41217	4.09099	3.83412	4.42849	3.76645	4.18868	4.22516	4.03378	4.20422	3.8747	3.96997	4.4228	4.32033	3.6789	3.90152	4.30377	3.88623	4.19783	3.97985	4.19783	4.37676	4.34428	3.83829	4.48406	4.48732	4.07554	4.23507	4.18144	3.78497	3.97438	4.07804	4.04481
NLRC5	4.84188	5.6311	5.50248	5.10994	5.50028	5.53324	5.64972	5.49713	5.6033	5.74739	5.486	6.12441	5.54381	5.6438	6.21085	5.57142	5.52364	5.90989	5.75181	5.63608	5.45815	5.71912	5.65277	6.01839	5.45949	5.52205	5.48943	5.59185	5.9616	6.08582	5.58335	5.58996	6.30465	5.35655	5.91926	5.65094	5.24067	5.90454	5.14108	5.61439	5.74305	5.80519	5.99001	5.64972	5.54255	6.22844	5.32772	5.72538	5.34483
NLRP10	3.80963	3.90244	3.79753	3.6544	4.05785	3.8615	3.59359	3.83412	4.16456	3.975	4.05785	4.03447	3.72415	3.73204	3.74883	3.49944	3.79092	3.75977	4.2879	3.84819	3.54899	3.56253	3.71315	4.07616	3.69437	3.35092	3.44794	3.45432	3.53945	3.51917	3.89333	3.43475	3.76858	3.84726	3.58158	3.81676	3.30777	4.05562	3.77499	3.54013	3.62179	3.82823	3.86279	3.98018	4.1368	3.67385	3.75522	4.0086	3.38877
NLRP11	2.88979	2.65504	2.66609	2.73277	2.66413	2.62822	2.65177	2.49308	2.60945	2.71527	2.50619	2.74324	2.72618	2.68062	2.73463	2.78651	2.6299	2.73649	2.58751	2.57683	2.77439	2.71755	2.67251	2.81889	2.74276	2.54141	2.98802	3.01688	2.71378	2.76869	2.87847	2.80026	2.59433	2.62822	2.89533	2.58255	2.71426	2.56188	2.76569	2.55044	2.7414	2.6248	2.60231	2.58945	2.65454	2.65072	2.892	2.63498	2.89747
NLRP12	3.52912	3.15899	3.4192	3.36215	3.32764	3.50854	4.0086	3.25562	3.42524	3.21575	3.65013	3.12662	3.27285	3.24895	3.38051	3.28702	3.08699	3.57384	3.50405	3.29351	3.23451	3.25979	3.45911	3.17593	3.56811	3.15476	3.41371	3.55111	4.12287	3.96478	3.49172	3.3723	4.35876	3.29056	3.365	3.33561	3.23726	3.06132	3.25527	3.21195	3.96931	3.55561	3.60105	3.2107	3.28197	3.43671	3.32996	3.61118	3.62179
NLRP13	2.9866	2.95088	2.73511	2.74607	2.91489	3.02125	2.93876	2.82267	2.7501	3.07473	2.90749	2.75546	2.72195	2.79438	2.78787	2.9953	2.80245	2.73511	2.74324	2.83225	2.85175	2.94132	2.84662	2.92138	2.72195	2.50133	3.22341	3.14835	2.92208	3.13018	3.16388	2.88864	3.09523	2.91993	2.73602	2.83542	2.74872	3.00901	2.79388	2.96575	2.8989	2.88381	3.04989	2.86741	2.76034	2.67817	2.71378	3.02628	2.99949
NLRP14	2.78914	2.90711	3.11665	2.93435	2.75408	2.74739	2.80696	2.69791	2.86663	2.751	2.91636	2.97861	2.85141	2.7133	2.7935	2.82811	2.61175	2.8609	2.9714	2.8621	2.654	2.75984	3.02358	3.02724	2.82937	2.87578	2.77439	2.67251	2.73463	3.01446	2.81729	2.90034	2.90822	2.78482	2.84743	3.03831	2.66817	2.71378	2.74276	2.81844	2.79516	2.8104	2.63334	3.00253	2.66817	2.65771	3.19048	2.68925	2.88417
NLRP2	3.05747	3.22952	2.92239	2.92066	2.96608	2.8651	3.04538	3.17371	3.23816	3.10105	3.01949	2.85375	3.23885	3.25788	3.01755	3.2024	3.01615	3.12635	3.13238	2.892	2.96817	3.12181	3.14472	3.25756	3.34792	3.05518	2.99745	3.05934	3.1734	3.03966	3.05712	2.96575	2.95977	3.00359	3.05023	3.28733	3.16294	3.25627	2.89384	3.02791	3.18218	2.98968	2.7973	3.24444	2.87006	3.13754	2.94514	3.02954	3.24217
NLRP3	3.86054	5.26473	4.3165	4.12854	4.01212	3.96997	4.59743	4.35938	4.37774	4.34955	4.05545	4.10832	4.30348	4.30221	3.88112	4.06176	4.14314	4.36266	4.26589	4.11322	4.23702	4.23	4.35314	3.837	4.19028	3.88755	4.09869	4.56015	4.58868	4.33377	4.44276	4.46719	5.11358	4.13524	4.20166	3.85732	4.09743	3.96133	3.79183	3.575	5.02913	4.45829	4.55333	4.1949	4.03698	4.50677	3.85007	4.75777	4.60764
NLRP4	3.035	3.16582	3.12827	3.12405	3.41342	3.0239	2.98937	2.95796	3.00328	3.17683	3.10173	3.32149	3.07066	3.00046	3.12988	2.96084	3.28447	2.89641	3.06303	3.16741	3.21005	3.20677	3.24346	3.08133	3.20782	3.10002	3.33594	3.16196	3.25627	3.38464	3.28834	3.36117	2.99318	3.22467	3.30548	3.10933	3.15284	3.16388	3.04637	3.15188	2.87996	3.10437	3.04266	3.07305	3.13819	3.11124	3.26261	2.99175	3.4911
NLRP5	2.99985	2.85612	3.06908	3.05384	3.03151	3.11665	2.72528	2.8861	3.03429	2.99034	2.92138	3.09747	3.12662	3.13368	3.19466	2.99352	2.98386	2.8482	3.20553	2.90105	3.06438	3.11631	2.93068	2.93655	2.7277	3.09651	3.19141	2.93618	3.01722	2.90211	3.06198	3.13018	2.86741	3.12893	2.97651	3.18374	2.93546	2.90822	2.71713	3.08699	3.10304	2.97346	2.78697	3.1853	2.95942	2.7442	3.01036	2.86169	2.98802
NLRP6	4.27969	3.99633	3.84788	4.04318	3.96575	4.39432	3.95579	3.76521	4.05785	3.88376	3.79183	3.88081	3.9529	4.12854	4.28147	4.1685	4.13399	4.1688	4.21283	4.00538	4.19718	3.91662	4.13113	3.98599	3.99377	3.91104	4.53328	4.46054	4.12158	4.33766	4.37959	4.17641	4.58435	4.31551	4.02906	4.10034	3.99727	3.81056	3.86861	3.83537	4.34556	4.17387	4.00403	4.13524	3.7565	3.78087	3.92373	4.36918	4.07932
NLRP7	3.15098	3.18594	3.04892	3.2779	3.07574	3.28545	3.37319	3.28834	3.18282	3.17712	3.21263	3.11792	2.98802	3.25562	3.35156	3.09063	3.05581	3.22819	3.18309	3.37136	3.10933	3.23357	3.26318	3.11598	3.01884	3.15161	3.28415	3.33403	3.20074	3.1401	3.15188	3.01071	3.43314	3.12472	3.12472	3.14964	3.35663	3.10533	2.94241	3.16836	3.09682	3.23328	3.36182	3.50438	3.57865	3.14964	3.15539	3.19758	3.27981
NLRP8	3.10074	3.33181	2.8609	3.11404	3.12697	3.14705	2.88489	2.78354	2.93725	3.05121	3.17593	3.09588	3.22787	3.07647	3.21514	3.14932	3.24025	2.95161	2.97346	2.9921	3.34033	3.17744	2.9558	3.08239	3.07339	3.11466	3.24895	3.07612	3.18859	2.96433	3.20455	3.11598	3.23726	3.2253	3.05873	3.02859	3.29254	2.90603	3.44543	3.39271	3.15703	3.07679	3.09715	3.20074	3.40863	3.22029	3.09939	3.14771	3.13018
NLRP9	3.24284	2.94907	3.00424	3.12149	3.51149	3.25788	3.10203	3.01818	3.54168	3.46793	3.10505	3.22341	3.22721	3.15865	3.25527	3.19338	3.24895	3.08099	3.71782	3.0634	3.16552	3.10996	3.28141	2.9752	3.32701	3.1853	3.34127	3.24766	3.37855	3.21643	3.42492	3.23918	3.10703	3.40037	3.01036	3.16552	3.17939	3.15967	3.3821	3.09326	3.25202	3.14083	3.49848	3.03732	3.26474	3.22498	3.34761	3.18888	2.94546
NLRX1	6.06681	6.19594	6.28887	6.30666	5.90422	6.27627	5.90741	6.5422	5.84996	6.12653	6.19621	6.37587	6.54524	5.97876	6.35717	6.56843	6.34886	5.73076	6.94624	6.33246	6.30953	6.39541	6.19135	6.17	6.18225	6.27465	6.45358	6.0424	5.6194	5.35557	6.25033	5.99253	5.67376	6.49758	5.80917	6.20562	5.96069	6.75304	6.48529	6.33858	6.28395	6.49123	6.38041	6.49891	5.7863	6.43629	6.39672	6.19987	5.84418
NMB	4.75119	4.69138	4.58038	4.16758	4.56305	4.42468	4.79417	4.80293	4.80227	4.82586	4.43653	4.77238	4.08126	4.77431	5.05382	4.67308	4.64978	4.57124	4.70605	4.60929	4.19616	4.0474	4.6439	4.00763	4.21592	4.37484	4.63006	4.82551	5.01636	5.08533	4.90048	4.75119	5.1724	4.34182	4.91144	4.44889	4.30469	4.43134	4.02626	5.00086	4.77042	4.28178	4.65654	4.17641	4.27938	4.53816	3.98273	4.79609	4.75444
NMBR	3.21164	2.96817	3.27665	3.28229	3.25494	3.36534	3.13109	3.33061	2.8924	3.15865	3.33438	3.26959	3.33181	3.22274	3.49458	3.31929	3.36722	3.2438	3.26735	3.43346	3.30941	3.21708	3.21773	3.32668	3.26412	3.08864	3.02826	3.29919	3.40416	3.22662	3.19302	3.57998	3.02051	3.01884	3.2779	3.25846	3.41403	3.40037	3.037	3.23608	3.20846	3.20975	3.22307	3.115	3.12439	3.32764	3.39241	3.39113	3.22155
NMD3	8.17097	7.99638	8.23508	8.08238	7.99974	7.99543	7.81052	8.04925	8.06311	7.93501	7.7037	7.93685	7.79066	7.93832	7.78459	8.05564	7.80962	8.07121	7.77187	7.8341	7.83142	8.16497	7.98127	8.06457	8.04774	8.10638	7.90424	7.68943	8.0567	7.46588	7.93121	8.06653	8.14598	7.96086	7.91523	7.89443	8.19917	7.69454	8.15145	7.8131	7.7086	7.77285	7.78981	7.76622	8.17203	7.98815	7.75317	8.08844	8.38598
NME2	8.89498	9.31591	9.2961	9.16871	9.25618	8.7761	9.55945	9.77808	9.5069	9.59185	9.58211	9.58211	8.83399	9.3172	9.76411	9.19641	9.17973	9.86309	9.44839	8.83234	8.98512	8.80618	9.38738	9.11292	9.75512	8.53014	9.52019	10.0281	9.89709	9.46691	9.45125	9.38738	9.53363	8.81843	9.80427	9.14828	9.29486	9.53204	9.0299	9.45802	10.3202	9.18751	9.6163	9.30593	10.1226	9.50432	9.1263	9.22124	9.74114
NME3	5.64508	5.88746	5.32327	5.69765	5.63765	5.9775	5.75458	5.81263	6.02147	5.5931	5.81005	5.86617	5.70109	5.79498	5.88124	6.04334	5.74335	5.39799	5.83551	5.92603	5.58964	5.71596	5.87815	5.7751	5.5214	5.5479	5.85631	5.80046	5.34223	5.38102	5.80363	5.57045	5.60268	5.84677	5.72214	5.78075	5.60079	5.38303	5.73712	5.91395	5.5647	5.53017	5.97651	5.60868	5.51239	5.97685	5.465	5.75988	5.63704
NME4	8.39735	8.01775	8.10693	7.74661	7.94009	8.13945	8.03881	8.14654	8.24534	8.0373	8.11706	8.00946	8.34659	8.21618	8.26256	7.95604	8.09763	7.91762	8.46319	8.07473	7.84259	8.2276	8.25052	8.25904	7.93306	7.90001	8.17431	7.7777	7.50262	7.85974	8.17929	7.82251	7.53305	8.51978	7.712	8.12259	8.08748	8.05309	8.0153	7.86339	8.18532	8.41554	8.07631	7.82292	7.70514	8.24418	7.7583	8.52101	7.98518
NME5	4.6837	4.1799	4.584	4.93661	4.55048	4.12698	4.53651	4.52965	4.3393	4.58868	4.40516	4.11801	4.93203	3.86445	4.97251	4.90752	3.62625	4.81487	4.34526	5.40899	4.80326	4.89149	4.48766	4.67439	4.52603	5.37739	5.12357	4.52001	4.53422	4.29652	4.84448	4.59807	4.2364	4.6405	4.1197	4.5739	4.49592	4.09775	5.37311	4.48026	4.32411	4.69169	4.37774	5.02454	4.08248	4.47055	4.32033	4.79351	5.32874
NME6	5.87208	5.47359	5.32997	5.36371	5.27316	5.13694	5.41655	5.30269	5.1343	5.0684	5.34935	5.45367	5.29003	5.09218	5.29741	5.40532	5.06431	5.52983	5.28878	5.30035	5.45367	5.23359	5.39991	5.20379	5.38461	5.14315	5.46082	5.27886	5.59689	5.43664	5.3725	5.52883	5.3271	5.48272	5.00476	5.47035	5.28013	5.51535	5.53813	5.42164	5.49932	5.2374	4.93728	5.29195	5.59657	5.03717	5.52661	5.26605	5.99408
NME7	4.96259	5.02569	5.47035	5.15811	4.96717	5.19507	4.99175	5.15874	4.95613	5.41053	5.05447	4.85922	5.01669	4.60929	4.75316	4.67915	5.13362	5.51572	4.65753	4.99369	4.885	5.0326	4.77712	5.34804	5.36669	5.41721	4.39117	5.13856	5.22206	5.03522	4.96888	5.04746	4.91999	4.89597	5.04746	5.2808	5.31447	5.10763	5.20314	4.95577	4.64355	4.8107	5.01001	4.77679	5.08858	4.86954	5.23677	5.27886	5.10057
NME8	2.61946	2.73231	2.69126	2.44861	2.62424	2.57683	2.54625	2.52595	2.66988	2.86741	2.70283	2.42246	2.69426	2.50467	2.66366	2.55519	2.69529	2.80653	2.60945	2.72145	2.73737	2.49715	2.59197	2.92029	2.80696	2.84979	2.69426	2.56388	2.66091	2.72093	2.70283	2.56118	2.76485	2.59433	2.56118	2.48149	2.54275	2.68506	2.81937	2.60478	2.86626	2.59618	2.54975	2.65662	2.48149	2.57745	2.6366	2.49146	2.82461
NME9	4.19354	3.85767	3.84913	3.86214	4.16397	4.04224	3.80934	3.75618	3.94519	4.06466	3.93374	3.82123	3.94133	3.81294	3.97054	4.00695	3.93509	4.09196	3.98863	3.97083	3.9253	4.18503	4.03894	3.87765	4.10357	3.90365	4.21028	3.99343	3.85639	3.93407	3.88278	3.88973	3.81927	4.02906	3.74532	3.99087	4.21185	4.12063	3.78746	3.75456	4.14977	3.89507	3.90244	3.84532	4.15947	3.77465	3.93543	4.03221	3.67765
NMI	4.09002	4.95321	5.46656	4.98345	4.93792	4.33377	5.38732	4.64458	4.30119	5.24665	4.95613	4.69791	4.53097	4.95321	4.54205	3.9651	4.51328	4.91812	4.58868	4.35771	5.08796	4.19552	4.54916	4.85569	4.25742	4.61519	3.92216	5.39252	5.38866	4.21347	4.40284	4.70051	5.24927	4.46282	4.64584	4.3328	4.27334	3.88784	4.6059	4.51194	4.73036	4.43043	3.62051	4.82853	5.66747	4.5959	3.97857	4.50578	4.69761
NMNAT1	4.78176	4.80027	4.62938	4.74628	4.4228	4.50481	4.68769	4.50385	4.46248	4.73135	4.75964	4.33735	4.83484	4.61802	5.13195	4.79023	4.27081	4.37318	4.72019	4.74693	5.08202	4.93889	4.80718	4.96417	4.54205	4.77103	4.7397	4.91579	4.31458	3.87369	4.5162	4.77913	4.55298	4.33048	4.664	4.85863	4.68178	4.42782	4.70251	4.76057	4.25673	4.57486	4.63782	4.94532	4.48091	4.53619	4.85922	4.51553	4.83999
NMNAT2	4.76876	5.06008	4.37805	5.11821	5.7041	5.03685	5.36669	5.58491	5.36833	5.75675	4.80388	5.24635	4.97818	5.12485	5.14928	5.69326	6.07997	4.91176	5.46012	5.12838	5.21323	5.69355	5.198	5.52597	4.83807	4.80718	5.15029	5.18288	5.08369	5.14928	5.30334	5.16459	5.37379	5.51609	4.82684	5.17105	5.38666	5.82367	5.46972	4.94051	4.95965	5.66779	6.15938	5.10411	4.70479	5.45672	5.13662	4.94051	5.86959
NMNAT3	6.59812	5.79947	5.9616	6.02115	5.88282	5.59277	5.39991	6.19867	5.8566	5.99189	5.76021	6.17905	6.30565	6.01423	6.20961	6.25983	5.94344	5.39703	6.02344	6.44387	6.23039	6.40429	6.10392	6.53588	6.41377	6.16359	6.15692	5.74611	5.71629	5.55083	6.04839	5.96577	5.24037	6.39896	5.65305	5.7723	5.96287	6.01776	6.102	5.78241	6.1448	5.82801	6.16813	5.93301	5.94085	5.96763	5.88655	6.10854	6.51215
NMRAL1	5.67287	5.06465	5.31145	5.54381	4.89374	4.7648	5.03586	5.95919	5.80733	5.00343	5.2496	5.671	5.76462	4.77648	5.42009	5.52661	5.06596	5.06431	5.22174	5.37806	5.54351	5.0742	5.47487	5.65365	5.7063	5.20674	4.99431	6.02213	5.31209	4.54984	4.88471	5.29094	5.10024	4.71598	5.34059	5.61249	5.15319	5.66779	4.93922	5.5479	5.45593	5.04144	5.49129	5.69326	4.83716	5.19507	5.14928	5.13826	5.48632
NMRAL2P	4.1714	3.21164	4.96956	3.52851	4.43517	4.0256	4.2765	3.40742	4.13012	3.47125	4.70347	4.19094	4.10673	3.17712	3.4176	2.96363	4.04385	3.57564	3.20333	3.86894	4.6059	3.14179	3.86701	3.54454	3.45978	3.42394	3.35567	3.40552	3.55812	3.47185	3.10766	4.59968	3.38814	3.76293	4.18402	3.11404	4.02358	4.22637	5.65002	4.86474	3.73332	3.40646	3.53167	3.97532	4.77679	3.50115	4.20964	3.68673	3.05417
NMRK1	4.23926	4.21758	3.94226	3.50984	3.72318	3.28108	4.43982	3.60921	3.36568	3.40896	3.49944	3.82151	4.56081	3.74758	3.08473	3.37822	3.70648	3.83799	3.80107	3.29502	3.91758	3.56221	4.04772	3.89929	3.7194	4.47312	3.73397	4.61866	3.65046	3.51213	3.28733	4.15008	3.31507	3.53945	3.55722	3.8545	3.32028	3.37732	3.48213	3.48814	3.55268	3.67417	4.12791	3.99573	3.246	4.14123	4.41705	3.79564	4.63782
NMRK2	9.77424	9.60678	9.63221	8.88896	9.76056	9.53204	9.78168	10.4197	9.47993	10.1537	10.3579	8.65981	9.41181	9.17865	9.24913	9.50987	9.68332	8.09153	8.44222	10.0201	10.0228	9.58211	10.2394	8.57388	10.4295	8.01775	9.28213	10.1435	8.91141	9.56829	9.79622	9.54279	8.98884	9.41181	9.90334	9.91402	9.11708	9.53808	10.0154	10.5643	10.1435	9.85126	9.29371	10.081	9.55026	9.25384	9.53363	9.50554	9.39538
NMS	4.41995	4.48671	4.50245	4.34465	4.46565	4.41831	4.17803	4.25489	4.43854	4.56239	4.19552	4.37252	4.20038	4.13047	4.47667	4.11448	4.34526	4.35539	4.54428	4.40321	4.36232	4.19127	4.56462	4.16912	4.03797	4.38373	4.59464	4.14314	4.1563	4.28984	4.32474	4.21955	4.12886	4.5662	4.17197	4.43444	4.55019	4.32921	4.67656	4.36918	3.96805	4.68144	4.95218	4.70736	4.03569	4.45178	4.24373	4.37514	4.27203
NMT1	7.87266	7.57647	7.95942	8.02032	7.92744	7.94841	8.08029	8.03477	7.87812	7.78459	8.09763	8.14116	7.87266	7.88838	7.99295	8.04513	7.80416	8.14547	7.67115	8.0148	8.19364	7.76842	8.04189	7.92043	7.77815	8.01577	7.84847	8.07831	8.26894	8.25116	7.96573	8.04141	7.99144	7.85484	7.89949	7.97108	8.06457	7.67281	8.32269	8.02032	8.10747	7.99095	8.0125	7.95366	8.46319	8.2038	7.9592	7.79549	7.85256
NMT2	6.85026	6.58646	6.57237	6.84492	6.59842	6.84115	6.91916	7.05678	6.49665	7.14779	6.73031	6.78895	6.9905	6.92939	6.83704	6.76827	6.92463	6.9077	7.04671	6.69761	6.82955	7.22598	6.78134	6.78074	6.77203	6.85271	6.60955	6.95695	6.62115	6.94691	6.79489	6.60955	6.05972	6.72115	7.10626	6.78794	6.53526	6.70925	7.17134	7.3115	6.5218	6.75169	7.06786	6.89194	6.30858	6.58286	7.2891	6.61688	6.71324
NMU	3.36722	3.11531	3.37261	3.20614	3.15067	3.25463	3.29955	3.16132	3.35862	3.10833	3.33687	3.31601	3.23697	3.60265	3.23668	3.05581	3.30647	3.36215	3.23075	3.22917	3.17187	3.35504	3.38019	3.33181	3.25725	3.16326	3.38877	3.3337	3.46464	3.31507	3.26859	3.47431	3.48079	3.11435	3.14083	3.29158	3.28169	3.28962	3.35249	3.40487	3.38978	3.37261	2.91636	3.32218	3.63655	3.4376	3.21905	3.25562	3.13981
NMUR1	4.86763	5.00311	4.91176	4.96289	5.29483	5.01571	5.0733	4.99852	5.16106	5.04677	4.97921	5.19052	5.0388	4.85664	5.30206	5.17997	5.38499	5.00708	5.03552	5.32102	5.22139	5.25094	5.33901	5.11947	5.12776	4.94084	5.29381	5.198	5.10603	5.01502	5.10318	5.16042	5.19117	5.31049	5.17966	5.25844	4.97515	5.21323	4.83778	5.21692	5.07639	5.02119	5.51339	5.14538	4.70571	5.17899	4.8934	5.29003	5.174
NMUR2	4.08851	3.64043	3.66475	3.87703	3.66187	3.92313	3.86604	3.71846	3.52882	4.23731	3.8805	4.41798	3.67103	3.72132	3.61085	3.8567	3.86635	3.76006	4.21119	4.40774	3.92722	3.94643	4.12854	4.03925	4.03314	4.48992	3.95769	4.21315	3.89767	3.7837	4.33897	3.93937	3.56156	3.67044	4.34924	4.07932	4.03925	4.39432	3.77987	4.07487	3.95259	3.78277	5.06262	3.98925	3.7366	4.13429	4.5021	3.75843	4.44731
NNAT	4.15333	4.10703	4.11572	3.91235	4.12031	4.18598	4.62673	4.62902	4.40546	3.70964	4.35569	4.14404	4.2765	4.23507	4.08097	4.44951	4.33342	4.58804	3.85038	4.45178	4.30815	4.13939	4.36068	4.48992	4.07358	4.25047	4.19457	4.66075	4.16524	4.59904	4.15823	4.49849	4.71896	4.11387	3.75554	4.23926	4.47182	4.24594	4.43619	5.40499	4.45726	5.21949	4.31744	4.22516	3.88501	3.86347	4.10455	4.2597	4.35842
NNMT	7.17764	7.61426	7.10729	7.51631	6.69726	8.05412	8.27543	7.82339	8.43767	7.45824	7.80373	8.3403	6.56216	7.55193	6.93459	7.25225	7.21254	8.11443	7.00338	6.69457	7.81614	6.6707	7.62897	7.09133	7.57557	7.75667	7.14577	7.84352	8.62541	7.90137	7.79195	7.83188	8.15472	7.35111	7.5437	6.9304	8.48934	7.47484	7.66481	7.44939	8.58142	7.81007	8.31863	7.53104	8.48685	6.63918	7.41993	7.93025	7.9405
NNT	10.8722	10.5082	10.4882	10.5643	10.0105	10.4673	10.1381	10.4637	10.6729	10.2927	10.6175	10.0837	10.8111	10.6402	10.5643	10.5867	10.2485	9.73573	10.7592	10.8251	10.9282	10.934	10.7868	10.8111	10.5295	10.5155	10.5907	10.394	10.0622	9.98883	10.3514	10.4333	10.2927	10.8251	9.70992	10.1358	10.3514	10.61	10.7402	10.6142	10.2899	10.3419	10.6605	10.7143	10.3388	10.5117	10.4433	10.5117	10.2366
NOA1	7.83005	7.34878	7.82646	7.82604	7.44625	7.65421	7.46389	7.63389	7.16098	7.68107	7.75917	7.67366	7.65811	7.60815	7.62937	7.66558	7.46086	7.60563	7.45223	7.79112	7.92789	7.65045	7.86246	7.55111	7.76707	7.91423	7.66523	7.56122	7.7837	7.68818	7.98226	7.75872	7.29349	7.80507	7.38304	7.50215	7.73678	7.67619	7.90757	7.74316	7.39626	7.56677	7.63063	7.58102	7.82517	7.57861	7.6163	7.41127	7.78291
NOB1	7.28439	7.36589	7.02022	7.41654	7.28146	7.51673	7.73973	7.20238	7.62775	7.06927	7.63938	6.83055	6.92833	7.47635	7.07708	7.24506	7.07465	7.68729	6.75736	6.91646	7.26597	6.91146	7.26673	6.91039	7.5818	6.98183	7.00338	7.03805	7.97061	7.45463	7.14365	7.322	8.18096	6.9084	7.09848	6.79524	7.03256	7.548	7.43322	7.8029	7.90236	6.61985	7.62403	7.26303	8.36482	7.29097	7.09133	7.2086	7.26965
NOBOX	4.27778	4.52001	4.34556	4.26621	4.2078	4.05916	3.8567	4.0223	4.16912	4.23994	3.75809	3.84312	4.23	4.13429	4.25905	4.22388	4.07587	3.90462	3.99148	4.42716	3.98273	4.26565	4.17542	4.43788	4.19521	4.27588	4.52133	4.06115	4.24529	4.18767	4.35218	4.22902	4.08883	4.33864	4.09224	4.16944	4.4196	4.01212	4.37484	4.18081	4.1197	4.26528	4.57843	4.37154	4.0569	4.3152	4.01529	4.30627	4.65134
NOC2L	6.61951	6.26364	6.22331	6.54057	6.34886	6.59148	6.37905	6.61333	6.22142	6.88533	6.79349	6.87177	6.37618	6.38888	6.64451	6.55873	6.47081	6.95832	6.35581	6.06187	6.49665	6.15597	6.87454	6.10791	6.35196	6.0781	6.4157	6.773	6.73742	6.19184	6.2674	6.43297	6.53748	6.26425	6.50783	6.42616	7.03528	6.61365	6.53258	6.77471	6.89512	6.51849	6.42904	6.34431	7.07164	6.56216	6.20494	6.24969	6.07589
NOC2LP2	5.5982	5.75713	5.5881	4.98974	5.43051	5.55845	5.06911	5.57367	5.50312	5.48056	4.9811	5.21128	5.3252	5.36305	5.33365	5.46202	5.05751	5.34384	5.82394	5.54034	5.36833	5.32004	5.56188	5.36305	5.24536	5.11555	5.68948	5.46047	5.34384	5.42824	5.64757	5.33265	5.46047	5.74961	5.15225	5.54862	5.33528	5.15195	5.48909	5.37054	5.30818	5.15127	5.41912	5.27476	5.6263	5.53203	5.4546	5.33099	5.72036
NOC3L	5.93113	6.05784	5.66469	5.849	5.51863	5.45593	5.92152	4.98013	5.66469	5.48844	5.73743	5.45847	5.52466	5.2897	5.65063	5.5801	5.2575	6.19085	5.0438	5.23094	5.58996	5.55148	5.19963	5.85121	5.43729	5.99732	5.69326	5.74994	5.99676	5.589	5.35812	5.55083	6.40649	5.30818	5.48943	5.42072	5.06296	5.28305	5.46435	5.46114	5.53623	5.54952	5.57367	5.46533	6.3591	5.25094	5.6263	5.75489	6.03519
NOC4L	5.29195	4.93596	5.45114	5.32772	5.42632	4.78893	5.04346	5.26108	5.10699	5.25781	5.21523	5.20314	5.07802	5.09666	5.14826	5.21459	5.12173	5.42632	5.39991	5.16459	4.70021	5.10349	5.18748	5.25844	4.92463	5.06202	5.23324	5.37445	5.35168	5.30617	5.07669	5.19835	5.54318	5.07836	5.29741	5.33663	5.18126	5.0441	5.35782	5.33731	5.22206	5.15062	5.25422	5.29003	5.75518	5.30983	5.26825	5.2048	5.01437
NOCT	5.14442	5.30784	5.38499	5.24568	5.1346	4.6073	5.15354	5.1139	5.11028	5.56377	5.33901	5.38698	5.06873	4.97818	4.91745	5.06669	4.92365	5.32488	4.98532	5.14345	5.36799	4.97952	5.07669	4.79023	5.07802	5.08631	5.13826	5.58208	5.174	5.10157	5.41463	5.50533	6.3993	4.65654	4.79861	5.40151	4.54205	5.12013	5.13263	5.37739	4.6995	5.03619	4.90267	4.74243	5.90741	5.12966	5.02151	5.16202	5.26502
NOD1	6.44591	6.14824	6.43501	5.8368	5.9289	6.29977	6.0373	6.4255	6.67302	6.34856	6.25887	6.00758	6.08924	6.09817	6.05655	6.22712	6.5925	6.47738	6.28655	6.19308	6.12473	5.94436	6.38074	5.99848	6.49262	6.27595	5.967	6.15906	6.36332	6.58081	6.18225	6.21147	6.75934	6.14108	6.57338	6.16658	6.76308	6.35551	6.12255	6.16878	6.63179	6.59719	6.56216	6.09192	6.40885	6.30953	6.2892	6.21521	5.99034
NOD2	4.32125	3.88144	4.07266	3.87829	4.6066	4.06628	4.6426	4.1527	3.9253	4.56585	3.71221	4.55987	4.05264	4.41049	4.24891	4.07742	3.975	4.13969	4.14977	3.975	4.05529	3.95834	4.15857	4.26034	4.48121	4.04415	4.27432	4.10772	4.43353	4.42885	4.24624	4.43444	4.50385	3.91134	4.44985	4.26465	4.14591	4.38406	4.67173	4.14374	4.17669	3.88144	4.02686	4.20516	4.41408	4.48866	3.91535	4.48091	4.48538
NODAL	3.78118	3.66475	3.50144	3.34641	3.40131	3.95964	3.31009	3.53722	3.46498	3.16196	3.34792	3.70261	3.59011	3.5829	3.46334	3.53537	3.48656	3.40004	3.51791	3.37855	3.37034	3.61789	3.53722	3.79625	3.79597	3.53722	3.65662	3.53294	3.41342	3.40683	3.68384	3.42842	3.40614	3.47528	3.2438	3.38402	3.32962	3.70583	3.77017	3.47499	3.38748	3.64875	3.60037	3.58851	3.22787	3.95516	3.46237	3.32894	3.68923
NOG	3.44046	3.68415	3.45978	3.69844	3.55595	3.77084	3.46959	3.4911	3.46105	3.85191	3.64981	3.72633	3.49143	3.74316	3.47216	3.70327	3.60921	3.41058	3.61282	3.45143	3.51727	3.48627	3.5533	3.39241	3.73819	3.32441	3.58786	3.65149	3.55595	3.64265	3.45753	3.70551	3.71124	3.61348	3.88973	3.38978	3.57762	4.01529	3.39079	3.51791	3.43213	3.5933	3.67228	3.46302	3.37381	3.74011	3.68448	3.57192	3.59879
NOL10	7.33747	7.56363	7.66602	7.69942	7.08966	7.34609	7.53305	7.23811	7.14609	7.41015	7.52309	6.89049	7.20682	6.96113	7.63063	7.27811	7.07638	7.60775	7.05569	7.40029	7.62978	7.33859	7.29022	7.35919	7.06501	7.58657	7.30322	7.46672	7.46124	7.12108	7.3253	7.35148	7.81268	7.15054	7.12649	7.34074	7.42867	7.06501	7.58102	7.28985	7.1218	7.23462	7.23498	7.64269	7.37861	6.93285	7.61506	7.33969	7.47063
NOL11	6.67948	6.76239	6.57706	6.46364	6.74694	6.4513	6.46165	6.2652	6.35483	6.16477	6.38006	6.18163	6.32637	6.08924	6.18225	6.52145	6.25478	6.8961	6.35133	6.58915	6.48498	6.42282	6.35483	6.60555	6.47539	6.46228	6.7244	6.63918	7.05537	6.63853	6.70648	6.82757	7.00095	6.26208	6.39441	6.6378	6.25222	6.19802	6.40101	6.34787	6.26176	6.46526	5.86046	6.27251	6.99542	6.55361	6.71421	6.65965	6.94242
NOL12	5.98405	5.94116	5.99916	5.74272	5.69546	5.85917	5.73489	5.42632	5.8803	5.71629	6.09599	5.86768	5.72472	5.5476	5.81983	5.66684	5.69016	5.90774	5.7643	5.86239	5.53651	5.89869	5.81071	5.66404	5.99438	5.42072	5.51643	6.01991	5.93522	5.98666	5.53264	5.79914	6.32995	5.46114	5.68163	5.49165	5.48909	5.5336	5.60392	5.88315	5.8815	5.80856	5.51863	5.80672	6.16389	6.0443	5.52949	5.95204	5.66974
NOL3	6.87589	6.42713	6.59389	7.09593	6.70099	6.49087	6.68892	6.64019	6.46427	6.98703	6.99394	6.8517	7.05503	6.66098	6.83808	6.92939	6.09136	6.30736	6.78528	7.00613	7.32387	6.88838	6.98636	6.53925	6.58952	6.64751	6.87488	7.08511	6.65108	6.19502	6.95566	6.74021	6.03333	7.10626	6.80815	6.4449	6.66166	6.50144	7.53853	7.29871	6.9905	6.36972	7.01533	7.08062	6.58081	7.05739	6.58778	6.82409	7.21144
NOL4	3.51727	3.57998	3.62179	3.48213	3.60636	3.70067	3.21993	3.57223	3.28357	3.43145	3.5933	3.4988	3.36313	3.64719	3.52912	3.82372	3.4439	3.54232	3.38113	3.45179	3.79625	3.26163	3.32894	3.50178	3.75144	3.50335	3.40037	3.21293	3.35828	3.48244	3.6478	3.36249	3.10304	3.33214	3.46037	3.56538	3.80843	3.32996	3.82372	3.66187	3.35092	3.39491	3.63496	3.67794	3.44693	3.51082	3.70744	3.60295	3.34792
NOL4L	5.02852	4.61184	4.89719	4.90176	5.15972	4.71367	4.94985	4.79284	4.86246	4.92202	4.99757	5.00939	4.99109	4.88439	4.94017	4.87486	4.9844	5.24862	5.02535	4.87091	4.94665	5.01669	5.01305	4.75348	4.84382	5.39285	5.16302	4.92102	5.05153	5.53877	5.0441	4.99009	5.81578	4.83583	5.24254	4.8722	5.37644	5.40279	5.246	4.87151	5.24476	5.25257	5.18156	4.81196	5.49463	4.83616	5.06041	4.98345	4.77747
NOL4L-DT	3.88112	3.77341	3.99508	3.92117	3.7903	3.63017	3.67951	3.73076	3.85512	4.0118	3.72002	3.51149	3.69117	3.63109	3.8805	3.9805	3.81863	3.75112	3.8225	3.73332	3.61853	3.7549	3.99727	3.90845	3.90087	3.72257	3.63172	3.78018	3.8276	3.68478	3.67197	3.48908	3.60954	3.83507	3.66984	4.03569	3.875	3.59879	3.75907	3.72382	3.82947	3.62661	3.8313	3.83928	3.8513	3.79061	3.607	3.94839	3.93407
NOL6	5.69546	6.00256	5.79656	5.61347	5.8576	6.01926	5.81916	5.51765	5.88688	6.20187	6.07087	5.78399	5.45336	5.76462	5.75743	5.81293	5.64179	6.20893	5.57663	5.55467	6.1059	5.66126	5.93177	5.75398	5.37739	5.66343	5.74398	5.62189	6.4144	5.98373	5.63798	5.68071	6.30532	5.49869	5.84173	5.79282	5.53137	6.0424	5.95016	6.17188	6.16417	5.71163	6.01807	5.60521	7.01816	6.09786	5.633	5.69299	5.75803
NOL7	7.09981	7.39908	7.25745	7.07959	6.99362	7.00469	7.089	7.14018	6.97394	7.13187	6.87211	6.88401	6.89012	7.10413	6.95931	7.11218	7.26558	7.45103	6.74054	6.98982	7.12142	7.04269	7.06858	7.1136	7.10902	7.08997	6.98778	7.35111	7.31116	6.88204	7.16239	7.10305	7.2367	7.08437	7.07227	7.19234	6.99682	7.04671	7.14233	7.09067	7.00646	7.22706	6.96423	7.18954	7.21721	6.89012	7.31189	7.03905	7.04195
NOL8	6.69191	6.67271	6.16936	6.45391	6.3591	6.47473	6.47835	6.51551	6.03053	6.53024	6.3739	6.45586	6.1771	5.91645	6.16193	6.44222	6.07779	6.82542	6.0097	6.21454	6.4196	6.39865	6.22748	6.27627	6.45391	6.82071	6.38984	6.39576	6.82409	6.49159	6.56739	6.10635	7.07638	6.34886	6.47047	6.2031	6.6371	6.28428	6.41706	6.36591	6.52213	6.14731	6.33028	6.38696	6.78134	6.0809	6.75736	6.40136	6.74179
NOL9	7.75583	7.44425	7.66523	7.80161	7.53814	7.67579	7.63603	7.6577	7.57773	7.48724	7.63769	7.65934	7.23024	7.25397	7.39704	7.41546	7.41879	7.78244	7.39742	7.6538	7.44055	7.31636	7.72047	7.46782	7.47407	7.61869	7.30131	7.18432	7.60603	7.84938	7.38947	7.36479	7.41619	7.37934	7.57322	7.6546	7.41654	7.31903	7.34958	7.6699	7.35033	7.67579	7.40372	7.77056	7.86892	7.34149	7.59226	7.37861	7.2183
NOLC1	7.44817	7.63938	7.24897	7.52708	7.59705	7.5708	7.63347	7.65502	7.70939	7.14914	7.56878	7.22492	7.23916	7.15632	7.48258	7.56595	6.92196	7.99045	7.53544	7.38042	7.51017	7.49759	7.53737	7.56714	7.26597	7.54839	7.5077	7.21544	8.04141	7.66481	7.38413	7.49988	8.76752	7.49555	7.25609	7.32494	7.67489	7.28365	7.42598	7.68068	7.67489	7.73973	7.86428	7.76498	8.06653	7.27811	7.36992	7.58621	7.52226
NOM1	6.94008	6.77974	6.78227	6.79729	6.78626	6.65899	6.51753	6.55942	6.99113	6.76203	6.7155	6.61458	6.28428	6.50109	6.53991	6.74557	6.79489	6.81217	6.47081	6.51381	6.63283	6.44757	6.37233	6.02309	6.83808	6.56251	6.51944	6.66967	6.96651	6.56351	6.62483	6.69897	6.99113	6.51215	6.55974	6.50209	6.65833	6.62185	6.86966	6.72404	6.56251	6.86658	6.38203	6.77945	6.74869	6.52474	6.51015	6.68189	6.4506
NONO	8.93871	8.81177	8.77213	8.68382	8.89075	9.07971	8.88706	8.77936	8.94881	8.64354	8.91963	8.82906	8.56143	8.7842	8.4606	8.52621	9.09928	9.17537	8.69071	8.69153	8.6517	8.6045	8.8444	8.71227	8.90549	8.91297	8.39861	8.36001	8.88193	8.81676	8.4769	8.69303	8.97405	8.578	8.66507	8.6846	8.37617	8.62956	8.63607	8.90116	8.86291	8.86887	8.94042	8.62891	8.90374	8.8519	8.42953	8.95321	8.35335
NOP10	8.35752	8.73245	8.37102	8.40921	8.53427	7.87858	8.52753	8.15033	8.14277	8.10693	8.80548	8.75935	8.00228	8.39194	8.20756	8.61317	8.43907	8.85606	8.85687	8.47103	8.3403	8.10638	8.69153	8.1165	8.4724	7.99395	8.88005	8.66737	8.31508	8.61671	8.63464	8.49459	8.19036	8.16766	8.49127	8.45876	8.37421	8.53427	8.39377	8.7101	8.8404	8.76014	8.97489	8.04513	8.93263	8.49184	8.6869	8.17377	8.9935
NOP14	7.28661	6.97564	7.02201	7.03426	7.12502	6.99542	7.13221	7.48681	6.97805	7.18398	7.25783	7.09451	6.60955	6.5469	7.18468	6.95426	6.17217	7.36626	6.82851	6.74092	6.9094	6.66934	7.07292	6.90213	7.00026	7.26965	6.69659	7.08828	7.32857	7.23462	6.73065	6.99218	7.43322	6.61884	7.01462	6.9394	7.08618	6.4953	6.58316	7.25465	7.18537	6.75996	6.95358	7.05569	7.78459	7.15902	6.74054	7.06746	6.99186
NOP16	5.81881	6.19502	5.86368	5.42503	6.31278	5.71195	5.60454	5.23869	6.01745	5.98405	5.8525	5.67132	5.29772	5.78599	6.13889	5.70945	5.77292	6.26045	5.26568	5.38136	5.88501	5.69546	5.62471	5.35782	5.74174	5.94148	5.73831	6.00816	6.95494	6.04463	5.74241	6.42216	6.63146	5.34059	5.54533	5.63636	5.49129	6.08249	5.9806	5.94085	5.9428	5.12235	5.98756	5.77042	6.93698	5.82706	5.69546	5.70109	5.88124
NOP2	6.70137	6.58216	6.19535	6.32351	6.94821	6.32735	6.62551	6.44987	6.19535	6.50245	6.68049	6.34948	5.92853	6.27251	6.40169	6.39242	6.09256	6.92499	6.44625	6.05592	6.574	5.9916	6.34012	6.18897	6.49758	6.02955	6.54356	6.42812	7.13714	6.5694	6.37813	6.45784	7.11252	5.8324	6.11973	6.44987	6.63216	6.19594	6.31177	6.67003	6.88133	6.16389	6.5188	6.19802	7.99144	6.56672	6.19085	6.38661	6.25065
NOP53	8.18642	8.24187	8.43155	8.59039	8.0378	8.3786	8.42636	8.80618	8.5071	8.31508	8.65548	8.44222	8.578	8.77771	8.48352	8.20263	8.43085	8.12259	8.08442	7.87538	8.35573	8.14626	8.43219	8.2814	8.63831	8.51237	7.96334	8.21341	7.74536	7.66356	8.03881	7.97061	7.91853	8.59746	8.48214	8.40669	8.31156	8.40611	8.48481	8.37102	8.46127	8.90116	8.72001	8.3013	8.22315	8.25793	8.36061	8.11497	7.69284
NOP58	7.95366	7.91039	7.40786	8.03936	7.3917	7.96921	7.97257	7.42142	7.46782	7.44317	7.5299	6.96488	7.43137	7.31189	7.05193	7.87627	7.48373	8.08844	7.49277	7.51129	7.48224	7.60361	7.38678	7.68322	7.66316	7.63978	7.84489	7.61465	8.40163	7.70557	7.66558	7.90424	8.98978	7.53265	7.40822	7.71246	7.74013	7.13015	7.49119	7.48148	7.84047	7.66732	7.54878	7.68068	8.57867	7.56046	7.66144	8.03381	7.89762
NOPCHAP1	4.89115	4.86109	4.41311	4.70766	4.75997	4.65463	4.72156	4.70799	4.63984	5.38897	4.8775	4.64117	4.96888	4.39817	5.01603	4.64355	4.41544	5.22072	4.35938	4.65299	4.84633	4.45597	4.67338	4.72428	4.48538	4.51328	4.65299	4.86109	5.30206	4.82651	4.7925	4.57615	4.96096	4.43788	4.69238	4.47312	4.6066	4.84697	4.56368	4.79767	4.45533	4.73693	4.30973	4.94017	4.71243	4.4228	4.95644	4.70479	4.98843
NOS1	4.01405	4.10485	4.19812	3.82088	3.88501	3.72318	4.16108	4.20166	3.97887	4.12761	3.73365	3.92722	4.04158	3.79284	3.79251	3.89137	3.69437	3.80366	3.69811	4.30531	4.08063	4.02462	4.14091	4.63334	3.94387	3.68167	4.13712	3.89798	3.8612	3.92279	4.0537	3.80872	3.97532	3.95102	3.9253	3.72226	4.13078	3.88017	3.74914	3.71584	3.93044	3.9539	4.19421	4.11121	3.75077	3.7947	4.18054	3.88819	4.04996
NOS1AP	5.99916	5.70287	5.43795	5.81696	6.22939	5.54474	5.15874	5.7032	5.7555	5.49683	5.13396	5.61519	5.48973	6.06587	5.45084	5.61183	6.04808	5.01701	5.59121	5.88092	5.63142	5.68608	5.72036	5.92957	5.49038	5.67287	5.49296	5.54892	5.08236	5.22439	5.97365	5.42792	5.03293	5.64972	5.33232	5.52819	6.01423	5.4204	6.13644	6.01553	5.14283	5.37939	5.67163	5.68917	4.79861	5.97365	5.97876	5.53651	5.43763
NOS2	4.27714	4.28208	4.18665	4.13078	4.1837	4.09775	3.91235	3.80333	4.21922	4.15008	4.16789	4.04548	3.95964	3.85699	4.18238	4.163	3.91921	4.29272	4.11604	4.28147	4.08278	4.17074	4.2924	4.06726	4.03894	4.06912	4.20931	4.32443	4.12791	4.35187	4.33377	3.98569	4.36855	4.13554	4.11154	4.34861	4.31713	4.19909	4.05562	3.94193	4.52862	4.27267	4.06885	4.35249	4.61682	3.96162	3.95486	4.29424	4.13148
NOS3	5.47647	5.38897	5.65423	6.28361	5.53488	5.98694	5.51339	6.11757	5.74581	5.75212	6.36201	5.34483	5.82394	5.69859	5.6756	5.66252	5.38866	6.22175	5.4341	5.7959	5.51643	5.49229	5.74706	5.73201	5.66527	5.09186	6.30339	6.17457	6.07052	6.62151	6.27691	6.00351	6.83704	5.37412	6.2988	6.19119	6.44827	5.80889	5.55115	5.65713	6.38726	6.15906	5.9749	5.59945	7.16893	6.11853	5.34157	5.98666	6.30339
NOSIP	6.12653	6.16261	5.87568	6.50584	6.49927	6.02635	5.98346	6.45455	6.49829	6.32187	6.37421	6.66266	5.80487	6.03178	6.26903	6.33214	6.21986	6.48335	6.08985	6.03025	5.91926	5.89248	6.39735	6.21925	6.43954	5.97022	6.22649	6.39441	6.308	6.12037	6.34337	6.51818	6.1448	6.33665	6.15221	6.33795	6.53991	6.48	6.53653	6.26078	6.65705	6.07367	6.31636	5.96993	6.52113	6.17809	5.89001	5.84139	6.40337
NOSTRIN	7.79943	7.34039	7.44425	7.25327	6.83222	7.29573	7.60236	7.11146	6.91244	7.13255	7.87767	6.92974	7.75705	7.51052	7.50931	7.00095	7.5291	7.05916	7.21649	7.17836	7.3674	7.44093	7.16029	7.36552	7.57284	7.23845	7.77144	6.93285	7.12755	7.21897	7.41241	6.99962	7.17943	7.60158	7.63806	7.50176	7.28439	7.61953	7.14437	7.37554	6.75837	6.92262	7.31636	7.23462	6.61525	7.89308	7.10514	7.49835	7.0367
NOTCH1	6.22112	6.21582	6.44657	6.27659	6.83361	6.60625	7.10626	6.47081	6.88768	6.2592	7.04052	6.81828	6.35452	6.75804	6.81428	6.24278	6.44791	6.8367	7.06678	6.5188	6.48826	6.47308	6.45196	5.99645	6.50052	6.36651	6.63884	6.56416	6.86524	7.44241	6.48595	6.73132	7.3068	6.40367	6.73637	6.68189	6.90495	6.6724	6.49793	6.45488	7.22672	7.17237	6.78794	6.37525	7.24762	6.84956	6.39735	6.67741	6.09107
NOTCH2	7.10413	7.41507	7.42827	7.2332	7.53737	7.29829	8.08844	7.47899	7.62076	7.94978	7.53891	8.18096	7.53774	7.54878	7.35071	7.83624	8.21174	8.74164	7.58257	7.56557	7.40412	7.55642	7.56046	7.35111	7.63729	7.68861	7.41015	7.75045	8.65391	8.19364	7.20782	7.72931	7.92274	7.48148	7.78333	7.31014	7.46861	7.92884	7.38986	7.53227	8.34659	8.06918	7.67658	7.31903	8.23683	7.66945	7.51751	7.5581	7.56281
NOTCH3	6.88838	7.86983	7.23811	6.7106	8.12062	7.63686	7.76141	7.3484	7.68107	7.51439	7.99638	7.76581	7.53265	7.72976	7.83359	7.54209	7.57861	7.72128	8.192	7.68146	7.23988	7.30753	7.65725	7.61869	7.38153	7.10161	7.10696	7.18323	7.85933	7.71912	6.95599	7.33821	7.04339	6.91278	7.66018	7.77633	7.22953	7.59073	7.39827	7.79636	7.68068	7.93121	7.49639	7.10201	7.19546	7.41768	7.30716	7.43286	6.37971
NOTUM	3.89665	3.86184	3.65551	3.7292	4.28298	3.73397	3.81056	3.67324	3.79216	4.10967	3.73332	3.9012	3.98959	3.87205	3.69935	3.84312	4.14343	3.64297	3.86958	4.13554	3.86797	3.80743	3.94678	3.36344	4.08973	3.77759	3.84819	4.03035	3.84214	3.84056	3.91854	3.79908	4.00047	3.76858	3.9137	3.78277	3.58882	4.01499	3.72194	3.79183	3.8999	3.80587	3.74883	3.89445	3.84471	4.26123	3.81863	3.9824	3.71315
NOVA1	4.93268	5.07233	5.05025	5.01404	4.97582	4.64489	5.33163	4.80972	5.04994	4.95253	4.77947	4.61216	4.62336	4.82958	4.14883	4.84064	4.63847	5.08436	4.74435	4.63782	4.57124	4.79829	5.11261	5.07299	4.81685	4.55397	4.60695	4.61519	4.65684	5.13662	4.71304	4.98669	4.27527	4.89181	4.94051	5.06074	5.11158	4.77042	4.69238	5.10763	4.63721	5.01797	4.87356	5.13596	5.23453	4.63334	4.50316	4.84633	5.18126
NOVA2	5.75301	5.78272	5.20674	5.38303	5.87506	5.79718	5.6115	5.43051	6.03889	5.49327	5.74209	5.79282	5.65032	5.68515	5.64349	5.763	5.61117	5.71379	5.57532	5.82367	5.53847	5.71752	5.6428	5.6681	5.63126	5.64508	5.99287	5.66155	5.92442	5.92253	5.90679	5.91773	6.04774	5.7477	5.76179	5.81196	5.54442	5.60581	5.78368	5.56632	5.93842	6.15718	5.52077	5.52431	6.49829	5.31545	5.96763	5.76053	5.64445
NOX1	3.34157	3.58191	3.48627	3.31127	3.59236	3.43921	3.32149	3.40646	3.1781	3.52234	3.4176	3.26443	3.34511	3.37414	3.42873	3.48941	3.34348	3.13173	3.21101	3.31473	3.47528	3.40552	3.17969	3.54991	3.52492	3.52397	3.28962	3.12662	3.41858	3.50668	3.19141	3.29729	3.16132	3.36628	3.0913	3.5411	3.23608	3.42619	3.1652	3.05485	3.22498	3.50538	3.1314	3.41371	3.26102	3.48013	3.34381	3.43145	3.46037
NOX3	2.90977	3.00867	3.33971	3.01722	3.43671	3.38623	3.04402	3.10633	3.27411	3.11854	2.95867	3.06303	3.02018	3.17434	3.49424	3.29445	3.23787	3.11466	3.15539	3.19173	3.11155	3.18059	3.04233	3.42363	3.20208	3.00835	3.17777	3.11217	3.11094	3.35057	3.02859	3.11124	3.20677	3.26959	3.13754	3.04436	2.94801	3.13566	3.21514	3.16226	3.079	3.16066	3.26508	3.20303	3.16582	3.00968	3.04338	3.19338	3.28671
NOX4	5.56698	6.22081	6.64556	5.38236	6.24438	5.99618	5.57109	6.09666	6.91987	7.16384	5.86012	6.6371	5.57403	5.41561	5.12203	5.74335	6.60111	7.58943	6.14571	6.19566	5.94916	5.43051	6.18734	6.65801	5.90679	6.61525	4.91375	6.23298	7.22672	5.94916	5.62849	6.07305	5.61183	6.7507	7.33681	5.53651	6.62649	6.9325	6.25319	5.59852	7.21614	5.38928	6.32031	6.05027	5.61183	5.08061	6.66001	5.31708	5.55663
NOXA1	5.68731	5.43507	5.36535	5.34804	5.37121	5.55721	5.41053	5.73521	5.57564	5.40799	5.55637	5.38565	5.56312	5.57785	5.625	5.58305	5.84677	5.33528	5.96222	5.78304	5.12421	5.45114	5.63636	5.31867	5.43347	5.48371	6.14853	5.4476	5.30752	5.72882	5.94916	5.75773	5.40088	5.80549	5.5692	5.60961	5.19931	5.39544	5.68608	5.76752	5.67318	5.38303	5.66469	5.42009	5.3303	5.46954	5.41655	5.64787	5.62252
NOXO1	3.87565	4.01681	3.94519	3.97308	3.91598	4.0217	4.03378	3.9805	4.14591	4.11801	4.00794	4.10159	3.86797	4.10832	4.02106	4.08097	4.12948	4.13399	4.09929	3.92561	3.80777	3.74347	4.00729	3.87565	4.13998	3.85894	4.18767	4.10325	3.95195	4.1624	4.14754	3.90944	4.06239	4.01882	3.86732	4.05949	4.01088	3.84156	3.98925	3.8999	4.12158	3.96543	3.93311	4.15304	4.19682	4.27111	3.89301	3.94319	4.00729
NOXRED1	3.75843	4.18665	3.7385	3.83507	3.93374	3.9021	3.84788	3.7947	4.19521	4.09256	3.67669	4.22869	4.19682	4.30119	3.66861	3.71877	4.14851	4.14219	3.90845	3.69749	4.17542	3.90908	3.80238	4.09553	3.48627	4.03698	3.8866	3.80071	4.2412	3.43793	3.79216	3.64592	3.61118	3.80872	3.85699	3.5569	4.10673	3.89333	3.97631	3.6625	4.03094	3.85732	3.92433	4.16594	3.7837	3.93845	3.83928	3.6433	3.28263
NPAP1	5.00511	5.10763	4.81259	4.84126	4.93563	4.98569	4.65719	4.45765	5.086	4.87393	4.52231	4.22738	4.74852	4.63072	4.57843	4.86012	5.05089	4.74087	4.76286	4.68735	4.81324	4.49404	4.99305	4.79316	4.5021	4.89307	5.26699	4.60325	4.65365	4.98215	5.02502	4.75213	4.92102	4.97316	4.85107	4.86535	4.2412	4.81005	4.80027	4.56972	4.69657	4.40845	5.18987	4.40774	4.80718	5.09023	4.785	4.89565	4.79996
NPAS1	4.16817	3.99148	4.23251	4.00601	4.29684	4.20199	3.97918	3.9199	4.10902	4.44439	4.15204	4.42885	3.9137	4.04708	4.14155	4.09391	4.23158	3.97825	4.21653	4.24468	3.97209	4.18934	4.06824	3.88913	4.01499	3.84819	4.30783	4.2597	4.20133	4.19287	4.18503	4.01212	4.22077	4.0086	4.06015	4.09839	4.33666	3.93576	4.4682	4.19256	4.24437	4.08217	4.23672	3.79814	4.50049	4.24863	4.21283	4.18268	4.0474
NPAS2	9.85498	8.81255	9.0768	8.77059	9.84926	9.291	8.26834	8.67558	9.02787	8.98331	9.5412	9.03981	8.89675	8.81336	8.79192	9.09511	8.96033	9.59902	8.504	9.0523	9.05421	8.79349	8.98237	8.52227	9.08912	8.61016	9.16975	9.41442	9.87955	10.1676	9.34076	9.43891	8.97954	8.94138	9.06106	9.07481	9.43891	9.24442	9.20962	8.8031	9.09403	9.22723	8.69613	8.99822	10.1144	9.38615	9.28091	8.75092	8.49259
NPAS3	3.79718	4.06662	3.9899	4.3815	4.00338	4.08278	3.87333	4.3107	4.29177	3.73014	3.81355	4.0714	3.85894	4.036	3.87799	4.09036	3.76888	3.89407	3.88081	3.83829	4.284	4.08817	3.85255	3.96133	3.8747	3.94104	3.90566	3.87333	3.72887	3.99633	3.90944	3.83069	3.74914	4.05529	3.8917	3.85318	4.29872	4.0014	3.72164	4.25642	3.88278	3.90879	3.81454	3.86701	3.56474	3.97757	4.02877	3.9215	3.95453
NPAS4	3.75296	3.66894	3.47816	3.35697	4.12475	3.75554	3.89767	3.67978	3.77599	3.54737	3.84879	3.68612	3.57059	3.92561	3.58722	3.8485	3.87024	3.66894	3.40552	3.81581	3.80809	3.75618	3.73561	3.70902	3.4176	3.61888	4.01088	3.66443	3.77371	3.81736	4.00338	3.66767	3.65792	3.74501	3.69437	3.61382	3.44794	3.69966	3.55138	3.53913	3.66443	3.36117	3.36249	3.83767	3.58377	3.93937	3.62661	3.89201	3.48875
NPAT	7.2704	7.12577	7.18363	7.21254	6.80002	7.1984	7.18571	7.17908	6.95088	7.20238	7.0367	7.0054	7.31449	7.09133	7.23203	7.01816	6.96957	6.97597	6.88102	7.09879	7.14914	7.03359	7.00713	7.04607	7.14437	7.35611	7.10586	6.92196	6.88368	6.88806	7.27887	6.92196	7.02803	7.13255	7.04777	7.12003	7.31825	6.98459	6.77372	6.70684	6.99819	7.10161	6.93665	7.2443	6.835	7.18537	7.18046	7.08437	7.23388
NPB	5.34448	4.97548	4.61319	4.92463	5.10932	5.32874	5.29933	5.03325	5.48272	5.21492	5.14635	5.23906	5.27316	4.98873	4.8476	5.53137	5.34191	5.12013	4.89597	5.26731	5.0183	4.87813	5.08925	5.42991	5.40929	4.32443	5.5263	5.41181	5.0441	5.54892	5.57941	5.18425	5.67844	5.30913	4.95613	5.14963	5.18884	5.29964	5.06942	5.0993	5.1346	5.30949	5.24506	4.7083	5.01797	5.01859	5.2811	5.53623	5.49683
NPBWR1	3.32184	3.65891	3.5829	3.95102	3.5674	3.48842	3.41058	3.47334	3.59751	3.32635	3.7674	3.31473	3.50082	3.60856	3.72854	3.73332	3.69518	3.56287	3.49267	3.74043	3.65628	3.49362	3.44543	3.46633	3.96607	3.40581	3.65113	3.54676	3.64561	3.34761	3.52201	3.25593	3.68136	3.57696	3.53509	3.49491	3.4878	3.40226	3.6789	3.55526	3.62727	3.59942	3.63979	3.62242	3.35956	4.04673	3.69437	3.42811	3.40646
NPBWR2	3.63274	3.515	3.39113	3.42424	3.71646	3.38019	3.59911	3.62949	3.83958	3.51533	3.75359	3.83958	3.89632	3.74226	3.46864	3.51886	3.66767	3.84629	4.21058	3.69502	3.914	3.83378	3.55459	3.52912	3.77341	3.9918	3.56641	3.67197	3.79973	3.58508	4.12125	3.87403	3.80619	3.83412	3.71616	3.80709	4.26034	3.75046	3.74723	3.81029	3.79625	3.58224	3.67859	4.12158	3.70098	3.70934	3.59815	3.57729	3.82855
NPC1	7.39325	7.72509	7.02868	6.8357	7.33456	7.41087	7.29982	6.91039	7.8703	7.05472	7.32678	7.38492	6.7587	7.19337	7.04777	6.87139	7.16167	7.39742	6.49596	6.86524	7.00268	6.73235	7.04636	6.68352	7.28294	6.85204	6.9039	7.26121	7.88229	7.8818	7.14743	7.36589	8.86377	6.87349	7.77187	7.6699	7.26051	6.93358	6.96076	7.70284	7.76049	7.15089	7.42108	7.23097	8.50585	7.62897	7.26266	7.04777	7.0054
NPC1L1	4.49849	4.51553	4.12729	4.48287	4.38762	4.30973	4.00047	4.13842	4.32605	4.04899	4.18435	4.5162	4.11801	4.21414	3.95642	4.33311	4.25905	4.32002	4.45374	4.49883	4.32192	4.10933	4.09869	4.41705	4.05851	4.16562	4.15823	4.08911	4.02877	4.26065	4.22769	4.09196	4.53946	4.30348	4.26772	4.38566	4.32833	4.08534	4.05201	4.12791	4.1688	4.34769	4.40256	4.34737	4.38502	3.81127	4.32443	4.38373	4.52898
NPDC1	6.12912	5.95137	6.03394	6.10165	6.12195	6.32477	6.31903	6.25131	6.77945	5.77421	6.2183	6.25286	5.93589	5.98472	6.39017	6.32249	6.34459	6.20864	6.08643	6.26306	6.00135	5.88842	6.07618	6.15315	6.27059	5.68823	6.35071	6.33887	6.24151	6.4082	6.1581	6.2349	6.17124	6.35817	6.38888	5.87241	6.68049	6.02241	6.15538	6.26999	6.46976	6.19027	5.8744	5.80733	6.02893	6.26015	5.94436	6.0097	5.93622
NPEPPS	9.04163	8.89675	9.09629	8.88987	8.61537	9.08582	9.02012	9.0152	8.98331	9.27843	9.02787	9.09403	9.15148	8.76172	9.04748	8.98884	8.86887	8.85026	8.94708	9.02217	9.17865	9.02398	9.291	8.92043	9.16412	9.3146	8.77363	9.22361	8.75168	8.52881	8.76339	8.81414	8.66203	8.86537	8.95147	8.91881	9.23637	8.89498	9.08179	9.06884	8.96033	9.13574	9.06405	9.0329	8.8266	8.9335	8.8266	8.59746	8.80848
NPFF	5.01958	4.65268	4.84221	4.71795	4.69459	4.91211	4.94465	4.47182	4.86314	4.74693	5.16042	5.17863	4.79086	5.01958	4.74116	4.61648	4.97448	4.54072	4.71243	4.7038	4.46314	4.61351	4.68929	4.39021	4.53714	4.75517	4.34366	4.53328	5.06233	4.9921	4.47729	4.78697	4.59279	4.63268	4.97818	4.77526	5.2811	4.84287	4.30091	4.33666	5.19408	4.76946	4.9415	4.8621	4.61485	4.8457	4.78765	4.35672	4.29902
NPFFR1	4.22516	4.1504	4.31035	4.37895	4.25221	4.28693	3.9529	4.20296	4.45909	4.29742	4.18965	4.26772	4.1061	4.04415	3.88559	4.34647	4.17293	4.051	4.20453	4.32766	3.95932	4.12605	4.26925	4.24891	3.94453	4.13554	4.59869	4.2879	4.25709	4.18834	4.58105	4.42587	4.23731	4.25874	4.33142	3.91692	4.02657	4.15496	4.67535	4.00632	4.17641	4.0014	4.44506	4.13012	4.1688	4.29652	4.17259	4.3962	4.01681
NPFFR2	2.71668	2.67618	2.54625	2.72333	2.93546	2.68558	2.75052	2.71426	2.6719	2.69227	2.60826	2.66258	2.66817	2.73782	2.82389	2.83416	2.69741	2.6801	2.68062	2.70576	2.56999	2.61475	2.85849	2.5237	2.75724	2.54424	2.70949	2.66461	2.78961	2.60945	2.53998	2.70767	2.82308	2.61946	2.65982	2.70283	2.64538	2.92173	2.7332	2.69126	2.69078	2.74785	2.55317	2.47449	2.71052	2.95473	2.87202	2.50057	2.53208
NPHP1	4.89083	4.88341	4.86954	4.94465	4.64781	4.87486	4.53586	4.85403	4.16524	4.69729	4.74693	4.40741	4.92428	4.54626	4.74657	4.45344	4.66598	4.61866	4.56336	4.85046	4.90916	4.8013	4.59839	4.94211	4.80162	5.06262	4.73036	4.81165	4.43198	4.31744	4.79671	4.55263	3.97438	4.34465	4.90501	5.06262	4.62439	4.47478	4.49528	4.63782	4.38566	4.46188	4.70864	4.89986	4.49849	4.68929	4.61866	4.59495	4.76703
NPHP4	4.15204	4.3815	4.52664	4.37644	4.34861	4.45533	4.41674	4.30783	4.5326	4.0971	4.3499	4.40675	4.49654	4.1504	4.35635	4.07075	4.38502	4.30156	4.05063	4.3722	4.22738	4.37676	4.01716	4.23188	4.36173	4.44243	3.98798	4.44665	4.23317	4.35635	4.26806	4.15304	4.54692	4.25839	4.42468	4.24925	4.44209	4.21185	4.06595	4.43823	4.38892	4.18834	4.16627	4.46988	4.67112	4.55333	4.09807	4.14591	4.26713
NPHS1	3.60731	3.47185	3.72035	3.47185	3.82569	3.96771	3.54769	3.32701	3.46633	3.77533	3.72415	3.95421	3.6978	3.8805	3.8313	3.78996	3.61282	3.57865	3.79783	3.77114	3.63854	3.57029	3.64911	3.53722	3.4798	3.60988	3.70455	3.60636	3.63274	3.83767	3.62497	3.57762	3.68355	3.66605	3.68864	3.52655	3.60606	3.57319	3.53814	3.80467	3.74196	3.6823	3.86604	3.76357	3.65183	3.72983	3.8599	3.51149	3.37919
NPHS2	2.80113	2.99283	3.06405	2.74648	2.62236	2.97246	2.81977	3.28702	3.07372	2.56602	2.79646	2.71572	2.68111	2.73049	3.03429	3.06002	3.14572	2.85731	3.2683	3.02422	2.87503	2.96048	2.81806	2.85058	2.83733	2.80245	3.04173	3.13463	2.83657	2.96855	3.03087	3.04338	3.03866	2.72528	2.97555	2.9501	2.83501	2.92485	2.68207	2.84703	3.09261	3.19856	2.76034	2.88417	2.79646	3.01615	2.92029	3.18759	2.585
NPL	5.23807	4.68833	5.73685	5.70351	4.99109	4.73364	5.91489	5.09186	4.78145	5.09666	5.51307	6.29691	5.60521	6.04303	5.38635	5.11854	5.84353	5.62849	4.98407	4.72363	5.6756	4.72926	4.94985	5.69926	5.51439	5.55083	5.18987	5.71408	5.69355	5.30913	4.72394	4.91473	4.7912	4.63034	5.99818	4.91375	5.63924	5.2821	4.41511	5.06041	6.23551	4.78697	5.41401	4.89499	5.50728	5.16106	4.85765	5.17105	5.25722
NPLOC4	9.58535	9.36285	9.43748	9.43333	9.73378	9.68332	9.38615	9.24214	9.39934	9.47266	9.59323	9.41181	9.53964	9.32099	9.43596	9.5743	9.25384	9.53363	9.51738	9.5412	9.66526	9.39267	9.59619	9.51299	9.21316	9.65574	9.53964	9.63655	9.65741	9.58853	9.53662	9.54546	9.62729	9.26109	9.64	9.63833	9.63221	9.41565	9.47418	9.53808	9.3602	9.32225	9.84306	9.36285	9.10645	9.41565	9.52756	9.50128	9.27493
NPM1	7.34995	7.471	7.18182	7.62076	7.31229	7.42982	7.20682	7.48566	7.25609	7.18571	7.15269	7.15054	7.16718	7.23771	7.04537	7.45184	7.40444	7.5842	7.29759	7.16718	7.58342	7.30284	7.2133	7.24176	7.33969	7.94649	7.30753	7.28985	7.70414	7.26336	7.2851	7.40444	7.85438	7.45702	7.00646	7.14813	7.35186	7.18988	7.19301	7.05948	7.52788	7.29313	7.46124	7.46631	7.85573	7.00573	7.37517	7.2851	7.67281
NPM2	4.82288	4.54205	3.95642	4.58774	4.35121	4.21156	4.10067	4.21216	4.61351	4.48929	3.93044	4.3709	4.35344	4.6049	4.43914	4.49849	4.32981	4.17354	4.35707	4.23348	4.33766	4.42439	4.48962	4.00047	4.10325	4.23317	4.1847	4.27905	4.25839	4.28656	4.50385	4.17169	4.65365	4.53132	4.28759	4.61836	4.31621	4.46595	4.31458	4.47827	4.37154	4.39432	4.5915	4.32411	4.06595	4.03282	4.80588	4.50385	3.89665
NPM3	5.27513	5.7885	5.52077	5.30001	5.89683	5.63431	5.56632	5.89898	5.79976	5.71942	5.57242	5.91176	5.19343	5.2371	5.54827	5.46972	5.66944	5.75893	5.57847	5.37971	5.38897	4.89115	5.66944	4.72893	5.27951	5.16172	5.55721	5.5628	5.76717	5.36404	5.16106	5.49522	5.73521	5.33232	5.87177	5.26762	5.3967	6.0665	5.34258	5.62471	6.27251	5.35918	5.35464	5.32969	6.08833	5.21098	5.58778	5.43567	5.3072
NPNT	5.73201	5.71879	5.8249	6.43697	6.33504	6.26808	6.666	6.92022	5.85188	7.25824	6.00938	6.8585	5.41595	6.65311	5.57302	6.09107	8.10492	7.67783	5.22647	5.98936	6.21489	5.71006	5.85631	5.15386	7.39021	6.64719	5.76813	6.82275	6.22547	6.70407	6.55063	5.71255	5.8627	5.98251	6.76029	6.54967	6.15189	6.78828	5.15611	6.74589	6.778	6.78561	6.46197	6.03671	7.92884	5.61347	5.85444	6.78192	6.26808
NPPA	5.6681	6.82306	5.77979	6.24249	6.6378	5.55695	4.77526	7.1549	8.05259	8.06094	9.0152	5.75773	8.07221	6.50553	6.85747	5.38136	9.32454	6.32932	5.76528	8.38051	9.25982	8.48283	7.87902	5.59657	7.5472	7.31116	3.93011	5.69233	6.35293	5.85502	5.54068	5.99762	5.65365	8.26203	7.58906	6.3778	7.39358	9.4293	8.76752	6.69289	8.98512	5.44372	5.81696	7.24284	8.16766	4.97647	6.8588	5.20446	9.80222
NPPB	6.39311	7.77101	8.88444	6.79175	9.35881	7.15236	5.82645	9.64294	8.17541	8.20701	8.19695	10.2366	4.99305	7.92043	6.26938	8.66507	10.7541	10.719	6.09632	8.34862	8.04347	6.83256	7.90424	5.6276	8.73165	5.30237	4.58566	8.84513	10.526	10.6852	7.43212	8.10433	10.7677	7.98327	10.3202	6.51818	9.07194	10.5831	9.14723	7.86983	11.1236	6.77269	6.33632	6.08521	10.8722	5.26473	9.3146	6.37845	8.66429
NPPC	6.29144	6.20592	6.44387	6.49793	6.36523	5.79006	6.32316	6.38628	6.60592	6.08457	6.07937	6.05408	5.64972	5.98373	6.1454	6.58714	6.43663	5.81389	6.7507	6.31207	5.80672	6.23616	5.91956	5.83059	6.06495	5.43507	6.666	6.19831	5.8856	6.04206	6.62811	6.35264	6.43132	6.07997	6.03053	6.50553	6.24469	6.2349	6.46976	6.02471	6.4813	6.45522	6.40203	6.19119	6.37361	6.61095	5.57498	6.77098	6.16721
NPR1	5.39219	5.12044	5.69828	4.98282	5.56978	5.34804	6.55326	5.61053	5.93085	5.18588	5.72572	6.12255	5.45055	5.8136	5.53017	5.18126	5.76942	6.10915	5.64697	5.51675	5.36768	5.33799	5.499	5.37282	5.57011	5.53745	5.77601	5.84677	6.52989	6.67948	5.45367	5.70018	6.21896	5.31479	6.20275	5.73859	5.62285	5.93459	4.84665	6.1173	6.10546	5.94344	5.16631	5.50565	5.72066	5.22967	5.24003	5.39799	5.49965
NPR2	6.73269	6.71231	6.29691	6.75606	6.19931	6.85543	6.43629	6.61884	6.77836	6.89479	6.9084	7.25573	6.73302	6.4953	6.93304	6.59688	6.63505	6.18998	6.87824	6.86658	7.10445	6.81051	7.10017	6.64691	6.49087	7.03874	6.72244	6.61787	6.56416	6.49429	6.55231	6.33278	6.01807	6.73235	7.003	6.80135	6.73948	6.67367	6.79659	7.09848	6.93004	6.98669	7.14437	6.6561	6.80267	7.18988	6.79067	6.31242	6.49227
NPR3	7.64921	7.3275	7.66822	7.06786	7.38413	7.47899	6.74359	7.45702	5.97426	8.52753	7.13152	7.55889	7.92321	7.06401	7.72678	6.73948	6.80232	8.30448	8.02239	7.17134	6.81355	8.57164	7.52186	7.76581	6.835	7.23771	7.60895	6.54899	8.37486	5.24476	7.72509	6.70956	7.42108	8.31744	7.18571	6.93698	7.06962	8.24476	8.06411	6.63572	6.98703	7.08166	6.50315	7.25397	7.53737	6.55665	8.33462	7.28112	6.74021
NPRL2	6.01649	5.83986	6.02502	5.69417	5.95267	5.79621	5.48973	6.15347	5.60012	5.73361	5.69202	6.11407	6.03671	5.97085	6.1977	6.17276	6.24906	5.84486	6.00696	6.13861	5.98968	5.90806	6.14882	6.25319	5.95826	5.8579	6.37905	6.13172	5.86077	5.57564	6.09226	5.74611	5.40608	6.10761	5.66343	5.6568	5.71284	6.00696	6.2456	6.09226	5.47064	5.91395	6.06465	5.72066	5.5253	6.0136	5.99704	5.8525	5.94402
NPRL3	6.57338	6.79212	6.56479	6.78593	6.10008	6.33441	6.60415	6.885	6.773	6.60383	6.87039	6.81017	6.4598	6.74021	6.88942	6.6856	6.57338	6.66967	6.58479	6.76096	6.74623	6.69353	6.86325	6.73269	6.20929	6.87824	6.76377	6.87856	6.51015	6.5125	6.65046	6.45817	6.58989	6.79829	6.58316	6.78593	6.43297	6.74489	6.78074	6.7634	6.84857	6.5261	6.76377	6.43629	7.07194	6.65206	6.94954	6.45749	6.4383
NPSR1	3.14338	3.12539	3.02086	3.17094	3.22406	3.07135	2.9402	2.92029	3.30425	2.87539	3.1734	3.25402	3.14406	3.23231	3.09063	2.96888	3.19018	3.27505	3.20423	3.16453	2.92449	3.27411	3.35629	3.21961	3.13819	3.037	3.10268	2.91377	2.91161	2.96255	3.26508	3.09874	3.13082	2.97793	3.35473	3.04075	3.06198	3.05248	2.8651	3.12439	3.31311	3.42269	2.94619	3.08864	3.16898	2.9855	3.07006	2.82062	2.79556
NPSR1-AS1	3.35156	3.14741	3.20273	3.14114	3.12539	3.25172	3.09617	2.9942	3.38051	3.3068	3.14308	3.25627	3.41636	3.04369	3.20975	3.24122	3.10867	3.09026	3.30015	3.29024	3.20011	3.24634	3.25082	3.26572	3.10203	3.74758	3.195	3.20273	3.13337	3.08003	3.28545	3.30747	3.16453	3.21842	3.12797	3.26412	3.15832	3.4176	3.60793	3.17683	3.0844	3.0515	3.03223	3.2457	3.134	3.12539	3.20712	3.12827	3.48941
NPTN	10.0837	10.0281	9.93875	9.72545	10.3044	10.008	9.90989	9.46691	9.83085	9.91841	9.83479	9.75699	10.1019	9.90123	9.68172	9.7014	10.1358	9.87134	10.0375	10.0595	9.79077	10.0281	9.80427	9.99327	9.84306	9.74951	10.0519	9.73573	9.77808	10.1514	10.0994	10.057	9.89471	9.96503	9.93151	9.96963	9.80797	9.74287	9.62729	9.87134	9.75512	9.99561	9.65095	10.0471	9.18298	9.86309	9.98664	10.0375	9.68013
NPTX1	4.86664	4.60129	4.2552	4.59309	4.59085	4.58468	4.33213	4.58566	4.47572	4.39021	4.44826	4.41735	4.52199	4.32002	4.48992	4.58899	4.77136	4.65944	4.43653	4.68046	4.45466	4.53132	4.66272	4.50609	4.50839	4.48026	4.54072	4.43134	4.27809	4.59401	4.77169	4.59776	4.48378	4.72428	4.43948	4.6405	4.82387	4.48058	4.71208	4.37676	4.66244	4.65299	4.48732	4.42217	4.41898	4.68082	4.47312	4.56684	4.52603
NPTX2	6.22175	5.49614	6.62416	7.28733	6.67398	6.01807	6.102	6.80532	6.25541	6.49227	6.75441	6.88368	5.25222	6.48894	6.35971	6.5188	6.2652	6.15097	5.26889	5.84452	6.45094	6.03147	6.18831	5.34121	6.45094	5.66944	6.69055	6.11129	6.51516	6.94821	5.7643	5.91242	5.60175	4.95737	6.75901	6.49728	6.10791	5.93993	6.09599	5.97842	6.67271	4.85922	6.77335	6.39347	6.73132	6.20864	5.81196	5.73712	6.82851
NPTXR	6.32351	6.05687	5.96322	6.03584	6.14108	5.91677	6.00876	6.4506	6.50021	6.02181	6.22032	6.1581	6.43697	5.88875	6.42149	6.31177	6.70337	5.81666	5.89399	6.49989	6.39507	6.28198	6.30858	5.91112	6.36816	5.60268	6.49829	6.22239	5.89715	6.03147	6.49631	6.17905	6.00008	6.47968	6.3007	6.22395	6.23994	6.4429	6.75574	6.45024	5.87629	6.35162	5.99977	6.16597	5.95172	6.01485	6.09474	6.20622	6.21022
NPVF	3.16066	3.11888	2.92382	3.17217	2.88186	3.00594	3.134	3.04106	2.91414	3.05317	2.83657	3.04266	3.05248	2.91957	3.1924	3.20042	2.98416	3.07612	3.07535	3.06036	2.784	2.87313	2.91455	3.0844	3.03289	2.95867	2.98584	3.19821	2.99001	2.76258	2.92521	3.20173	3.10235	2.95905	3.0984	2.80742	3.31669	2.9866	3.13631	2.85175	2.93175	2.96255	3.31158	2.79053	3.40099	3.08099	2.8338	2.96924	3.59138
NPW	5.74109	5.66586	5.2061	5.3527	5.74241	5.30135	5.12044	5.14538	5.48632	5.64115	5.07299	5.31049	5.29415	5.41208	5.43763	5.27686	5.58141	5.13297	5.6358	5.89368	4.90782	5.40151	5.56064	5.471	5.71942	5.04211	5.89649	5.42991	5.21459	5.46235	5.74522	5.4598	5.79006	5.55943	4.96619	5.14573	5.48116	5.2851	5.85502	5.42201	5.34352	5.17932	5.58173	5.18781	5.76717	4.98603	5.51239	5.46271	5.499
NPY	5.13795	5.03096	5.05517	4.81975	5.10472	5.16593	4.5915	5.02369	4.93167	5.07543	5.01701	4.98249	4.90403	4.99719	4.85892	5.13826	4.71208	4.88731	4.78861	5.07898	4.8628	4.71082	4.93693	5.19963	4.78336	5.05616	5.04644	4.75901	4.8435	5.14013	4.93302	4.94758	5.098	4.84982	4.76979	4.93203	4.95577	4.83389	5.11126	5.0205	4.88925	4.87056	4.83935	4.70766	4.87518	4.80777	4.73464	5.08533	4.91933
NPY1R	2.91711	3.58097	3.17094	2.9921	2.91231	3.40581	4.8831	3.73271	3.22341	3.85512	3.68705	3.50601	3.64981	3.25082	3.74791	3.15572	3.68547	3.73599	3.28197	2.9296	3.46498	3.33911	3.12212	3.39711	3.57628	3.77987	2.91377	3.32441	3.19856	3.08896	2.72287	3.43442	3.16996	3.03534	3.29445	2.92239	4.14789	3.83897	3.79216	3.99633	3.24801	3.2314	3.09809	3.16421	2.97969	2.96608	3.10235	3.06002	3.36596
NPY2R	3.83256	4.08756	3.98634	3.62984	3.79625	3.67197	4.01437	4.00695	3.90566	3.73302	3.55561	3.81488	3.8885	3.60508	3.70195	3.82151	3.82628	3.78996	3.86445	3.97532	3.80651	3.83732	3.7175	3.75943	3.77179	3.98634	4.03192	3.87799	3.46334	3.76323	3.70902	3.74103	3.92753	3.74594	3.63431	3.91267	3.68955	3.72226	3.87538	3.81226	3.76006	3.44693	3.81029	3.79153	3.91692	4.10802	3.82313	3.70551	3.57443
NPY5R	3.29316	3.43111	3.10203	3.28357	3.10173	3.08133	3.52492	3.08896	3.08067	3.07339	3.09261	3.35629	3.42909	2.94579	3.48748	3.09192	3.15219	3.33438	3.31768	3.15476	3.04173	2.89747	3.04106	3.49491	2.90678	3.04696	2.90498	3.03396	3.03569	2.88979	2.99642	2.63934	2.56244	3.14771	3.37732	2.95757	3.25299	3.39335	3.1803	3.08206	2.97895	3.01579	3.36283	3.19018	2.93399	3.13847	3.19918	3.22187	3.27319
NPY6R	12.2049	11.7438	12.1404	11.7438	12.2408	11.8354	11.5996	11.5696	11.5571	11.6924	11.5996	11.7438	12.0054	11.854	11.8944	11.7781	11.8745	11.2088	12.0054	11.7781	11.8944	12.2408	11.854	11.7979	11.6445	11.7634	11.8354	11.7634	11.7438	11.6751	11.6294	11.7275	11.5996	11.8354	11.5996	12.2049	11.4181	11.7438	11.5166	11.4893	11.3043	11.7979	10.8455	11.854	11.6592	11.6924	12.0273	11.7275	11.7107
NQO1	7.2652	5.78534	7.42382	6.29082	7.29723	6.94592	7.70328	6.42182	6.38529	6.17094	7.66437	7.14642	6.26999	6.102	6.31967	5.94436	6.28752	7.29022	5.73584	6.61333	7.65172	5.95584	6.6371	6.0781	6.97906	5.48087	6.6462	7.54333	6.55263	6.7942	5.78114	6.93004	5.54924	6.1306	6.86864	6.13108	6.47801	7.25432	7.94235	7.66018	6.74359	5.83584	6.56543	6.23266	6.97102	6.53991	6.19621	7.31522	6.78363
NQO2	8.34794	7.84674	7.83903	7.36626	7.80245	7.92559	7.8661	7.72931	6.65414	8.20434	7.79195	8.06702	8.13114	8.0572	7.89762	8.192	7.44857	7.00268	7.55965	7.82292	7.0367	7.08724	7.97738	8.37035	7.72509	7.47746	7.93636	8.42125	7.89081	8.59603	8.50527	7.80373	8.36236	7.47484	8.0536	8.15677	8.00946	7.70815	8.11497	8.49056	7.79726	7.3108	7.64063	8.14004	7.95461	8.12844	7.66063	8.32455	7.84091
NR0B1	3.74471	3.63369	3.6667	3.86604	4.00632	3.86925	3.82887	3.80206	3.74532	3.69749	3.89798	3.7235	3.96293	3.80009	3.95736	3.75773	3.99697	4.0014	3.52298	3.6308	3.6804	3.50601	3.65346	4.18402	3.90663	3.67544	4.05529	3.93543	3.94485	4.00695	3.63825	3.67826	3.94774	3.79121	3.6905	4.07714	3.45911	3.72164	3.99473	3.90365	3.57093	3.56507	3.83163	3.93148	3.99438	3.96003	3.65046	3.50115	3.6823
NR0B2	6.46526	5.58681	5.58524	6.16968	5.78944	6.13889	5.84047	6.92367	5.9749	6.15443	5.7643	5.838	6.29442	5.91615	5.70136	5.67132	5.9428	5.20094	6.2456	6.20893	6.2183	6.33858	6.49631	6.15002	6.1144	5.75212	5.65935	5.6311	5.2287	5.37217	6.03422	5.48879	5.27718	6.28297	5.52983	5.93936	6.54934	6.01926	6.58114	5.90489	5.34289	5.92021	5.65305	6.15568	5.60048	6.65576	5.84964	6.01136	5.87024
NR1D2	8.13786	7.79596	7.57284	7.52506	7.68604	6.8224	7.64103	7.86161	7.56998	7.8247	6.6025	7.60482	8.42376	7.59666	7.73887	6.87002	7.97496	7.3864	8.12687	8.27898	8.1348	8.33286	7.81895	8.22704	7.38986	7.95898	8.1327	7.19442	7.63263	6.50848	8.16324	7.41879	7.53265	7.85348	7.66906	7.7015	6.91843	7.85662	7.49678	7.38867	6.73437	7.56998	7.45666	7.72258	6.6025	7.68646	7.39866	7.84847	7.53032
NR1H2	7.57599	7.41351	7.31522	7.46942	7.40102	7.25501	7.20459	7.35111	7.06466	7.67783	7.706	7.80373	7.17764	7.03154	7.23881	7.40864	6.87211	7.48845	7.46008	7.02022	7.21003	7.1294	7.78719	7.36516	7.49512	7.22525	6.99362	7.92043	7.20058	6.90071	7.35111	7.03634	7.27516	7.23881	7.38378	7.59746	7.5802	7.36626	7.68646	7.49392	7.3108	7.31336	7.49759	7.3584	7.50643	7.35227	7.46709	7.20819	7.309
NR1H3	4.94341	4.37287	4.29272	4.88279	4.45957	4.66014	4.82008	4.74276	4.36918	4.63847	4.51065	5.46303	4.79154	4.88797	5.13795	4.54554	4.68674	4.16108	3.91075	4.41831	4.93857	4.67981	4.73988	4.29487	4.90176	4.77679	4.51454	4.54818	4.27234	4.58636	4.22484	4.53518	3.83632	4.77712	4.63303	4.75615	4.3393	4.98843	4.8476	4.87091	4.96322	4.49528	4.85077	4.6533	4.32953	4.73816	4.64978	4.52728	4.56719
NR1H4	2.54902	2.65177	2.66766	2.63221	2.585	2.56738	2.83186	2.49228	2.70625	2.50133	2.43591	2.53136	2.82018	2.41042	2.45536	2.45644	2.54625	2.67143	2.80785	2.4797	2.35001	2.67869	2.39299	2.59804	2.61058	2.62173	2.49884	2.65072	2.75941	2.44285	2.63102	2.57251	2.53862	2.51759	2.52672	2.60044	2.85612	2.91455	2.33688	2.53279	2.58377	2.35744	2.29632	2.50619	2.74828	2.6299	2.56118	2.36445	2.37558
NR1I2	3.45911	3.5414	3.11155	3.33154	3.43042	3.39678	3.34348	3.42492	3.43793	3.13368	3.41858	3.3254	3.46433	3.39524	3.36845	3.45368	3.19112	3.31411	3.52786	3.5442	3.4115	3.41682	3.30941	3.17371	3.35828	3.03396	3.59076	3.59204	3.35313	3.41666	3.43409	3.3425	3.23952	3.42078	3.31963	3.48047	3.38367	3.75943	3.27665	3.25333	3.1037	3.31539	3.41795	3.40226	3.20846	3.28447	3.14472	3.46663	3.31539
NR1I3	3.35378	3.48147	3.26443	3.21038	3.34511	3.45306	3.09809	3.46368	3.57473	3.24476	3.10561	3.42687	3.24832	2.8334	3.0946	3.40454	3.40131	3.35504	3.58628	3.35828	3.40321	3.15539	3.33625	3.54328	3.16357	3.28328	3.31863	3.01579	3.3257	3.48433	3.55842	3.35924	3.39678	3.38081	3.06871	3.11314	3.31571	3.45561	3.29415	3.15443	3.58129	3.28169	3.31411	3.42012	3.30747	3.30812	3.35924	3.34314	3.40614
NR2C1	7.8381	7.40943	7.38042	7.71813	7.1048	7.76842	7.30573	7.46008	7.45386	7.31522	7.29829	6.82721	7.64183	7.26745	7.01569	7.29425	7.20168	7.29208	7.31903	7.42598	7.4943	7.61506	7.53697	7.73846	7.60644	7.92744	7.3763	7.25081	6.97771	6.95528	7.24967	7.23771	6.4744	7.562	7.21034	7.35307	7.64508	7.4655	7.30361	7.31744	6.99218	7.21437	7.23097	7.40372	6.77875	7.386	7.34762	7.51439	7.22706
NR2C2	8.66884	7.85616	8.08238	8.06814	8.61465	8.49184	8.03679	8.08141	8.50585	8.13114	8.24359	8.1165	8.20141	8.22315	8.10492	8.08793	8.28253	8.26476	8.10122	8.24071	8.24297	8.22589	8.04676	7.77611	8.11753	8.15784	8.03679	8.02492	8.34216	8.68919	8.31916	8.28984	8.15203	8.2748	8.1644	8.26775	8.36183	8.36857	7.97108	8.0567	8.3013	8.09305	8.0012	8.22483	8.18149	8.25904	8.13635	8.05564	7.83452
NR2C2AP	4.92723	4.96818	5.0899	4.99757	4.49688	4.885	4.75016	5.10899	4.3483	4.87286	5.06233	4.96585	4.5543	4.60325	4.51486	4.81588	5.17828	5.44794	4.32192	4.80588	4.92662	4.53294	4.85863	4.56936	4.49688	4.92662	4.43653	5.07969	5.40151	4.93036	4.80293	4.798	5.42601	4.57938	5.09186	4.76349	5.02658	4.84064	5.49997	4.96385	5.57367	4.80293	4.51518	4.52603	6.26808	4.57325	4.99656	4.30849	4.91271
NR2E1	2.93215	3.04202	2.88489	2.82623	3.08731	2.66311	3.11466	2.89311	2.94767	2.99745	3.11761	3.06438	3.01884	3.02325	2.9358	3.05449	3.26891	2.90325	3.02226	3.04436	2.79219	2.8338	2.9526	2.83186	2.98731	2.75683	3.07039	2.90787	2.9086	2.98005	3.10833	2.989	3.06002	3.17904	3.12763	3.03467	2.97685	2.86892	3.0896	2.94734	3.01852	2.91455	2.98313	3.12118	3.11124	3.07574	3.00424	2.91748	2.74098
NR2E3	4.21653	3.80555	4.08097	3.73561	4.065	3.96261	4.15008	3.72478	3.97985	3.95516	3.94678	4.19682	4.28496	3.78055	4.0118	3.88623	4.24559	4.11704	4.08911	4.16944	4.03447	3.89929	4.04158	3.78619	3.8609	3.88144	4.14466	4.07681	4.10997	3.98798	4.04936	4.18965	4.13491	4.00242	3.80302	3.9674	3.94578	4.19385	3.97566	4.0118	3.96036	3.79939	3.79655	4.03631	3.60921	3.82791	3.9199	3.76614	3.60889
NR2F1	4.50609	4.51681	4.31845	4.42688	4.51553	4.14343	5.21593	4.39305	4.57424	4.57907	3.97725	4.96926	4.2412	4.49276	4.67503	5.08269	4.57191	4.4164	4.21249	4.61485	4.28298	4.34151	4.40032	4.34705	4.5807	4.33666	4.71732	4.64082	4.36855	4.88566	4.65134	4.65365	4.63557	4.50968	4.50514	4.06564	4.42408	4.05402	4.17326	4.80553	4.77526	4.46953	5.04871	4.24559	4.28298	4.05337	4.03157	4.78697	4.25252
NR2F2	6.73365	6.58778	7.04403	6.60761	7.089	6.82542	7.48724	6.62249	7.07848	6.86723	7.33536	6.91481	6.98561	7.09484	6.73708	6.70204	7.10833	6.9808	6.66531	6.6856	6.68049	6.71842	7.03739	6.6899	6.95866	6.63816	6.58114	6.62448	7.07779	7.10799	6.48032	6.77604	6.67208	6.44723	7.2652	7.2158	6.9356	6.83704	6.62416	6.93459	6.99257	7.33784	7.09848	6.87792	7.13015	6.74457	6.66166	6.8629	6.38464
NR2F6	7.80117	7.43555	7.35919	7.25861	7.80676	7.27407	7.41276	7.34111	7.6343	7.64142	7.57599	8.07317	7.34191	7.22882	7.84172	7.45937	7.35649	7.32896	7.62359	7.67531	7.4413	7.45622	7.58538	7.30716	7.58498	7.07359	7.69198	7.6435	7.43098	7.64548	7.79112	7.58867	7.19513	7.26776	7.20896	7.46434	7.88136	7.61426	7.35533	8.0404	7.40747	7.38342	7.70414	7.21756	7.61223	8.06311	7.26892	7.27699	7.32352
NR3C1	7.32161	7.23635	7.62403	7.25465	7.56046	7.40481	7.40223	7.04155	7.14743	7.49512	7.53104	7.50215	7.66649	7.49555	7.37554	7.63557	7.74224	8.02136	7.6302	7.46588	7.59825	7.45303	7.24797	7.47484	7.63686	7.30937	7.39626	7.52423	7.70939	7.49196	7.34609	7.4147	7.85027	7.43829	7.69284	7.74877	7.43061	7.57647	7.06092	7.25294	7.42418	8.08645	7.27299	7.42789	7.60043	7.62199	7.22989	7.50528	7.46389
NR3C2	6.8669	6.74869	6.80002	6.9287	6.90805	6.41342	6.49123	6.67599	6.59943	6.74228	6.23073	6.44827	7.21402	6.94821	7.11936	6.552	6.99645	6.38628	7.42382	7.07813	6.95665	7.09033	6.61818	6.86256	6.64259	6.87279	6.70337	6.4633	6.00448	6.41051	6.74837	6.337	6.11884	7.10272	6.68458	6.71878	6.92125	6.75003	6.85943	6.78465	6.61427	7.25677	6.70099	6.88334	6.50052	7.7164	6.65172	6.4813	6.39473
NR4A1	7.74181	7.04339	8.511	7.2053	6.95931	6.90244	8.26363	7.40184	7.91622	7.44093	6.70033	6.68626	7.12214	6.76859	6.96321	7.19373	6.31146	6.62912	8.12157	7.73413	7.091	8.00842	7.32494	7.48336	7.47785	7.99493	7.38787	7.12685	6.25222	7.69702	8.49837	7.21292	8.44598	6.71324	6.79245	7.74835	8.06553	7.22989	7.73973	6.43297	8.05159	9.00192	8.26894	7.21402	7.03528	6.76271	6.22514	8.01627	6.47114
NR4A2	5.50028	4.66075	7.35878	5.09344	4.48929	4.362	7.59588	6.02241	5.45178	6.22584	4.43382	4.88566	4.13012	4.5755	4.51065	5.00614	4.64224	5.38136	5.68352	5.91112	5.46114	6.24783	6.14698	6.2859	5.89522	5.748	4.66014	6.10887	4.89407	5.47708	6.91743	5.36305	6.63608	4.0971	5.12077	5.78534	5.38236	5.43826	5.4844	4.81842	5.77421	8.01145	6.97636	5.84933	4.97217	4.06402	4.01716	6.75901	4.67141
NR4A3	5.92186	5.9806	7.75446	5.80763	5.81131	4.68506	6.88942	5.84452	6.15718	6.25727	5.30884	5.37572	5.93747	5.21523	5.71813	6.12847	4.93922	6.0202	7.01425	6.58114	5.74522	6.24985	5.75643	6.38236	6.04681	6.55942	5.57045	6.63351	6.64291	6.92974	7.16861	6.94242	9.00101	4.60695	5.94026	6.40951	6.50144	5.94565	5.44468	4.87586	7.55728	8.61537	6.18065	5.85188	6.82686	5.19707	5.04478	7.06126	5.97022
NR5A1	3.44484	3.51917	3.43008	3.58191	3.47589	3.58722	3.46728	3.39841	3.45597	3.41342	3.44794	3.27223	3.43111	3.50729	3.45335	3.60988	3.49781	3.5024	3.50984	3.53509	3.69277	3.46829	3.67544	3.3328	3.95195	3.48113	3.90303	3.6905	3.51917	3.55054	3.86445	3.50045	3.6902	3.66022	3.50082	3.8907	3.41571	3.10735	3.89201	3.65891	3.63339	3.84282	3.67261	3.46728	3.3729	3.42332	3.83507	3.61789	3.61573
NR5A2	5.24476	5.38332	4.46156	5.10119	4.37959	5.74209	5.79066	5.35557	5.34577	5.21098	4.93203	5.28273	4.44951	5.27856	5.16202	4.86502	4.88409	4.81456	4.58804	4.45726	4.69203	4.81291	5.06329	5.13328	4.70221	5.04178	4.41926	4.42688	5.46403	4.65068	3.99377	4.41246	4.97123	5.20283	5.07135	4.54755	5.18554	4.87251	5.0183	4.64845	6.08742	4.90752	4.91409	4.95321	5.73233	4.69525	5.02184	5.31175	4.37741
NR6A1	5.0441	4.86246	4.48635	4.4164	4.97613	4.94985	4.29583	4.77614	4.2637	4.70509	4.82484	4.55567	4.49469	4.34211	4.52001	5.02822	4.56336	4.50447	4.68119	4.47446	4.56684	4.85302	4.53946	4.68178	4.66092	5.12515	4.90115	4.45374	4.53619	4.71795	4.82619	5.03522	4.64117	4.59807	4.75964	4.80263	4.99078	4.53816	4.91999	4.66244	4.39462	4.8583	4.78893	4.70283	4.56936	4.69587	4.4502	4.71663	4.66501
NRAP	11.5034	12.0489	11.7979	12.0761	12.3097	12.0273	10.3643	12.0054	11.7634	11.7107	11.5034	11.2088	11.6445	11.8161	10.8251	11.8161	11.2167	10.7778	11.5571	11.1089	11.2863	11.5849	11.5166	11.2504	10.9225	11.2504	11.1758	11.046	11.7634	11.8354	11.5849	11.6592	12.106	11.4293	11.9152	11.459	11.3654	11.5166	11.3043	10.4572	11.376	12.3388	11.2776	11.234	11.7781	11.465	12.0761	11.344	11.225
NRARP	5.79498	5.48879	6.19184	5.66715	6.10761	5.78882	6.27401	5.80977	5.71349	6.21489	5.98725	5.54442	5.42072	6.10361	6.02407	5.57818	6.15747	6.16032	6.07305	6.18163	5.68886	5.78786	6.14824	6.07906	5.81071	5.42961	5.75803	5.58242	5.94756	6.39771	5.93747	5.77886	6.40337	5.67781	6.31207	5.82645	5.97085	5.93622	5.95826	6.03025	6.16328	6.21613	6.01003	5.87115	5.6428	6.0572	5.36833	5.76654	5.40338
NRBF2	5.84833	5.70076	5.2529	5.19866	5.76942	5.07898	5.55467	5.50434	5.52466	5.54442	5.26568	5.54288	5.13728	4.93826	5.28013	5.56438	5.1656	5.80363	5.41752	5.06873	5.62818	5.33594	5.45114	5.28013	5.43954	5.65968	5.52722	5.33365	5.73455	5.62407	5.15319	5.68575	5.82112	5.04245	5.3939	5.52399	5.89248	5.22903	5.40991	4.90752	6.15782	5.5076	5.18588	4.9748	5.633	5.54034	5.89277	5.05874	5.80977
NRBP1	8.70705	8.3057	8.43219	8.21906	8.5383	8.48016	8.03233	7.94142	8.10433	8.61537	8.6045	8.90716	8.19036	8.23333	8.05064	8.21563	8.42891	8.82582	8.27133	8.35155	8.30628	8.11015	8.38598	7.92789	8.07583	8.06411	8.31744	8.56207	9.03981	8.71848	8.56558	8.64865	8.55858	8.15145	8.53496	8.49392	8.26538	8.64722	8.45671	8.58142	8.45876	8.33004	8.40098	7.82204	8.76504	8.37299	8.22134	8.51377	8.42313
NRBP2	5.86142	5.61728	5.63077	5.85502	5.66031	6.34787	6.21085	5.93177	6.02635	5.78661	6.06375	6.08426	6.22142	6.00847	6.24938	6.11375	6.0746	5.57367	6.07526	6.2406	5.81758	5.95459	5.76179	5.87145	6.39735	5.84933	5.53522	6.1216	5.67945	5.58366	5.80331	5.77755	5.58778	6.16448	6.06034	5.46872	6.0547	5.86012	6.09382	5.69989	6.19959	5.99977	5.80917	6.05877	5.25657	5.9381	5.49038	6.08521	5.46533
NRCAM	3.06908	2.94694	2.97484	2.90465	3.17154	3.12697	3.38684	3.29415	2.92029	3.02422	2.95509	3.21195	2.72812	2.90428	3.15703	2.92029	3.23297	3.42587	2.58434	2.72618	3.0063	2.69932	2.86323	2.79219	3.18655	2.90428	2.784	2.95905	3.38748	3.22307	2.80785	2.91342	2.89924	2.78523	3.44484	2.95546	2.95193	2.87238	3.00424	3.50335	3.00289	2.62001	3.33093	2.7635	3.2107	2.64585	2.82623	2.89924	2.80365
NRDC	9.61779	9.59033	9.71186	9.69485	9.54888	9.67358	9.60841	9.61465	9.53051	9.31082	9.72877	9.50276	9.82875	9.69646	9.99105	9.47119	9.52311	9.70638	9.55171	9.60059	9.72877	9.59033	9.50554	9.84926	9.55319	10.1144	9.60506	9.5412	9.42258	9.47418	9.72182	9.53051	9.5412	9.43748	9.94321	9.64	9.6305	9.41181	9.62426	9.62267	9.52163	9.60678	9.74468	9.57572	9.44414	9.66078	9.68172	9.58039	9.55626
NRDE2	5.18685	5.36011	5.14345	5.18654	4.7488	5.147	5.1323	5.20864	4.92237	5.26958	4.96031	5.02913	5.11914	5.30001	4.99719	4.94887	5.19608	5.02691	5.09473	4.88959	4.87717	5.38635	4.92463	5.26439	5.09731	5.40639	4.8686	4.81487	4.98249	4.89789	4.85046	4.91903	4.82484	5.13064	4.96956	5.40867	5.09085	5.10472	5.34773	5.37479	4.75838	4.91046	5.35918	5.21789	4.81779	4.91409	5.30237	5.2821	4.97087
NREP	6.89307	7.72128	7.4947	7.21756	7.60603	7.67035	7.54333	7.85122	7.98327	7.63226	7.90563	7.2133	7.92559	8.10492	8.39493	7.6302	9.71186	9.49419	9.08912	8.08844	7.05303	8.22134	7.77589	8.95234	8.363	8.11801	7.48762	7.7024	8.72152	7.56595	6.68221	7.12003	8.78176	8.04296	8.32641	7.04155	7.05916	7.99144	6.82275	8.00793	8.16324	8.69906	7.29171	7.74743	6.83843	7.87722	7.75667	7.9113	7.28146
NRF1	5.96543	6.04839	6.03615	6.00635	5.86799	6.12778	5.75398	5.89399	6.0572	5.81517	6.15842	5.78335	6.06122	5.87537	5.99947	5.93906	5.87844	5.61535	6.00575	6.04206	5.84015	5.96101	5.73645	5.93146	5.75243	6.22547	5.87145	5.73168	5.83491	5.54442	5.9463	6.01036	5.85091	6.15286	5.85631	6.09107	5.93331	5.90741	5.7662	5.71942	5.57045	5.8803	5.77009	6.25222	5.95428	5.9254	5.93363	5.68163	5.56583
NRG1	3.55561	3.59879	3.72002	3.83039	3.59879	3.68642	3.81995	3.66217	3.57762	3.77759	4.52898	3.72446	4.21119	3.64109	3.7087	3.37444	4.05785	3.87924	3.80587	3.63788	3.484	3.86248	3.38684	3.55595	3.53882	3.52945	3.33061	3.38051	3.89929	3.31378	3.31158	3.5533	3.53979	3.49172	3.42012	3.6789	3.37004	4.13998	3.55625	3.58473	3.60448	3.38178	3.48908	3.94226	3.99087	3.69277	3.34098	3.25019	3.50701
NRG2	5.76528	5.27184	5.41208	5.40338	5.90899	5.84107	5.36604	5.57302	5.62376	5.48406	5.56218	5.68037	5.79006	5.69648	5.55845	5.96763	5.64972	5.39609	5.8249	5.79656	5.46169	5.80453	5.96638	5.51018	5.3595	5.59465	6.12682	5.87568	5.40467	6.23934	6.00351	5.9604	5.48056	6.05057	5.32969	5.81263	5.9953	5.65063	5.80264	5.54318	5.49038	5.41369	5.89649	5.7389	5.61117	5.95858	5.79976	5.94373	5.68575
NRG3	3.97407	3.71315	3.62497	3.70164	3.64043	4.11768	3.88403	3.88591	3.82696	3.98304	3.80467	3.94714	3.78527	3.90303	3.88345	3.97952	3.84629	3.67132	3.9397	4.06941	3.84532	3.74471	3.65628	3.45784	3.72633	3.93212	4.12854	3.92815	3.9779	3.81581	3.87703	3.6789	3.94069	3.97375	3.83163	3.63369	3.87703	3.9824	3.8357	3.88144	3.72098	3.79284	3.84532	4.08973	4.42468	3.61149	3.91787	3.73076	4.06758
NRG4	2.74919	2.79007	2.93476	2.76569	3.01884	2.96012	2.85849	2.68715	2.97793	2.89641	2.88381	2.8235	3.02295	3.0896	2.74739	2.82982	2.87127	2.73002	2.92665	3.05248	2.80952	2.70038	2.7635	2.9441	2.76485	2.83733	2.87238	2.76034	2.82267	2.7581	2.86892	2.60351	2.75638	2.69375	2.79776	2.7581	2.88186	2.87809	2.70382	2.82852	2.75724	3.06303	2.92449	3.05779	2.97861	2.73002	2.94939	2.64538	2.61645
NRGN	5.05447	5.45146	5.18588	4.85207	5.64539	5.15029	5.38957	5.71225	5.57632	5.20834	5.36176	5.28243	5.06431	5.30103	5.37679	5.33232	5.3964	5.20899	5.55695	5.35304	5.28046	5.30269	5.70725	5.6115	5.67812	5.47328	5.41369	5.36207	4.98736	5.62285	5.15748	5.07166	5.60113	5.29349	5.41053	5.50825	5.03552	4.91779	4.96818	5.12966	5.46566	5.7063	5.13494	5.00219	5.19771	5.47708	5.10472	5.1211	5.39317
NRIP1	7.5708	7.34684	7.4105	7.42489	7.48605	7.27887	6.90278	7.36589	7.6302	7.00646	7.57164	6.71776	7.18432	7.05604	7.18784	7.68906	7.56515	7.57861	7.46745	7.08373	7.03118	7.23024	7.10696	7.17305	7.20931	7.23881	7.4892	7.57688	8.31096	7.59428	7.27588	7.73067	8.9335	7.19407	7.3275	7.46008	7.35801	7.46434	6.84424	7.3253	7.42635	7.23916	7.2274	7.05053	8.38406	7.04537	7.05708	7.3917	7.81178
NRIP2	5.49584	5.8324	5.75773	5.20446	5.967	5.87718	5.76021	6.011	5.47869	5.99253	5.85218	5.84047	5.70819	5.47424	5.99287	5.47933	5.54131	5.6383	6.61162	6.33122	5.60986	5.94503	5.79883	6.59148	5.14731	5.83742	5.48503	5.06911	5.31575	5.66469	5.59372	5.37907	4.96259	5.29161	6.00287	6.02955	5.47227	5.96862	5.84996	5.73326	5.36077	5.84385	5.13758	5.61183	5.37182	5.98566	5.64045	5.35073	5.10799
NRIP3	3.91433	3.94548	3.69658	3.98204	3.71782	3.94714	3.69534	3.62111	3.47334	3.67044	4.26034	3.20975	4.0086	4.10577	3.73498	3.96447	3.99789	4.12063	3.89037	3.70775	3.90271	4.11121	4.02815	3.65693	3.75907	3.89863	3.98468	4.07616	3.86414	4.15141	4.21088	3.873	4.37418	3.90244	4.11936	4.11284	3.99343	4.09585	3.69594	3.59552	4.0474	3.82569	4.36631	3.92624	4.053	3.41536	3.70261	3.58473	4.13745
NRK	4.41926	5.20689	5.50466	4.57424	4.11154	4.45626	4.0185	4.31587	4.33666	4.88797	4.29553	4.37895	5.53717	4.30849	4.38566	5.28775	5.76558	5.94882	5.19574	4.72623	5.18458	5.15939	4.6666	4.98843	4.66722	5.32679	4.28056	5.31113	4.64519	4.19976	4.37614	4.52199	4.04318	5.52047	5.24442	4.78434	4.40453	4.69068	5.11261	4.86314	4.3289	5.43254	4.44045	4.62059	4.14123	3.98504	4.1847	5.07543	4.67535
NRL	5.34121	5.30493	4.67596	5.35304	4.89115	5.07608	5.09961	5.19085	5.21323	4.88531	4.85504	5.13758	5.58429	4.98215	5.0438	5.32327	5.39768	4.90533	5.15874	5.01035	5.06102	5.25657	5.1803	5.26108	4.8899	5.16365	5.12719	5.22174	5.41369	5.67911	5.67318	5.6848	5.4143	5.39022	5.12203	5.36272	5.00744	5.48056	4.85765	5.27063	5.15578	4.94855	5.49197	5.34483	5.58554	5.54695	5.53587	5.06529	5.73265
NRM	5.67435	5.46902	5.74305	5.30687	5.64877	5.96958	6.09539	5.75743	5.66944	5.95919	6.07176	5.70945	5.68545	5.91021	6.03699	5.39153	6.19802	6.16688	6.01869	5.633	5.52819	5.39053	6.18897	5.78661	5.91552	5.55115	5.74867	5.90053	6.0662	6.25983	5.486	5.69828	5.91707	5.56438	5.84202	6.30736	5.625	5.54474	5.71752	5.91021	6.4688	5.95919	6.18609	6.09976	6.42084	6.47047	5.66873	5.8064	5.51572
NRN1	7.44703	7.7881	7.68686	7.66437	7.36992	7.80332	8.23109	8.00068	8.08141	7.68193	7.98953	7.95461	7.86844	8.45229	7.96086	7.98715	7.68363	8.2904	8.39678	7.71427	7.8703	8.02985	7.75494	7.93685	7.87902	7.62119	7.67151	7.63226	7.91668	7.93636	7.72087	7.57557	7.53544	7.90137	8.13322	7.76453	7.64548	8.03527	7.75789	7.83054	8.24701	8.29287	8.02638	7.74963	7.33747	7.52747	7.35919	7.60196	7.52547
NRN1L	3.79973	3.65471	4.02076	4.17703	3.74624	3.76521	3.81226	4.10641	4.07006	3.71584	4.24594	4.0223	4.09036	3.7385	4.08942	3.92433	4.21385	3.77759	4.04579	3.8885	4.04415	3.88214	3.79533	4.03768	3.93937	3.82372	3.98204	3.80843	3.92561	3.97566	4.10291	3.97339	4.11936	4.25047	3.57384	3.87565	4.15304	4.30317	4.33509	3.77308	3.97308	3.82855	3.85543	3.77465	3.87829	4.02076	4.15171	3.72035	3.61665
NRP1	8.72234	8.33676	9.02686	8.75475	8.78573	8.87921	8.78726	9.04555	8.33227	8.88283	8.88706	8.67411	8.90374	9.17412	8.88193	8.89323	9.15047	8.95593	9.21548	9.32703	8.67638	9.12025	8.64578	8.93263	9.11502	8.64431	8.74249	8.77288	8.84198	8.73091	8.66959	8.82008	8.63173	8.95234	9.19093	9.01621	8.55788	8.9686	8.29769	9.06503	9.03097	9.36555	9.04555	8.82906	8.64431	8.75935	8.55788	9.11808	8.63831
NRP2	4.46922	4.38023	5.14538	4.68769	4.44665	4.8712	6.08182	4.72156	4.61552	5.1627	4.44012	5.43922	5.30396	5.26439	4.68438	4.56557	4.61866	5.47166	4.74116	4.37387	4.68929	4.64911	4.34799	4.72999	4.89719	4.80808	4.59369	4.90501	4.99689	4.50447	4.2597	4.25047	5.5788	4.51681	5.01167	4.14919	4.66304	4.55141	4.35314	4.87393	5.42373	5.07362	4.48766	4.83484	4.77463	4.89886	4.37614	4.8963	4.57877
NRROS	5.19997	4.84728	5.07105	5.12421	5.46598	5.21558	5.37971	5.02309	5.13826	5.72538	5.4637	5.72882	5.00614	5.45207	5.64211	5.46403	5.36799	5.49007	5.19473	5.5012	5.147	4.94633	5.4572	5.29226	5.22041	5.36207	5.24128	4.93826	5.50058	5.83211	5.19473	5.15127	5.12421	5.19541	5.23974	5.38799	5.34416	5.40403	5.03717	5.73986	5.85121	5.40991	5.31708	5.18848	5.13562	5.87629	5.08631	5.19541	5.57632
NRSN1	3.63691	3.60575	3.46201	3.31066	3.59204	3.268	3.44758	3.16676	3.42719	3.50372	3.49204	3.29919	3.34188	3.54833	3.3052	3.35732	3.73397	3.44953	3.12862	3.34033	3.32996	3.15315	3.56382	3.51243	3.3824	3.47879	3.62791	3.31539	3.31571	3.16484	3.34381	3.40131	3.49944	3.52363	3.7549	3.25019	3.47026	3.28834	3.16034	3.13723	3.42424	3.25831	3.31601	3.493	3.49143	3.29631	3.31963	3.58349	3.21934
NRSN2	6.01297	6.52954	6.65769	6.29594	6.57135	6.25033	6.33538	6.63743	6.53991	6.96217	6.63079	6.59557	6.37004	6.26142	6.63608	6.38136	6.55099	7.06536	7.0116	6.5476	6.34488	6.50144	6.95393	6.57039	5.96069	6.17969	6.8224	7.13086	6.44925	6.66498	6.6687	6.51381	6.30007	6.15347	6.6018	6.74127	6.44527	6.66772	6.55909	6.96286	6.66801	6.86454	6.89823	6.5188	6.38696	6.54426	6.4506	6.16328	6.59456
NRTN	5.66779	5.45656	5.53232	5.92084	6.05278	5.42072	5.18489	5.33833	5.69615	5.70789	5.7662	5.45656	5.58585	5.41595	5.54729	5.17139	5.82174	5.23616	5.68794	5.48503	5.69989	5.40369	5.69959	5.1346	5.57632	5.6263	5.61728	5.51831	5.12468	5.37121	5.73645	5.47293	5.47457	5.68133	5.4143	5.69384	5.76558	5.70076	5.6349	5.55502	5.5909	5.52236	5.32102	5.63985	5.37644	5.89306	5.8343	5.22139	4.83451
NRXN1	4.88797	4.83516	5.16397	5.40246	5.12235	5.3964	5.46142	5.57599	6.36457	5.40833	5.3343	5.30949	5.64667	5.09151	5.20283	4.88471	5.00744	4.66978	5.36272	5.18654	5.4421	5.53556	5.25722	5.95549	5.62849	4.64489	4.63072	4.65559	4.82754	4.37318	4.903	5.06669	3.98569	5.08029	5.19378	4.92943	4.68306	5.34352	5.34971	5.37182	5.08665	5.63235	5.26473	4.76184	5.03774	4.85015	5.52108	4.98215	4.35907
NRXN2	4.83286	5.24254	4.88895	4.80355	5.19707	4.87091	4.8722	4.42587	5.29741	4.79515	4.99562	4.74374	4.90434	5.0326	4.93235	4.94341	5.077	4.68833	5.11092	5.02151	4.97448	4.93922	4.81291	4.87024	5.0745	4.77492	5.11979	4.95546	4.82924	5.13916	5.19963	4.95287	5.12719	5.25519	4.83969	4.97053	4.95183	4.81878	4.42688	4.80939	4.94497	4.96001	5.06702	4.89374	5.16943	5.21627	4.85436	4.68404	4.74374
NRXN3	4.61418	4.63847	5.12297	5.33398	4.84538	5.09052	5.54566	5.56793	5.41529	5.04871	5.09504	5.42373	5.09023	5.13947	4.9645	4.49624	4.30909	5.79347	4.88243	4.61802	5.04932	5.09218	4.98407	5.748	5.40705	4.60861	4.37252	4.82288	5.3657	4.91473	4.89953	4.96752	4.99242	4.46751	5.03226	4.81842	4.52064	5.68608	5.18654	5.47166	5.3197	5.22174	5.19017	4.4647	4.85107	4.51298	5.0928	5.06465	4.61384
NSA2	8.90886	9.51873	9.0932	9.01812	9.03589	9.13471	9.402	8.97954	9.39131	8.95147	9.52756	8.72868	9.55626	9.34329	9.21785	8.79436	9.81331	9.6305	9.40753	8.90549	9.13043	9.05809	9.4927	9.06691	9.15573	9.4061	9.29853	9.36555	9.33667	8.7101	9.79831	8.91963	8.9649	8.97758	9.05909	9.3602	8.92738	8.75785	9.65407	8.8193	9.10334	9.06503	8.78726	9.19964	9.04748	9.18643	9.45546	8.84769	9.41181
NSD1	7.02456	7.11004	6.6485	7.08655	7.19442	7.02834	7.0109	6.819	6.97597	7.16753	7.04704	7.14268	7.08794	7.23203	7.1118	6.89445	7.22525	6.88736	7.27262	7.22813	7.22918	7.332	7.11076	6.99853	6.93388	7.11501	7.18363	6.99962	7.0876	7.0657	7.01192	7.00199	6.77836	7.04403	7.16417	7.10305	7.36923	7.02527	6.92833	7.18046	6.98284	7.11538	7.07323	7.30396	7.14299	7.40372	7.55347	7.07323	6.65929
NSD2	6.02377	5.84385	5.89277	6.03948	6.0392	6.0662	5.74272	6.07494	5.79098	6.04839	6.17248	6.00008	6.22649	6.09786	6.03519	6.27156	6.15538	6.01524	6.11599	5.99556	6.15747	6.12812	6.02736	5.97963	5.89089	6.20187	6.1173	6.09226	5.91425	5.95549	6.07618	5.71195	5.77542	5.94344	6.36265	6.00513	6.10165	6.13015	5.82966	5.99676	5.91707	6.27465	5.91742	6.00102	5.85952	5.78599	5.88746	6.06002	5.54164
NSD3	7.61869	7.20931	7.16492	7.4056	7.66868	7.70815	7.38826	7.58498	7.42184	7.56998	7.51401	7.45506	7.69901	7.5616	7.36626	7.5616	7.42382	7.49913	7.50566	7.37436	7.45824	7.57941	7.38226	7.46346	7.43863	7.61506	7.48453	7.3068	7.439	7.48802	7.46273	7.53814	7.02834	7.6546	7.55889	7.31262	7.79898	7.56122	7.68068	7.32971	7.34419	7.69413	7.46782	7.45824	7.59154	7.34074	7.47063	7.38906	7.17134
NSDHL	8.16766	7.83359	7.53227	7.71551	7.71334	7.50686	8.04458	7.67697	7.84259	7.56956	8.02789	7.99638	7.42712	7.374	7.82339	7.76885	7.58984	8.07977	7.37934	8.31328	7.63304	7.8832	7.72379	7.99921	8.22535	7.88788	7.89532	8.18701	8.68766	8.40611	8.00793	8.04724	7.14708	7.55889	7.65258	7.96231	8.0134	7.59474	7.72678	8.94138	7.39827	7.46709	7.43754	7.90339	8.06862	8.40987	7.22155	8.07064	8.46586
NSF	7.17511	7.31374	7.57817	7.16753	7.3086	7.18432	7.27516	6.78497	6.64155	7.3864	7.27482	7.13221	7.01462	6.96825	6.98496	6.84079	6.98388	7.69621	6.67468	7.06647	7.00026	6.8601	6.91987	7.02704	6.98496	6.33665	6.82686	7.04777	7.54567	7.13086	6.9287	6.8776	7.05678	7.00435	7.47407	7.20168	6.87073	6.85508	6.81391	7.00095	7.49001	7.25573	6.93114	6.97031	7.73289	6.986	6.8912	6.90873	6.90278
NSFL1C	7.85974	7.85662	7.96479	8.00228	7.84847	7.95177	7.76622	7.68729	7.83996	7.85573	7.97257	7.81664	7.93258	7.81528	7.75705	8.03427	7.81755	8.13891	7.94009	7.87315	8.07879	7.62691	7.92415	7.92415	7.94841	8.04626	7.87993	8.02185	8.03629	7.89532	7.89174	8.04571	8.02393	7.97359	7.77547	7.95415	7.92321	7.88506	7.86201	7.79855	7.89949	7.7881	7.85484	7.86114	7.43061	7.69495	7.6924	8.18041	7.87315
NSG1	5.17491	4.50609	3.48499	5.08061	5.46782	3.71616	4.36824	4.87983	4.26713	4.8905	5.33365	4.24409	4.42716	4.09486	3.99573	4.69657	3.76039	3.54454	3.88819	4.15564	4.50447	4.7402	4.28984	4.22077	4.38406	3.82978	4.19157	4.26835	4.55078	4.54755	5.14761	5.44405	4.74499	4.17387	4.33735	4.33079	4.64781	4.96063	4.59743	4.63557	3.82855	3.72665	4.70221	4.93467	4.62636	4.1504	4.81718	4.29837	5.3239
NSG2	3.28229	3.71186	3.69084	3.52104	4.27234	4.6056	3.22692	3.32218	3.63236	4.2211	3.61821	3.51949	3.37136	3.98468	3.49978	3.65078	3.95642	3.82628	3.75266	3.69658	3.47749	3.95703	3.8301	3.62592	3.77145	3.59204	3.76678	3.37104	3.68011	3.85639	3.77759	3.59521	3.34576	3.71092	3.81029	3.83286	4.22637	3.74164	4.36696	3.79564	3.8885	3.87238	3.49813	3.84945	3.41246	3.49143	3.56969	3.63236	3.54047
NSL1	8.30448	8.35573	8.24071	8.20995	8.41939	8.41619	8.15784	8.24418	8.11285	8.04925	8.0859	8.11015	8.25965	8.33732	8.11497	8.16497	8.42125	8.44903	8.20027	8.40293	8.14004	8.32881	8.09056	8.07831	8.19583	8.17097	8.44471	8.33973	8.33973	8.31688	8.59389	8.45104	7.74094	8.48283	8.30448	8.33565	7.74487	8.2861	7.91903	8.19364	8.14598	8.16926	7.88043	8.24821	7.78857	8.15991	8.18701	8.26313	8.69071
NSMAF	7.80818	7.94507	7.80161	7.60236	8.08338	7.78857	8.02588	7.87722	8.00488	7.82604	7.86748	7.81528	7.59193	8.15424	7.80075	7.80245	7.65341	7.87993	7.71685	7.48373	8.02185	7.76622	7.67115	7.87767	7.73887	7.95803	7.67489	7.85438	8.06256	8.03233	7.75094	7.95366	8.00427	7.56046	8.10069	8.14983	7.55686	7.76802	7.34644	7.95942	7.74661	7.60361	7.84091	7.60121	7.89858	7.69111	7.74618	7.68686	7.78677
NSMCE1	7.19126	7.23169	7.21933	7.61755	6.73708	6.80532	7.42455	7.80636	7.28587	6.95866	7.31229	7.54452	7.25294	7.52226	7.28075	7.57036	7.55601	7.42142	7.2332	7.2432	7.37327	7.35801	7.38492	7.22989	7.55392	6.92332	7.06191	7.64591	7.15161	6.986	7.22456	7.21649	7.2515	7.39397	7.26051	6.97771	6.93426	7.11901	7.50454	7.3864	7.50338	7.41955	7.42265	7.0116	7.23203	6.9394	7.21614	7.44506	7.74013
NSMCE2	6.27344	6.30434	6.84281	6.51414	6.64188	6.64353	6.26645	6.22877	6.43532	6.63216	6.61489	5.9428	6.58216	6.14913	6.46041	6.0746	6.11129	6.58081	6.37971	6.43006	6.54023	6.44791	6.31374	6.83396	6.36071	6.21582	6.4196	6.36782	6.31343	6.25478	6.49429	6.71744	6.32539	6.4196	6.42743	6.60955	6.23199	6.03362	6.57201	6.53588	6.12948	6.23832	6.88167	6.71324	5.87084	6.13459	6.60824	6.31542	6.68594
NSMCE3	6.2183	5.66974	6.29564	6.14324	6.01169	5.9844	6.05621	5.96255	5.91707	6.01553	6.20711	5.89121	6.10234	5.87407	6.14075	5.81389	5.70819	5.97333	6.07116	5.87568	6.05752	6.19308	5.74611	6.03053	5.94213	5.67163	6.39735	5.97842	6.07176	6.10516	6.16813	6.15629	6.44987	6.16477	5.89537	5.99501	5.92921	6.14637	5.98848	5.91834	5.78882	6.02926	5.91367	5.82901	6.23647	6.1033	5.98725	6.1358	6.05057
NSMCE4A	7.21973	7.23771	7.2053	7.23097	7.36703	7.07096	7.11218	7.07996	7.25327	7.25225	7.18113	7.15416	6.87073	7.03426	6.96808	7.21292	7.05434	7.1538	7.12332	7.41165	7.11756	7.17338	6.92299	7.14506	7.14162	7.27225	7.32934	7.12502	7.03327	7.42455	7.3108	7.14813	7.03007	7.21649	7.24395	7.32387	7.28403	7.20968	7.16135	7.17621	6.99434	7.0869	7.14018	7.27442	6.62749	7.33576	7.03565	7.12541	7.18432
NSMF	5.63462	6.04622	6.03147	5.96222	6.19831	6.44121	6.08833	5.90273	6.36523	6.05815	5.91338	6.53961	5.62663	5.92824	6.23039	5.70537	6.10361	6.35971	5.45241	5.70663	5.92824	5.54729	6.10761	5.57011	5.84551	5.72278	6.20494	6.16295	6.16065	6.82822	6.34368	6.574	6.73948	5.68288	5.97717	5.71379	6.33858	6.03854	5.8318	6.0097	6.20244	5.35039	6.05345	5.37907	6.55361	5.84486	5.9806	5.9254	6.35071
NSRP1	8.05877	8.39791	8.00639	8.00272	8.40363	8.34731	8.09205	8.23452	7.83903	8.00228	8.03829	7.51052	8.06918	8.2748	7.9113	8.17877	8.06653	8.1986	8.07787	7.90657	7.9808	8.22989	7.89858	8.27423	8.01775	8.31688	8.10802	7.74316	8.32455	8.00488	7.91088	8.08029	8.40293	8.11118	8.06653	8.11443	7.98374	7.53227	7.95994	7.99921	7.8869	7.92979	8.12062	8.30628	7.79726	7.9662	8.21451	8.13686	8.17317
NSUN2	7.46901	7.81664	7.87216	7.46861	7.83318	7.71551	7.65341	7.61669	7.60121	7.92744	7.60644	7.47137	7.2906	7.38867	7.37593	7.58786	7.2501	7.74224	7.47063	7.45622	7.46238	7.44857	7.63304	7.7333	7.65894	7.75402	7.48529	7.37554	7.83996	7.4558	7.14708	7.4056	7.95803	7.46164	7.56281	7.36608	7.48882	7.57164	7.65725	7.59113	7.79636	7.57647	7.50852	7.7777	7.94462	7.5417	7.76756	7.4892	7.29171
NSUN3	6.78465	6.66368	6.57941	6.53653	6.55529	6.66368	6.46557	6.5132	6.71421	6.57504	6.54157	6.18638	6.77203	6.60729	6.46944	6.44121	6.50021	6.37004	6.71586	6.87073	6.27435	6.77604	6.46463	6.778	6.59456	6.41116	6.48199	6.39084	6.71586	6.68251	6.60855	6.86931	6.65705	6.50783	6.41179	6.58011	6.49227	6.60695	6.44387	6.56445	6.32443	6.74092	6.53683	6.5905	6.97426	6.53783	6.87892	6.70234	6.96759
NSUN4	7.15632	7.37822	7.16456	7.13714	7.09381	6.87106	7.22848	6.80002	7.21364	6.62614	6.80232	7.1748	6.90315	6.36332	7.01955	7.1578	6.9181	7.12294	7.16861	6.75038	6.83256	6.88368	6.76694	7.05127	6.58445	6.96186	6.79035	6.70268	7.04082	7.15054	6.75441	7.20274	7.5773	7.06334	6.97943	7.16313	6.86421	6.91843	6.95261	6.85914	6.67003	7.09311	6.75901	7.36589	7.35725	7.18216	7.07779	6.74489	7.01192
NSUN5	7.17062	6.80951	6.68458	6.91678	6.63179	6.88977	6.65672	7.08828	6.86622	6.93769	7.11323	7.27997	6.82757	6.84691	6.78134	7.03084	7.05089	7.33497	6.97461	6.61985	6.60824	6.63676	6.79175	6.58513	6.79349	7.16529	6.76203	7.1118	7.24024	6.72854	6.92939	7.03291	7.16492	6.82542	6.83021	6.83155	6.9523	7.06466	7.04636	6.97805	7.2652	6.55063	6.99819	6.72014	7.51832	7.00165	6.70099	7.01569	7.05367
NSUN6	5.97055	6.11312	5.98188	6.25378	6.12473	6.33731	6.18355	6.02635	6.3523	6.17648	5.47293	5.66842	5.9381	6.32156	6.12006	5.84173	6.40525	6.22514	5.64602	6.05125	6.06154	6.22049	5.76369	6.09666	6.00448	6.23361	5.78565	5.74398	5.99916	6.08774	5.86175	6.0424	6.03519	5.89618	6.25319	5.98251	6.18196	5.7659	6.20893	5.74642	6.33858	6.43501	6.19473	6.19713	6.20438	5.52047	6.39441	5.91615	5.86738
NSUN7	3.3125	3.13819	3.07647	3.47061	3.17777	2.95757	3.2123	3.27411	3.21514	3.6417	3.26604	3.12405	3.82217	3.14835	3.11124	3.06742	3.42977	3.06742	3.4265	3.14932	3.54991	3.22187	3.3347	3.06162	3.03429	3.3254	3.1652	3.18497	3.19018	3.04402	3.38684	3.10996	3.22787	3.07773	3.26102	3.55202	3.56707	3.28767	3.00901	3.05121	3.5131	3.17656	3.52523	3.06742	3.1781	3.60133	3.072	3.05417	3.56187
NT5C	5.06102	5.21222	5.27951	5.40959	5.20125	5.6115	5.16757	5.19507	5.60806	5.06465	5.59498	5.08762	5.3527	5.22041	5.42337	5.16334	5.27442	5.2628	4.99757	5.08956	5.03039	5.18622	5.44989	5.33901	5.24827	5.16593	5.40184	5.21392	5.39864	5.36637	5.31411	5.31605	5.25222	5.02535	5.15712	4.99757	4.95519	5.17072	5.18884	5.24067	5.22041	4.88764	5.25621	5.35005	5.38565	5.39577	5.4965	5.40799	5.30884
NT5C1A	8.02032	6.93698	7.09348	6.33538	7.27299	7.00885	7.29349	6.96217	6.59018	6.75476	6.18132	5.91147	7.22525	7.47707	8.58611	7.52871	6.71586	6.03792	7.0743	7.77325	7.05335	7.35765	6.77406	7.55517	7.17549	7.73763	7.16384	6.93077	5.90363	6.24121	7.33646	6.32249	6.0768	8.1644	6.4049	6.71909	7.22155	7.71509	6.73165	6.97355	6.95566	7.30789	7.18919	7.90757	5.37412	7.83857	6.51689	7.01425	7.40902
NT5C2	8.94792	9.114	8.67852	9.05719	8.82582	9.59033	8.60246	8.73769	9.06606	8.98424	8.6217	8.73848	8.7254	8.84278	8.70299	8.89582	9.07381	9.33205	8.53889	8.76014	8.96667	9.06002	8.90803	8.90201	8.74089	9.24798	8.89498	8.62748	9.53964	8.99076	8.81091	8.72152	9.52442	8.73848	8.98237	8.79119	9.19641	8.85606	8.52949	8.41244	8.70784	8.58818	8.44659	8.80138	8.92895	8.68071	9.22476	8.6517	8.86709
NT5C3A	4.41735	4.40609	4.52999	4.3548	3.9295	4.06146	4.66244	4.29457	3.85699	5.03846	4.3344	4.1714	4.87983	4.63919	5.03774	3.82184	4.26589	4.75119	4.76638	4.24307	4.0223	4.44341	4.584	3.77277	4.50447	4.96322	4.31621	4.52336	4.21955	4.5643	4.065	4.29583	4.53554	4.48406	4.32766	3.86894	4.60994	4.86474	4.56748	4.83089	4.57358	4.48058	4.1837	4.88827	4.21502	4.39337	5.02278	4.00695	4.47857
NT5C3B	6.74162	7.36992	6.80565	6.68189	6.85543	7.18468	6.72115	6.5469	7.59387	6.83773	6.88467	7.37554	6.70991	6.88299	6.88877	6.61688	6.68892	7.46514	6.69089	6.64949	6.87106	6.60729	6.63283	6.75408	6.41242	6.318	6.98318	6.92833	6.79	6.80267	7.19407	6.8659	6.89512	6.62847	6.89375	6.93528	6.75408	6.87039	6.78106	7.35494	6.46851	6.76993	6.73637	6.25065	6.65342	6.75964	7.16861	6.6866	6.73403
NT5DC1	7.55036	7.66481	7.86246	8.25622	7.40412	7.61389	7.38986	7.56281	7.31374	7.84305	7.69783	7.08724	8.31744	7.42108	7.38826	7.67783	6.97667	7.37593	7.96134	7.74786	7.69413	8.09461	8.04774	8.1584	7.6351	7.83857	8.14654	7.81268	6.9808	7.0297	8.15576	7.7346	6.79279	7.74267	7.36479	8.04189	7.309	7.12614	7.80818	7.72552	7.04851	7.50528	8.07831	7.57773	6.61554	7.63347	7.72087	8.10963	8.09968
NT5DC2	8.65548	8.30309	8.55048	8.33403	9.08079	8.02888	8.75404	8.288	8.58271	8.21732	8.43219	9.45546	8.45876	8.63464	8.64646	8.58966	9.428	8.56339	8.69228	8.33732	8.31972	8.39861	8.19752	7.99346	8.34794	8.58818	8.95234	8.22875	8.25508	9.05518	9.2108	8.60103	8.40733	8.17256	8.89164	8.60035	8.34862	9.10334	8.30508	8.88283	8.37921	8.15311	8.90292	8.16381	7.96284	8.86968	8.83314	8.82748	8.52424
NT5DC3	5.58173	6.12812	5.86587	5.40215	5.54442	5.48973	6.29564	5.19052	4.93367	6.18383	6.14944	5.94503	5.32969	5.60806	5.33963	5.78435	5.40571	6.48863	5.20094	5.22439	5.60614	4.9479	5.68608	5.26762	5.45146	5.33198	5.19771	5.93993	6.80199	6.27754	5.6383	5.79656	7.12142	4.66501	5.39118	5.41976	5.51609	5.48632	5.69736	5.6519	6.06257	5.26668	5.6848	4.88341	7.87124	5.2371	6.10487	5.46337	5.81788
NT5DC4	3.15865	3.52492	3.40896	3.59268	3.3068	3.11185	3.38496	3.76456	3.40774	3.56907	3.27376	3.26667	3.3347	3.35956	3.18625	3.33781	3.43314	3.52655	3.37985	3.3425	3.37319	3.71348	3.47245	3.23042	3.23451	3.3901	3.24537	3.48748	3.50701	3.59174	3.4911	3.6541	3.84056	3.46728	3.58945	3.35567	3.33154	3.54168	3.13018	3.4417	3.60508	3.29821	3.15865	3.35991	3.76487	3.53167	3.68864	3.57384	3.57998
NT5E	4.20453	4.88176	4.72363	4.36663	4.25489	4.60623	5.19085	4.16944	4.52001	3.98504	4.19616	4.39555	4.56843	4.52133	4.25774	4.69587	4.17007	5.79129	4.39432	4.4789	4.16973	4.29652	4.32287	4.47414	3.96353	4.154	4.11801	4.39685	4.54692	4.17447	4.2081	4.43552	4.21028	4.43517	4.55465	4.32002	4.25079	4.1688	3.94548	4.47925	4.14059	5.47424	3.61542	3.8747	3.74532	4.38825	3.98369	4.22236	4.70799
NT5M	5.93301	5.58398	5.89586	5.49997	5.31447	5.65423	5.352	5.5528	5.49554	5.45272	5.63363	5.86368	6.07176	5.63047	5.58108	5.84996	5.95979	5.17828	5.87407	5.64972	6.14169	5.6428	5.69736	5.71379	5.54892	5.4134	5.54695	5.3624	5.13396	5.29285	5.61249	5.50089	5.29544	5.65616	5.37182	5.80076	5.36371	5.49713	6.06222	5.68102	5.32233	5.80231	5.50371	5.16397	5.18781	5.40639	5.52431	5.5616	5.67976
NTAN1	6.78691	6.60077	6.91341	5.96543	7.10764	6.38696	6.82542	6.62448	6.80777	6.63853	6.87488	7.08134	6.87245	6.5694	7.32459	6.32506	6.99928	6.89156	6.44321	6.72887	6.33571	6.23521	6.9421	6.97977	7.04234	6.52045	6.63179	6.95866	6.63572	6.47539	6.48728	6.66665	5.91489	6.43532	7.16753	6.59086	6.86864	7.64508	6.33858	6.54092	6.36972	6.35357	6.84823	6.24121	5.91707	6.70372	6.77503	6.00788	6.97497
NTAQ1	6.44757	6.36201	6.25855	5.98879	5.81916	5.93113	5.45881	5.93459	5.98373	6.24215	6.1977	5.89495	6.10361	5.94949	5.69828	6.15509	6.39896	6.16936	6.19151	5.77979	6.41116	5.80889	6.11375	6.11189	6.00414	6.33441	5.76241	6.29691	6.16688	5.66218	5.8315	5.88471	5.88808	6.37555	6.05842	5.86077	6.56806	6.51015	5.90273	6.10791	6.21117	6.3427	6.07779	5.80142	6.38726	5.29515	6.47835	6.30235	6.04561
NTF3	4.01437	3.91758	4.11704	4.11834	3.70964	4.34396	4.4789	3.94578	4.24242	4.09291	3.86894	4.33111	4.07297	4.40641	4.14919	4.10034	4.09455	4.21689	4.48992	4.20547	4.09486	4.52803	3.86861	4.29714	4.35569	3.96447	4.11704	4.0971	4.06885	3.69844	3.77987	4.10673	4.09929	4.08724	3.80587	4.26589	4.04481	4.29618	4.29742	4.01562	4.10902	4.6254	4.41544	4.35314	3.88784	4.35249	4.17608	4.08942	3.74011
NTF4	4.67008	4.38825	4.40256	4.63204	4.66786	4.47637	4.31845	4.63782	4.9645	4.885	4.40609	4.74087	4.36425	4.52697	4.79316	4.57615	4.43444	4.32981	4.38211	4.54755	4.39497	4.6837	4.71699	4.65912	4.356	4.56081	4.66882	4.57843	4.56305	4.97853	4.62439	4.39305	4.43685	4.55825	4.56655	4.30849	4.74152	4.5247	4.88925	4.5662	4.89149	4.41478	4.84287	4.38926	4.73626	4.91648	4.6059	4.65525	4.78627
NTHL1	5.23129	5.34258	4.99918	4.98249	5.34318	5.15354	4.78012	5.33365	5.55908	5.16074	4.80422	5.3939	5.20188	5.22473	5.65487	5.3271	5.12681	5.12421	5.21098	5.06431	5.2287	5.19152	5.14442	5.10729	4.92594	5.1323	5.15578	5.1139	5.16593	5.02369	5.53779	5.19707	4.77812	5.43922	4.92723	5.30913	5.23677	4.93792	5.41022	5.44178	4.94182	5.03912	5.15939	5.14144	5.33993	5.53232	5.3239	5.07202	5.08533
NTM	4.19421	4.6992	4.44536	4.04385	4.75964	4.95391	5.0568	4.56972	5.39924	4.56015	4.88082	4.33573	5.30068	4.4751	4.35314	5.29066	5.02278	4.22356	5.01374	4.68996	4.78828	4.92818	4.69657	5.03392	4.70314	4.43583	4.32159	4.72822	4.79023	4.41079	4.3676	4.88279	5.37479	5.17139	4.8435	4.26713	4.19521	4.45402	4.12981	4.65169	4.79546	4.89499	4.29742	4.40095	4.53883	4.57779	4.69761	4.84188	4.73068
NTM-AS1	3.44794	3.33093	3.40863	3.30941	3.59682	3.28733	3.32601	3.23759	3.14705	3.33438	3.47716	3.50886	3.61634	3.29284	3.43952	3.11404	3.34894	3.40646	3.77499	3.4417	3.56707	3.19821	3.575	3.53509	3.548	3.59715	3.70551	3.51977	3.29729	3.39302	3.50505	3.32505	3.31187	3.48181	3.30015	3.70744	3.38781	3.47557	3.89474	3.34544	3.47303	3.46597	3.62497	3.48875	3.6792	3.61987	3.42524	3.29533	3.38304
NTMT1	6.19247	6.47573	6.40715	6.15842	6.19247	6.12503	5.8566	6.42343	6.11696	6.1173	6.36972	6.36169	5.95796	6.24151	6.56216	6.20244	5.59341	6.04561	6.23266	6.00605	6.18065	5.95891	6.34717	6.31146	6.25663	5.73521	5.69417	6.14731	5.63858	5.1343	5.74016	5.80264	5.87629	6.06285	6.11502	6.37666	6.08521	6.00087	6.5389	6.24906	6.07367	5.41561	5.9349	6.34459	6.39637	6.23521	6.08985	5.7285	5.84267
NTN1	6.50281	6.70615	6.86723	7.6265	7.66396	7.09415	6.54899	6.99149	8.12426	7.844	7.49988	6.9523	7.42635	6.96488	6.52989	6.55425	7.12364	6.20835	7.075	7.08997	6.7679	6.70513	7.01714	6.27372	6.10666	6.59456	6.25822	6.83137	6.93495	6.66934	6.93495	7.20896	7.43595	7.11538	6.93904	6.677	7.57207	7.06059	7.31449	6.44457	7.59073	7.00234	7.48258	7.91375	7.01569	7.738	6.91443	6.83704	6.76063
NTN3	4.54367	3.90845	4.12981	4.16176	4.49592	4.49026	4.08156	4.40453	4.21088	4.37614	4.38085	4.21442	4.15726	4.6103	4.62059	4.48604	4.75379	4.15597	4.19421	4.1837	4.27463	4.35672	4.63847	4.16524	4.18834	4.18402	4.34428	4.19385	3.82313	4.13876	4.45242	4.07681	4.29618	4.16661	4.37644	3.77599	4.32605	4.13047	4.07456	4.40004	4.27432	4.37056	3.9021	4.25806	4.0487	4.27143	4.52569	4.48897	3.94226
NTN4	8.22192	8.35515	8.45548	8.33789	7.97309	8.03036	7.8077	8.60383	8.42953	8.22077	8.02288	7.98033	8.56005	8.09205	8.35038	8.29226	7.41431	7.88935	8.60103	8.4724	8.17431	8.92815	8.11851	8.04724	8.2167	8.87145	8.23739	8.3252	7.62775	7.36552	8.55048	8.18701	7.52111	8.50283	8.05877	8.6793	8.32455	7.59666	8.378	8.42251	7.1454	8.45742	8.14654	8.09661	7.05708	8.39025	7.55074	8.51043	8.36604
NTN5	4.08817	3.6541	3.86508	3.62859	3.62527	3.53722	3.92053	3.90396	3.63758	3.69935	4.12063	3.62433	3.72257	3.73789	4.34115	3.95486	3.8888	3.79847	3.94289	4.06531	3.59359	3.85068	3.75554	3.72509	4.0704	3.84629	3.74074	3.61725	3.79183	3.54899	3.88913	3.79092	3.67103	3.86701	3.95006	3.98434	3.94905	3.67385	3.82011	4.04058	3.77663	3.47499	3.75046	3.69721	4.00173	3.69245	3.82823	3.53786	3.61474
NTNG1	3.37381	3.29383	3.22341	3.50335	3.45529	2.98802	3.46994	3.11566	3.493	3.0634	3.67164	3.52786	3.27822	3.38464	3.74594	3.46829	3.45494	3.31571	3.22467	3.56318	3.31219	3.15899	3.29351	3.47653	3.28229	3.35697	3.64043	3.38367	3.38559	3.59652	3.40226	3.51016	3.3388	3.4911	3.27665	3.67261	2.97036	3.74658	3.38715	3.39936	3.12018	3.7052	3.45275	3.32764	3.52818	3.53979	3.08206	3.62273	3.42235
NTNG2	4.66272	4.62228	4.34892	4.64978	5.12745	4.72526	4.47446	4.80098	4.44793	4.57971	4.7674	4.68473	4.82038	5.11059	4.7259	4.77947	4.28147	4.36105	4.53034	4.63721	4.20359	4.84382	4.53849	4.74404	4.31458	4.45726	4.90657	4.45278	4.38892	4.68132	4.95679	4.58174	5.52661	5.19251	4.40321	4.47925	4.8963	4.62738	4.54722	4.51001	4.55924	4.55141	4.55465	4.62506	4.61997	4.74087	4.68542	4.52001	4.67208
NTPCR	6.84657	7.23704	7.33089	7.26193	7.36889	7.06501	7.00683	7.65678	7.10305	7.58498	7.48642	7.56046	7.51369	7.45063	7.3068	6.77136	7.19617	7.41312	7.33646	7.16958	7.26999	7.28547	6.96423	7.37934	7.58218	7.14126	7.07779	7.09702	7.19126	7.0924	7.3198	7.1048	7.09415	7.13986	7.16529	7.40444	7.2515	7.65001	7.29573	7.38263	7.13882	7.32237	7.56755	7.26636	7.32857	7.44317	7.4207	7.38263	7.7164
NTRK1	5.42697	5.28143	5.59914	5.67464	5.75713	5.64602	5.27806	5.29195	5.26439	5.47227	5.63517	5.34384	5.51927	5.589	5.47901	5.85533	5.62407	5.55467	5.83399	5.55115	5.68317	5.73803	5.31307	5.24095	5.66186	5.26568	5.59057	5.6071	5.18685	5.47933	5.54131	5.40467	5.66652	5.4502	5.71225	5.62949	5.48149	5.39285	5.42928	5.10666	5.61629	5.73044	5.34289	5.59598	5.21222	5.74931	5.26341	5.53232	4.74499
NTRK2	4.72999	5.05651	4.11252	4.20838	4.22704	5.32455	6.22331	4.8476	5.04144	4.80162	4.38502	5.16663	4.51391	4.65654	4.72789	5.15386	3.94034	4.58303	4.23099	5.14179	4.45694	4.55333	4.77845	4.74469	4.73724	4.76946	4.27173	4.22236	4.32541	5.05249	4.47024	4.3289	4.58957	5.49007	4.14466	4.64683	4.96417	4.4502	4.06726	4.59807	4.28298	5.62982	5.38666	4.62439	4.34647	4.52768	4.71114	4.7528	4.98603
NTRK3	5.0883	5.37054	4.96352	5.10504	4.65786	5.7298	6.40101	4.97515	5.01765	4.77812	5.97426	5.73986	5.40671	5.77139	5.51643	4.95183	4.88861	4.09613	5.25489	5.27886	5.60777	5.40434	4.68207	5.1083	5.37772	5.02082	4.19287	4.45083	4.44536	5.50279	5.01167	5.22506	4.83807	4.7945	5.07867	5.02017	5.32358	4.96888	5.00644	5.30913	4.7912	5.22542	5.35103	5.23027	4.29684	5.23582	5.25689	4.74534	5.2897
NTS	2.95655	2.50694	2.49146	2.66715	2.66609	2.58377	2.43689	2.50915	2.41497	2.65177	2.44188	2.68925	2.41619	2.38943	2.72858	2.43195	2.63601	2.50133	2.66932	2.8609	2.62424	2.56864	2.83225	2.74698	2.53862	2.55909	2.49146	2.49146	2.47274	2.44383	2.49884	2.77353	2.58377	2.53998	2.43401	2.98484	2.53862	2.54625	2.654	2.59804	2.6572	2.68558	2.55645	2.80409	2.62119	2.95362	2.54902	2.5737	2.6963
NTSR1	3.77341	3.67951	3.64654	3.80333	3.60105	3.86054	3.60387	3.59298	3.64875	3.58097	3.72887	3.81801	3.55172	3.64076	3.70837	3.79655	4.11904	3.76293	3.49458	3.78211	3.73143	3.64202	3.60856	3.63109	3.40071	3.93311	3.96293	3.69339	3.91267	4.02009	3.71554	3.94193	3.76071	3.65314	3.56128	3.7235	3.74316	3.59204	3.93181	3.55783	3.88179	3.61348	3.97631	3.61019	3.88469	3.9824	3.73759	3.95549	3.90181
NTSR2	3.38464	3.37954	3.77405	3.06568	3.42842	3.45113	3.06638	3.48941	3.14835	3.46728	3.81488	3.44693	3.36877	3.26229	3.56811	3.53755	3.53567	3.24987	3.48338	3.31733	3.43507	3.47462	3.46133	3.17402	3.43073	3.30329	3.158	3.42811	3.57628	3.50886	3.27411	3.32996	3.51116	3.61085	3.25879	3.158	3.19372	3.30647	3.624	3.40802	3.08833	3.1781	3.17312	3.99541	3.38591	3.31929	3.52298	3.30747	3.02657
NUAK1	8.60587	8.60874	7.97932	8.2971	8.27543	8.66057	8.25339	7.89532	8.1843	8.46127	8.23333	8.25904	8.17649	8.50976	8.3786	8.06256	8.36795	7.68442	8.18753	8.14598	8.17203	8.3884	8.22704	8.19422	7.82028	7.92835	7.84891	7.40599	8.33403	8.13322	7.7037	7.95509	7.73721	8.28253	8.12062	7.73846	8.53151	8.24879	8.54029	8.25965	8.36061	8.50914	8.14175	8.51784	7.79454	8.29157	8.46526	8.11068	7.40864
NUAK2	4.39337	4.036	4.14091	4.05851	4.00829	4.21185	4.28852	4.34769	4.2078	4.33014	3.88942	4.0765	3.98537	4.27334	4.21185	4.10099	4.09807	4.14977	4.16524	4.00571	4.12125	4.09675	4.17803	3.7385	3.94104	4.26988	4.24088	4.44634	4.17107	3.82403	4.1685	3.72854	4.29016	4.00436	4.33377	4.10256	4.22804	4.45565	4.00014	3.92561	3.95102	4.1919	4.45116	4.3548	4.00538	4.48153	4.06693	4.05438	4.16333
NUB1	8.23739	8.19976	7.97359	8.59528	8.22989	8.36415	8.09866	8.27543	8.13737	8.41685	8.31387	8.25116	8.26078	8.33004	8.28548	8.2322	8.1348	8.34982	8.49184	8.3884	8.33916	8.53889	8.26775	8.2402	8.18919	8.81588	8.11231	8.08338	8.07879	7.83359	8.06203	7.88738	8.0404	8.45412	8.32697	8.39977	8.15145	8.14547	8.3362	8.35939	8.14329	8.24131	8.35632	8.33059	8.09816	8.17541	8.21906	8.21906	7.92695
NUBP1	7.71289	8.01145	7.59746	7.83903	7.62732	7.70461	7.50643	7.86568	7.6069	7.57406	7.45541	7.66649	7.53697	7.79155	7.72762	7.738	7.76928	7.77589	8.09564	7.62159	7.58257	7.69864	7.91853	7.89221	7.9405	7.42635	7.62119	7.82604	7.58824	7.13919	7.45785	7.63226	7.22706	7.68107	7.22953	7.75539	7.25432	7.61308	7.86937	7.9345	7.39244	7.63304	7.91806	7.81353	7.36819	7.61345	7.93501	7.68561	7.57481
NUBP2	5.54318	5.8993	5.98533	5.84107	5.74016	5.68982	5.8318	5.91707	5.73774	5.67622	5.88717	5.58108	6.0097	6.0321	5.66126	5.8368	5.81389	5.68317	5.79528	5.59882	5.96322	5.42697	5.90241	5.79129	5.63395	5.42503	5.64667	5.76369	5.57847	5.62189	5.78013	5.69233	5.65551	5.92729	5.46082	5.54288	5.75243	5.82929	5.96606	6.04743	5.96829	5.62693	5.93459	5.47259	5.87506	5.91895	5.89776	5.82081	5.71225
NUBPL	6.84384	7.31229	7.10833	7.06606	6.58679	7.28294	6.57201	7.18077	6.89682	6.98318	6.80033	6.53719	7.47178	7.33347	7.05948	7.06501	6.80369	6.58011	7.33089	7.42382	7.19804	7.45937	6.94562	7.60401	6.92332	7.75227	7.36439	6.9414	6.43954	6.36201	7.04881	6.71618	6.63012	7.36779	6.65929	6.79035	6.96825	6.86864	7.30131	6.68287	6.3778	7.6429	7.0869	7.05367	6.30303	7.10413	7.18954	7.10083	6.8891
NUCB1	9.05909	9.07292	8.80618	9.18863	8.61317	9.06308	9.03485	9.29247	9.45671	8.9686	9.55477	9.66526	9.31331	9.50554	9.34471	9.47418	9.53662	9.11609	9.46556	9.50987	9.54407	9.12327	9.67855	9.16524	9.60059	9.3602	9.16524	9.56671	9.26232	9.24101	9.44702	9.1086	9.33085	9.63655	9.67855	9.42532	9.20962	9.377	9.12835	9.57716	9.43333	9.63655	9.5743	9.22476	8.91963	9.17865	9.17537	9.40335	8.9926
NUCB2	7.16239	7.58786	7.5461	7.45266	6.9947	7.40299	7.3068	7.35801	7.28733	7.32425	7.35268	6.98116	7.51996	7.46389	7.26336	7.4207	7.13119	7.83273	7.02493	7.8077	7.706	7.40978	7.12722	7.31672	7.6907	7.77589	7.34419	7.70557	7.71912	7.46273	7.72002	7.83318	7.24967	7.23131	7.66225	7.40412	7.11829	7.01358	7.61543	7.27588	7.65678	7.74618	7.3198	7.16098	7.66481	6.89929	7.12541	7.62318	8.33565
NUCKS1	9.68332	9.97187	10.0543	9.76588	9.87749	10.0255	9.96503	9.7724	9.76908	10.1226	9.63655	9.55477	9.92468	9.7889	9.66229	9.80222	9.78536	9.56829	9.83681	9.886	9.91402	10.1331	9.71843	10.1967	9.87517	10.2103	9.81331	9.72182	9.40753	9.12835	9.70486	9.68013	9.07092	10.0281	9.67015	9.94099	9.69646	9.60977	9.89025	9.69485	9.49697	9.90334	9.77072	10.3202	9.07883	9.78536	9.95051	9.7724	9.62426
NUDC	7.72809	7.43358	7.40299	7.51331	7.39546	7.38188	7.4534	7.20896	7.1882	7.25861	7.33049	7.49835	7.50603	7.34456	7.55769	7.51052	7.31296	7.53069	7.17134	7.5235	7.46514	7.2183	7.78291	7.64712	7.59551	7.59705	7.39512	7.57861	7.37861	7.08134	7.22774	7.25861	7.41768	6.84588	7.38712	7.73586	7.13474	7.5291	7.62119	7.53814	7.39021	6.99015	7.70641	7.3054	7.34762	7.3423	7.37974	7.20344	7.24357
NUDCD1	6.29784	6.50584	6.48826	6.41147	6.15782	6.24249	6.02309	6.00696	6.15286	6.22455	6.18831	5.84385	5.85502	5.96322	5.79994	5.92084	6.46131	6.78134	6.07396	5.62599	5.87115	5.90679	5.87973	5.68823	6.30953	6.05057	6.01036	6.12473	6.73437	6.29564	6.15968	6.24597	6.92939	5.82737	6.54727	6.24597	6.36363	5.61377	5.82299	5.83742	5.56312	6.36816	5.625	5.98756	7.06962	6.03454	6.24938	6.36265	6.36141
NUDCD2	4.98282	5.0438	5.06169	5.35976	4.90916	4.68899	5.10411	4.68801	4.52133	4.94922	4.53487	4.84633	4.7209	4.47378	4.76349	4.3818	5.10411	5.16202	4.76777	4.57032	4.83224	4.60325	4.68276	5.2077	4.84188	5.06498	4.31429	4.6992	5.08665	4.86954	4.37252	4.83421	4.69427	4.71051	5.07997	4.89436	4.7912	4.47212	4.61058	5.03193	4.27018	4.55763	4.77202	4.84414	5.21323	4.44793	5.26924	4.79515	4.60325
NUDCD3	7.5461	7.79814	7.57245	7.78205	7.50262	7.58102	7.37974	7.86844	7.64757	7.66692	7.86201	7.85167	7.70461	7.50454	7.53583	7.76756	7.73721	7.43517	7.69864	7.68478	7.65634	7.4729	7.84626	7.53657	7.60525	7.66481	7.59193	7.88601	7.40262	7.26228	7.57123	7.62818	7.49196	7.73413	7.51793	7.69495	7.72087	7.63978	7.63185	7.79371	7.43479	7.59588	7.91622	7.68561	7.32387	7.66316	7.76096	7.62359	7.30789
NUDT1	5.32039	4.97217	4.88531	5.16042	5.28013	5.37445	4.89243	5.32772	5.2604	5.19378	5.10899	5.1343	5.21357	5.52754	5.03392	5.22139	5.11225	5.48027	5.4572	5.34804	4.87188	5.01001	5.01958	5.2808	4.78307	5.4115	5.52691	5.04077	5.00153	5.28046	5.60652	5.00846	5.34416	5.00777	5.40215	5.35749	5.21852	5.26668	5.2129	5.17624	5.22611	5.1766	4.91812	5.09117	5.28177	5.07202	5.30001	5.13494	5.21427
NUDT10	5.21066	5.29964	5.25553	5.16172	5.46872	5.56793	5.18954	5.33697	5.60897	5.04932	5.30068	4.97347	5.08565	5.29867	4.99271	5.1944	5.34026	5.02822	5.47133	5.16237	5.40639	5.23777	5.35521	5.52236	5.23129	5.09378	5.33559	5.17593	5.11947	4.81842	5.02569	5.23777	5.01701	5.48307	5.10666	5.2821	5.54729	5.08858	5.26143	4.97019	4.98637	5.25877	5.36535	5.35918	5.13885	5.37542	5.2851	5.09473	5.12719
NUDT11	2.58316	2.72001	2.76172	2.99318	2.4603	2.92239	3.15188	2.82227	3.08509	2.74648	2.73049	3.16294	2.9835	2.90939	2.84306	2.57124	2.96961	2.77226	2.77136	3.05812	3.07135	2.89961	2.81729	2.66561	2.938	2.99001	2.78354	2.84939	2.69227	2.94442	2.8104	2.43689	3.07742	2.7935	3.06098	2.83225	2.55379	2.84027	2.92416	2.76961	2.85731	2.66461	3.27665	2.63601	2.57308	2.73136	2.83063	3.12337	2.81977
NUDT12	5.87597	6.46041	5.43051	6.20052	5.46813	5.02946	5.87241	6.01839	5.57975	5.78304	5.49364	5.66779	6.34976	5.92253	5.88655	5.57011	5.55876	5.98666	6.04115	6.18734	6.46724	6.11375	6.11568	6.42478	5.72634	6.34205	6.04622	6.04115	5.2284	4.69068	6.21181	5.63016	4.61087	6.16227	5.6848	6.08488	5.44503	6.3222	5.85409	6.03086	5.21459	5.60986	5.48909	6.19343	5.17966	5.94179	6.40851	6.01169	6.35971
NUDT13	4.59968	5.07362	4.79829	4.63752	4.91579	4.76876	4.64425	4.47086	4.24339	4.83935	4.30564	4.51001	4.94922	5.02759	4.99141	4.65654	4.97123	4.60895	4.41079	4.56305	4.99886	5.22574	4.98736	5.26924	4.62506	5.26699	4.91046	4.75477	4.62571	4.3722	4.41511	4.74819	3.95834	4.44793	4.52034	4.49435	4.57159	4.83901	5.18062	4.37154	4.26186	4.62836	4.74725	5.19251	4.28887	4.94824	5.14963	4.82822	4.44407
NUDT14	5.3595	5.24728	5.65219	5.03161	5.11979	5.48056	5.3343	5.27686	4.91843	5.32358	5.70442	5.51704	5.33528	5.42667	5.33697	5.48056	5.53877	5.02725	5.49007	5.51955	5.17491	5.27476	5.48241	5.55637	5.31307	4.73988	5.06805	5.05382	5.0684	5.28806	5.25193	5.24862	5.23616	5.60012	5.17695	5.20575	5.69326	5.26825	5.65456	5.33799	5.50988	5.41655	5.73265	5.37572	5.20544	5.03685	5.07669	5.34318	5.53455
NUDT15	5.31374	5.52174	5.59026	5.2529	5.18425	5.3595	5.29741	4.99918	4.93985	5.46271	5.26889	5.41242	5.20157	5.13856	5.27123	5.42235	5.37542	5.34416	5.16787	5.25553	5.23869	5.32772	5.36371	5.28143	5.53264	5.42201	5.39864	5.31175	5.18224	4.99527	5.3975	5.45427	5.2371	5.08236	5.27184	5.57367	5.12297	5.25094	5.42305	5.37872	4.87653	5.47259	5.34577	5.33265	5.53455	4.98077	5.24442	4.82924	5.45656
NUDT16	7.00573	7.08724	6.70066	6.51083	6.89512	6.93698	6.57135	6.91443	6.71387	6.91311	6.67632	6.84281	6.58348	6.80135	6.45094	6.90873	6.56609	6.78691	6.93004	6.74589	6.72689	6.68221	7.23353	6.86658	6.46626	6.94888	6.55425	6.76171	6.77027	6.69423	7.04305	6.36395	6.35102	7.05678	6.21085	6.55765	7.13779	6.69191	7.09981	6.31636	6.72244	6.64877	6.78363	6.94562	7.1218	6.62385	7.09981	6.18132	6.44558
NUDT16L1	7.29942	6.99394	6.52145	6.69023	7.06224	6.27251	6.79453	7.22989	6.40066	6.60521	6.80951	7.34191	6.85677	6.76728	6.68695	7.1012	6.64877	6.2121	7.0139	7.02201	6.74524	6.85642	6.89545	6.94722	6.83055	6.1928	6.82617	6.76029	6.09315	6.51215	6.80167	6.78723	6.59781	7.04814	6.09136	5.83986	6.52744	7.0616	6.68527	7.10833	6.20835	6.79621	7.17027	6.75373	6.34397	7.03291	7.15849	6.75408	6.92196
NUDT16L2P	6.58778	6.63985	6.52474	5.96322	5.87815	6.18933	6.02955	6.1216	5.9645	6.27124	6.14138	5.97586	6.28395	6.39607	6.02309	6.29751	6.34787	6.28142	6.62877	6.61668	6.23583	6.30105	6.69353	6.2142	6.09539	6.35162	6.42872	6.37649	5.98251	6.25001	6.49858	6.28526	5.87273	6.70684	6.24813	6.34819	6.44156	5.97933	6.32351	6.13796	6.06527	6.33246	6.42616	6.53427	6.74656	6.36719	6.78163	6.25445	6.0957
NUDT17	5.79528	5.34352	5.52497	5.67256	5.08665	5.15482	5.27513	5.28908	5.3303	5.16237	5.50565	5.42132	5.67655	5.10504	5.15418	5.72882	5.61183	4.98637	6.02471	5.41976	5.40899	5.62887	5.27283	5.87781	5.47293	5.67225	5.37644	5.29671	5.15843	5.05314	5.47487	5.3239	5.46082	5.81071	5.27379	5.52236	5.42961	5.59721	5.89248	5.5881	5.39053	5.97207	5.97903	4.96956	4.86892	4.87518	5.44178	5.45527	5.44143
NUDT18	4.37026	4.50968	4.57938	4.3755	4.26245	4.86989	4.4751	4.4196	4.65134	4.26276	4.39368	4.40095	4.3499	4.69985	4.47346	4.66209	4.56173	4.62439	4.50316	4.41442	4.55078	4.24242	4.58706	4.5662	4.61485	4.33897	4.56015	4.15432	4.37836	4.17481	4.46953	4.36296	4.41408	4.6747	4.45116	4.39913	4.61319	4.38339	4.31397	4.56173	4.44536	4.24409	4.72689	4.70152	4.3127	4.79642	4.66691	4.45987	4.16661
NUDT2	5.95734	5.55663	6.11129	5.5531	5.3657	5.81421	5.76752	5.90679	5.68917	6.13108	5.94663	5.9349	5.98405	5.74581	6.05408	5.86175	5.77542	6.13519	6.12068	5.86552	6.1033	5.82929	5.80231	5.76148	5.7506	5.76879	5.73712	5.65394	5.52331	5.64211	5.68193	5.64115	5.15257	6.17427	5.63173	5.75028	5.58044	5.82457	5.84706	5.62918	5.71284	5.55148	5.77139	5.50659	5.75301	5.44925	6.03699	5.37572	5.87659
NUDT21	9.57716	9.46402	9.48983	9.66078	9.57866	9.72023	9.28344	9.21899	9.31206	9.39538	9.38479	9.32348	9.3562	9.28213	9.25141	9.23173	9.41181	9.86504	9.377	9.49996	9.27601	9.44274	9.21785	9.50987	9.54546	9.61284	9.34076	9.25618	9.55626	9.39267	9.25746	9.16643	9.14326	9.40335	9.49568	9.30833	8.96762	9.26689	9.30833	9.22937	9.44984	9.402	9.06106	9.42131	9.39809	9.24688	9.63833	9.54888	9.13259
NUDT22	5.87999	5.88186	6.07207	6.09881	6.21268	5.98666	6.0572	6.41538	6.55168	6.13826	6.23457	6.07052	6.0662	6.25663	6.45718	5.94852	6.4196	5.77074	6.34141	6.25378	5.91112	6.14759	6.33153	6.41342	5.81165	5.87407	6.30532	6.49665	5.87747	5.92633	6.34012	6.24906	6.11407	6.43467	5.97814	6.01683	5.69266	5.83399	6.26875	6.47407	6.1928	5.97556	6.42646	6.61162	6.2349	6.07526	6.2031	6.04901	6.11629
NUDT5	6.1216	6.20562	6.80667	6.80951	6.2142	6.21709	7.02312	6.24093	6.35264	6.73031	6.38726	6.57672	6.10099	6.25952	6.68594	6.02181	6.57739	7.0264	6.13611	6.08338	6.36972	6.13271	6.21772	6.29179	6.6025	6.46131	6.23331	6.77471	6.84554	6.79245	6.10761	6.58747	6.38333	5.94663	6.78967	6.60521	6.17124	6.58714	6.25887	6.83843	6.78106	6.40136	6.3717	6.47178	7.22347	6.15597	6.29051	6.45621	6.66231
NUDT6	5.94436	5.83491	5.91458	5.53294	5.4476	5.69299	5.8315	6.2859	5.57011	5.7063	5.78208	5.44178	6.22016	5.81851	6.42843	6.07396	6.04015	5.53651	6.57168	6.05027	5.84173	6.62912	6.12591	6.15692	5.97207	5.99977	6.27916	5.85377	5.27095	5.02502	5.89837	5.93555	5.08858	6.16566	5.61377	5.56377	5.9604	5.96069	6.305	5.88808	5.2116	6.11599	5.82143	5.9988	5.13694	5.92442	6.14571	6.05157	6.14075
NUDT7	7.92366	7.98715	8.24418	8.42636	7.70557	8.00272	8.51445	8.48619	8.03527	8.37742	7.84213	8.86291	8.67638	8.44471	8.57934	8.97314	7.60482	7.03084	9.89471	9.20616	8.3612	9.35221	8.49327	8.39557	8.71085	8.94983	8.67411	8.27368	6.93631	6.56181	8.16873	7.89399	6.31242	9.20616	7.64757	8.0567	7.38986	8.1843	8.9926	7.83188	7.4943	8.504	8.64201	8.3612	6.04652	8.00692	8.69613	8.26953	8.6502
NUDT8	6.63853	6.95393	6.05938	6.53683	7.00095	7.30322	7.09627	6.17554	7.13051	6.53152	7.1995	7.65421	6.86966	6.91547	6.97597	6.85403	6.24309	5.89032	7.16029	7.34644	6.32704	6.97497	6.54658	6.89342	7.38453	6.32187	7.29907	6.70234	6.33504	6.48364	6.36236	6.95494	6.82338	6.94277	6.84046	6.84521	6.20215	7.60275	7.18988	7.40336	6.93459	6.48062	7.15525	7.25366	6.30953	7.73721	6.37555	6.27251	6.83155
NUDT9	6.21329	6.17615	6.03178	6.24529	6.13796	6.12006	5.70819	5.8525	5.87177	5.94179	5.99585	5.76558	5.99732	6.01553	6.00481	6.40234	5.80392	5.98216	5.83118	5.76494	6.32125	6.24093	5.86992	5.98216	6.17124	5.99034	6.06893	5.98472	6.16539	5.49965	6.2031	5.9645	6.04175	5.98756	5.87659	6.06832	5.96255	5.76082	6.06587	5.9021	5.90363	6.0806	5.68575	6.03302	6.05531	6.01067	6.02502	5.70757	5.90392
NUDT9P1	4.09613	5.01269	5.23807	4.75082	5.11885	5.00939	4.60764	4.6795	5.18954	4.81942	4.94084	5.15811	5.10994	5.2529	5.10932	4.5643	5.60777	4.29993	5.73489	4.59116	4.82451	4.98736	5.11687	5.40279	4.69169	5.46403	4.41735	4.43823	4.54303	4.19752	4.20964	4.99689	5.63765	4.74435	4.92428	5.18954	4.53977	5.05616	5.07608	4.87617	3.95164	5.6311	4.71732	5.21066	4.50177	4.83649	5.09023	4.90501	4.21758
NUF2	2.49467	2.6572	2.89017	2.56801	2.53502	2.6377	2.72672	3.02924	2.52441	2.64636	2.76745	3.24444	2.7581	2.79388	2.82461	2.91123	3.31898	3.03764	2.57989	2.64163	2.8334	2.46841	2.66413	2.67765	2.74648	2.79603	2.56864	3.25368	2.59553	2.6801	2.64636	2.60654	2.59804	2.58057	3.07135	2.64957	2.64104	2.73737	2.81485	2.6801	2.67355	2.48719	2.91231	2.67301	2.60478	2.78098	2.6746	2.75052	2.67407
NUFIP1	7.03565	7.01358	6.33309	6.49396	6.7198	6.95528	6.76556	6.72616	6.84759	6.08774	6.56575	6.52779	6.56146	6.45263	6.82686	6.94456	6.39208	7.03045	6.8769	6.57504	6.63079	6.8524	6.31242	5.82299	6.53719	7.02201	6.72753	6.49227	7.05708	6.47738	6.80335	6.7706	7.21402	6.52645	6.5271	6.72279	6.43697	6.50245	6.36816	6.71744	7.01224	6.73165	6.57201	6.72279	6.89682	6.43565	6.51979	6.57574	6.66431
NUFIP2	8.46526	8.20927	8.44722	8.53014	8.43279	8.70858	8.55858	8.34919	8.09257	8.53014	8.46249	8.27255	8.43838	8.75624	8.54029	8.56967	8.49259	8.65981	8.35213	8.37558	8.51173	8.48995	8.3013	8.408	8.44222	8.34277	8.74407	8.55522	8.6869	8.50154	8.37234	8.41244	8.77852	8.09968	8.48352	8.39144	8.56765	8.3013	8.25116	8.34594	8.51718	8.3252	8.29287	8.53081	9.11083	8.71157	8.33059	8.61165	8.23397
NUGGC	2.75941	2.9296	3.08731	3.02826	2.96328	3.15476	3.09026	3.40552	2.96924	2.95942	2.90569	3.06371	2.79685	3.03669	2.90533	3.34033	3.08896	3.04732	3.17465	3.12635	3.12472	3.19758	3.23172	2.97208	2.99283	3.04504	2.99458	3.1503	3.07574	3.28357	2.97246	3.09617	2.85573	3.07305	2.94939	3.39744	3.01106	3.19302	2.7401	2.81889	2.97826	3.08542	3.0404	3.32701	2.94308	3.35249	3.03903	3.27951	2.97069
NUMA1	7.31825	7.15707	7.16529	7.46901	7.58984	7.4558	7.63729	7.72422	7.178	7.55111	7.40065	7.58578	7.6069	7.36065	7.44387	7.41691	7.65217	7.26228	7.79499	7.56281	7.40864	7.57817	7.78244	7.47447	7.36992	8.06553	7.26636	7.33859	7.13811	7.37028	7.67619	7.32352	6.85712	7.83579	7.57861	7.41619	8.03527	7.65502	7.60401	7.52788	7.71813	7.6538	8.06041	7.72128	7.18851	7.41583	7.43061	7.39626	7.00131
NUMB	7.67619	7.50811	7.68235	7.75872	7.7024	7.82339	7.69157	7.67945	7.65217	7.8194	7.80245	7.51473	7.64959	7.75872	7.7393	7.52423	8.02081	7.82646	7.75539	7.76928	7.62119	7.64427	7.46273	7.67866	7.66396	7.82604	7.66776	7.58218	7.83359	7.95803	7.81528	7.57902	7.80029	7.61137	7.74963	7.9251	7.59626	7.54921	7.67697	7.44506	7.97257	7.86568	7.64798	7.78417	7.67783	7.71509	7.46942	7.65678	7.38986
NUMBL	6.33949	6.36591	6.02377	6.42679	6.45784	6.54023	6.62877	6.69224	6.6089	6.33762	6.48466	6.60485	6.18998	6.14792	6.41212	6.57201	6.53961	6.55394	6.44353	6.37682	6.21329	6.21238	6.48466	6.04709	6.41835	6.54023	6.57776	6.45163	6.66231	6.80199	6.57776	6.5604	7.11323	6.5045	6.31835	6.29243	6.89893	6.21181	6.41017	6.42374	6.78074	6.33795	6.5925	6.2349	6.69224	6.51414	6.39834	6.52145	6.64155
NUP107	6.03362	6.54559	5.66779	6.27251	6.29409	6.24338	5.98405	5.98635	6.03615	6.05972	6.0547	5.91307	5.69047	5.68575	5.95137	6.03584	6.20494	6.54157	5.98879	6.07148	6.06925	6.19247	6.12778	6.15629	5.95796	6.56705	5.83273	6.01003	6.3591	5.86799	5.72472	6.03118	5.90868	6.11407	6.40304	6.07589	6.01553	5.99096	6.09226	6.00042	6.26458	6.51944	6.25541	6.40337	5.92051	6.03981	6.31606	5.9604	6.31343
NUP133	7.00469	7.26814	7.18571	7.17657	6.9325	7.20238	6.78392	7.57123	7.03805	7.20384	6.95325	6.96456	7.3086	6.97733	7.03007	7.03154	6.92664	7.07743	7.14268	7.05948	6.96685	7.17511	7.20682	7.20459	7.11538	7.28874	6.88736	7.19092	6.80882	6.69726	7.22492	7.00234	6.60415	7.17099	7.07996	7.31296	7.1748	7.18707	7.25397	7.13954	7.00613	7.04502	6.91547	7.43061	6.80849	6.76957	7.30244	7.03838	7.21721
NUP153	8.54423	8.25171	8.41369	8.5383	8.6517	8.70059	8.47491	8.45607	8.45229	8.48934	8.47819	8.50034	8.36974	8.50091	8.43219	8.42891	8.44222	8.70299	8.34731	8.3362	8.70144	8.50091	8.20538	8.44222	8.33227	8.61242	8.45607	8.09763	8.53427	8.56765	8.24597	8.34659	8.20756	8.38239	8.55391	8.73541	8.3362	8.39256	8.46974	8.16556	8.15938	8.55932	8.01627	8.58271	8.44532	8.33346	8.5269	8.36857	8.28489
NUP155	7.71382	7.70901	7.62359	7.70939	7.34002	7.49277	7.62318	7.68776	7.27516	7.27373	7.52186	7.40299	7.53183	7.49119	7.49321	7.4275	7.61308	7.91327	7.27225	7.42108	7.38867	7.51091	7.52949	7.68442	7.61018	7.58143	7.36855	7.44584	7.57123	7.20058	7.42347	7.44897	7.67236	7.52384	7.564	7.40029	7.1995	7.5417	7.48109	7.6577	7.66481	7.56557	7.25118	7.56595	7.78899	7.56557	7.61345	7.59113	7.56515
NUP160	6.68386	6.64981	6.45024	6.4202	6.46724	6.8524	6.65206	6.47274	6.45718	6.60318	6.7634	6.37233	6.6724	6.42872	6.42937	6.37233	6.63743	6.86759	6.76029	6.35971	6.41803	6.41706	6.53856	6.49959	6.45718	6.56874	6.46165	6.5962	6.77406	6.49499	6.54092	6.64588	6.59322	6.47114	6.53653	6.53059	6.70648	6.60592	6.38823	6.63918	6.53493	6.36651	6.49829	6.66736	6.55529	6.73332	6.80033	6.49793	6.46592
NUP188	7.11218	7.21474	7.11396	7.10764	7.83624	7.15919	7.11427	6.94785	7.26015	7.61953	7.36958	7.27964	6.61985	7.04814	7.01679	7.28224	7.44279	7.89719	6.98388	7.05267	6.75169	6.84404	7.25645	6.55529	6.63985	6.64949	7.15742	7.31744	8.08698	7.86794	7.19058	7.40143	8.16978	6.87039	7.77906	7.3068	7.41241	7.29535	6.79555	7.67824	7.97546	6.89823	7.35987	6.81116	7.8703	7.0109	8.04571	7.21507	7.04881
NUP205	6.16065	6.9091	6.70234	6.34012	6.69627	6.4429	6.78465	6.31542	6.58542	6.51784	6.86555	6.36941	6.17838	6.28428	6.06375	6.22049	6.61951	6.82071	6.10854	6.19535	6.07207	6.18897	6.25478	6.4737	6.45948	6.09666	6.25887	6.2031	6.77539	6.662	6.24278	6.55632	6.48695	5.8343	6.51516	6.78723	6.35717	6.28395	6.07023	6.76271	6.68011	6.79	6.12778	6.55599	6.9094	6.58147	6.42478	6.49959	6.24368
NUP210	5.4821	4.85337	4.36232	4.67008	4.85403	4.6363	4.77679	5.1214	4.62636	4.16627	4.75901	5.05812	4.99592	4.76221	5.04902	5.20283	5.2284	4.59369	4.91013	4.94665	5.16787	4.78399	4.67848	4.30691	5.30001	4.82988	4.78765	5.12328	4.80486	4.6026	5.04144	5.08565	4.66175	5.07233	4.85535	4.68046	4.79384	4.65684	4.33111	4.88797	4.8621	5.17795	4.98077	4.70799	5.13031	4.90048	4.53393	4.66568	4.91077
NUP210L	3.26508	3.25299	3.11761	3.00968	3.195	3.0896	3.20362	3.16034	3.1853	3.23608	3.19173	3.27254	3.65758	3.10766	3.04732	3.15098	3.13662	3.01884	3.09097	3.07679	3.15674	3.46069	3.06303	3.41729	3.19018	3.19078	3.15188	3.18465	3.41091	3.20394	3.31009	3.24155	3.27731	3.16226	3.20455	2.93175	3.3901	3.15128	3.18797	3.10703	3.13238	3.18156	3.19856	3.23726	3.30241	3.17371	3.31443	3.34792	3.08509
NUP210P1	4.00242	3.93374	3.91598	3.65726	3.75809	3.85482	3.69404	3.78148	3.81959	3.57192	4.036	3.88249	3.76521	3.8567	3.72571	3.62824	3.63528	3.80994	3.24505	3.99982	4.18305	3.75977	3.63885	3.52008	3.91854	4.09486	3.69594	3.95549	3.5442	3.6823	3.42873	3.84409	3.92593	3.95037	3.77499	4.03995	3.7106	3.80432	4.09807	4.14187	3.89201	3.90333	3.76323	3.77017	3.83665	3.58129	3.88591	3.98468	3.47816
NUP214	8.53356	8.16381	8.30863	8.35632	8.2167	8.58818	8.38051	8.42513	8.42251	8.28548	8.54986	8.43488	8.37172	8.27898	8.24701	8.1986	8.47358	8.42063	8.11596	8.48685	8.23333	8.33565	8.36659	8.31096	8.37234	8.36061	7.94747	8.07631	8.26594	8.37358	8.10278	8.03135	8.23161	8.32208	8.51643	8.32149	8.49523	8.40098	8.36152	8.32697	8.6793	8.3818	8.48745	8.42636	8.49056	8.299	8.39609	8.18809	7.8903
NUP35	6.0097	6.01839	6.01553	6.23583	6.04145	5.77785	5.78565	5.35845	5.64939	5.63431	5.55538	5.61911	5.48272	5.43443	5.42373	5.71195	5.73168	6.2674	5.3197	5.7041	5.58524	5.8993	5.55213	5.6753	5.6115	5.61083	5.72124	5.71974	6.24404	5.95105	6.19502	6.07589	6.27283	5.67346	5.53651	5.91862	5.92853	5.74382	5.39768	5.7869	5.63858	5.69676	5.44699	6.0097	6.41377	5.89338	5.59216	5.67844	6.08249
NUP37	5.98188	6.08582	5.78368	5.71629	5.46142	5.54862	5.65159	6.06557	5.65487	5.88092	5.80171	5.54131	6.01553	5.52299	5.7477	5.48789	5.49327	6.27493	5.7596	5.75275	5.63671	5.75988	5.94373	6.00102	5.65809	6.11312	5.82801	5.90679	5.97302	5.2604	5.78913	5.50925	5.15062	5.85952	5.62285	6.04622	5.61377	6.01266	5.95766	6.0202	5.65277	5.51927	5.7944	5.7506	5.71912	5.60521	6.09881	5.92989	6.39576
NUP42	5.88746	5.85409	6.238	6.39637	5.78534	6.17777	5.95858	6.13076	5.84614	6.13768	6.41929	5.79498	5.78335	6.08249	5.55048	6.11661	6.14571	6.31343	6.0572	6.41538	6.15906	6.35071	5.9093	6.51849	6.24874	6.28111	6.43597	6.0097	6.04082	5.78177	5.8318	6.42445	6.23298	6.02955	6.28718	6.17367	6.0985	5.96958	6.31702	6.11696	5.30237	5.79098	5.88939	6.45422	6.21644	6.03792	6.34948	6.07872	6.18966
NUP43	8.39609	8.45742	8.54363	8.50585	8.33732	8.48352	8.20595	8.29592	8.13635	8.40987	8.34731	8.31212	8.41493	8.14329	7.94507	8.13219	8.13219	8.58271	7.9378	8.42251	8.2904	8.37102	8.27603	8.14277	8.28548	8.14927	8.41369	8.30685	8.56831	8.00582	8.69071	8.24701	7.91273	8.43155	8.32269	8.3786	8.04774	8.27836	8.39678	8.07473	8.00068	8.20647	8.18753	8.30309	7.84352	8.22704	8.3209	8.61317	8.48149
NUP50	4.81259	4.49688	4.97853	5.03745	4.95679	4.78367	5.24761	4.86314	4.8598	4.54587	4.91547	4.96619	4.90566	5.25689	4.83124	4.3699	4.82353	5.22403	4.46022	4.32192	5.02691	4.7733	4.57325	4.83155	4.92102	5.22273	4.80061	4.69555	5.18458	4.97952	4.9645	4.54657	5.07802	4.67749	5.17899	4.85603	4.73166	4.33246	4.79086	4.9818	4.91109	4.74499	4.80777	4.91999	4.98974	5.06498	4.70021	4.92237	4.45765
NUP54	5.99342	6.41212	6.10361	6.10453	5.76528	6.27372	6.21986	5.92507	5.9071	6.21181	6.16032	5.8343	6.00876	5.97394	5.90806	6.01649	6.08279	6.28688	5.9645	5.86522	5.8856	6.17777	5.93239	5.98848	6.22395	6.29468	6.238	5.93622	6.23039	5.87343	6.04463	6.11407	6.10392	6.07779	5.92921	6.03762	5.99848	5.90147	5.9619	6.04115	5.91021	6.02736	5.63734	6.07277	6.2684	5.98601	5.97394	5.91742	6.2655
NUP58	7.39021	7.3086	6.9502	7.11936	7.23532	7.25861	7.19657	7.003	7.20819	7.10017	7.07885	6.99394	7.07743	7.16958	7.17764	7.14884	7.04739	7.6163	6.82508	6.96582	7.44817	7.06401	6.7942	6.96003	7.29797	7.12755	7.185	7.0516	7.53697	7.16641	7.14052	7.25824	7.73153	6.91678	7.16606	7.28733	6.86454	6.90179	7.07672	6.94489	7.24657	7.24139	6.99928	7.25573	7.90092	6.96685	6.88533	7.24176	7.00338
NUP62CL	3.34511	3.42114	3.42456	3.41571	3.19372	3.19758	3.31346	3.54737	3.25527	3.45051	3.31346	3.07711	3.43732	3.51533	3.27538	3.56287	3.24314	3.27024	3.52234	3.7194	3.81736	3.73627	3.1454	3.532	3.303	3.36404	3.18986	3.3125	3.09426	3.25463	3.21674	3.22692	3.27187	3.65217	3.24122	3.29383	3.31378	3.18726	3.36434	3.13847	3.5493	3.23759	3.26735	3.46927	3.50144	3.38848	3.18954	3.17465	3.50045
NUP85	7.0516	6.78392	6.46102	7.07638	6.83187	7.07813	6.97461	6.91646	7.14018	6.7744	7.03805	6.8312	6.57436	6.90004	6.82955	6.61233	7.00199	7.13086	6.71324	6.819	6.73365	6.63316	6.74557	6.74392	7.07394	6.97701	6.53588	6.6753	6.99819	6.93864	6.59904	6.76271	7.09556	6.75102	7.11464	6.75476	7.04704	6.62981	6.55563	6.73948	7.14052	6.74489	6.64417	6.80882	7.45266	7.091	6.84759	6.83636	6.68386
NUP88	8.6869	8.85687	8.81177	8.85606	8.93165	8.76339	8.71621	8.70059	8.838	8.94336	8.62748	8.33565	8.44846	8.53961	8.57867	8.45998	8.8519	9.22597	8.42576	8.69986	8.33789	8.64794	8.66278	8.66588	8.54029	8.76415	8.6427	8.74089	8.99907	8.84364	8.92738	8.73769	8.92387	8.54562	8.83234	8.93692	8.91297	8.70456	8.8226	8.69613	8.71085	8.72386	8.28082	8.92648	8.72152	8.9686	8.70144	8.86111	8.45776
NUP93	7.41395	7.45303	7.36819	7.33313	7.35649	7.22813	6.9084	7.40902	7.40444	7.46709	7.60442	6.91678	7.03838	7.02416	6.99322	6.96076	7.08134	7.53382	7.31014	7.16277	7.06334	7.14403	7.19234	6.84281	7.15885	6.84115	6.91777	7.13882	7.48224	7.20384	7.2895	6.95866	7.26597	7.0116	7.44387	7.30573	7.00199	7.15202	7.45266	7.47137	7.49277	7.29385	7.18639	7.20424	7.33347	7.03805	7.35148	7.02868	6.94526
NUP98	8.30803	8.2941	8.30919	8.23739	8.36236	8.41685	8.26712	8.17649	8.46386	8.34594	8.37421	8.2814	8.19695	8.27133	8.12114	8.26653	8.01577	8.32328	8.4435	8.18868	8.31916	8.25965	8.27962	8.21618	8.11177	8.33676	8.40611	8.10385	8.38345	8.43515	8.24244	8.35877	8.77288	8.12208	8.16381	8.22819	8.60656	8.26078	8.31972	8.13945	8.30508	8.28253	8.34466	8.14116	8.92738	8.22819	8.11851	8.14492	8.12259
NUPR1	7.6958	7.94891	7.22492	7.93025	7.16958	7.15305	8.17541	8.03629	7.87581	7.56595	7.51751	8.34794	7.84091	7.83624	7.5453	7.19692	7.99095	7.21437	7.75227	7.76756	7.67619	7.49678	7.95852	7.55769	7.39325	8.11545	7.12041	7.58657	7.63603	7.49277	7.48224	7.7272	8.39557	8.07831	7.57207	7.35148	8.32269	7.91995	7.78899	7.5187	7.78719	7.78417	8.41619	7.87077	7.95752	7.64142	7.65934	7.44778	7.65725
NUPR2	5.90836	5.99096	5.45881	5.45626	5.62285	6.01067	5.46752	5.71195	6.0929	5.23938	5.59401	5.82268	5.60868	5.711	5.48694	5.5673	5.64349	5.63734	6.18065	6.04175	5.56889	5.62982	5.78599	5.85444	5.68575	5.36833	5.67812	5.8906	5.59914	6.01839	5.73859	5.39022	6.12441	5.88381	5.78599	5.48844	5.84296	5.71721	5.57142	5.70597	5.65968	5.53682	5.59185	5.38397	5.51502	5.85314	5.62252	5.50312	5.12357
NUS1	8.50466	8.60738	8.80217	8.70858	8.70299	8.58746	8.57934	8.2814	8.61537	8.3074	8.8519	8.28023	8.31806	8.6846	8.37588	8.578	8.50527	8.98884	8.31445	8.35097	8.55048	8.38898	8.37234	8.4959	8.62541	8.21792	8.66278	8.61746	9.06308	8.84125	8.70375	8.8941	8.87062	8.42891	8.61894	8.62541	8.41554	8.27666	8.24987	8.39678	8.91056	8.49523	8.45104	8.35752	9.31847	8.48419	8.40611	8.65477	8.75404
NUSAP1	3.03087	3.2314	3.66443	3.89798	3.00149	3.04143	3.29254	3.47879	3.26993	3.13662	3.80903	3.64875	3.31601	3.86054	3.32116	3.61348	4.01622	3.65726	3.34641	3.39841	3.2779	3.16898	3.37954	3.80398	3.47431	3.34576	2.98173	4.17893	3.24088	3.18923	3.14964	3.35156	3.24537	3.51791	4.50245	3.24057	3.34792	3.09558	3.41536	3.47061	3.37762	3.14964	4.24957	2.94841	3.10599	3.36688	3.23172	2.88186	3.10963
NUTF2	9.23277	9.3562	8.83965	9.29247	9.57128	9.14628	9.31082	9.47266	9.41706	9.52756	9.56523	9.55026	8.77771	9.33551	9.23976	9.33205	9.68502	9.56523	9.25024	9.16871	8.95944	8.78726	9.56829	8.93437	9.4319	8.70375	9.14941	9.428	9.27843	9.63833	9.27036	9.31331	9.48125	9.13043	9.33437	9.13365	9.43046	9.49568	9.37319	9.60506	9.69809	9.48551	9.4132	9.01914	9.60841	9.377	9.23513	9.30469	9.13471
NUTM1	3.15509	2.96394	3.30456	3.38321	2.9402	3.26318	3.1995	3.50568	3.13631	3.10533	3.04696	3.20208	2.99001	3.07372	3.17712	3.07473	3.23513	3.17124	3.2314	3.24057	3.16676	3.20912	3.3254	3.19534	3.10268	3.19018	3.08797	3.05712	3.35991	3.09492	3.23328	3.13662	3.31427	3.18465	3.12306	3.24088	3.06405	3.10833	3.26572	3.17999	3.12084	3.08699	3.02358	2.93032	2.9921	3.04469	3.29383	3.08542	3.11155
NVL	5.87844	6.04997	5.99501	6.17033	6.31052	6.45196	6.17838	5.76654	5.93379	5.85854	5.72816	5.71225	5.8806	5.88594	5.62034	5.86738	6.1122	6.27344	5.84996	5.90179	5.72278	6.05592	5.66186	6.03792	5.86959	6.12128	5.62599	5.80579	6.00414	6.19713	5.8346	6.08643	5.86617	5.69171	5.93589	6.12473	5.83304	6.16065	6.03118	6.05027	5.45815	5.93085	5.92474	6.20961	6.03302	6.25319	6.35616	6.02502	5.91489
NWD1	3.55023	3.84565	3.88623	3.55172	3.93212	3.68895	3.63562	3.51758	3.95932	3.59268	3.72793	3.48181	3.60606	3.90496	3.63913	3.86732	3.7235	3.83315	3.69339	3.69212	3.66954	3.62111	4.05237	3.71519	3.53421	3.59268	3.63369	3.6544	3.66086	3.80709	3.94034	3.61634	3.35537	3.72226	3.49424	3.59973	3.59879	3.55268	3.88973	3.9651	3.81959	3.50144	3.65921	3.49424	3.99473	3.60606	3.5803	3.88249	3.4778
NWD2	3.11951	3.14373	2.91055	3.11185	3.04696	3.12504	3.05616	3.64109	3.18888	3.35409	3.09969	3.41777	2.91489	3.23012	3.12763	3.70388	3.11094	3.23328	3.11062	3.23513	3.36434	2.97174	3.24444	2.95905	3.17873	3.0831	3.072	3.49749	3.2107	3.66052	3.15347	3.05089	3.109	2.94874	3.16802	3.10561	3.0056	3.11373	3.05449	3.24444	3.38848	3.34961	3.45246	2.96048	3.06742	3.10074	3.13723	3.36087	3.05747
NXF1	8.33059	7.93592	8.06702	7.87538	8.31863	8.27368	8.21961	8.23793	8.41427	8.03575	8.67558	8.11902	8.1348	8.13219	8.39377	8.06457	8.04571	8.12739	7.80865	8.32027	7.99493	7.91853	8.0971	8.08288	8.32208	8.18485	8.25678	8.0153	8.19422	8.60738	8.05259	8.41875	8.29592	7.89809	8.20647	8.24476	8.35877	8.03135	8.09461	8.192	8.41369	8.2983	7.85525	8.07682	8.51502	8.48083	7.84047	8.00793	7.76661
NXF3	3.15476	3.01446	3.47528	2.98731	2.97246	2.90603	3.15967	3.45335	3.05712	2.99985	3.10403	3.1781	3.26993	2.96995	3.22882	2.87617	2.89533	2.92665	3.15967	3.08067	3.01339	2.96394	3.04926	2.8678	3.00696	2.91342	2.89676	2.97379	3.10074	2.81937	2.91161	3.01446	3.01818	3.20011	3.079	3.11695	3.12635	3.24832	3.01722	3.14114	3.34003	2.73511	3.05712	2.85812	2.82502	3.09389	3.02759	2.74964	2.87617
NXF4	2.82892	3.18759	2.81445	2.86547	3.32962	2.77049	2.80026	2.72484	2.93252	2.74276	3.12635	2.77098	2.76961	3.07742	2.7442	2.95617	2.91526	2.88457	3.01339	2.92594	2.88457	2.92416	2.89454	2.87086	2.77527	2.73231	2.98484	2.70186	2.86857	2.84184	2.98584	3.10833	2.9804	2.83146	2.76569	3.09492	2.96433	3.01339	2.93725	2.94339	3.01001	2.90362	2.96255	3.11249	2.92883	2.90325	3.01001	2.83501	2.80245
NXF5	3.85381	3.90749	3.91854	3.7366	3.80587	3.51533	3.59268	3.98172	3.71678	3.65693	3.85164	3.66086	3.63788	3.93148	3.55396	3.90462	3.49557	3.60921	3.93342	3.53537	3.99148	3.92433	3.58628	3.64396	3.58321	3.5414	3.67511	3.52463	3.28802	3.77245	3.55625	3.66954	3.62051	3.61411	3.47916	3.7674	3.46302	3.49172	3.41666	3.35156	3.73076	3.55874	3.85833	3.68384	3.61888	3.83507	3.5493	3.48527	3.46069
NXN	6.25096	6.21741	6.55032	6.06893	6.11537	6.49227	6.61585	6.38041	6.44791	6.61721	6.30829	6.79792	6.64417	6.47801	6.52954	6.40982	6.68492	6.20052	6.50245	6.5905	6.28887	6.48094	6.6462	6.33731	6.33602	6.33153	6.3063	6.58747	6.43797	6.44121	6.59389	6.74557	6.26707	6.03699	6.54255	6.65769	6.56575	6.24278	6.22908	6.98982	6.25445	6.29277	6.24438	6.22049	5.65423	6.49694	6.10453	6.2709	6.17124
NXNL1	5.18654	5.19217	5.20804	5.29544	5.38698	5.40369	4.79961	5.07543	5.45527	5.24635	5.30587	5.2631	5.36963	5.3595	5.01201	5.27856	5.50631	5.10157	5.20704	5.34026	4.99527	4.96818	5.42667	5.22104	5.08697	4.87286	5.64115	5.32004	5.12297	5.14963	5.33833	5.38866	5.68608	5.37572	5.05976	5.00052	5.19473	5.24254	5.37412	4.94855	5.23195	4.9415	5.02471	5.04843	5.31411	5.34191	5.16975	5.29381	5.14506
NXNL2	3.79183	3.73498	3.9883	4.06045	3.63431	3.96607	4.05625	4.17864	4.07587	3.94714	4.17481	4.051	3.86683	3.80903	4.02716	4.23607	4.12541	3.92182	4.05337	3.9295	3.95486	4.1103	4.05949	3.99605	3.99118	3.91433	3.98863	3.81769	3.43507	3.77405	3.96805	4.10357	4.12948	3.88913	3.81355	3.837	3.88942	4.17924	3.74594	4.03003	4.16661	4.44665	3.90845	3.76858	3.74948	3.8567	3.89003	3.81056	3.09261
NXPE1	3.01479	2.75984	2.93175	2.83301	3.14608	3.00935	2.75591	3.08509	2.67143	3.43855	2.81363	2.90901	2.81204	2.84662	2.86323	3.20553	2.91563	3.46237	3.08185	2.87127	2.79096	2.88113	3.03121	2.94579	2.83021	2.67869	3.01615	3.08165	3.38797	3.27285	2.90428	3.25946	3.19696	2.80067	2.85457	2.77784	3.04369	2.96116	2.97555	2.81564	3.11854	2.88113	2.63387	2.6963	2.99985	3.09969	3.04926	2.95433	3.13268
NXPE2	3.30425	3.54013	3.87082	3.52655	3.65957	3.48367	3.51051	3.48564	3.59425	3.94578	3.43855	3.423	3.55459	3.40518	3.80777	3.74043	3.34314	3.63979	3.61789	3.51277	3.23357	3.4439	3.43346	3.64654	3.52882	3.74883	3.58979	3.45753	3.6544	3.38178	3.27884	3.59487	3.45275	3.36753	3.52168	3.29415	3.87174	3.43346	3.83412	3.14373	3.25333	3.73302	3.42145	3.46864	3.68895	3.36434	3.58786	3.18689	3.58628
NXPE3	7.45862	6.8224	7.05986	7.38528	7.36923	7.23244	7.0116	6.88768	6.86045	6.93665	7.18707	7.06536	7.26485	7.57557	7.97061	7.27262	6.67398	6.59117	6.81083	7.30131	7.66396	7.40943	7.0616	7.50338	7.06466	7.57773	7.52708	6.99578	6.10696	6.44959	7.3009	7.13015	6.16095	7.24862	6.65477	6.85026	7.2928	7.19234	7.49874	7.08437	6.61197	6.67599	7.74181	7.41955	6.4856	7.65258	7.33859	6.79104	7.10201
NXPE4	2.50844	2.75941	2.70429	2.73231	2.54833	3.12306	2.63442	2.55044	2.93362	2.75724	2.8061	2.48232	2.77399	2.81685	2.63934	2.87313	2.66413	2.57683	2.80067	2.72001	2.80409	2.61115	2.98768	3.03796	2.76869	2.7052	2.7999	2.58434	2.79219	2.73737	2.92997	2.87202	2.7973	2.87202	2.52595	2.56602	3.10105	2.59197	2.80866	2.72528	2.73782	2.64585	2.52055	2.83225	2.85216	2.65122	2.71479	2.83942	2.82937
NXPH1	4.28029	4.24925	4.14219	4.05949	4.30253	4.13399	3.92883	3.99243	3.94069	4.34151	4.12252	4.01781	4.1627	3.91267	4.1685	4.43948	4.0461	4.13303	4.52435	4.31907	4.11604	4.01371	4.53132	4.54173	3.93044	4.14754	4.12158	4.10933	4.04088	4.07487	4.27334	4.1563	4.23442	3.99605	3.9651	4.03282	4.2924	4.41831	4.29112	4.14314	4.16366	3.95324	4.20996	3.90631	4.42753	4.35283	4.42374	4.3267	4.20485
NXPH2	4.62836	4.58136	4.59807	4.44731	4.51065	4.67439	4.6237	4.34676	4.69268	4.57615	4.46054	4.43291	4.48058	4.56972	4.52098	4.64458	4.89374	4.55893	4.62602	4.49214	4.76703	4.63458	4.67374	4.61682	4.5543	4.57938	4.40256	4.24863	4.51001	4.42408	4.75549	4.42556	4.64082	4.87586	4.70923	4.74276	4.76703	4.51938	4.57325	4.81165	4.43517	4.82072	4.39368	4.70413	4.85569	4.40159	4.7945	4.48058	4.38762
NXPH3	5.55783	5.40959	5.26924	5.59372	5.58429	5.5801	5.41022	5.50466	5.33963	5.93555	5.82706	5.69233	5.74367	5.74674	5.22104	5.43254	5.65616	5.3252	5.48943	5.52949	5.54983	5.6115	5.58272	5.7063	5.88875	5.5076	5.38765	5.4363	5.44925	5.21627	5.81916	5.08499	5.74109	5.90422	5.41912	5.88347	5.30103	5.74931	5.42164	5.24568	5.43153	5.57532	5.8315	5.54068	4.85799	5.53264	5.7285	5.58491	5.45593
NXPH4	4.83253	4.58774	4.65912	4.92912	5.25222	4.67276	4.30091	4.98873	4.80326	4.48472	4.71243	4.44341	4.71051	5.38666	4.56684	4.58706	5.14249	4.54106	5.14144	5.18922	4.69587	4.75052	5.16334	4.56399	4.68506	4.17772	4.64944	4.96654	4.9645	4.65592	5.23517	4.73529	4.82256	5.03552	4.64911	4.67173	4.97347	4.70087	4.53393	4.72428	4.54916	5.06498	4.86442	4.42186	4.82651	4.83389	4.98215	4.60325	5.33594
NXT1	5.46719	5.33128	5.13362	5.46533	5.40736	5.20314	5.19835	5.70109	5.37644	4.70736	5.3207	4.95679	5.23359	5.46012	5.16524	4.98249	5.30135	5.59945	5.08925	5.0568	5.1627	5.19186	5.22369	4.96096	5.38732	5.11457	5.23938	5.27612	5.44891	5.27184	5.27856	5.4363	5.99947	5.20929	5.21789	5.03978	5.50371	5.4774	5.6565	5.37091	5.50089	5.42824	5.02597	4.94601	5.76494	5.2061	5.31837	5.45559	5.33163
NXT2	5.8853	5.79718	6.0299	5.83304	6.12981	5.63888	5.95948	5.5336	5.41782	5.44337	5.58491	5.42439	5.60299	5.56825	5.37706	5.68731	5.70663	6.02766	5.34059	5.40929	5.33765	5.36963	5.47035	5.78304	5.60012	5.66404	5.60236	5.43118	6.01991	6.09599	5.4784	6.01959	5.78368	5.29867	5.40959	5.94313	5.47549	5.77755	5.29606	5.46468	5.486	5.46169	5.15195	5.55569	5.86077	5.70018	5.51471	5.70597	5.80763
NYAP1	5.05812	4.8863	5.04581	4.86079	5.23777	4.91745	4.80808	5.04245	5.36207	5.06296	4.97087	5.12266	4.89597	5.12328	4.7945	5.15939	5.15748	4.99592	4.84823	5.24696	4.91409	4.91176	5.06008	5.09868	4.90817	4.88439	5.17899	5.00411	5.1343	5.12548	5.3271	4.85504	5.09565	5.15972	4.76777	5.36604	4.97582	5.06942	4.93167	4.91812	5.03193	4.80486	5.0438	4.86442	5.29415	5.30884	4.86474	5.02946	4.96481
NYAP2	3.05679	3.39045	2.94655	3.21164	3.24025	3.42332	3.1503	3.17626	3.2298	3.07505	3.25846	3.12893	3.30047	3.16867	3.28671	3.26022	3.38019	3.1103	3.18655	3.2909	3.13268	3.08699	3.37855	3.25299	3.02628	3.35924	3.50205	3.23885	3.268	3.19886	3.33246	3.40004	3.19141	3.19534	3.07574	2.98451	3.09939	3.13109	2.97895	2.96817	3.072	3.32149	3.29599	3.36404	3.2298	2.97826	3.21134	3.52298	3.15734
NYNRIN	5.47708	5.12548	5.92666	5.70381	6.30988	5.88092	5.63016	5.8368	5.44856	5.96222	5.7301	6.19713	6.10915	5.5528	6.08643	5.84296	6.33571	5.94537	5.99732	6.09136	5.69648	5.95105	5.84865	5.68223	6.10635	5.99065	5.88471	5.7596	6.12591	6.38266	5.66313	5.80298	5.00476	5.91021	6.2053	5.89089	5.86077	6.10234	5.74398	5.57758	6.00193	5.85377	5.82801	5.36833	5.72097	6.01423	5.70978	5.82367	5.54195
NYX	4.56173	4.21058	4.02815	4.03413	4.46691	4.24373	4.2532	4.23411	4.35249	4.37122	4.18402	4.41049	4.15333	4.14155	4.39817	4.40578	4.13148	4.04838	4.6237	4.46719	4.35025	4.34428	4.27527	4.47857	4.42313	4.21653	4.53554	4.25252	4.06912	4.21725	4.46719	4.39212	4.3548	4.37484	4.08404	4.47378	4.34647	4.61087	3.81324	3.87238	4.08817	4.10034	4.29333	4.40422	4.47378	4.49954	4.31365	4.51001	4.17225
OAF	6.13709	6.38266	6.0373	6.46463	6.48235	6.34045	6.5333	5.93747	5.9953	5.70696	6.53059	6.58216	5.87942	5.84047	6.31343	6.8769	6.70407	6.44791	5.86898	6.16936	6.29468	6.16781	6.25887	5.94916	6.40002	5.34517	6.52113	6.39208	6.36106	6.96286	6.53493	6.81428	6.57237	6.19684	6.60283	6.08711	5.80011	6.07242	5.72278	6.53059	6.58216	5.96638	5.65277	5.7643	6.32249	6.01683	5.7643	6.29624	6.50384
OARD1	6.37325	6.3222	5.98666	6.32281	5.68317	6.19374	5.94148	6.40785	5.61279	6.62385	6.05877	5.99189	6.19566	6.29846	6.03671	5.6358	5.99848	6.22205	6.12377	6.23266	6.13271	6.25347	6.15999	6.33153	6.16129	6.74623	6.19898	5.82457	6.13334	5.66779	5.81788	5.89522	5.66555	6.22222	6.14169	6.03584	5.58208	6.40169	6.05157	6.31116	5.7041	5.63952	6.2709	6.68221	5.91742	6.05621	6.59978	6.01485	6.29409
OAS1	5.15547	4.9921	5.72341	5.68982	5.45559	5.04478	5.73521	5.73293	5.68637	5.91176	5.72278	6.24338	6.19374	5.85854	6.15221	5.95016	6.06432	6.26875	5.98601	5.67163	5.28572	6.12682	6.35785	6.03422	5.79621	5.64911	5.77694	5.92957	5.9021	6.28688	5.59057	5.58078	5.3939	6.01991	5.79914	5.09151	5.38102	6.35071	5.88315	5.32233	5.67873	5.88717	5.46684	5.39514	6.00635	6.18998	5.49713	5.3072	6.06122
OAS2	5.77785	5.76558	6.13206	5.80579	5.54474	5.44537	5.7662	5.75275	6.01067	5.93842	5.76784	5.54068	5.5647	5.77979	6.37295	5.87942	5.66586	6.28787	5.7869	5.80763	5.29032	6.03118	6.45422	6.20682	5.94537	5.5214	5.66313	6.03422	6.21052	6.11599	5.3527	5.80917	6.15347	6.01327	6.1033	5.77851	4.96926	6.66834	4.68996	5.45688	5.9321	5.86175	5.763	5.36799	6.87073	6.06034	5.55115	5.43826	5.67683
OAS3	5.08165	5.38205	5.52364	5.59628	5.87177	5.47328	5.42373	5.80331	5.79006	5.65551	5.23061	5.84964	5.80793	5.73044	6.34078	5.79098	5.92824	6.54321	5.81578	5.46902	5.30269	5.74867	6.52407	5.91798	5.58366	5.8474	5.60652	5.80703	6.08711	5.90774	5.20283	5.60552	5.61472	5.60614	6.07968	5.53232	5.17491	6.40136	5.40215	5.25422	5.79528	6.0662	5.33963	5.56438	6.48199	5.53081	5.13195	5.62094	5.6584
OASL	4.446	4.17074	4.01371	4.31397	3.75172	4.18998	4.07962	4.41798	4.43382	4.4689	4.18698	4.14883	4.17225	4.29272	4.14703	4.41705	4.14754	4.08313	4.31172	4.33766	4.03768	4.18114	4.43854	4.37154	4.41246	4.36696	4.2364	4.25353	4.24925	4.11704	4.20838	4.11252	4.00403	4.12252	4.20453	4.18868	4.09256	4.37187	4.14719	4.27778	4.39555	4.01117	4.08694	4.01499	4.036	4.08724	4.26216	4.33994	4.3755
OAT	7.18468	7.53737	7.41087	7.27262	7.22383	7.44897	7.49157	7.3361	7.40102	7.16349	7.029	7.22087	7.44093	7.14577	7.17908	7.24212	7.08932	7.69535	7.54492	7.25936	7.33238	7.44545	7.22598	7.35417	7.22989	7.50454	7.43863	7.44387	7.63978	7.44387	7.6163	7.71934	7.48681	7.5187	7.18012	7.07779	7.52423	7.22848	7.32091	7.4446	7.23353	7.21254	7.21933	7.15813	6.53427	7.29022	7.76362	7.35649	7.72809
OAZ1	11.2776	11.2586	11.4405	11.344	11.4293	11.334	11.4893	11.4076	11.4405	11.5696	11.4893	11.6592	11.4893	11.2679	11.3654	11.4293	11.5034	11.6751	11.5696	11.2415	11.1846	11.3654	11.543	11.5307	11.2954	11.5849	11.344	11.4529	11.1932	11.3043	11.3156	11.4181	11.376	11.3862	11.3862	11.543	11.3156	11.4293	11.4765	11.5034	11.225	11.5166	11.4181	11.5166	11.4181	11.4076	11.4529	11.3156	11.4076
OAZ2	6.78227	7.10375	6.72344	7.26228	6.99149	7.41127	6.64088	7.05604	7.03977	6.97031	7.13714	6.78192	7.36479	7.40786	6.92763	7.12041	7.18323	6.87996	7.31336	6.81968	7.20344	7.4655	6.91146	7.75139	6.94855	7.16679	7.29573	6.58952	6.44791	6.68118	6.89841	7.05678	6.54491	7.52309	6.7094	7.12755	6.88877	6.93285	7.44387	6.84178	6.39208	7.36065	7.11004	6.86325	6.17155	7.26087	6.84115	7.04469	6.36848
OAZ3	2.85965	2.57554	2.60593	2.60351	2.93252	2.45644	2.7635	2.85457	2.65617	2.67355	2.82146	2.80742	2.52755	2.94619	2.65454	2.75766	2.81166	2.73277	2.58316	2.81124	2.59433	2.68455	2.81166	2.30675	2.99605	2.63278	2.86323	2.73737	3.01205	2.72001	2.85216	2.59926	2.89961	2.76172	2.61531	2.3727	2.85653	2.77003	2.74919	2.88149	2.81889	2.95433	2.96153	2.60593	2.87996	2.5237	2.75052	2.69791	2.66258
OBI1	6.00072	5.83024	5.58429	5.87629	5.61972	5.87844	5.42601	5.85281	5.49038	5.69171	5.52299	5.38397	5.50858	5.43826	5.61629	5.69233	5.59784	5.93555	5.65394	5.60777	5.49398	5.90331	5.61761	5.60392	5.71629	5.96958	6.05752	5.6848	5.82081	5.73859	5.73109	5.90024	5.45626	5.57109	5.68352	5.69989	5.51177	5.66218	5.73109	5.62157	5.2529	5.51987	4.97548	5.82333	5.47064	5.87024	5.89368	5.95016	6.07148
OBP2A	4.98013	5.13096	5.30983	5.42404	4.93953	5.27755	4.8537	5.55813	5.27951	5.29415	5.04478	5.12901	4.96787	5.19963	4.77398	5.29483	5.42132	4.98378	5.38303	5.40369	5.01958	5.06431	5.14405	5.09897	5.3072	5.04932	5.62533	5.2811	5.16202	5.499	5.39482	5.44603	5.58524	5.50925	5.07004	5.38765	5.16491	4.94729	5.3964	5.37606	5.26182	5.0336	5.02884	4.87552	5.13362	5.1766	5.35845	5.41053	5.55181
OBP2B	3.85927	3.8747	3.62433	3.79348	4.03698	4.14821	3.82978	3.59911	3.84312	3.65987	3.70226	3.81193	3.65567	4.06115	3.66924	4.07996	4.14155	4.01681	3.96931	3.85639	3.7385	3.9182	3.79183	3.54863	4.13712	3.84913	3.79878	4.15857	3.99278	4.15564	3.96835	3.78404	4.22171	3.85512	3.97887	3.87238	3.8301	3.81614	3.90152	3.83069	4.03447	3.58158	3.70837	3.46959	4.29147	3.71584	4.12063	3.87924	3.63204
OBSCN	7.99095	7.93832	7.65811	8.03183	8.25116	8.40921	6.45784	8.24297	7.92979	7.96529	7.62732	7.96675	7.9919	7.9405	8.08844	8.20927	7.9919	7.18883	7.9745	7.96778	7.79066	8.18096	7.91523	7.41127	7.35878	7.5585	7.83624	7.41351	7.82687	8.03281	7.59869	7.82562	7.86295	7.95026	8.23161	7.94697	7.89673	8.19364	7.37249	7.79898	7.87446	8.26775	7.6261	7.74835	7.66868	8.11177	8.50778	7.79636	6.97394
OBSCN-AS1	3.79564	3.68324	2.89348	3.46994	3.6902	3.54833	3.84214	3.5493	3.6541	3.61212	3.47093	3.85224	3.32087	3.51213	3.67164	3.875	3.53882	3.84091	3.81519	3.74723	3.34669	3.84913	3.68547	3.82403	3.61821	3.72665	3.77792	3.42145	3.68642	4.43552	3.9814	3.71186	3.59911	3.66861	3.74316	3.84596	3.61853	3.80302	3.65957	3.62079	3.91502	3.87703	3.38715	3.53167	3.6667	3.70902	3.63625	3.62017	3.66861
OBSL1	6.8367	6.79	6.67003	7.04339	7.3275	7.3253	6.22971	7.00234	6.97355	6.91987	6.74425	6.45488	7.07813	7.18254	7.38712	6.69627	7.20132	6.27852	7.52949	7.28112	6.75643	7.23602	6.89411	7.0924	7.25783	7.13435	6.9077	6.6784	6.01807	6.39084	6.69289	6.64088	6.18255	7.07292	7.12364	7.26015	6.50983	6.79932	7.01679	7.18784	6.87996	6.97316	7.11427	7.40636	5.94436	7.41993	7.13295	6.93975	6.22049
OC90	4.1563	4.03094	4.1504	4.33111	4.43321	4.22804	4.07681	3.99055	4.13078	4.01914	4.09553	3.84758	4.12063	4.43291	4.12791	4.26806	3.9805	3.99633	4.18902	4.25806	4.10519	4.42556	4.209	4.18144	4.36323	4.27778	4.27617	4.54458	4.274	4.13113	4.40385	4.13273	4.46054	4.36425	4.3699	4.36663	4.36631	3.89601	4.053	4.09291	4.16397	4.42495	4.00891	4.23251	4.23473	4.45894	4.35938	4.3899	4.2924
OCA2	4.22014	4.163	4.27081	4.13113	4.14219	3.93576	4.50245	4.20582	3.95227	3.86541	4.01151	4.05499	4.00601	3.99408	4.16366	4.12217	4.19878	4.22328	3.85007	3.91787	4.34955	4.29364	4.18728	4.27267	4.22671	4.27049	4.0487	3.5674	3.79533	3.91566	3.9182	3.75392	4.07932	3.91854	4.02009	4.20582	3.87143	4.39117	3.91134	4.17924	3.84344	3.8866	4.23069	4.14091	4.36001	4.40845	4.0714	3.95703	4.10802
OCEL1	5.78534	5.49038	6.05408	5.66343	5.56949	5.59598	5.97365	5.68853	5.57818	5.56037	5.91307	6.02799	5.75893	5.40369	6.23934	6.10915	5.98216	5.49522	5.48632	5.90363	5.52565	5.55721	6.06002	6.05561	5.73423	5.73455	6.36941	5.83584	5.64244	5.41976	5.77886	5.54862	5.54034	5.66313	5.68223	5.62066	5.56529	5.76053	5.68256	6.47968	5.34059	5.27184	6.11661	5.5887	5.17365	6.44156	5.61083	5.82584	6.0572
OCIAD1	7.77948	7.98327	8.0404	7.90892	7.86701	7.88229	7.93636	7.94188	7.63646	7.69284	7.91762	7.78333	8.13536	7.95461	7.91475	8.15576	8.04823	7.75139	8.0971	8.08539	8.08192	8.14823	7.75789	8.16211	7.83624	8.04397	7.96479	7.88136	7.57245	7.44778	7.9428	7.86114	7.65894	8.06411	7.88229	8.1715	7.57245	7.71382	7.84626	8.05412	7.75402	7.90798	7.91715	8.22989	7.64463	7.81614	7.94934	7.94462	7.92559
OCIAD2	3.96162	4.33311	4.67173	4.39337	4.79671	3.2209	3.96868	4.62126	3.873	4.53816	4.61184	4.19976	4.26589	4.32637	4.80388	3.60825	4.52569	4.64944	3.99918	4.00047	4.21347	4.273	4.05201	4.3815	4.27876	3.98798	4.16723	4.49688	4.3149	4.39052	4.26988	4.46751	4.44889	3.77821	4.78893	4.71051	4.64224	4.77169	3.96607	4.26156	4.17007	4.23032	4.72053	3.75425	4.44307	3.93444	3.9295	4.88531	4.74657
OCRL	7.3108	7.40223	7.3198	7.3584	7.2895	7.0869	7.55347	7.43212	7.25432	7.47707	7.33421	7.05708	7.27627	7.22638	7.35033	7.04305	7.10626	7.36439	7.00929	7.3186	7.21178	7.12041	7.2515	7.2906	7.20096	7.38226	7.29171	7.13954	7.19163	7.26408	7.34341	7.39827	7.10868	7.07031	7.34341	7.56515	7.17873	7.40029	7.25294	7.27148	7.03838	6.95968	7.39742	7.40184	7.16788	7.42564	7.46124	7.14743	7.11756
OCSTAMP	3.98894	4.18728	3.9295	4.3824	4.43353	4.26065	3.74982	3.95608	4.16723	4.38502	4.23219	4.07587	4.23828	3.96293	4.19909	4.14343	4.33607	3.92019	4.23507	4.05063	3.93374	4.18561	4.28887	4.29272	4.11088	3.93476	4.28298	4.17259	3.99087	4.09962	4.33635	4.34465	4.20681	4.41674	4.22545	4.19457	4.29177	4.05949	3.9529	4.14591	3.7385	3.95899	3.85927	4.40578	4.33735	3.91433	4.19844	4.37318	4.13712
ODAD1	4.55234	4.26528	4.10967	4.23032	4.42439	4.35377	4.34585	4.30879	4.34242	4.34024	4.68929	4.14719	4.36296	4.52803	4.20133	4.57938	4.14249	4.29301	4.27842	4.65431	4.32287	4.31682	4.53393	4.27334	4.28333	4.17641	4.6026	4.75052	4.35447	4.24559	4.65525	4.46022	4.8992	4.57486	4.30119	3.84758	4.11604	4.52569	4.51486	3.97631	4.40482	4.1688	3.94069	4.32318	4.11187	4.46719	4.43619	4.23894	3.87369
ODAD2	3.57384	3.56606	3.46532	3.46959	3.06098	3.1314	3.32733	3.58912	3.49362	3.46633	3.33561	3.4112	3.55935	3.34761	3.68073	3.51949	3.24667	3.5866	3.40518	3.58722	3.45275	3.28514	3.47303	3.49078	3.43574	3.46133	3.32505	3.34511	3.31669	3.26891	3.62592	3.26928	3.33027	3.33125	3.49078	3.49848	3.60825	3.44357	3.23885	3.49267	3.39841	3.45113	3.78337	3.39617	3.25299	3.63048	3.45845	3.29663	3.47462
ODAD3	4.17007	3.90814	4.04772	4.20264	4.02939	4.05884	3.76983	3.92979	4.12824	3.79533	3.87369	3.91433	3.83928	4.26772	3.91502	4.02199	4.12729	3.89896	4.08342	4.15857	3.8747	3.98599	4.09068	3.81863	3.83196	4.15726	4.03535	3.8545	3.98018	3.96447	4.03995	3.97757	3.8155	4.10519	3.97438	4.04966	3.77569	3.88531	3.66412	3.96353	3.82978	3.95164	4.39788	3.77179	3.87238	4.02358	4.07554	4.04318	4.14789
ODAD4	3.87988	3.26318	3.58097	3.70837	3.30846	3.34348	3.5866	3.43638	3.41858	3.46597	3.6346	3.47749	3.75325	3.35442	3.1856	3.28169	3.71846	3.3375	3.32996	3.57192	3.37793	3.53567	3.24057	3.37919	3.55138	3.98335	3.33653	3.34127	3.20362	3.12337	3.43825	3.28671	3.36117	3.42524	3.54297	3.50372	3.59204	3.8885	3.45753	3.57253	3.47061	3.31311	3.3821	3.90595	3.49008	3.65726	3.53786	3.3388	3.45874
ODAM	2.43995	2.36587	2.40362	2.49146	2.44771	2.35292	2.48469	2.36709	2.42352	2.30888	2.24622	2.4574	2.39644	2.44771	2.37432	2.30255	2.57925	2.69029	2.39076	2.49637	2.49467	2.36709	2.35001	2.59006	2.41942	2.25222	2.34528	2.50467	2.46924	2.37822	2.36445	2.30255	2.36709	2.5298	2.52055	2.35001	2.46581	2.69842	2.56322	2.74512	2.37558	2.63334	2.30675	2.37432	2.98244	2.68355	2.54489	2.46403	2.32013
ODAPH	2.68062	2.70576	2.78001	2.83186	2.68715	2.71052	2.91123	2.80911	2.71052	2.72672	2.92029	2.64744	2.77226	2.81564	3.03223	2.74373	2.59491	2.73049	2.55181	2.75276	2.71856	2.89348	2.70907	2.69842	2.75896	2.77654	2.66664	2.91636	2.90939	2.94579	2.73828	3.02628	2.78482	2.51149	2.77399	2.86129	2.77268	2.84499	2.81124	2.96363	2.65504	2.80489	2.62363	2.69986	2.73737	2.65982	2.80365	2.69126	2.73695
ODC1	9.18195	8.14927	8.35877	8.57164	8.08141	8.32825	7.88644	8.56076	8.2322	8.40422	8.33175	8.36604	8.34594	8.09257	7.68193	8.54562	7.73067	9.45267	7.55728	8.42576	8.78176	8.39791	8.1366	7.73201	8.42439	7.85211	7.56714	8.70456	9.64766	8.39256	8.15677	8.16873	9.53662	7.90469	8.06203	7.98865	8.14436	7.73846	8.60738	7.98953	9.35221	8.56143	7.55347	8.31863	10.1198	7.99144	8.20995	8.32641	9.37075
ODF1	2.9804	3.1257	2.85573	3.12181	3.10867	3.11854	2.92173	3.07835	3.06838	3.02295	3.02422	2.87503	3.02492	3.17495	3.08927	3.12988	3.0124	3.05649	2.87617	3.04538	3.06711	2.9866	2.90749	3.06939	2.97793	2.82937	3.03636	2.95723	2.90362	3.00456	3.00696	3.14438	3.23547	3.04504	3.06809	2.99745	3.15703	2.84538	3.19338	2.94841	3.18625	2.91711	2.97895	3.10996	3.21485	2.90175	3.07039	3.15639	2.95905
ODF2	6.97031	6.73235	6.73195	6.88267	6.71485	7.04671	6.85026	6.89645	6.92974	6.86864	6.81428	7.16349	6.52339	6.77912	6.71263	6.88599	6.62912	6.99962	6.49858	6.92229	6.89194	6.53748	6.62349	6.11973	6.986	6.96927	6.483	6.80335	6.85816	6.83704	6.77136	6.52884	7.10413	6.76308	6.91481	6.65242	7.13919	6.59086	6.90213	6.73269	7.09981	6.7155	6.84281	6.27882	6.87279	6.54622	6.5949	6.66834	6.25887
ODF2L	5.60986	5.4637	5.3967	5.11457	5.78114	5.24892	5.67873	5.08565	5.27547	5.00777	5.18954	5.01669	5.25159	5.00343	5.38928	5.08436	5.71503	5.9093	4.80454	5.32039	5.2374	5.59185	5.19285	5.27686	5.81851	5.90989	4.87617	5.6349	5.41181	5.54351	5.57498	5.33697	4.84448	5.25689	5.70879	5.31837	5.62818	5.38765	5.21627	4.94341	5.60652	5.34643	5.31605	5.34741	5.41912	5.06873	5.42305	5.60614	5.48662
ODF3	3.74074	3.47622	3.78966	3.98079	3.8907	3.69309	3.44451	3.70036	3.6433	3.99852	3.77465	3.74436	3.90693	3.95259	3.62984	3.88435	3.63017	3.75583	3.96103	3.82438	3.79655	3.84182	3.88376	3.76614	4.02137	3.61919	3.95259	3.92561	3.74914	3.93543	3.92403	4.09613	4.02106	3.75112	3.67261	3.62727	3.75172	3.68864	3.92403	3.61542	3.74982	3.49781	4.0086	3.64911	3.81676	3.94519	4.00829	3.84977	3.914
ODF3B	4.5247	4.49556	4.42782	4.64879	4.46438	4.59279	4.49654	4.96259	4.5136	4.41079	4.29902	4.39586	4.56719	4.79829	5.00939	4.61682	4.30691	4.73657	4.71401	4.58206	4.63105	4.27714	4.90916	4.33342	4.55048	4.99401	4.68046	4.83716	4.67406	4.84158	4.59279	4.8673	5.16334	5.04178	4.4689	4.06402	4.67208	4.27938	4.9699	4.77747	4.68899	4.88471	4.83969	4.68207	4.7333	4.08342	4.51842	4.72461	4.76253
ODF3L1	3.39874	3.29886	3.17187	3.26037	3.26381	3.44013	3.58321	3.23547	3.2776	3.37319	3.46663	3.4878	3.365	3.04926	3.16612	3.51432	3.10268	3.29821	3.59784	3.45597	3.40802	3.3375	3.23668	3.33625	3.30143	3.13788	3.44328	3.12118	3.10561	3.17248	3.1652	3.134	3.51243	3.2976	3.22721	3.35409	3.20846	3.30113	3.38402	3.56969	3.39874	3.28447	3.47686	3.01512	3.07505	3.3347	3.03831	3.10963	3.44824
ODF3L2	4.91873	4.36068	4.26835	4.35842	4.63752	4.60129	4.26034	4.78336	4.76151	4.26713	4.40811	4.45987	4.24149	4.34333	4.67625	4.57584	4.65236	4.43167	4.89374	4.66075	4.50968	4.37252	4.55175	4.08126	4.25148	3.9253	4.73851	4.5755	4.57032	4.50936	4.7199	4.29684	4.64153	4.65396	4.49117	4.3899	3.94839	4.20392	5.27184	3.81454	4.6795	4.31458	4.33864	4.01562	4.75477	4.3722	4.54587	4.53064	4.29522
ODF4	3.43702	3.30777	3.5436	3.45113	3.53849	3.34761	3.27376	3.49078	3.50405	3.34544	3.40552	3.3723	3.3068	3.48891	3.32281	3.35924	3.40774	3.46133	3.57253	3.50205	3.47093	3.68642	3.66153	3.34544	3.36596	3.22246	3.39491	3.43702	3.40161	3.51082	3.56907	3.48875	3.63788	3.29533	3.46271	3.40709	3.49813	3.37473	3.69935	3.29502	3.39463	3.49944	3.40995	3.29316	3.48875	3.38559	3.37762	3.52168	3.18309
ODR4	7.13811	7.2002	7.1882	7.14126	7.08373	7.29425	7.08062	6.7347	7.05882	6.94489	7.05127	6.53856	7.04469	6.63381	7.03154	6.84657	6.89545	7.22559	6.75675	6.91582	6.92022	7.12214	6.91879	7.06858	6.98009	7.18784	6.87824	6.89445	7.15344	7.00095	7.0657	7.13435	7.05569	6.91039	7.0277	7.28331	6.64451	6.70684	7.08794	6.79067	6.55765	7.02834	6.73813	6.93528	7.14052	7.00435	7.06059	7.08475	7.1882
OFCC1	2.72812	2.41834	2.56537	2.62706	2.66035	2.49228	2.57251	2.67817	2.42974	2.56864	2.4574	2.48719	2.57683	2.40934	2.50133	2.43492	2.83542	2.67089	2.6011	2.73182	2.60287	2.46924	2.55775	2.77569	2.77611	2.51833	2.61475	2.69932	2.45836	2.38701	2.41942	2.34853	2.38701	2.58255	3.02759	2.55645	2.57434	2.65177	2.57251	2.67301	2.49554	2.59926	2.5123	2.53502	2.67669	2.70429	2.46764	2.71052	2.4649
OFD1	5.35976	5.93426	5.54827	5.47196	5.18781	5.62252	5.60392	5.52949	5.3207	5.6756	5.60777	5.54983	5.70789	5.34318	5.48789	5.65999	5.88808	6.11407	6.03241	5.38666	5.36371	5.64445	5.61728	5.84324	5.5263	6.08308	5.41686	5.51572	5.88282	5.87177	5.39832	5.8277	6.39115	5.67751	5.92666	5.70109	5.27029	5.79098	5.60652	5.79255	5.33864	5.71316	5.35976	6.06257	5.6276	5.66061	5.73265	5.62157	5.46813
OGA	8.53151	8.44846	8.61671	8.78964	8.28738	8.57164	8.46784	8.55326	8.47298	8.3001	8.51502	8.26712	8.9335	8.28195	8.48685	8.53696	8.37617	8.0125	8.33973	8.46319	8.86709	8.58333	8.35155	8.69835	8.45876	8.86377	8.18919	8.3884	7.90989	8.13974	8.38598	8.2167	8.61016	8.62819	8.48481	8.46915	8.61087	8.23508	8.1915	8.38898	8.43515	8.66507	8.40482	8.76014	8.15424	8.43767	8.76588	8.39256	8.22431
OGDH	11.0266	10.9883	11.1524	10.9697	11.2776	11.0937	10.8613	11.0525	11.0143	11.3862	11.0143	11.376	11.2415	11.1236	11.1846	11.1236	11.2863	10.7965	11.0266	11.1758	10.8828	11.0085	11.2009	10.7592	10.9402	10.7276	10.9571	11.0015	10.9697	11.1007	11.0266	11.1157	10.8885	10.9282	11.2009	11.3247	11.087	11.3968	11.2167	11.2679	11.2863	11.1007	11.2504	11.3043	11.1846	11.3654	11.3548	11.2415	10.7631
OGDHL	5.246	5.16237	5.16042	5.46598	4.8107	5.12966	4.8107	5.20248	5.31082	5.22139	4.56813	4.41478	5.5528	5.42792	5.20248	5.36044	5.31307	4.74693	5.14668	5.50825	5.44925	6.03333	5.15195	5.10157	5.59628	5.53173	5.0326	4.84382	4.49276	4.68735	5.67911	4.79609	5.46752	5.74522	4.70605	5.25222	5.86959	5.19931	5.8249	4.69427	5.16237	5.05781	4.82853	5.16334	4.34115	5.01235	5.1083	4.75964	5.06074
OGFOD1	8.22819	8.11338	8.21054	8.22431	8.23847	8.10385	8.16211	8.03881	7.86844	8.3884	8.0536	7.95026	8.11596	7.95127	8.11068	8.2276	8.08338	8.40611	8.13425	8.22077	8.10018	8.05159	8.09153	8.14175	7.61914	7.564	8.19917	7.90339	8.3209	8.2904	8.27962	8.20927	8.67638	8.07013	8.24359	8.09358	7.86568	8.00739	8.14707	8.19695	7.89809	8.03036	7.54415	8.27071	8.35155	8.18202	8.48214	8.27071	8.10592
OGFOD2	5.54001	5.24761	5.14892	4.99042	5.38136	5.36914	5.04809	5.54226	5.5673	5.52597	5.62982	5.66126	5.43507	5.30035	5.82457	5.55246	5.42568	5.21128	5.2374	5.32804	5.4115	5.52047	5.47549	5.11059	5.42928	5.40833	5.48632	5.74272	5.55181	5.39924	5.33232	5.46403	5.31342	5.46403	5.23677	5.06396	5.5982	5.56407	5.33365	5.20413	5.1766	5.35621	5.29834	5.45241	5.40639	5.43443	5.28477	5.64349	5.1211
OGFOD3	5.19707	5.39991	5.65519	5.26108	5.08956	5.54034	5.13694	5.59026	5.0528	5.5479	5.30206	5.40671	5.46719	5.39169	5.36436	5.3964	5.34577	5.246	5.44503	5.01235	5.60142	5.55813	5.25689	5.35491	5.1627	5.16007	5.19931	5.28607	5.22995	5.01305	4.65684	5.33128	5.11225	5.47133	5.46533	5.05215	5.30649	5.23582	5.57729	5.41561	4.91745	5.34121	5.26605	5.80824	5.38866	5.02658	5.05517	4.81553	5.15547
OGFR	6.52849	6.13644	6.06285	6.58577	6.36489	6.57099	6.12195	6.47641	6.52541	6.26241	6.0424	6.51818	6.29051	6.38203	6.26176	6.45327	6.51784	6.05091	6.55263	6.06893	5.89715	6.11884	6.35717	6.58714	6.34948	5.95234	6.4856	6.32965	6.28621	6.54559	6.6018	6.41377	6.57039	6.49463	6.15842	6.11158	6.59978	6.29082	6.33378	6.64053	6.50879	6.44625	6.12981	6.30201	6.35649	6.63954	6.37071	6.20562	6.02344
OGFRL1	7.26051	7.47746	7.4849	7.46983	7.12577	7.87358	7.71427	7.45902	7.94649	7.19478	7.42418	7.80914	7.68604	7.89357	7.55642	7.36102	7.67197	7.53465	7.2526	7.38867	7.24657	7.6248	7.42938	7.83188	7.80373	8.05616	7.65421	7.56436	7.22706	7.68442	7.48148	7.34074	7.52949	7.99295	7.75917	7.55151	7.42455	7.61712	7.12685	7.45266	7.60815	7.32054	7.26447	7.42598	6.88035	7.22155	7.45824	7.5077	7.52111
OGFRP1	4.22545	4.05063	4.23894	3.93407	4.38211	4.03413	4.14187	4.18402	4.41049	4.24025	4.15462	3.81995	4.2364	3.93937	4.34647	4.29112	4.15109	4.13777	4.01748	4.43043	4.15529	4.47115	4.11354	4.55629	4.12	4.22452	4.47729	4.39052	4.36663	4.34705	4.40875	4.37959	4.70672	4.3499	4.16789	4.4502	4.6685	4.28919	4.48866	4.26065	4.24758	4.03254	4.15597	4.32192	4.1576	4.1197	4.35707	4.17864	4.18503
OGG1	5.41655	5.24095	5.27154	5.58681	5.5673	5.47393	5.5336	5.41242	5.54924	5.48337	5.56004	5.54952	5.36044	5.45398	5.46844	5.51704	5.66436	5.47424	5.30884	5.43021	5.15781	5.21392	5.49129	5.35749	5.299	5.25844	5.47196	5.54195	5.65745	5.91021	5.49067	5.5479	5.55976	5.56529	5.44436	5.28607	5.51339	5.42373	5.64911	5.55115	5.47614	5.74174	5.2116	5.5476	5.77453	5.42201	5.35718	5.30949	5.50058
OGN	5.79227	7.12863	5.86046	6.56639	5.7723	7.57647	7.54921	5.53232	7.08932	6.22426	6.50209	7.25081	7.14268	6.84079	5.46684	7.33126	7.41276	6.76624	7.45506	6.85677	6.91646	7.30643	6.72544	6.90004	6.86325	6.99613	6.18863	7.57518	6.95931	6.97534	6.54321	7.31374	4.95454	9.13259	6.41342	5.35464	6.17155	7.00095	6.66703	6.12441	6.11599	7.40412	6.86555	6.10887	5.66618	6.63179	5.74898	7.26558	7.48642
OGT	8.76014	8.73769	8.46386	8.87493	8.61087	8.93871	8.58888	8.59964	9.08582	8.59039	8.64354	8.68839	8.68071	8.64865	8.39791	8.86017	8.91056	8.52294	8.3258	8.68	8.63024	8.56967	8.70144	8.2904	8.76822	8.79512	8.68919	8.48872	8.50343	8.87921	8.67411	8.95065	8.9935	8.66126	8.55457	8.74626	8.84125	8.78255	8.53356	8.43015	8.54029	8.83482	8.59389	8.66588	8.60175	8.63908	8.97859	8.88005	8.21618
OIP5	3.07505	3.15832	3.20074	2.97069	2.92809	2.96535	2.92846	2.78482	2.96116	2.90678	3.13847	3.22467	2.72955	3.05485	3.1103	2.9189	3.14741	3.16357	3.11094	3.16965	2.79819	2.98584	3.23608	2.81806	3.1803	2.88646	3.07807	3.08994	3.07612	3.12212	2.99679	2.97685	2.93215	2.94442	2.84979	2.89961	2.94339	2.67669	3.11466	2.99745	3.22752	2.88529	2.96575	3.02628	2.80866	3.11279	3.0896	2.78564	2.65821
OIT3	3.65183	3.90908	3.6331	3.76919	3.38748	3.55138	3.3981	3.71186	3.46994	3.532	3.53323	3.80333	3.52363	3.49204	3.56128	3.67132	3.40004	3.46959	3.60006	3.72887	3.40384	3.64747	3.69372	3.29158	3.44985	3.59751	3.68612	3.59236	3.68895	3.70775	3.73498	3.83348	3.94289	3.72538	3.75711	3.56156	3.24801	3.56844	3.44794	3.59268	3.50205	3.77145	3.67132	3.47125	3.75112	3.40518	3.50009	3.59138	3.50568
OLA1	7.76707	7.85077	7.67945	7.85211	7.4729	7.54567	7.64021	7.61345	7.54452	7.51832	7.64712	7.19234	7.71427	7.77101	7.61389	7.74396	7.52506	7.94462	7.946	7.7859	8.08844	7.77995	7.94649	7.79112	7.94934	7.38042	8.0153	7.95127	7.4466	7.30284	7.81135	7.80818	7.83188	7.55392	7.72678	7.68818	7.55475	7.4105	7.54247	7.91423	7.57902	7.85256	7.60401	7.81268	7.51591	7.47746	7.7333	8.11118	7.87627
OLAH	2.69932	3.18986	2.31815	2.89712	2.84148	2.70767	2.73557	2.61586	2.66513	2.77873	2.81564	2.70429	2.74234	2.71479	3.29222	2.86702	3.13238	2.97314	2.65771	2.80282	2.7052	2.6366	2.42352	2.64104	2.79438	2.67765	2.67765	2.6719	2.7783	2.92382	2.89747	2.8235	2.71052	2.64957	2.85375	2.65562	2.81608	2.53788	2.62822	2.69426	2.94546	2.84068	2.85099	2.72333	3.09558	2.84463	2.70186	2.60231	2.71232
OLFM1	6.47968	5.70018	5.85631	5.9775	5.41494	6.36782	6.21298	5.77542	6.24938	5.50825	5.47259	5.77102	5.96829	6.2456	5.55604	5.81666	5.69705	5.60012	5.10568	5.68823	6.18288	5.86208	5.79034	5.61761	5.84933	5.76148	5.93747	5.47678	5.56632	5.97113	6.15568	6.10234	5.69926	6.27251	5.38136	5.69047	5.49463	5.53877	6.04015	5.53264	6.0662	6.0321	5.84385	6.06527	5.80856	5.78241	5.76369	6.0985	6.22297
OLFM2	5.64314	5.95016	6.33602	6.34621	6.45621	5.88501	6.45621	5.93113	6.6025	6.32735	5.97333	6.64291	6.16908	6.50614	6.82036	6.16129	6.70372	6.9891	6.45422	6.2142	5.92152	6.24404	6.01959	5.94148	6.4383	5.53455	6.26273	6.15068	7.62857	7.04155	5.94085	6.24338	6.92906	5.95137	6.8517	5.64726	5.31805	5.93426	6.10546	6.19802	6.90104	5.85886	6.26903	6.07648	5.77661	6.69159	6.06801	6.7507	6.30666
OLFM3	3.05548	3.13268	2.75546	2.89747	2.62597	2.95193	2.73962	2.70949	3.16484	2.87578	2.84743	3.01787	2.62058	3.11314	2.69986	2.89533	2.9533	2.79516	2.76218	2.80324	3.02226	2.85375	2.86702	2.6963	2.82267	2.8061	2.85254	2.82852	2.70382	2.97069	2.69887	2.76745	2.73557	2.9942	2.82389	2.91599	2.27347	2.73092	2.70429	2.92029	2.68455	3.00424	2.81889	2.66766	2.784	2.78354	2.91017	2.76824	2.68819
OLFM4	3.52329	3.51629	3.66379	3.82628	3.58321	3.31963	3.7831	3.90631	3.5829	4.14719	4.30317	3.88017	4.44243	3.85576	3.61212	3.48213	3.77891	3.6195	3.77465	3.55268	4.68014	3.82281	3.68478	4.14497	3.87538	4.15171	3.65281	3.63625	3.5635	3.50505	3.53073	3.89137	3.51213	3.72665	3.77084	3.62949	3.94519	3.84819	4.02815	3.50538	3.45628	3.56606	4.13745	3.71156	3.92279	3.34033	3.67605	3.85224	4.24057
OLFML1	4.98669	5.47487	5.70257	4.98569	5.27686	5.22677	6.3717	5.07734	5.14506	5.72667	5.35718	5.79849	6.70889	5.21593	6.06154	5.57758	6.13826	5.54034	5.93936	6.9084	5.23259	5.69109	5.98158	6.39541	5.73743	5.25621	4.90752	5.33333	5.36502	4.69491	4.81389	5.74367	4.15333	5.69797	5.45114	5.39514	4.12125	5.93396	5.09565	5.81881	4.84728	6.00665	4.7209	5.00476	4.03894	5.36305	4.48439	5.67655	5.74016
OLFML2A	6.01485	6.08308	6.11853	6.16065	6.21085	6.17033	6.39473	6.8265	6.53427	6.16553	6.0097	6.09474	6.40136	6.60625	5.89683	6.52305	6.72616	5.7063	6.40916	6.74359	6.08612	6.32156	6.32381	6.56251	6.41116	5.79528	6.2988	6.01036	5.7389	5.9254	6.36169	5.9988	5.94882	6.71809	5.82801	6.33028	6.40916	6.21521	6.3817	6.32735	5.95891	6.89753	6.17615	6.68082	5.68102	6.0547	6.33441	6.31636	6.10977
OLFML2B	3.84312	4.84448	4.79924	4.55695	4.08217	4.1504	5.03039	4.25252	4.92169	4.44731	4.64683	5.66715	4.36001	4.92818	4.54396	4.55298	5.87055	5.66436	4.94341	4.45344	4.74657	3.87894	4.52401	4.10902	4.87151	5.33765	4.20964	5.44925	5.77914	5.29415	4.49849	4.56655	4.43413	4.36138	5.17175	3.90879	4.92912	4.90597	4.30958	4.77008	5.21357	4.86375	4.73036	4.55175	4.78145	4.46988	4.45278	4.10455	4.35283
OLFML3	5.75243	6.01553	5.97022	6.38823	5.70848	5.55213	7.55	5.93522	6.15597	6.68189	6.33602	7.06298	6.76239	6.36782	6.47178	6.18288	6.6378	6.38953	6.28621	6.41377	5.94949	6.26999	6.37905	5.90774	6.44527	6.12006	6.10266	6.23934	5.51146	5.69736	6.27465	6.36141	6.00816	6.95088	6.12411	6.28078	5.34839	6.17276	5.91926	6.82885	6.08426	5.78501	6.28395	5.83059	5.19343	6.69353	6.02601	6.5764	6.22142
OLIG1	4.90947	4.68337	5.07516	4.86925	4.7333	4.90782	4.67008	4.81456	4.83451	4.94568	4.84414	4.9134	5.02725	4.97985	4.8963	4.94434	5.12077	4.73919	4.79186	4.85171	4.87586	4.89181	5.01167	5.01859	4.76057	4.78927	5.1172	4.83683	4.77238	5.07105	5.06942	5.10963	5.16237	4.885	4.88113	5.01135	5.0326	4.88176	5.16172	4.9479	4.94985	4.98669	4.85569	4.99623	4.9085	4.8107	5.18322	5.0081	5.10349
OLIG2	3.72601	3.25269	3.89929	3.35629	3.76678	3.47155	3.3375	4.10099	3.95195	3.56064	3.30272	3.47093	3.43246	3.71519	3.47061	3.77341	3.45143	3.5466	3.23012	3.56187	3.60232	3.32928	3.34381	3.92722	3.4778	3.66894	3.59425	3.9295	3.57762	3.77695	3.64139	3.78904	3.67228	3.8744	3.47462	3.52329	3.41027	3.62859	3.45911	3.60544	3.6657	3.21293	3.99541	3.20677	3.74347	3.58601	3.33941	3.52429	3.42145
OLIG3	3.51371	3.48685	3.56287	3.79284	3.77245	3.73204	3.51467	3.35378	3.28141	3.68355	3.50335	3.68923	3.80683	3.77759	3.68011	3.50601	3.32184	3.68196	3.55023	3.70837	3.56415	3.36022	3.60988	3.59815	3.67228	3.56907	3.8599	3.82947	3.56673	3.94193	3.63339	3.7087	3.71252	3.72951	3.43475	3.58065	3.82026	3.26959	3.50372	3.33214	3.31009	3.50984	3.45335	3.69117	3.51467	3.68324	3.29445	4.10865	3.67448
OLR1	2.8621	3.60198	3.46005	3.03903	2.90603	3.40384	3.18097	3.10173	3.87565	3.56415	3.07711	2.90939	3.35345	2.84227	3.08408	3.16388	2.93476	4.08278	2.90901	3.38019	3.59044	3.19534	3.12472	3.10505	3.13754	3.41403	3.10933	3.69935	4.29553	3.03831	3.26229	3.30492	3.34828	3.12539	3.32149	3.26007	3.15476	2.86968	3.39711	3.07679	3.74436	3.91502	2.89055	3.45494	2.892	3.32962	3.51596	3.42173	3.14901
OMA1	6.70787	6.41602	6.76888	7.1294	6.43763	6.36141	6.41147	6.86421	6.43862	6.39374	6.25727	6.97135	7.15992	6.79524	6.8669	7.16991	6.76923	6.04868	7.06092	7.2652	6.92664	7.16893	7.00885	6.89194	6.69492	7.30244	6.87589	6.78626	5.80298	5.89552	6.79761	6.71714	5.99189	7.42225	6.66665	6.76888	6.60283	6.93864	7.13714	6.40885	6.10727	6.44156	6.39865	6.85094	6.66067	6.38953	6.96891	6.98811	6.88633
OMD	5.96388	6.1349	6.65076	6.77635	5.34676	6.16597	6.90636	5.89001	5.42009	6.87454	5.97814	6.81428	7.27811	6.83773	5.70287	6.05278	7.93121	6.38464	6.2652	6.71485	6.89512	7.02416	6.31867	6.384	6.64781	7.45971	6.22081	6.75169	5.93331	5.30206	6.72048	5.9349	4.61351	7.83534	6.30007	5.58649	6.15906	7.22119	6.92536	6.17838	5.66907	5.21627	5.79282	6.42216	3.04572	5.84452	6.49159	6.62684	7.27997
OMG	3.17187	3.05518	2.56602	2.64585	2.66258	2.62654	2.6377	2.62058	2.95433	2.75144	3.03866	2.83542	2.88759	2.84939	2.72904	2.70576	2.65177	2.784	2.58826	2.72721	2.65233	2.71856	2.49228	2.62119	2.72812	2.93546	2.80527	2.89747	2.60945	2.94477	2.81528	2.50377	2.78001	2.78873	2.91599	2.50377	2.71232	2.5123	2.93068	2.77569	2.356	2.8625	2.92029	2.82267	2.75276	2.57863	2.88793	2.80245	2.76081
OMP	5.03066	5.18654	4.83901	4.68801	5.00777	4.81842	4.8775	5.00052	5.42928	4.91712	4.92943	4.95519	4.88895	5.10318	5.02569	5.09085	5.04178	5.12077	5.08165	5.05944	4.74628	4.84158	5.12719	5.01167	4.85141	4.79546	5.16138	4.87617	5.05314	5.31082	5.25844	4.95769	5.2271	5.08762	4.86892	4.91579	4.28919	5.18156	5.05025	4.98317	5.20218	4.69791	5.11555	5.08029	5.25357	5.15257	4.95519	4.8084	5.06873
ONECUT1	4.76638	4.75997	4.85141	4.98669	4.73657	4.56655	4.64117	4.70021	5.09085	5.00644	4.76447	4.93499	4.64584	5.27476	4.99689	5.02399	4.91547	4.89565	4.93167	5.08631	4.76576	5.01735	4.89307	4.49654	4.54818	4.77845	5.16397	4.95357	5.04677	5.0742	5.0081	5.37479	5.28775	5.13297	5.14179	5.12044	4.65493	4.77553	5.02151	4.80486	4.76542	4.78861	5.17336	5.25257	5.12391	4.77042	5.10699	5.01958	4.91964
ONECUT2	3.98079	4.053	3.97209	3.46237	4.31811	4.44697	4.07835	3.97438	4.54239	4.16143	3.96543	3.78779	4.18238	4.14821	4.03254	4.3551	4.623	4.12443	4.50936	4.3962	3.99022	4.0461	3.92561	3.77759	4.2908	3.94774	4.49592	4.16397	4.10933	4.4228	4.6598	4.29112	4.55924	4.44209	4.08313	4.25582	3.9053	4.32864	4.43517	4.11638	4.10159	4.38892	4.71051	4.06115	4.74693	3.97176	4.3499	4.15333	4.3289
OOSP2	2.92273	2.77919	2.57494	2.92307	2.8625	2.79438	2.74964	2.88864	2.63278	2.89961	2.60173	2.98313	3.00014	2.99679	2.79864	2.86323	2.67817	2.81485	2.90533	2.85099	3.46564	2.81685	3.10735	2.54975	3.00014	2.68668	2.75638	3.13566	2.8045	3.01688	2.88186	2.97793	2.76658	2.71232	2.82146	2.8132	2.9526	2.97449	3.11217	2.56738	3.44663	2.6366	2.82776	2.59306	2.73277	2.95723	3.12118	3.05351	2.53998
OPA1	9.43459	9.42391	9.31206	9.11808	9.04355	9.58853	9.01914	9.18537	9.08179	9.3562	9.23399	9.12943	9.52442	9.39934	9.2657	9.53519	9.15256	9.07782	9.59185	9.34198	9.43459	9.58685	9.41849	9.47714	9.3602	9.35221	9.47848	9.49844	9.15573	8.79192	9.30469	9.28715	8.98048	9.36681	9.15364	9.18751	9.24325	9.31206	9.65095	9.31082	8.8226	9.34076	9.22723	9.42532	8.83561	9.05719	9.35739	9.38479	9.23976
OPA3	6.07872	5.53847	5.7041	5.53264	5.89962	5.66527	5.565	5.83768	5.84047	5.93113	5.62693	5.54001	5.68637	5.81102	5.65219	6.02955	5.50179	5.51502	5.78818	5.70226	5.70879	5.92152	5.8627	5.92666	5.8474	5.66555	6.07148	5.64115	5.65365	6.04145	5.68948	5.92282	5.74305	5.55783	5.56247	6.02344	5.61595	5.72214	6.10666	5.78661	5.41595	5.77661	6.12068	5.7717	6.02147	5.49129	5.5881	5.80076	5.65745
OPALIN	3.32087	3.44887	3.35504	3.50082	3.18726	3.61085	3.39903	3.33625	3.56641	3.33061	3.36313	3.4911	3.27444	3.44013	3.43475	3.48719	3.05485	3.48433	3.42587	3.30548	3.28545	3.2314	3.29024	3.10203	3.22274	3.62179	3.20975	3.59359	3.32668	3.38337	3.39209	3.45306	3.12018	3.44794	3.22752	3.47716	3.30978	3.61665	3.06778	3.43855	3.17563	3.28931	3.37538	3.25879	3.24314	3.19758	3.47303	3.19918	3.17744
OPCML	3.48113	3.64811	3.21741	3.62559	3.2206	3.36845	3.31703	3.60037	3.72257	3.49143	3.62559	3.48499	3.34929	3.3691	3.9918	3.60921	3.32668	3.45275	3.72446	3.55459	3.52818	3.87538	3.75843	3.78587	3.87174	3.71186	3.29955	3.35216	3.52298	3.50794	3.61474	3.59751	4.07266	3.42687	3.47749	3.91758	3.37762	3.3128	3.26765	3.27851	3.39556	4.28269	3.28328	3.56187	3.43732	3.32312	3.75112	3.32341	3.16357
[truncated: 7,853 more rows]
[truncated: 182 more columns]
