# Supplementary material for: m6A regulator-mediated RNA methylation modification patterns are involved in the regulation of the immune microenvironment in ischaemic cardiomyopathy
Source: Sci Rep. 2023 Apr 11;13:5904. doi: 10.1038/s41598-023-32919-4 (PMC10090050; doi:10.1038/s41598-023-32919-4)
Supplement: Supplementary file 6 — Supplementary Information 6. [file 41598_2023_32919_MOESM6_ESM.xlsx]

## Sheet: Supplementary Table3
Supplementary Table3: Two different subtypes of ICM were identified in the training set based on qualitatively different expression of seven key m6A regulators.
ID	WTAP	ZC3H13	RBM15	YTHDC1	YTHDF3	FMR1	FTO	m6Acluster
GSM33092	6.49099	6.20456	7.07355	5.94719	7.46242	6.15305	8.13249	A
GSM33094	6.98733	6.62462	7.2906	6.27287	7.53279	7.17172	8.15486	A
GSM33096	6.54002	5.92866	6.93327	5.8163	7.00628	6.36015	8.33964	B
GSM33114	6.62187	6.03756	6.86603	5.83251	6.8898	5.91989	8.2876	B
GSM33116	6.56177	6.00197	6.91643	5.90582	6.82949	6.26838	7.8886	B
GSM33117	6.60631	6.18011	6.87018	5.84718	6.84956	6.43164	8.00929	B
GSM33118	6.07255	6.23093	7.13898	5.89367	6.86077	5.75668	8.06662	B
GSM33119	6.80209	6.24544	7.2136	5.69234	7.1074	5.94776	7.8886	B
GSM33120	6.66029	5.82121	6.76076	5.4422	7.00819	5.97891	8.04092	B
GSM33121	6.27669	6.06092	7.28172	5.84295	7.29353	5.98816	8.48676	A
GSM123518	6.75311	6.01544	6.91777	5.89111	7.3681	6.08182	8.29345	B
GSM123519	6.34114	6.31075	6.09863	5.56517	7.12012	5.76901	8.00112	B
GSM123520	6.7618	6.18361	6.50015	5.71958	7.3284	6.38755	8.17213	B
GSM123521	6.76298	6.16936	6.9336	5.77418	7.04502	6.32894	7.91437	B
GSM123525	6.75888	6.04446	6.8341	5.79235	6.86603	5.94046	8.16441	B
GSM123526	6.62865	5.94596	6.21759	5.63266	6.5558	5.87595	8.05474	B
GSM123527	6.49464	5.97114	6.3239	5.53553	6.49524	5.65105	8.00611	B
GSM123529	6.57841	5.76717	6.50991	5.49296	6.38149	5.93166	7.86884	B
GSM123531	6.4729	6.00639	6.20861	5.72846	6.46765	5.65077	8.03633	B
GSM123532	6.72209	6.13304	6.8002	5.54944	6.77643	6.12508	7.77176	B
GSM123534	6.41011	5.92992	6.70305	5.53398	6.54212	5.98036	7.63446	B
GSM123539	6.67779	6.00979	7.14438	5.68688	6.77146	6.08097	8.11256	B
GSM123543	6.61557	6.23959	6.96774	5.9184	7.40398	6.49888	8.21448	A
GSM123544	6.56731	6.01603	7.73402	5.77541	7.3821	6.28618	8.41568	A
GSM123545	6.60077	6.1049	6.75564	5.66767	7.13574	6.09248	8.26485	B
GSM123546	6.58657	5.98299	7.55907	5.83869	7.52005	6.40431	8.43722	A
GSM123548	6.49556	5.79317	6.9323	5.65853	7.00779	5.87957	8.12016	B
GSM123549	6.37723	5.83463	6.7702	5.62321	6.78356	5.95292	8.12605	B
GSM123552	6.41715	5.79819	6.47988	5.58062	7.05283	6.13135	8.24238	B
GSM123553	6.54275	5.96261	6.45975	5.66767	6.64013	5.51465	8.01934	B
GSM123556	6.4073	5.86414	6.84036	5.44707	6.7746	5.5311	7.97556	B
GSM123558	6.46202	5.94567	6.64198	5.8145	6.74062	5.98212	8.06101	B
GSM123561	6.51715	5.92599	6.79117	5.81239	6.87687	6.25388	8.07714	B
GSM123562	6.26781	5.83775	6.96917	5.52758	6.36171	5.53459	8.18135	B
GSM123567	6.24194	5.97684	6.93614	5.66554	6.96203	6.07718	8.39665	B
GSM123569	6.41682	5.90733	6.8446	5.60806	6.97579	5.95039	8.21156	B
GSM123570	6.37864	5.58973	6.26064	5.00117	6.27962	5.09922	7.70434	B
GSM123573	6.37697	6.35224	7.81411	5.9562	7.80895	6.51174	8.73726	A
GSM123574	6.68366	6.23174	7.85811	5.95006	7.74113	6.80209	8.42465	A
GSM123576	6.7479	6.56671	7.39585	5.83283	7.73402	7.12427	8.22796	A
GSM123577	6.49217	5.93698	7.00216	5.80395	7.00069	6.05159	8.22262	B
GSM123579	6.61219	5.992	6.90115	5.65296	7.18783	5.98844	7.80895	B
GSM123580	6.68678	6.06999	7.07651	5.69967	6.6073	6.35595	8.05634	B
GSM123581	6.42305	6.15018	7.29529	5.81335	7.16755	6.41389	8.29976	A
GSM123583	6.41099	6.02676	7.48382	5.98788	7.68696	6.72246	8.60379	A
GSM123584	6.7702	6.26467	7.50378	6.00368	7.22741	6.45665	8.30855	A
GSM123585	6.42572	6.20313	6.4092	5.65105	7.2448	6.16561	8.43364	B
GSM123594	6.5758	6.22917	6.69516	5.78934	6.77611	6.65353	8.05947	B
GSM123595	6.6676	6.15534	6.99271	5.66708	7.12463	6.16008	8.15308	B
GSM123596	6.67532	6.28764	7.38903	5.81239	7.3548	6.25765	8.15223	A
GSM123598	6.76637	6.2247	7.58764	5.75177	7.73402	6.48468	8.29875	A
GSM123599	6.52238	6.08297	6.72277	5.72219	6.89516	6.09602	8.05185	B
GSM123600	6.4201	5.94749	6.6673	5.65016	7.02539	6.23537	8.13015	B
GSM123602	6.38698	5.56713	6.67288	5.73396	6.92811	5.48658	8.22435	B
GSM123604	6.56552	6.1708	6.76327	5.99344	6.82435	6.12137	8.198	B
GSM123605	6.4644	5.609	6.60108	5.38279	5.58887	5.62228	7.96913	B
GSM123606	6.44422	6.15165	6.90744	5.88135	6.76764	6.04174	7.92064	B
GSM123607	6.32008	5.69028	6.72846	5.80332	6.06148	5.87502	8.24881	B
GSM123608	6.69741	6.0917	6.95795	5.84009	6.98874	6.29185	7.8932	B
GSM123609	6.59147	5.97296	6.52758	5.85048	6.67377	5.91712	7.82822	B
GSM123614	6.50991	6.01068	6.41565	5.52386	6.74036	5.90832	7.83096	B
GSM123615	6.50872	6.02487	6.62964	5.68564	6.6676	6.03982	7.91929	B
GSM123619	6.6692	6.07604	6.81187	5.61747	6.53255	5.66523	8.02367	B
GSM123621	6.69777	5.89846	6.62964	5.54341	6.83673	5.68024	8.00611	B
GSM123623	6.71313	6.10371	6.80209	5.75668	7.21399	6.29452	7.97556	B
GSM123624	6.55283	6.13708	6.93091	5.82121	6.81619	6.28794	8.04773	B
GSM123625	6.74851	6.26467	7.14292	5.83928	6.85538	5.94289	7.76149	B
GSM123626	6.43621	6.02829	6.59927	5.72404	6.12625	5.60392	7.65839	B
GSM123629	6.54028	5.83186	6.79892	5.62378	6.5467	5.8365	8.07521	B
GSM123630	6.67717	5.95907	6.42869	5.48978	6.39935	5.66649	7.92591	B
GSM123632	6.57927	6.16771	5.86629	5.34767	6.15922	5.75238	7.6381	B
GSM123634	6.46202	5.91089	6.62804	5.57369	6.66568	5.71356	8.32241	B
GSM123637	6.53135	5.95184	6.66666	5.7084	6.24544	5.73308	8.14202	B
GSM123638	6.55967	5.70894	6.57811	5.30598	6.49888	5.59508	7.90011	B
GSM123642	6.64135	5.89518	7.08076	5.71235	6.51202	6.07829	7.83297	B
GSM123648	6.47674	5.85143	6.4581	5.37195	6.6569	5.67932	8.03312	B
GSM123655	6.00673	5.48597	7.75866	5.61324	7.14725	5.38116	7.96117	A
GSM123656	6.16291	6.12052	7.10583	5.82121	7.39171	5.77938	8.3535	A
GSM123659	5.83221	6.05074	7.40992	5.83154	7.47552	6.22743	8.40974	A
GSM123660	6.28502	6.06528	7.11975	5.89367	7.3284	6.23931	8.41794	A
GSM123664	6.47903	6.08266	6.68239	5.74256	6.97469	6.11635	8.30369	B
GSM123665	6.31662	6.33057	7.38254	5.87629	7.48472	6.36015	8.24423	A
GSM123666	6.09985	6.08388	7.83639	5.78057	6.87782	5.74318	8.26654	A
GSM123669	6.20397	6.06062	7.40398	5.83681	7.22701	6.29769	8.12759	A
GSM123671	6.61642	5.94289	6.47494	5.63577	6.37672	5.76572	8.0863	B
GSM123672	6.25421	6.09547	8.26209	5.72014	8.00929	5.41553	8.36206	A
GSM123673	6.89193	6.18499	6.83673	5.78561	7.03203	6.42393	7.98669	B
GSM123674	6.76044	6.17637	6.36817	5.84538	6.71984	6.19496	8.08465	B
GSM123676	6.7842	5.85271	6.98768	5.73594	7.25184	6.69202	7.96052	B
GSM123678	6.12248	6.08529	7.64965	5.61662	7.52875	6.1784	8.22707	A
GSM123679	6.86408	5.98989	6.71199	5.86017	7.19898	6.66223	8.02069	B
GSM123680	6.11751	5.94915	7.70489	5.71836	7.46953	5.87145	8.17871	A
GSM123684	6.69291	5.96877	6.53051	5.64583	6.42305	5.84182	7.87003	B
GSM123685	6.79276	6.24486	6.75537	5.87054	7.13574	6.67717	8.0744	B
GSM123690	6.81992	6.22034	6.69231	5.82818	7.05015	6.19557	8.03167	B
GSM123691	6.69202	6.2247	6.79452	5.83746	6.8397	5.81867	7.9748	B
GSM123692	6.80049	6.52696	7.11448	5.87807	7.73222	7.19186	8.17628	A
GSM123694	6.79383	6.39961	7.30602	5.89312	7.44246	6.52666	8.15486	A
GSM123695	6.61442	6.24515	6.77803	5.95096	7.02505	6.48351	8.15937	B
GSM123696	6.8446	6.21538	6.79762	5.99049	7.45327	6.54028	8.20873	A
GSM123697	6.79452	6.35904	6.68207	5.99609	7.20185	6.66954	8.23691	B
GSM123698	6.5513	6.2271	6.78356	5.73894	6.86142	6.10141	7.8336	B
GSM123699	5.88583	6.30795	7.24803	5.80029	7.14876	6.13135	8.20671	A
GSM123700	6.67154	6.31606	6.96451	5.88699	7.4872	6.54182	8.20873	A
GSM123701	6.67939	6.12625	6.83842	5.88338	7.05826	6.36576	8.13172	B
GSM123702	6.47258	5.92444	6.79699	5.65853	6.59896	5.8297	8.02513	B
GSM123703	6.86874	6.0297	6.91674	5.5761	6.61981	6.15751	7.79325	B
GSM123706	6.33502	5.73921	6.53764	5.53801	6.38123	5.5835	7.74733	B
GSM123707	7.06556	6.06178	7.6216	5.7479	6.8364	6.55372	7.6068	B
GSM123708	6.065	5.76658	6.52067	5.30116	5.71556	4.92677	7.6068	B
GSM123710	6.49754	5.85434	7.01787	5.7353	6.82981	6.33384	8.01591	B
GSM123712	6.36723	5.70274	6.62491	6.02427	6.60669	6.38847	8.18657	B
GSM123713	6.1982	5.74139	6.43102	5.34472	6.11468	5.58607	7.43501	B
GSM123715	6.71565	6.30098	6.66256	5.80423	7.27522	6.31921	8.26927	B
GSM123716	6.74528	6.1268	6.37921	5.75238	7.12117	6.15838	8.09435	B
GSM123722	6.77524	6.18558	6.92476	5.99551	7.21766	6.30297	7.92941	B
GSM123723	6.15698	6.41296	7.4475	6.16854	7.46667	6.00732	8.1218	A
GSM123726	6.71984	6.20539	6.79048	6.00338	7.17009	6.37697	8.02148	B
