# Supplementary material for: m6A regulator-mediated RNA methylation modification patterns are involved in the regulation of the immune microenvironment in ischaemic cardiomyopathy
Source: Sci Rep. 2023 Apr 11;13:5904. doi: 10.1038/s41598-023-32919-4 (PMC10090050; doi:10.1038/s41598-023-32919-4)
Supplement: Supplementary file 7 — Supplementary Information 7. [file 41598_2023_32919_MOESM7_ESM.xlsx]

## Sheet: Supplementary Table4
Supplementary Table4: The results of single-sample gene set enrichment analysis.
ID	GSM33108	GSM33109	GSM33110	GSM33111	GSM33112	GSM33113	GSM123536	GSM123551	GSM123575	GSM123582	GSM123639	GSM123640	GSM123641	GSM123643	GSM123644	GSM123645	GSM123646	GSM123647	GSM123649	GSM123705	GSM123709	GSM123727	GSM33092	GSM33094	GSM33096	GSM33114	GSM33116	GSM33117	GSM33118	GSM33119	GSM33120	GSM33121	GSM123518	GSM123519	GSM123520	GSM123521	GSM123525	GSM123526	GSM123527	GSM123529	GSM123531	GSM123532	GSM123534	GSM123539	GSM123543	GSM123544	GSM123545	GSM123546	GSM123548
Activated.B.cell	0.225795	0.268462	0.236967	0.280902	0.239696	0.313881	0.201876	0.275999	0.23288	0.246835	0.252266	0.216101	0.22896	0.193446	0.187691	0.205112	0.246027	0.246969	0.193345	0.251508	0.249628	0.241393	0.192674	0.143719	0.219019	0.204195	0.228777	0.223163	0.24278	0.20259	0.291956	0.262254	0.190222	0.234231	0.188739	0.203356	0.242916	0.254442	0.223979	0.243206	0.250338	0.330008	0.383017	0.245564	0.21125	0.235083	0.240915	0.251361	0.217843
Activated.CD4.T.cell	0.0364476	0.0555351	0.0672035	0.047608	0.0521002	0.0518434	0.0828695	0.0712272	0.0353458	0.0257673	0.0368004	0.0587278	0.0750662	0.0113193	0.001311	0.031925	0.0648149	0.0606734	0.123942	0.0111813	0.0261581	0.0419904	0.019694	0.046914	0.0936086	0.0315478	0.0387967	0.0464091	0.0461832	0.0312655	0.0571165	0.0471565	0.027567	0.0509658	0.0476006	0.0139605	0.0534899	0.0642409	0.0833174	0.0594478	0.0744809	0.0821117	0.146456	0.0142845	0.000938437	0.0321034	0.0468082	0.0494487	0.0574464
Activated.CD8.T.cell	0.477264	0.491169	0.485472	0.495961	0.466125	0.508315	0.472096	0.499171	0.439367	0.458617	0.445981	0.465734	0.479861	0.431289	0.463888	0.483863	0.463173	0.465351	0.473329	0.471199	0.456647	0.450181	0.453728	0.458016	0.444258	0.471878	0.449814	0.501559	0.461281	0.506008	0.502756	0.486808	0.462338	0.504785	0.484981	0.48952	0.473703	0.497785	0.500982	0.492614	0.487816	0.491828	0.548613	0.472177	0.456139	0.500927	0.463932	0.519085	0.477682
Activated.dendritic.cell	0.594671	0.633868	0.632906	0.596761	0.633458	0.617197	0.588963	0.595783	0.582213	0.581365	0.661281	0.603019	0.635746	0.604583	0.619035	0.660492	0.592172	0.620414	0.733307	0.623683	0.602751	0.607553	0.557563	0.585513	0.569851	0.592758	0.597394	0.585179	0.571923	0.615999	0.615137	0.593895	0.588474	0.58836	0.620263	0.631954	0.596037	0.652201	0.581789	0.657088	0.598533	0.708999	0.773842	0.539515	0.551752	0.567707	0.580109	0.568228	0.58619
CD56bright.natural.killer.cell	0.563325	0.58758	0.530723	0.556384	0.561592	0.536286	0.573062	0.593	0.575072	0.561874	0.539524	0.571757	0.529351	0.555763	0.558385	0.573729	0.591804	0.569243	0.557316	0.560841	0.572148	0.543694	0.564354	0.606321	0.562957	0.557049	0.552345	0.563722	0.579108	0.572318	0.559779	0.589299	0.555969	0.560672	0.561771	0.569108	0.553247	0.560446	0.553864	0.566294	0.548948	0.587654	0.607138	0.568139	0.568342	0.55952	0.556066	0.579209	0.573455
CD56dim.natural.killer.cell	0.624559	0.67425	0.67672	0.661535	0.654464	0.693838	0.636476	0.636332	0.639545	0.66785	0.679967	0.642819	0.708808	0.641508	0.636814	0.677223	0.642026	0.665163	0.693666	0.657496	0.64686	0.656928	0.661396	0.596466	0.662611	0.649033	0.670145	0.638145	0.707176	0.643402	0.654487	0.688813	0.662246	0.665387	0.671848	0.618298	0.671939	0.670397	0.678698	0.645451	0.685597	0.644322	0.671422	0.65271	0.627519	0.603884	0.639631	0.61158	0.645143
Eosinophil	0.117216	0.162284	0.17646	0.252741	0.102735	0.176594	0.118798	0.156173	0.113966	0.237512	0.150175	0.167663	0.20615	0.111917	0.122323	0.156154	0.138277	0.12572	0.21652	0.118683	0.104004	0.126751	0.161764	0.194519	0.140378	0.101811	0.103675	0.0903796	0.127733	0.138517	0.150256	0.138999	0.191181	0.157627	0.187404	0.124655	0.127396	0.130906	0.145842	0.112221	0.148753	0.123273	0.195171	0.120166	0.155456	0.157598	0.127607	0.165481	0.104984
Gamma.delta.T.cell	0.637355	0.627676	0.641309	0.631235	0.637149	0.63427	0.619698	0.639587	0.635341	0.599716	0.616604	0.618937	0.595481	0.611593	0.61533	0.624524	0.614059	0.622815	0.67227	0.650057	0.615587	0.605525	0.608427	0.641318	0.629228	0.657264	0.613762	0.64823	0.645425	0.618537	0.628827	0.638268	0.62298	0.632689	0.656444	0.650581	0.632878	0.687916	0.649211	0.675045	0.644213	0.734463	0.786439	0.64157	0.618922	0.633015	0.638753	0.674653	0.633981
Immature..B.cell	0.284519	0.21015	0.255904	0.19839	0.210588	0.229422	0.215312	0.249232	0.233349	0.24871	0.21931	0.206406	0.211867	0.252625	0.219089	0.257895	0.232985	0.237114	0.378049	0.219895	0.256759	0.263611	0.238676	0.305145	0.259162	0.247535	0.282394	0.245701	0.266697	0.193818	0.195352	0.234977	0.276787	0.211894	0.25684	0.224862	0.199757	0.350572	0.274075	0.211532	0.246282	0.305313	0.310934	0.266137	0.208953	0.246502	0.244461	0.281674	0.231472
Immature.dendritic.cell	0.645504	0.587435	0.605731	0.597135	0.632463	0.57977	0.608335	0.620438	0.644191	0.6435	0.61435	0.603798	0.608031	0.589011	0.615439	0.620803	0.587371	0.588028	0.649441	0.615047	0.615563	0.631637	0.640903	0.625713	0.616917	0.621334	0.599934	0.605758	0.58922	0.620262	0.612528	0.60418	0.599319	0.591091	0.592104	0.623561	0.594759	0.593607	0.605209	0.617082	0.611479	0.654852	0.629462	0.617693	0.632423	0.62922	0.621537	0.621237	0.599132
MDSC	0.572997	0.708063	0.673449	0.645968	0.71334	0.696303	0.582336	0.746539	0.56674	0.644965	0.653163	0.597446	0.652173	0.606901	0.619823	0.661808	0.611379	0.652887	0.845931	0.663417	0.574587	0.573236	0.546338	0.52713	0.592511	0.626228	0.614548	0.605472	0.574936	0.601195	0.67877	0.627051	0.631326	0.531416	0.56867	0.615353	0.586255	0.756335	0.608008	0.738726	0.672124	0.828588	0.943898	0.486585	0.482174	0.557488	0.574922	0.593772	0.616454
Macrophage	0.223361	0.263148	0.262903	0.240929	0.259122	0.281341	0.216238	0.227617	0.200207	0.24251	0.244278	0.227285	0.225363	0.189025	0.208699	0.22352	0.210624	0.226863	0.297087	0.227609	0.226909	0.218324	0.179011	0.172373	0.186103	0.213963	0.189967	0.211138	0.188806	0.246676	0.27236	0.191909	0.192587	0.236087	0.222257	0.230991	0.221651	0.263158	0.219954	0.275998	0.235635	0.329245	0.393702	0.185462	0.173359	0.212576	0.208835	0.218443	0.215312
Mast.cell	0.417039	0.417159	0.402235	0.403411	0.425088	0.470092	0.37132	0.456296	0.366059	0.441666	0.425805	0.381175	0.432963	0.361496	0.347244	0.378588	0.393726	0.381684	0.584832	0.424753	0.358303	0.347061	0.350444	0.375835	0.372367	0.347828	0.342867	0.412791	0.40182	0.372011	0.482694	0.398627	0.420241	0.448448	0.403963	0.414024	0.364747	0.479707	0.410209	0.408503	0.429478	0.430767	0.466911	0.388499	0.345132	0.402879	0.363009	0.412588	0.367601
Monocyte	0.678893	0.694833	0.691894	0.695419	0.703115	0.704519	0.648273	0.685548	0.687362	0.699272	0.719678	0.674841	0.697106	0.676456	0.675137	0.677162	0.634624	0.683785	0.760042	0.709476	0.682388	0.67733	0.687869	0.626772	0.663003	0.672372	0.694589	0.674384	0.695653	0.688283	0.675295	0.699163	0.675038	0.648055	0.645288	0.683043	0.657835	0.671477	0.694184	0.690738	0.695218	0.716487	0.709808	0.673539	0.658416	0.649488	0.656213	0.616205	0.670353
Natural.killer.T.cell	0.466786	0.474711	0.512855	0.461008	0.500165	0.49485	0.494635	0.446606	0.443625	0.46664	0.49815	0.461736	0.526094	0.451553	0.468661	0.491517	0.474319	0.443671	0.56908	0.457316	0.436727	0.437432	0.420185	0.437446	0.461076	0.438954	0.447449	0.427377	0.478539	0.443312	0.497829	0.477889	0.4693	0.501201	0.493607	0.460452	0.472804	0.471998	0.474669	0.515348	0.487227	0.506604	0.599015	0.429744	0.417009	0.44945	0.465185	0.443851	0.448634
Natural.killer.cell	0.579794	0.612666	0.579375	0.604628	0.597683	0.620903	0.517787	0.584855	0.570248	0.59956	0.630801	0.572028	0.548559	0.583297	0.572803	0.569252	0.56338	0.596548	0.597059	0.566867	0.56012	0.549745	0.596058	0.514964	0.593017	0.588732	0.582843	0.588566	0.627111	0.567951	0.582997	0.549378	0.562143	0.584973	0.558273	0.588175	0.582118	0.589267	0.6042	0.604455	0.598049	0.594794	0.626809	0.579815	0.57966	0.583	0.578477	0.56914	0.588999
Neutrophil	0.221606	0.295931	0.281466	0.286081	0.2242	0.348034	0.158346	0.287742	0.180227	0.185879	0.243933	0.239788	0.25106	0.193573	0.228936	0.22224	0.210935	0.262383	0.346918	0.233513	0.200565	0.164679	0.217002	0.190147	0.219338	0.227624	0.178171	0.181827	0.220932	0.216606	0.263951	0.235563	0.25203	0.266947	0.228719	0.244267	0.240712	0.246547	0.251586	0.193676	0.268723	0.22217	0.29728	0.198418	0.187081	0.255698	0.241258	0.217878	0.252313
Plasmacytoid.dendritic.cell	0.763386	0.769343	0.786878	0.735193	0.806796	0.778087	0.792525	0.789248	0.80289	0.764542	0.814052	0.775925	0.792215	0.797941	0.783613	0.803842	0.787779	0.761479	0.844894	0.788535	0.811786	0.784473	0.7804	0.83263	0.778426	0.797143	0.790639	0.803692	0.802458	0.794336	0.770531	0.78539	0.79015	0.757368	0.805427	0.822064	0.784716	0.795544	0.7895	0.813806	0.792003	0.840093	0.842658	0.767746	0.776015	0.757064	0.785866	0.748762	0.759218
Regulatory.T.cell	0.44315	0.521683	0.481238	0.472508	0.568953	0.488601	0.367251	0.501526	0.40147	0.390044	0.504009	0.440011	0.347996	0.449532	0.474112	0.476449	0.461669	0.464016	0.599235	0.515273	0.423447	0.470784	0.392433	0.410913	0.412902	0.451758	0.431009	0.475086	0.354562	0.456308	0.465528	0.412263	0.414656	0.463256	0.471081	0.508395	0.437068	0.519893	0.442115	0.56833	0.509817	0.626326	0.710034	0.392449	0.348776	0.419608	0.41076	0.435272	0.442106
T.follicular.helper.cell	0.468697	0.484743	0.484827	0.477382	0.495832	0.514792	0.448589	0.47296	0.45454	0.460424	0.463991	0.478266	0.498959	0.45033	0.465142	0.467985	0.473686	0.467513	0.533425	0.487064	0.46099	0.484771	0.476142	0.456828	0.455739	0.475153	0.472147	0.478286	0.456083	0.450619	0.481477	0.46782	0.476161	0.497111	0.50429	0.467652	0.472929	0.527022	0.483727	0.538198	0.494139	0.529437	0.583613	0.45174	0.457683	0.456095	0.474453	0.465075	0.465933
Type.1.T.helper.cell	0.415881	0.450762	0.457974	0.445457	0.458748	0.450418	0.401065	0.437917	0.396298	0.436643	0.440306	0.41256	0.445493	0.417447	0.416029	0.435437	0.428562	0.429709	0.498644	0.444015	0.419312	0.3943	0.402555	0.420043	0.400745	0.433334	0.425	0.447349	0.421594	0.412614	0.435514	0.42054	0.422529	0.419571	0.414738	0.44356	0.415197	0.449521	0.435767	0.468174	0.453691	0.481003	0.512823	0.407645	0.405447	0.422723	0.418718	0.410857	0.431132
Type.17.T.helper.cell	0.366599	0.396172	0.394144	0.401562	0.400763	0.406382	0.32918	0.364875	0.391346	0.362034	0.342662	0.395853	0.397479	0.34942	0.392186	0.360272	0.364135	0.389796	0.352628	0.428455	0.357573	0.381934	0.310539	0.328874	0.339876	0.362177	0.332637	0.360376	0.349984	0.354502	0.386656	0.384744	0.341555	0.372027	0.364134	0.329815	0.36984	0.375202	0.364453	0.367473	0.413769	0.397794	0.411682	0.368768	0.345098	0.369601	0.354364	0.354223	0.375664
Type.2.T.helper.cell	0.112072	0.115674	0.121104	0.130232	0.13563	0.0900372	0.116665	0.155838	0.102445	0.0969336	0.0518771	0.112796	0.12915	0.104037	0.127699	0.108167	0.11396	0.104439	0.15664	0.133681	0.133428	0.117666	0.0822513	0.183382	0.119809	0.155573	0.11314	0.153125	0.15018	0.114237	0.118361	0.147922	0.166231	0.156149	0.166089	0.160467	0.120854	0.131564	0.134018	0.189065	0.123621	0.146429	0.16152	0.118716	0.149764	0.122257	0.139893	0.0983627	0.111959
[truncated: 91 more columns]
