# Supplementary material for: m6A regulator-mediated RNA methylation modification patterns are involved in the regulation of the immune microenvironment in ischaemic cardiomyopathy
Source: Sci Rep. 2023 Apr 11;13:5904. doi: 10.1038/s41598-023-32919-4 (PMC10090050; doi:10.1038/s41598-023-32919-4)
Supplement: Supplementary file 8 — Supplementary Information 8. [file 41598_2023_32919_MOESM8_ESM.xlsx]

## Sheet: Supplementary Table5
Supplementary Table5: The results of gene set variation analysis enrichment analysis
ID	GSM33108	GSM33109	GSM33110	GSM33111	GSM33112	GSM33113	GSM123536	GSM123551	GSM123575	GSM123582	GSM123639	GSM123640	GSM123641	GSM123643	GSM123644	GSM123645	GSM123646	GSM123647	GSM123649	GSM123705	GSM123709	GSM123727	GSM33092	GSM33094	GSM33096	GSM33114	GSM33116	GSM33117	GSM33118	GSM33119	GSM33120	GSM33121	GSM123518	GSM123519	GSM123520	GSM123521	GSM123525	GSM123526	GSM123527	GSM123529	GSM123531	GSM123532	GSM123534	GSM123539	GSM123543	GSM123544	GSM123545	GSM123546	GSM123548
HALLMARK_TNFA_SIGNALING_VIA_NFKB	0.314592	0.336996	0.433877	0.413868	0.440529	0.340744	0.331842	0.38251	0.336639	0.484652	0.383608	0.401767	0.551429	0.357519	0.385215	0.427701	0.347369	0.350516	0.609833	0.408165	0.372919	0.358127	0.345666	0.42091	0.410377	0.349565	0.384283	0.361735	0.353945	0.343627	0.334052	0.377766	0.422847	0.329439	0.392811	0.366309	0.337501	0.361456	0.363081	0.3447	0.337911	0.418595	0.43817	0.308845	0.343404	0.345386	0.335836	0.330203	0.329986
HALLMARK_HYPOXIA	0.553418	0.569224	0.594298	0.587416	0.613368	0.558594	0.564236	0.582185	0.565014	0.600379	0.579688	0.594535	0.612222	0.585754	0.586732	0.583079	0.571012	0.56376	0.631637	0.600105	0.584629	0.570058	0.566861	0.590421	0.594613	0.578688	0.602637	0.571409	0.570659	0.559843	0.550477	0.58504	0.603518	0.559441	0.589397	0.577273	0.571585	0.586768	0.560527	0.582338	0.564774	0.617894	0.598835	0.561596	0.57565	0.559282	0.565562	0.55834	0.564033
HALLMARK_CHOLESTEROL_HOMEOSTASIS	0.510456	0.555165	0.519818	0.547488	0.54947	0.506776	0.527214	0.54132	0.527995	0.554685	0.55627	0.53167	0.558661	0.540223	0.560392	0.556481	0.515375	0.538349	0.57814	0.572381	0.523171	0.5132	0.532299	0.503703	0.547312	0.558823	0.529212	0.534961	0.525542	0.524192	0.515192	0.521503	0.523465	0.501721	0.497468	0.519907	0.515876	0.539204	0.516493	0.510813	0.513315	0.53942	0.543494	0.519695	0.51556	0.497415	0.499513	0.498302	0.519348
HALLMARK_MITOTIC_SPINDLE	0.360323	0.329269	0.359992	0.331643	0.367605	0.34635	0.350151	0.358731	0.360209	0.3541	0.356124	0.366853	0.33663	0.359309	0.352748	0.365416	0.345074	0.353465	0.396242	0.354338	0.37385	0.374502	0.365498	0.393557	0.361006	0.356411	0.357695	0.358694	0.377798	0.352782	0.333599	0.352412	0.378481	0.354577	0.374856	0.381353	0.350191	0.356455	0.346776	0.371012	0.344218	0.382538	0.367982	0.339952	0.357913	0.339547	0.358754	0.332002	0.346569
HALLMARK_WNT_BETA_CATENIN_SIGNALING	0.420486	0.385231	0.396795	0.409865	0.3967	0.398592	0.37979	0.432649	0.425462	0.376023	0.400178	0.401711	0.389763	0.388568	0.40298	0.388296	0.400107	0.411425	0.44369	0.408753	0.416934	0.389075	0.406028	0.403741	0.394231	0.393694	0.419357	0.405853	0.437687	0.402641	0.38546	0.426213	0.417588	0.40386	0.407122	0.404341	0.402278	0.424511	0.401063	0.390229	0.401473	0.380591	0.377092	0.410774	0.404253	0.385673	0.398029	0.41224	0.397402
HALLMARK_TGF_BETA_SIGNALING	0.398014	0.381563	0.477004	0.411468	0.464487	0.40803	0.369793	0.41178	0.392816	0.473743	0.468263	0.459593	0.487762	0.460878	0.461583	0.453148	0.423358	0.412558	0.595513	0.450419	0.441899	0.448591	0.432601	0.505077	0.446556	0.423596	0.44397	0.423267	0.472858	0.404506	0.389263	0.442732	0.471749	0.378009	0.460544	0.483051	0.425946	0.434772	0.418685	0.479886	0.405398	0.530284	0.492033	0.388951	0.429424	0.394657	0.430608	0.36326	0.398554
HALLMARK_IL6_JAK_STAT3_SIGNALING	0.314159	0.345866	0.379368	0.353638	0.396923	0.363991	0.315204	0.330783	0.313592	0.363968	0.342408	0.325987	0.408006	0.300706	0.335205	0.338669	0.301164	0.342727	0.426097	0.36683	0.328417	0.32169	0.303783	0.276273	0.317438	0.308662	0.313438	0.312078	0.316778	0.303085	0.338982	0.316618	0.306072	0.310102	0.311835	0.323366	0.30294	0.391409	0.322447	0.367922	0.351721	0.399765	0.475282	0.296269	0.278263	0.297567	0.305527	0.304715	0.309035
HALLMARK_DNA_REPAIR	0.51571	0.50847	0.525097	0.505392	0.534393	0.489113	0.531931	0.535628	0.517225	0.52826	0.55116	0.508921	0.547349	0.53486	0.545389	0.530045	0.52501	0.532155	0.550286	0.527274	0.526854	0.53479	0.545397	0.55846	0.533303	0.550379	0.535653	0.538481	0.542713	0.541052	0.501681	0.532473	0.523244	0.494473	0.514239	0.522969	0.526467	0.516846	0.510041	0.529267	0.522817	0.56227	0.542135	0.534195	0.53498	0.512941	0.518464	0.505859	0.53067
HALLMARK_G2M_CHECKPOINT	0.214894	0.192359	0.229377	0.181783	0.231456	0.189052	0.237429	0.209198	0.231731	0.249254	0.218543	0.218636	0.257862	0.229067	0.236694	0.250875	0.21617	0.213833	0.274996	0.204309	0.241589	0.2396	0.223207	0.270748	0.223115	0.233769	0.218151	0.234081	0.220704	0.225388	0.197751	0.217033	0.233279	0.204598	0.228658	0.233089	0.209128	0.201408	0.199102	0.221375	0.200981	0.251691	0.245368	0.211897	0.225963	0.2084	0.211968	0.210407	0.191589
HALLMARK_APOPTOSIS	0.463094	0.473412	0.495637	0.464762	0.519158	0.469007	0.464949	0.491344	0.461541	0.491259	0.48521	0.485189	0.503889	0.489502	0.49383	0.495272	0.484246	0.471426	0.544715	0.492851	0.486837	0.481017	0.479551	0.512589	0.490085	0.49377	0.493069	0.485521	0.488292	0.478471	0.473092	0.482937	0.504516	0.472294	0.489472	0.504907	0.470531	0.501686	0.479908	0.498105	0.473787	0.53216	0.535057	0.462578	0.47554	0.461305	0.476561	0.456919	0.474451
HALLMARK_NOTCH_SIGNALING	0.374974	0.32254	0.362702	0.336133	0.348742	0.341487	0.339878	0.38387	0.378256	0.339332	0.373582	0.362638	0.346558	0.34275	0.370562	0.368599	0.34533	0.358685	0.395426	0.358234	0.36814	0.343664	0.388326	0.417725	0.401857	0.401183	0.411939	0.394905	0.397681	0.347748	0.339237	0.38526	0.408196	0.392313	0.405903	0.400485	0.362662	0.376352	0.415605	0.38807	0.375382	0.409771	0.380286	0.380431	0.393187	0.366527	0.387392	0.360481	0.364931
HALLMARK_ADIPOGENESIS	0.712674	0.699313	0.697985	0.699137	0.716367	0.677302	0.720883	0.714631	0.720064	0.708184	0.691689	0.722022	0.695537	0.725278	0.753028	0.709709	0.702235	0.707783	0.661706	0.746265	0.742577	0.731593	0.704722	0.728159	0.724912	0.732202	0.709641	0.738107	0.675246	0.737588	0.694713	0.699658	0.704611	0.707286	0.711249	0.71096	0.722281	0.720262	0.698436	0.693375	0.702657	0.714527	0.68081	0.711278	0.717411	0.705524	0.709816	0.693638	0.699936
HALLMARK_ESTROGEN_RESPONSE_EARLY	0.332722	0.348985	0.34849	0.343826	0.352458	0.331765	0.356602	0.337221	0.328447	0.383998	0.354675	0.35752	0.37551	0.36249	0.354646	0.3615	0.342646	0.336214	0.374361	0.365056	0.358979	0.3604	0.35348	0.352717	0.342746	0.33482	0.358418	0.327954	0.34938	0.32478	0.317648	0.340545	0.358359	0.336722	0.346193	0.333664	0.342871	0.351607	0.326776	0.339383	0.333862	0.359494	0.332677	0.322536	0.32525	0.33206	0.332758	0.323858	0.321303
HALLMARK_ESTROGEN_RESPONSE_LATE	0.34504	0.376017	0.357203	0.363415	0.36951	0.341202	0.348034	0.367042	0.336995	0.377624	0.351672	0.366297	0.36918	0.356217	0.361774	0.351437	0.341337	0.346331	0.376269	0.38154	0.35558	0.368388	0.338257	0.355475	0.354719	0.341834	0.355955	0.353964	0.33651	0.341368	0.339998	0.337339	0.354288	0.339246	0.351232	0.361417	0.35808	0.358007	0.345391	0.353003	0.351028	0.373606	0.351332	0.33488	0.345419	0.340187	0.352187	0.336499	0.342059
HALLMARK_ANDROGEN_RESPONSE	0.403132	0.399651	0.420764	0.387573	0.406772	0.350416	0.448942	0.384786	0.40414	0.445123	0.44611	0.410527	0.456124	0.416773	0.436335	0.454408	0.389289	0.402742	0.50597	0.420422	0.411908	0.422561	0.418729	0.432228	0.41272	0.415719	0.414324	0.408252	0.396996	0.411052	0.382864	0.390759	0.423954	0.382867	0.408899	0.400833	0.397878	0.412365	0.378241	0.38371	0.363176	0.411814	0.405242	0.370393	0.404739	0.3866	0.389864	0.381703	0.364566
HALLMARK_MYOGENESIS	0.733571	0.739836	0.724782	0.749048	0.74665	0.760063	0.722805	0.749827	0.739182	0.745517	0.750525	0.75146	0.72967	0.737852	0.735074	0.729322	0.726777	0.7522	0.696659	0.740086	0.735974	0.732423	0.75123	0.724095	0.751549	0.741843	0.748393	0.740674	0.76026	0.735704	0.72202	0.732433	0.748028	0.747851	0.73222	0.75477	0.739617	0.747589	0.757963	0.746972	0.739759	0.733661	0.687065	0.743227	0.741754	0.732814	0.737174	0.714421	0.752165
HALLMARK_PROTEIN_SECRETION	0.533337	0.49156	0.523785	0.449209	0.535013	0.45514	0.550161	0.488006	0.550683	0.512536	0.520636	0.504559	0.528017	0.518273	0.533227	0.541904	0.50303	0.491914	0.566267	0.498334	0.556536	0.557219	0.50221	0.616737	0.514634	0.545841	0.514115	0.545627	0.447431	0.527983	0.497459	0.493187	0.540364	0.501427	0.540159	0.536908	0.512486	0.502949	0.496549	0.533351	0.495706	0.582311	0.567235	0.48751	0.549072	0.493211	0.536932	0.498159	0.486522
HALLMARK_INTERFERON_ALPHA_RESPONSE	0.466992	0.497554	0.488329	0.48092	0.593617	0.49734	0.407094	0.538088	0.494068	0.449259	0.444449	0.446276	0.447087	0.441389	0.462086	0.531306	0.456113	0.460912	0.529678	0.467892	0.457522	0.432019	0.460226	0.453458	0.496331	0.491752	0.471826	0.476665	0.502171	0.445587	0.468332	0.479183	0.463528	0.473127	0.490072	0.48116	0.46207	0.511231	0.52298	0.476506	0.494894	0.513777	0.714912	0.489429	0.464101	0.457668	0.536975	0.460114	0.48862
HALLMARK_INTERFERON_GAMMA_RESPONSE	0.38866	0.408286	0.426345	0.404396	0.50931	0.413983	0.361502	0.440965	0.401409	0.407449	0.371348	0.374628	0.429287	0.365528	0.395283	0.433146	0.373744	0.380148	0.503245	0.400989	0.38283	0.360965	0.383003	0.391789	0.40758	0.419783	0.386916	0.399304	0.418396	0.363482	0.386695	0.393704	0.398546	0.391644	0.413297	0.420751	0.384488	0.448295	0.424709	0.429228	0.425057	0.472056	0.606378	0.394844	0.373866	0.376522	0.428239	0.393562	0.39814
HALLMARK_APICAL_JUNCTION	0.453943	0.487968	0.489418	0.482683	0.501176	0.500298	0.43688	0.487013	0.460552	0.477422	0.504251	0.476251	0.454587	0.471416	0.456371	0.479978	0.453804	0.478448	0.488713	0.484224	0.460985	0.45126	0.461828	0.438317	0.470823	0.473817	0.482114	0.472904	0.49158	0.470054	0.460139	0.460316	0.469431	0.463775	0.466049	0.497984	0.474711	0.478344	0.495283	0.52525	0.488102	0.525454	0.516518	0.460158	0.453375	0.462899	0.461455	0.446968	0.478654
HALLMARK_APICAL_SURFACE	0.38448	0.413518	0.433337	0.409651	0.416568	0.437775	0.372036	0.4027	0.382348	0.407407	0.408859	0.395725	0.425618	0.376024	0.382693	0.374364	0.404991	0.404432	0.417891	0.397442	0.387031	0.395513	0.39519	0.385442	0.3764	0.404428	0.394021	0.37439	0.420904	0.370358	0.41422	0.404165	0.405505	0.431077	0.426759	0.409823	0.398104	0.415225	0.408676	0.43353	0.437533	0.432474	0.468066	0.376988	0.400159	0.388301	0.406002	0.402037	0.393422
HALLMARK_HEDGEHOG_SIGNALING	0.31423	0.324697	0.301094	0.349011	0.292556	0.354905	0.297411	0.324578	0.325444	0.309489	0.295374	0.320767	0.280718	0.292243	0.289766	0.269293	0.289255	0.312972	0.269881	0.313755	0.326876	0.288166	0.283628	0.302184	0.296881	0.302638	0.302773	0.318116	0.306753	0.30544	0.308132	0.316895	0.320233	0.32797	0.342663	0.340721	0.323422	0.30448	0.335798	0.35071	0.334743	0.34761	0.280421	0.32266	0.316691	0.315167	0.331394	0.324894	0.309834
HALLMARK_COMPLEMENT	0.402031	0.428834	0.428225	0.41874	0.434442	0.412625	0.38737	0.423155	0.409104	0.423704	0.418524	0.408699	0.422524	0.420404	0.426272	0.436216	0.396824	0.41207	0.505123	0.430935	0.413621	0.399992	0.399713	0.411396	0.417216	0.430194	0.415814	0.432167	0.394178	0.405298	0.400547	0.39872	0.42488	0.400176	0.404089	0.424189	0.407638	0.436192	0.409277	0.436668	0.420577	0.476339	0.517728	0.386722	0.398961	0.393028	0.399182	0.391969	0.401005
HALLMARK_UNFOLDED_PROTEIN_RESPONSE	0.592518	0.566002	0.631266	0.576676	0.625665	0.552695	0.681058	0.58614	0.58479	0.633341	0.663702	0.585769	0.702435	0.59439	0.626051	0.659281	0.569059	0.582654	0.6882	0.590714	0.597612	0.624843	0.598442	0.641717	0.611707	0.605965	0.599256	0.595577	0.574789	0.611915	0.57164	0.583503	0.596481	0.563961	0.588918	0.612892	0.58308	0.57558	0.562159	0.59266	0.562327	0.642916	0.62815	0.57357	0.57705	0.575113	0.578662	0.5588	0.572033
HALLMARK_PI3K_AKT_MTOR_SIGNALING	0.508118	0.502322	0.535127	0.495893	0.532519	0.503919	0.52043	0.49284	0.498555	0.521474	0.508348	0.511665	0.544151	0.50658	0.512816	0.506541	0.494062	0.50303	0.565786	0.511525	0.522284	0.531763	0.492768	0.527626	0.501332	0.497738	0.504127	0.50102	0.483346	0.506346	0.50502	0.487964	0.523003	0.509523	0.519339	0.509029	0.507319	0.523635	0.500013	0.51164	0.498548	0.525787	0.53642	0.476364	0.494414	0.477896	0.508166	0.481759	0.488969
HALLMARK_MTORC1_SIGNALING	0.573571	0.579771	0.591371	0.556181	0.619549	0.526683	0.630204	0.572637	0.577508	0.627493	0.632276	0.576319	0.664351	0.593438	0.617855	0.628019	0.551315	0.569208	0.695118	0.590025	0.585143	0.609768	0.579335	0.61215	0.58559	0.597165	0.584538	0.588134	0.544375	0.589793	0.556082	0.559893	0.583215	0.552821	0.57411	0.579501	0.560568	0.576822	0.538187	0.56964	0.543511	0.623756	0.603621	0.560358	0.572616	0.567969	0.554191	0.564598	0.549826
HALLMARK_E2F_TARGETS	0.22335	0.195865	0.219201	0.1935	0.238179	0.174643	0.260522	0.23852	0.231089	0.25077	0.234517	0.217069	0.240411	0.244741	0.258556	0.266111	0.226054	0.203509	0.276127	0.203683	0.237318	0.246004	0.233667	0.287657	0.23773	0.244322	0.233528	0.235594	0.220949	0.238408	0.205197	0.228999	0.226202	0.18617	0.223668	0.237895	0.212185	0.198116	0.190278	0.229199	0.189654	0.263552	0.256284	0.219976	0.242487	0.22074	0.209921	0.231577	0.210209
HALLMARK_MYC_TARGETS_V1	0.760604	0.721875	0.775664	0.72774	0.775077	0.69143	0.789168	0.744586	0.768233	0.809853	0.802018	0.749197	0.833226	0.781173	0.805683	0.815493	0.746318	0.750843	0.866497	0.7473	0.772272	0.772521	0.7696	0.820156	0.776547	0.783612	0.772911	0.783971	0.713552	0.789186	0.736905	0.758145	0.762384	0.717688	0.758381	0.765991	0.754133	0.726833	0.726428	0.730304	0.716836	0.779969	0.737597	0.76338	0.781591	0.742245	0.746698	0.741458	0.736176
HALLMARK_MYC_TARGETS_V2	0.442782	0.438823	0.486229	0.433345	0.445936	0.429002	0.467924	0.422364	0.441264	0.537252	0.540632	0.434261	0.589895	0.448244	0.479729	0.521358	0.430069	0.443742	0.609639	0.455803	0.428566	0.457521	0.458436	0.420131	0.459253	0.445404	0.450515	0.450866	0.442011	0.468667	0.438224	0.448625	0.418259	0.420493	0.40678	0.418378	0.454638	0.413278	0.407533	0.394272	0.41347	0.421524	0.385428	0.441646	0.442615	0.441731	0.429874	0.420323	0.426248
HALLMARK_EPITHELIAL_MESENCHYMAL_TRANSITION	0.497951	0.54414	0.582123	0.503709	0.614234	0.552284	0.495607	0.56208	0.480447	0.538343	0.574966	0.511087	0.520131	0.517516	0.538418	0.549548	0.493949	0.496396	0.61794	0.518424	0.504007	0.502727	0.538929	0.55302	0.512733	0.535562	0.562665	0.530939	0.569846	0.514481	0.486677	0.536127	0.539551	0.523372	0.541055	0.65461	0.520713	0.559435	0.550924	0.701554	0.559745	0.722327	0.666842	0.519802	0.523208	0.502944	0.527207	0.499301	0.545625
HALLMARK_INFLAMMATORY_RESPONSE	0.20096	0.230917	0.276472	0.23492	0.284121	0.244857	0.198485	0.229572	0.202289	0.259729	0.236733	0.212802	0.300654	0.194682	0.219155	0.250519	0.199676	0.222525	0.375034	0.234844	0.209278	0.211235	0.192897	0.198743	0.201858	0.209333	0.207441	0.207464	0.216266	0.211462	0.225601	0.208879	0.225536	0.200829	0.219516	0.224381	0.194428	0.245691	0.217881	0.245398	0.22734	0.289356	0.355095	0.190487	0.177879	0.189167	0.207994	0.200939	0.203504
HALLMARK_XENOBIOTIC_METABOLISM	0.387291	0.406147	0.385288	0.39036	0.405999	0.387161	0.40241	0.385916	0.379894	0.396487	0.397905	0.393237	0.408165	0.395115	0.41648	0.389545	0.376416	0.391335	0.374292	0.425939	0.397618	0.403193	0.377487	0.376291	0.39211	0.395581	0.384171	0.38705	0.365634	0.393381	0.385651	0.373185	0.377538	0.380337	0.368503	0.390439	0.381677	0.398852	0.378423	0.396148	0.388979	0.416035	0.407237	0.38277	0.377241	0.369373	0.374591	0.366173	0.375035
HALLMARK_FATTY_ACID_METABOLISM	0.632529	0.636574	0.599651	0.63262	0.608698	0.592239	0.622652	0.618001	0.637838	0.632297	0.60137	0.63473	0.589461	0.649735	0.65287	0.612768	0.622605	0.627578	0.580554	0.637213	0.633553	0.62291	0.619355	0.630296	0.63889	0.637976	0.626066	0.651294	0.566824	0.646563	0.626962	0.606527	0.618603	0.628204	0.620889	0.616181	0.629314	0.61065	0.614819	0.588335	0.620785	0.599075	0.55719	0.643149	0.635517	0.629061	0.629931	0.621499	0.6213
HALLMARK_OXIDATIVE_PHOSPHORYLATION	0.974654	0.950743	0.940892	0.959484	0.944829	0.924268	0.973056	0.96529	0.989893	0.978124	0.925698	0.971951	0.942642	0.983067	0.969765	0.946112	0.968964	0.964143	0.880666	0.959006	0.985966	0.964297	0.962693	0.981993	0.976676	0.983401	0.97042	0.99259	0.902401	0.999203	0.961198	0.953628	0.97067	0.964426	0.969822	0.95914	0.980768	0.938634	0.953499	0.914903	0.945682	0.915418	0.848146	0.985788	0.994183	0.98814	0.981955	0.970103	0.968207
HALLMARK_GLYCOLYSIS	0.462353	0.472882	0.461047	0.46776	0.490952	0.465524	0.465483	0.473539	0.471994	0.480085	0.492632	0.471157	0.468883	0.474909	0.473522	0.476205	0.453932	0.470245	0.490008	0.47876	0.453531	0.472965	0.480322	0.479968	0.477476	0.477585	0.49268	0.47159	0.467152	0.477183	0.457321	0.46964	0.465572	0.460472	0.45883	0.479871	0.464237	0.468371	0.459544	0.492837	0.468619	0.511673	0.49594	0.478689	0.474669	0.46885	0.468141	0.4724	0.474597
HALLMARK_REACTIVE_OXYGEN_SPECIES_PATHWAY	0.688583	0.711411	0.683995	0.694641	0.690293	0.668045	0.700896	0.682348	0.693898	0.719958	0.714959	0.698156	0.752351	0.696074	0.709575	0.712448	0.674902	0.688948	0.739765	0.705014	0.701057	0.723068	0.690468	0.703429	0.711205	0.706946	0.707425	0.714597	0.653214	0.694866	0.680741	0.67864	0.689869	0.680013	0.681235	0.685159	0.688692	0.682862	0.681222	0.682675	0.677749	0.713639	0.697166	0.690195	0.682313	0.680526	0.677857	0.671944	0.668565
HALLMARK_P53_PATHWAY	0.450762	0.474667	0.486841	0.484834	0.509736	0.457507	0.453683	0.482904	0.46117	0.497476	0.48675	0.483108	0.520773	0.484999	0.487372	0.494086	0.485611	0.481697	0.529512	0.489349	0.483351	0.461107	0.487428	0.485543	0.490591	0.473564	0.483079	0.471354	0.489513	0.474952	0.446315	0.481524	0.480345	0.441371	0.473351	0.469224	0.471322	0.484193	0.470384	0.464899	0.461024	0.499996	0.499085	0.46758	0.47511	0.458617	0.460308	0.455808	0.455079
HALLMARK_UV_RESPONSE_UP	0.478144	0.485501	0.491244	0.494023	0.531896	0.475748	0.475276	0.49858	0.479246	0.505228	0.523882	0.512089	0.562101	0.502209	0.520004	0.523027	0.476959	0.50436	0.538005	0.512643	0.503408	0.49576	0.490466	0.489138	0.514009	0.492443	0.489974	0.490832	0.474125	0.477359	0.46993	0.469275	0.496013	0.463742	0.471423	0.473667	0.489807	0.490594	0.482196	0.459016	0.486945	0.505829	0.492698	0.461825	0.478342	0.447496	0.480649	0.433229	0.466446
HALLMARK_UV_RESPONSE_DN	0.41126	0.377427	0.411235	0.37662	0.432174	0.3774	0.418383	0.425076	0.431065	0.402609	0.400425	0.414929	0.359282	0.417444	0.418311	0.423095	0.394259	0.377609	0.453946	0.391736	0.441305	0.429731	0.424152	0.502783	0.427495	0.437841	0.439715	0.437392	0.437549	0.405751	0.357161	0.419041	0.454993	0.418214	0.446083	0.470446	0.400263	0.409031	0.412491	0.449454	0.406151	0.465583	0.412131	0.414785	0.443561	0.418601	0.43109	0.425889	0.405238
HALLMARK_ANGIOGENESIS	0.511986	0.536619	0.573677	0.496411	0.657469	0.547795	0.566948	0.582745	0.498531	0.541632	0.569656	0.543563	0.48255	0.556678	0.592643	0.554238	0.538225	0.503495	0.576188	0.51991	0.530586	0.519868	0.544377	0.610253	0.562153	0.553851	0.614408	0.544332	0.599713	0.535323	0.501818	0.556188	0.550059	0.557876	0.589172	0.650206	0.546027	0.580317	0.564982	0.682752	0.599183	0.688704	0.663489	0.539874	0.551938	0.553644	0.561151	0.546859	0.559326
HALLMARK_HEME_METABOLISM	0.523751	0.50631	0.496393	0.50243	0.506239	0.485194	0.520885	0.514193	0.521221	0.490148	0.491189	0.521211	0.494983	0.52298	0.516647	0.49001	0.524299	0.51136	0.488878	0.509682	0.529697	0.521217	0.511793	0.520524	0.514154	0.520441	0.508545	0.510634	0.493448	0.516375	0.509967	0.514941	0.515541	0.512771	0.510791	0.507899	0.515479	0.509583	0.511128	0.495012	0.505183	0.516484	0.508162	0.508218	0.521996	0.506906	0.522636	0.51245	0.501539
HALLMARK_COAGULATION	0.501454	0.543182	0.532706	0.532556	0.542393	0.537891	0.472291	0.533948	0.486852	0.530021	0.516258	0.521163	0.49095	0.513778	0.515883	0.504258	0.509739	0.513164	0.53262	0.532581	0.505113	0.493886	0.51522	0.485536	0.51396	0.512753	0.527482	0.508373	0.514277	0.511098	0.494621	0.5045	0.519348	0.510938	0.504997	0.552627	0.517858	0.537851	0.531554	0.566701	0.534235	0.571426	0.579924	0.507068	0.496991	0.492699	0.493797	0.49373	0.522901
HALLMARK_IL2_STAT5_SIGNALING	0.38055	0.395768	0.427917	0.394275	0.430043	0.400266	0.386811	0.402414	0.378122	0.440133	0.420783	0.39669	0.444095	0.396013	0.403586	0.417988	0.38978	0.396076	0.493963	0.412065	0.382455	0.387472	0.384033	0.396294	0.397402	0.384072	0.399244	0.387448	0.405199	0.371645	0.385042	0.385154	0.397993	0.382811	0.393072	0.40135	0.381746	0.412923	0.395349	0.420794	0.399671	0.437367	0.476221	0.363546	0.365753	0.373383	0.380509	0.369247	0.381811
HALLMARK_BILE_ACID_METABOLISM	0.347749	0.307832	0.269303	0.333128	0.309417	0.304229	0.308987	0.323872	0.346204	0.291202	0.260935	0.334627	0.25857	0.320758	0.30807	0.28109	0.319699	0.295651	0.259496	0.326086	0.330365	0.326232	0.303034	0.333028	0.32624	0.335389	0.3077	0.329964	0.299882	0.324008	0.324207	0.328232	0.33044	0.339237	0.317871	0.322131	0.327774	0.331631	0.317932	0.312578	0.34001	0.3128	0.311753	0.33647	0.342503	0.332635	0.323187	0.328679	0.317045
HALLMARK_PEROXISOME	0.474233	0.446591	0.436137	0.460729	0.461692	0.435368	0.451043	0.45687	0.48661	0.455682	0.452184	0.466039	0.417075	0.469102	0.470917	0.450289	0.447935	0.448416	0.443667	0.472435	0.468777	0.46357	0.461228	0.477855	0.473287	0.477698	0.46008	0.482075	0.438545	0.483835	0.451112	0.448615	0.454671	0.455398	0.451062	0.472359	0.4581	0.459343	0.451048	0.464342	0.460502	0.465189	0.447748	0.488137	0.474046	0.471668	0.459115	0.462115	0.459426
HALLMARK_ALLOGRAFT_REJECTION	0.276608	0.298149	0.317519	0.299116	0.331977	0.317551	0.26335	0.30395	0.268558	0.289826	0.286331	0.268003	0.310263	0.254073	0.269	0.283429	0.266578	0.278449	0.376598	0.290216	0.259197	0.259312	0.265619	0.247139	0.287152	0.273772	0.264663	0.279334	0.274921	0.278676	0.294208	0.275194	0.28201	0.280397	0.291127	0.287481	0.265593	0.34631	0.307108	0.32863	0.312328	0.363315	0.424228	0.25362	0.241709	0.272997	0.276989	0.287961	0.279965
HALLMARK_SPERMATOGENESIS	0.0984357	0.105102	0.0844478	0.0931067	0.0716171	0.0976864	0.111561	0.0982877	0.0917117	0.0865003	0.0633594	0.088922	0.092284	0.0712404	0.0664043	0.0706836	0.105739	0.0855796	0.0428145	0.0910837	0.0899035	0.0995957	0.0751607	0.0889068	0.0734317	0.0882805	0.0853199	0.0849167	0.053656	0.0864071	0.103701	0.0878689	0.0850733	0.109716	0.0884174	0.0710012	0.101303	0.0793863	0.0916638	0.0719022	0.08323	0.0388623	0.034919	0.102319	0.0950287	0.106251	0.0880734	0.116999	0.0967861
HALLMARK_KRAS_SIGNALING_UP	0.250231	0.270269	0.298806	0.269918	0.312957	0.271207	0.245711	0.29393	0.243085	0.273841	0.261027	0.265509	0.257343	0.25774	0.278775	0.280822	0.261886	0.253178	0.369118	0.288275	0.26206	0.259084	0.242953	0.273459	0.262044	0.273289	0.270491	0.279961	0.262287	0.257456	0.275413	0.262563	0.274856	0.274106	0.282906	0.302681	0.251873	0.298582	0.279186	0.32964	0.292151	0.347671	0.374215	0.244516	0.235078	0.254021	0.257377	0.258851	0.265204
HALLMARK_KRAS_SIGNALING_DN	0.181954	0.23466	0.217203	0.236294	0.183389	0.249096	0.209559	0.184904	0.168511	0.198823	0.184937	0.203658	0.210025	0.158987	0.14999	0.177688	0.204297	0.198875	0.141033	0.196319	0.156571	0.178311	0.185151	0.116125	0.170232	0.160993	0.171596	0.147833	0.189372	0.170277	0.218806	0.192337	0.17761	0.218515	0.186287	0.16392	0.199585	0.1976	0.206509	0.177885	0.213688	0.1269	0.168056	0.188365	0.15617	0.183615	0.196539	0.181779	0.202488
HALLMARK_PANCREAS_BETA_CELLS	0.194315	0.207912	0.199027	0.207791	0.174639	0.203013	0.195902	0.20151	0.164155	0.169453	0.162124	0.188912	0.179778	0.172393	0.178126	0.189292	0.193943	0.184463	0.177492	0.192571	0.193486	0.181432	0.177802	0.163554	0.174375	0.188917	0.181796	0.194775	0.163591	0.170621	0.197632	0.179723	0.183831	0.210023	0.191712	0.176193	0.196977	0.196676	0.204634	0.209461	0.19219	0.181472	0.185959	0.177895	0.17604	0.189734	0.175971	0.211241	0.203352
[truncated: 91 more columns]
